# Supplementary material for: Resolving the Phylogeny of the Olive Family (Oleaceae): Confronting Information from Organellar and Nuclear Genomes
Source: Genes (Basel). 2020 Dec 16;11(12):1508. doi: 10.3390/genes11121508 (PMC7767060; doi:10.3390/genes11121508)
Supplement: Supplementary file 1 [file genes-11-01508-s001.zip]

Archive with 13 entries (13 files):
- SM1. ParalogsPhyB_E.phy
- SM10.phyB1_phyE1.nwk
- SM11.full_concordance.nwk
- SM2. phyB1_phyE1.nex
- SM3.cpDNA_cds.nex
- SM4. mtDNA_genes.nex
- SM5. nrDNA.nex
- SM6.cpDNA_cds.nwk
- SM7.mtDNA_genes.nwk
- SM8.nrDNA.nwk
- SM9.ParalogsPhyB_E.nwk
- Supplementary_Information_R1.docx
- Table S3 R1v2.xlsx
