# Supplementary material for: Resolving the Phylogeny of the Olive Family (Oleaceae): Confronting Information from Organellar and Nuclear Genomes
Source: Genes (Basel). 2020 Dec 16;11(12):1508. doi: 10.3390/genes11121508 (PMC7767060; doi:10.3390/genes11121508)
Supplement: Supplementary file 1 [file genes-11-01508-s001.zip › SM1. ParalogsPhyB_E.phy]

 196 3918
Abeliophyllum_distichum_phyB_I ATGGCT------TCAGGAAGCAGAGAAACGCATGC-------------------------------------------------------------------------------------------------TAATAATAGCAATTCTCGGGCTTTAACTCAAGCACAATCTTCAGGTACAAGC--------------------------ATTCCT------CATCATATTAATGTTAATGTAAATTCTAGCAAT---AATAACAGAGAATCAATT------------------------------------------AGCAAAGCTGTTGCACAGTACACAGTTGATGCTAGGCTCCATGCTGTTTTTGAGCAATCGGGTGAGYCTGGAAAATCTTTTGATTATTCAGA--GAGTATTAAGACCACAACACAATCTGT-CCCCGAGCAGCATATCGCCACTTATTTGTCAAAAATTCAGCGCGGTGGCCATATTCAACCCTTTGGTTGTATGATAGCCGTTGATGAGTCGAATTTTCATGTAATATCTTACTCAGAAAATGCCCGAGAAATGCTTGGTTTAACTCCTCAATCAGTCCCAAGTCTTGAGAAGCCTGAGATTTTG----ACAA--------------------------------------TTGGGACTGATATGCGGACCCTTTTCACCCC-ATCCAGCTCTGTTTTGCTTGAAAGGGCGTTTGGGGCACGGGAGATCACTTTATTGAATCCGATTTGGATTCACTCTAAGAATTCTGGGAGGCCATTTTATGCTATTTTGCATAGGATAGATGTTGCCATAGTGATTGATTTAGAGCCTGCAAGGACAGAGGATCCAGCACTGTCTATTGCTGGTGCTGTCCAGTCACAGAAACTTGCAGTGAGGGCTATTTCTCATTTGCAGTCGCTCCCTGGTGGGGACATT--AAGCTATTGTGTGATACAGTTGTTGAGAGCGTGAGGGAGCTCACGGGGTACGATAGGGTTATGGTTTATAAGTTTCACGAGGACGA---GCACGGTGAGGTTGTGGCTGAGAGTAAGAGGGCGGACTTAGAGCCATATATCGGTTTGCATTATCCTGCCACAGATATTCC-TCAGGCATCAAGATTTTTGTTTAAGCAGAATAGGGTTAGGATGATCGTGGACTGTCATGCCACCCCTGTTAGGGTGATTCAGGATGAATCACTAATGCAGCCTTTGTGTTTGGTTGGTTCAACGCTTAGGGCTCCTCATGGCTGCCACGCTCAGTACATGGCAAATATGGGGTCAATCGCTTCRCTGACTTTGGCCGTTATTATTAATGGAAATGACGAGGATGGTGTT---GGTGGAAGAAAT------------------TCTATGAGGCTGTGGGGATTGGTTGTTGGCCATCACACTTCTGCTAAGTGCATTCCATTCCCACTCCGTTATGCTTGTGAATTCCTAATGCAGGCATTCGGGCTTCAGTTAAACATGGAACTGCAATTGGCATCACAGTTGTCTGAGAAACGTGTTTTAAGGACACAAACACTGTTGTGTGACATGCTGCTTCGAGATTCTCCTACTGGCATCGTTACGCAGAGCCCTAGTATTATGGATCTTGTGAAATGTGATGGTGCTGCGCTTTATTACCAGGGGAAGTATTATCCACTGGGCGTGACACCTTCTGAAGCGCAAGTAAAGGATATTGTGGAATGGTTGTTGGCTTTCCATGGAGACTCTA-CAGGTTTGAGCACCGATAGTCTGGCTGATGCGGGGTATCCGG---GGGCAGCCTTGCTTGGGGATGCAGTTTGCGGGATGG-CTGTTGCATATATCAC------------------------TTCAAG---AGACTTCTTG-TTCTGGTACCGTTCTCACACTGCAAAAGAG---ATTAAGTGGGGTGGTGCTAAGCATCATCCAGAGGATAAAGATGATGGCCAGAGGATGCATCCACGTTCTTCA--------TTCAAAGCATTTCTAGAAGTGGTTAAGAGCCGCAGTATGCCATGGGAGAATGCGGAAATGGATGCCATTCACTCTTTGCAGCTCATTTTACGAGATTCTTTTAGGGATTCTGATAGAAGCAATTCTAAGGCTGTTGTACAAGCTCAGGTTGGGGAMTTGGACTT------GCAGGGGATGGATGAGCTTAGTTCTGTTGCCAGAGAAATGGTTAGGTT-------GATAGAGACTGCAACAGCTCCCATTTTT--GCTGTGGATGTTGAAGGCCACGTAAATGGGTGGAATGAAAAAGTCGCAGATTTGACAGGACTATCCGTTGAAGAAGCAATGGGGAAGTCCTTGGTTCACGATCTTGTTCACAAAGAATCAGTAGAAACTGCAGACAAGCTTCTGTTTCGTGCTCT-AAGAG---GTGAAGAAGATAAGAATGTAGAAATAAAGTTGAGGACATTTGGCATTCAACAACATAGGAAGGCTGTATATGTAGTGGTAAATGCTTGCTCTAGCAAGGATTACACAAACAATATAGTTGGGGTCTGCTTTGTTGGACAGGACGTTACTGGCCAGAAACTGGTGATGGACAAATTTATCCACATTCAAGGTGATTACAAGGCTATCGTACACAGTCCAAACCCTCTGATTCCACCTATATTTGCTTCAGATGACAACACCTGTTGCTGTGAGTGGAACACTGCCATGGAAAAGCTCACTGGGTGGAGYAGAGGTGACATCATTGGAAAGATGTTAGTAGGGGAAGTATTTGGCAGTGCCTGTCGGCTTAAAGGCGCAGATGCTATGACAAAGTTCATGATTGTCTTGCATAATGCAATTGGTGGTCAGGAGACTGACAAGTTCCCATTTTCGTTTTTTGACCGAAGTGGCAGATATGTACAAGCTCTCTTGACTGCAAACAAGAGGGTTAATATCGACGGACAGATTATTGGAGCATTTTGTTTCTTACAGATTGCGAGTCCTGAATTGCA------GCAAGCTTTAAG-AGTACAGAGGCAACAGGAAAAGAAGTG---------------------------------------TGTTTCAAAAATGAAAGAGCTGGCTTACATTTGTCAGGAAATAAAGAA-TCCATTAAGTGGCATACGTTTTACTAACTCTCTATTGGAAGCCACAGATTTGACAGAAGATCAAAAGCAG---TTACTTGAAACCAGCGCTGCTTGTGAGAAGCAGATGTTAAAGATTATAAAGGAT---GTTGATCTGGAAA-ATATTGAGGATGG---TTCA---CTGGAGCTCGAGAAGGCAGAATTCTTGCTCGGGAGTGTAATAGATGCTGTTGTTAGCCAAGTAATGTTATTGCTGAGGGAAAG------AGATCTGCAATTGATCCGAGATATCCCAGAGGAAATCAAGACATTGTTGGTCTATGGCGATCAAGTTAGAATTCAACAGGTCTTGGCAGATTTTTTGTTGAACATGGTGCATTATGCACCATCTCCAGAAGGTTGGGTAGAAATTCAACTTAGACCGAGTTTGAAGCAAATTTCTGATGGAATAACCATTGTGCACATTGAATTTAG---GATTGTGTGCCCAGG----GGAAGGTCT--CCCTCCTGAACTGGTTCAA---GATATGTTC---CATAACGGTCATTGGGTTTCCCAGGAAGGCCTAGGGCTAAGTATGTGCAGAAAAATCTTGAGGCTTATGAATGGTGAAGTTCAATATATCAGAGAATCAGAAAGATGTTATTTTATGATTATCCTCGACCTACCCATGCC---GCAAAGAGGTTCAA-----------------------------AGAGTGTTGTCTAA------------------------------------------------------
Abeliophyllum_distichum_phyB_III ATGACT------TCAAGAAGMGGAGCAGGAAATGC-------------------------------------------------------------------------------------------------AGATAATCACTATTCCCG------------AGCTCGGTCTTCAGGTATAACC--------------------------------------CAYCATCCAAATGTTAATTATACTTCCAGCGTC---AAGAAAGGGGACTCAGGA------------------------------------------AGCAAAGCAGTAGCACAGTACCCAGATGATGCAAGAATCCATGCGGTTTTTGAGCAATCGGCCGAGTCCGGAAAATTCTTTGATTATTCACA--GAATATTATGACCACTAAAGATCATGT-TGCTGAGCAGCAAATCACTGCCTACTTGTCGAAAATCCAGCGGGGCGGCCACATTCAACCCTTTGGTTGCATGATAGCCGTAGACGAGGCAGATTTTTGCACAATAGCCTATTCGGAGAATGCCCGCGAATTGCTCGGCATAATGCTTCATTCAGTCCCTAGCCTTGAGAGGCCCGAGATTTTG----ACAA--------------------------------------TTGGGACTGATGTTAGAACACTTTTCTCCCC-CTCCAGCTCTGTTCTGCTGGAGAGGGCATTCGGGGCGCGGGAGATCACGCTGTTGAACCCAATATGGGTTCATTCGAAGTATTCTGGGAAGCCCTTTTATGCGATTTTGCATAGGATTGATGTTGGAATAGTTATTGATTTAGAGCCGGCAAGGAATCAGGAACCAGCTCTGTGTATTGCAGGTGCTGTTCAGTCGCAGAAGCTTGCCGTGAGGGCTATTTCGCATTTGCAGTCGCTTCCAGGTGGTGACATT--AAGCTTTTGTGTGATACAGTTGCAGAAAGCGTCACAGAGCTTACGGGGTATGATCGGGTGATGGTTTATAAGTTTCACGAGGACGA---GCACGGAGAGGTCGTGGCAGAGAGTAAGAGGCCAGATTTAGAGCCGTACATTGGTTTGCATTATCCTGCTTCTGATATTCC-TCAGGCATCAAGGTTTTTGTTTAAACAGAACAGGGTTAGAATGATTGTGGACTGTCATGCAACTCCTGTTAGGGTGATTCAGGGTGAATCTCTAGTCCAGCCTTTGTGTTTGGTTGGTTCAACACTTAGGGCTCCTCACGGTTGCCACGCACAGTATATGGAAAATATGGGGTCGGTTGCCTCTTTGACTTTGGCTGTTATCATTAATGGAATTGACGAGGATGGT------GGAGGAAGAAAT------------------TCCACAAGGCTATGGGGCTTGGTTGTTGGCCATCACACATCTGCTCGGTGCATTCCATTCCCACTCCGTTATGCTTGTGAATTCCTAATGCAAGCTTTTGGGCTTCAGTTAAATATGGAATTGCAGTTGGCATCTCAGTTGTCTGAGAAACACATTTTAAGGACACAGACGCTGTTGTGTGACATGCTGCTAAGAGATTCGCCTATCGGGATTGTTACACAGAAACCTAGTGTTATGGACCTAGTGAAGTGTGATGGTGCTGCATTGTACTACCAGGAGAAATATTATTCATTGGGTGTAACACCTACTGAATCACAGATAAGGGATATTGTAGAATGGTTGTTGGCTCTTCACGGGGACTCGG-CAGGTTTGAGCACTGACAGTCTGGCTGATGCAGGGTATGCAG---GGGCAGCCTCTATAGAGGATGCAGTTTGTGGAATGA-CTGTTGCTTATATCAC------------------------ATCTAG---AGATTTCTTG-TTCTGGTTCCGTTCTCACACAGGGAAAGAG---ATCAAATGGGGTGGTGCAAAGCATCATCCTGAGGATAAAGTTGATGGCCAGAGGATGCATCCACGTTCTTCT--------TTCAAGGCATTTTTGGAAGTGGTCAAGAGTCGAAGTTTGCCATGGGAGAATGCAGAATTGGATGCAATTCACTCTTTGCAGCTTATTTTACGAGATTCCTTTAGGATTAGTGATGGAAACAATTCTAAGGCTGTAGTAGATGCTCAGGCAGGGGACTTGGAGTT------GCAAGCGATGGTTGAGCTCAGTTCTGTTGCAAGAGAAATGGTAAGGTT-------GATAGAGACAGCAACAGCTCCCATATTC--GCAGTAGGTGTCGAAGGCCAAATTAATGGATGGAATGCAAATGTTGCAGAGCTGACTGGACTATCAGTTGAAGAAGCAATTGGGAAGTCCTTAGTTCATGATCTTGTTCATAAAGAATCAGAAGAAGCTGTTGACAAGCTTCTGTTTCGTGCTCT-TCAAG---GTGAAGAAGACAAGGATGTTGAAATAAGGTTGAAAACATTTGGCGCCAACCAGCATAAGAAGGCTGTATTTTTGGTGGTCAATGCTTGCTCTAGCAAGGACTATACAAACAATATAGTTGGGGTCTGCTTTGTTGGTCAGGATGTTACCAGTCAGAAAATGGTAATGGACAAATTCATCCACATTCAAGGCGATTACAAGGCTATTGTACACAGTCCCAGCCCTCTGATTCCACCTATATTTGCTTCAGATGAAAACACCTGCTGCTCTGAGTGGAACACTGCCATGGAAAAGCTCACTGGGTGGAGTAGAGAAGACATCATCGGAAAGATGTTAGTTGGGGAGATATTTGGCAATTTATGTCGKCTCCAAGGTCCAGATTCTATGACTAAGTTCACGATTCTCTTGCATAATGCAATTGGAGGCCAGGATACAGAAAAATTTCCATTTTCATTTTTTGATCAAAATGAGAAATATGTGCAAGCTCTTTTAACGGTGAATAAGAGGGTCAATATGGATGGCAAAATTATTGGGGCCTTCTGTTTTTTGCAGATTGCTAGTCCTGATTTGCA------GCATGCTTTAAG-AATCCAGAGGCAAGAGGAAAAGAATTG---------------------------------------TATCTCAAAGAACAAAGAGCTGGCTTACATTTGTCATGAAATAAAAAA-CCCATTAAGTGGTATACGCTTTACTCACTCACTCTTGAACGCCACAGATTTAACAGAAGAACAAAAACAA---TTTCTTGAGACCAGTGGTGCTTGTGAGAAGCAGATGTTAAAGATTATAAAGGAT---ATAGATCTGGAAA-ACATTGAGGATGG---TACC---ATGGAGCTCAATAGGGCAGAATTTTTACTTGGGAGCGTAATAGATGCTGTTGTTAGCCAAGTAATGTTATTACTGAGAGAAAG------AGGTTTGCAATTGATCCGTGATATTCCAGAGGAAATCAAGACACTTGCAGTCTATGGTGATCGAGTCAGGATTCAACAGACCTTGGCAGATTTCTTGCTGAGCATGGTGCGTTGTGCACCATCTCCTGAAGGTTGGGTAGAAATTCAACTTAGGCCGACTTTGAAGCAAATTTCTGCTGGATCAGCTATTCTTCATGCTGAATTTAG---GATCGTGTGCCCGGG----TGAAGGTCT--CCCGCCTGAACTGGTCCAA---GACACGTTC---CGAAACAGTCAATGGGTGACTCAGGAAGGCCTGGGGCTAAGCATGTGCAGAAAAATTTTGAAGCTTATGAATGGAGAAGTTCAATATATTCGAGAATCAGAAAGATGTTATTTTCTTATTATTCTTGATTTGCCTATTCC---ATGA-----------------------------------------------------------------------------------------------------------
Abeliophyllum_distichum_phyE_I ATG---------------------------------------------------------------------------------------------------GAGAGGAGTGAGGAA-CAAAGCAAAGAAAATAAATATCCCAATTCTTCGAAT----ATCAAG-------TTCAGGAAAAACGAGAAT---AAGAATAACACT------AATACT---------------------------------------------------------------GCCTTTTCTTCATCTGCTGCTAGCAATATGAACACC---AACAAAGCCATGGCTCAGTACAGTGCTGATGCGAGGCTGATGGCTGAGTTTGAGCAATCTGGGGTGTCTGGTAAGTCGTTTAACTATTCAAGATCAGTTTTTAATGCGCCACAGATTTTGAGTACTGAAGAACAGATGTCTGTTTATTTATCAAGAATTCAGAGGGGTGGCCTTTTGCAACCCTWTGGTTGTATGCTTGCTATTGAKGAACCCACTTTTAAAATCATTGCTTATAGTGAGAATTGTTTTGATATGCTGGGGTTGA---------------------------------------------AGAA---TTTTG---TTGAGTCGAAAGAGTTGACGAGTCTCTTTGGACTTGATGCAAGAACCCTTTTTACCCC-TTCTTCAAAGGCTTCATTGGCGAAGGCCGTGGGGTCTAAAGAAATTTCTTTTTTGAACCCGATTTGGGTTCATTCTGGGACTACCCATAAGCCTTTTTATGCTATACTACATAGAATTGACGTGGGAATTGTGATTGATTTGGAGCCTGCTTACTCTGGTGATCCTGCYTTGCTGCATGCTGGTGCAGTGCAGTCTCAGAAACTAGCTGTTAGGGCGATTTCAAGGCTTCAGTCTCTTCCTGGGGGAGATATA--GGGGTTTTGTGTGATACTGTAGTAGAAGATGTTCAGAAGCTTACTGGGTATGATAGAGTAATGATTTATAAGTTTCATGGTGATGA---TCATGGCGAGGTTGTGTCGGAAATTAGAAGGTCCGACTTGGAGCCCTATTTGGGATTGCACTATCCTGCAACAGATATCCC-CCAAGCAGCACGATTTTTGTTTAAGCAGAGTCGTGTCAGGATTATCTGTGATTGCAATGCTCAGCCAGTAAAGATAGTGCAAATTGAAGGACTTAAGCAGCCTCTTTGCTTGGTTAATTCAACCCTTCGAGCGCCTCATGGCTGTCATGCCCAGTTCATGACCAACATGGGGTCGATTGCCTCGTTGGTAATGGCAGTTGTTGTTAATGGCACCAAC---------------------------------------------TCAATGAAGTTGTGGGGACTGGTTGTGTGCCACCACACTTCACCACGCTATGTCCCCTTTCCCCTTCGCTATGCATGCGAATTCCTGATGCAGTCATTTAGCCTGCAACTTTATCTGGAGCTTCAATTGGCATCACAGTTAGCAGAGAAGAAAATTATCCGAATGCAAACATTATTGTGTGACATGCTTCTCCGTGATGCTCCATTCGGCATTGTCGCTCAGTCTCCTAGCATCATGGATCTTGTGAAGTGTGATGGGGCTGCATTATATTATGGTGGGAAATGTTGTTTGCTTGGTGTTACCCCCACTGAGGCACAAGTTAAAGATATTGCAGAATGGCTACTTAATAGCCATGGGGACTCCA-CAGGGCTAAGTACGGATAGTCTTGCGGATGCTGGCTATCCAG---GTGCAGCTCTACTCAGTGATGCTGTTTGTGGATTGG-CTACGGCAAGAATTAA------------------------TTCCAC---AGATTTTCTA-TTTTGGTTCAGGTCCCACACAGCAAATGAA---ATCAAATGGGGAGGGGCTAAGCATCATCCARACGACAAAGATAATGGTGGAAAAATGAACCCCAGATTTTCA--------TTCAAAACCTTTCTTGAAGTAGTTAAAAGCCGTAGTTTGCCGTGGGAGGTTTCAGAGATTAATGCTATTCACTCTTTACAGCTTATAATGAGAGATTCCTTTCAGGMTATTGAAGACAATGGTCCTAAAACCAAGATACATTCTCAACAGAATATTTTGGACGG------GCCAGAGGTGGATGAACTTAGTTCTGTGGCAGTTGAAATGGTCCGATT-------GATAGAGACAGCCATTGCTCCAATTTTT--GGGGTTGATTCATCTGGTTTGATTAATGGGTGGAATGCAAAAATGAGTGAATTGACAGGATTACAAGCTTCTGAAGCTATGGGGAAATCCTTAGTTAATGACATTGTTCATGAAGACTCACGCAGAGTTGTTGAAGTTCTTCTGCACAGAGCTCT-AAAAG---GCGAGGAGGACAAAAATGTTGAGGTGAAACTGCTGAGGTTTGGGATACAAACCCCAAATTCAGCCATTTACCTTCTGGCAAATGCATGCACGAGTAGGGACTCTAAAAATGATGTTGTAGGTGTGTGCTTCATGGCTCAAGATATCACGTCTGAAAAAATTGTGATGGACAAATTCATCAGTCTGGAAGGGGATTATAAGGCTATAGTACAAAGTCTAAATCCACTTATTCCACCCATATTTGCTTCCGACGAGAATGCCTGTTGTTCTGAATGGAATGCAGCCATGGAAAAACTAACAGGTTGGACAAGACATGAAATTGTTGGTAAAATGTTGCCGGGGGAAGTTTTTGGAAGTTTTTGTCAGCTTAAAGGACAAGACACACTCACTAGACTTATGATTCTTTTGTACCGAGCAATTAGTGGCCATGACACCGAAAAGCTTCCTTTTGGGTTTTTTGATAGAAAAGGGGATTTTGTAGAGGTGTTCTTGATGGCCAATAAGAGAACGGATGAGGGTGGAAATGTTGTTGGCTGTTACTGCTTCTTGCAGACTATA------GAGATTAA------CCAACG----------------------------------GCGGTCCATAGAAAACGAGCA---GGAGGAGAAAGAGCATCTTTCAATTCTCAAAGAGTTAAATTACATTATGCAAGAGATGAAAAA-TCCTTTGAATGGAATCCGTTTCACGCACCAGCTTCTGGAAGGTTCTACTATTTCAGAGAATCAGAAGCAG---TTTCTTGAGACTAGTGATGCTTGTGAAAGACAGATATTATCCATTATAGAGGAT---ATGCATTTTCAAA-GTTTAGAAGACGG---CAGCACGGTCGAGCTCAAGATGGAAGAATTTTTTCTGGGAAATGTTATCGATGCTATTGCTAGTCAAGTTATGATTTTGTTAAAGGAAAA------GAATTTACAACTTCTCCATGATATCCCTGATCAAGTCAAAACTCTCTGTTTATGTGGGGATCGAATTAAGCTGCAGTTGGCCTTTTCAGATTTCTTGCTTAGCATAGTGCGTTATGCACCTTCTCCAGATGGTTGGGTGGAAATTAAGGCGTCTCCTGGATCGAAGATGATACAAGATGGGAATGAGTTTGTTCGTCTACAATTTAG---AATGGCTCACCCGGG----AAAGGGCAT--CCCTCCTGCTCTTATTGAA---GACATGCACGGAGCAAAAAGTCACTGGACGACACAAGAAGGGATTGCTTTAAACCTTTCTCGCAAACTTCTCAATATGATGAATGGTAATGTTCATTATATCAGAGATCAGAATAAATGCTATTTCCTCTTTGATCTTGAATTTAAGTCACA---GAAAA-----TCAAGAT----------------------GTGA--------------------------------------------------------------------
Abeliophyllum_distichum_phyE_II ATGCTCGAA---------------------------------------------------------------------------------------------------------------------------------------------------------------------------------------------------------------------------------------------------------------------------------------------GCTGCTAGCAACATGAACACA---GAGAAAGCTACKGCTCAGTTCAGTTCTGATGCAAGGGTCATGGCTGAGTTTGAGAATTCCGGTGAGTCTGGTACGTATTTTAACTACTCAAAATCAGTCAATTTTGCACCAGAGAGTACGAGTACCGAAGAACAAATGACTGCTTATTTATCATGTATTCAAAGGGGTGGCCTTGTGCAATCCTTTGGCTGTATGCTTGCAATTGAAGAGCCCTCTTTCGMAATCATAGCTTATAGTGAGAATTGCTTTGATATGTTGGGTTTAA---------------------------------------------GTAATCTTGTTG---TTGACTCAAAAGAGTTGATGRGTCTGATTGGAATTGATGCAAGAACCCTTTTCACCCC-TTCTTCAAGTTCTTCACTGGAGAAAGCAGCAGTATCCAGGGAGATTTCTTTGTTAAACCCAATTTGGGTTCATTCCAGGGCTACCCACAATCCATTTTATGCCATACTTCACAAAATTGATGTGGGAATTGTGATTGATTTGGAGCCTGCTCACTCTGAGGATCCTGCACTGTTGCATTCCGGTGCAGTGCAGTCCCAGAAACTAGCCGTTAGGGCGATTTCTAGACTGCAGTCTCTCCCTGGGAGAGATATA--GGGGTTTTGTGTGACACAGTGGTAGAAGAAGTTCAGAAGCTTACGGGGTACGATAGGGTTATGGTCTACAGATTCCACGACGATAA---TCACGGCGAGGTTGTGTCGGAAATTAGGAGGTCTGACTTAGAGCCRTATTTGGGRTTGCACTATCCCGCGATAGATATACC-ACAAGCCGCACGATTCTTGTTCAAGCAGAATCGTGTTAGGATGATTTATGACTGTCATTCCCRGCCTGTTAAGATAATTCAAAGTGAAGAATTGAAGCAGCCTCTTTGTTTGGTTAATTCCACCCTTCGAGCGCCCCACGGATGTCATATGCAGTACATGGTCAATATGCAGTCTATTGCCTCATTGGTGATGGCAGTTCTTGTCAATAACAGTGAT---------------------------------------------TCAATGAAGCTATGGGGATTGGTGGCGTGTCACCACACTTCAGCACGCTGTGTGGCTTTCCCCCTTCGCTGTGCTTGCGAGTTTCTAATGCAGGCATTTGGGCTGCAGCTTTATATGGAGCTCCAATTGGCATCACTGGAAGCAGAGAAGAAAATTCTCCGGACGCAAACCTTATTATGTGATCTGCTTCTCCGGGATATTCCATTGGGCATTGTGACTCGGTCTCCTAGTATCATTAATCTTGTAAAGTGCGATGGTGCTGCATTATATTATGGTGGGAAATGTTGGTTGCTTGGTGTCACTCCAACTGAGGTACAAGTTAAAGATATTGTAGAATGGCTACTAGATRCTCACGGGGACTCGA-CCGGGTTCAGTACAGACAGTCTTTTTKATTCTGGCTATCCCA---GCGCACATCTCCTGGGTGATGCAGTTTGTGGCATGG-CAATGGCTCRAATCAG---ATGTAGTGGTTTGCTTAGCCCCTCCTCATATGATTTTTTG-TTTTGGTTCAGGTCCCACACAGCAAAAGAA---ATCAGATGGGGAGGGGAGAAGCATTGCCAAGAAGACAAAGATGATGGAAGCAAAATGCACCCCAGATCTTCA--------TTCAAGGCCTTTCTCGAGGTAGTCAAAAGCCGTAGTTTGCCATGGGAGGTTTCAGAGATTAATGCTATTCACTCTTTGCAGCTCATAATTAGACATTCTTTTCAAGAGTTTGAAGACTCTGGTGTTAAACCTGTTAGGCATTCTCAACCGAATGATTATGATAG------GCCAAAGCTGGATGAACTTAGTTCTGTGGCAGCTGAAATGGTGCGRTT-------GATAGAGACTGCTAATGCTCCAATTTTT--GGGGTCAATTCATCTGGTTTCATCAATGGGTGGAATGCTAAAATGAWCGAATTAACGGGATTACAAGCTACCTACGCTATGGGGAAGTCTCTAGTTAATGACATCGTTCATGAAGATTCACGTGGAGTTGTAGAAAGTGTTTTGCACAGAGCTAC-GGAAG---GTGAGGAGGACAAAAATGTCGAATTAAAGATCCTAAGGTTTGGGATGCATGTACCAAACTCAGTCATATACCTTCTAGTTAATGCGTGTACGAACAGGGACTGCAAAGATGATGTTGTTGGAGTGTGCTTCGTGGGTCAAGATGTTACACATGAGAAACTTGTGATGGATAAATTCACCCGCTTGCAAGCGGATTATRAGGCTATCATACAAAGCCTAAATCCACTAATTCCACCTGTATTTGCTTCTGACGAGAATGCATACTGTTCTGAGTGGAATGCAGCCATGGAAAAACTAACTGGTTGGATGAGACAWGAGATTCTTGGAAAGATGCTTCCAGGGGAAATTTTTGGAAATTTTTGTCAGCTTAAATGTCAAGACACGCTCACTAAATTTACGATTCTTTTGCACCGAGCAATTAGTGGCCATGATGTYGAAAATCTTCCTTTCGGCTTTTTTGATAGGAAAGGTGTTTTTGTGAAGGTTCTCTTGACAGCAAATAAAAGAACAGACGAGGGAGGCAATAAAATTGGTTGTCTCTGCTTCTTGCAGACTCTA------GGTATTAA------CCG-------------------------------------------------AAATAAGCA---AGAAGAAGAAGGAACTGTTTCAAAACTCGAAGARTTGGCTTACATTCGGCAGGAGATAAAAAA-TCCCTTGAATGGTATCCGTTTCATCCACCAACTCCTGGAAGGTTCAGCTATTTCAGACAATCAGAAACAA---TTTCTAGAGACTAGTGAGGCTTGTGAAAGACAGATACTCTCCATTATCAACGAT---GTGCATTTTGCAA-GTTTAGAAGAGGG---CAGCAGGTTGGAGCTAAACATGGAAGAGTTTATTTTGGGAGATCTTATAGATGCTATTGTTTGTCAAATAATGATTCCATTGAAGGACAA------GAATTTACAACTTGTACACGACATCTCTGAYGAAAATAAGTCTCTTTGCTTATACGGGGATCGGATTAAGCTTCAGCTCGTTGTTGCCAATTTCTTTCTAAGCATAGTGCATTATGCACCTTCTCCAGATGGTTGGGTGGAAATTAAGGTGTGCCCTGGGTTGAAGCTAATACAAGATGGAAATGAATTTGTTCATCTACAGTTCAG---AATGGCTCATCCTGG----CCAAGGCCT--TCCTCCTGCTMTCGTCGAA---GATATGTTAGGATCAAATAATCAATGGAAAACACAGGAAGGAGTTGCTTTRAACCTTTCTCAGAAACTTCTCCATACAATGAGTGGYAATGTTCGTTATATCAGAGAACAAAGYACGTCTTTCTTCCAGGTCGACATTAAACTTCAAACACA---RAAA------TCAGGATAA--------------------------------------------------------------------------------------------
Avicennia_marina_phyB ---------------------------------------------------------------------------------------------------------------------------------------------------------------------------------------------------------------------------------------------------------------------------------------------------------------------------------------------------------------AGACTTCACGCGGTTTTCGAGAAATCCGGTGAGTCTGGACGATCCTTTGATTATTCACA--AAGTGTTAGGACCACAAATGAATCTGT-ACCCGAGCAGCAGATCACCGCGTACTTATCAAGAATGCAGCGCGGCGGCCAGATTCAACCTTTTGGTTGCATGATAGCCGTGAACGAGTCGAATTTTCGAGTGATTGCGTATTCAGAGAACGCCCGTGAAATGCTGGGCTTAACGCCGCAGTCAGTACCAAGTCTTGAGAGGCCGGAAATTTTG----ACAA--------------------------------------TTGGAACTGATGTCAGAACCCTTTTCACACC-CTCAAGCTCTGTACTGCTGGAGAGAGCTTTCGGGGCAAGGGAGATCACACTGTTGAATCCTGTTTGGATTCACTCGAAGAATTCTGGTAAGCCCTTTTATGCAATTTTGCATAGGGTAGATGTGGGGATTGTGATTGATTTAGAGCCTGCGAGGACTGAGGATCCTGCCCTCTCTATTGCGGGTGCTGTACAGTCGCAGAAGCTAGCGGTGAGAGCTATTTCCCATTTGCAATCACTTCCTGGTGGTGATATT--AAGCTTTTGTGCGATACAGTAGTTGAGAGTGTGAGGGAGCTTACGGGGTACGACCGGGTTATGGTTTATAAGTTTCATGAGGATGA---GCATGGTGAGGTTGTGGCAGAGAGCAGGAGACCGGATTTAGAGCCGTATATCGGTTTGCATTATCCGGCAACAGATATTCC-GCAAGCTTCGAGGTTTTTGTTTAAGCAGAATAGGGTTAGGATGATTGTGGACTGTAATGCCACTCCCGTCAGTGTCGTCCAGGATGAATCATTACTGCAACCCTTGTGTTTGGTTGGTTCGACTCTTAGAGCCCCTCATGGTTGCCATGCTCAATACATGGCAAATATGGGGTCTATTGCCTCGTTGACATTGGCAGTTATCATTAACGGAAATGATGAAGATGGTGTT---AAAGGGAGGCAT------------------TCAATGAGGCTATGGGGCTTGGTTGTTGGCCATCACACATCGGCTCGCTGTGTTCCTTTCCCCCTTCGTTATGCTTGTGAATTCCTGATGCAAGCATTTGGGCTTCAACTGAACATGGAATTACAGCTGGCTTCTCAAATGTCAGAGAAACATGTTCTAAGAACACAAACACTGTTGTGTGATATGTTACTTCGAGATTCACCTACTGGTATTGTTACACAGAGCCCTAGTATAATGGATCTGGTAAAATGTGACGGGGCTGCTCTGTACTACCAGGGCCAGTATTACCCTCTTGGTGTTGCGCCTACTGAAGCACAGATAAAAGATATAGTGGAATGGTTGCTTGCATTTCACGGGGACTCGA-CAGGTTTGAGCACTGATAGTCTATCTGATGCTGGGTATCCTG---GGGCGGCCTCTCTTGGGGATGCAGTTTGTGGAATGG-CGGTTGCATATATCAC------------------------TTCCAG---AGATTTCTTG-TTTTGGTTCCGTTCCCATACTGCCAAAGAG---ATCAAATGGGGTGGTGCAAAGCATCATCCGGAGGACAAAGATGATGGCCAACGGATGCATCCCCGTTCTTCC--------TTTAAGGCATTTCTAGAAGTGGTCAAGAGCCGAAGTTTGCATTGGGAGAATGCAGAAATGGATGCAATTCACTCATTGCAGCTAATCTTAAGAGATTCGTTCCGGGATGCCAATGGAGGCAACTCCAAGGCAGTGGTACATTCTCAGGTTGGGGATTTGGAGTT------ACAAGGGATGGATGAACTCAGTTCTGTTGCCAGAGAAATGGTCAGGTT-------GATAGAGACTGCAACAGCTCCTATATTT--GCTGTTGATGTTGAAGGCCGTATAAATGGTTGGAATGCAAAAGTCGCAGAATTGACTGGACTTTCTGTTGAAGAAGCAATGGGGAAGTCCTTGGTTCATGATATTGTTCACAAAGAATCAGAAGAAACTGCTCAAAAGCTTCTGCTTCATGCTTT-AAGAG---GTGTGGAAGATAAGAATGTAGAATTAAGTTTGAGGACATTTGGCACTGAACATCACAAGAAAGCTGTATTTGTGGTGGTTAATGCTTGCTCTAGCAAAGACTATACAAGCAATATAGTTGGCGTATGCTTTATTGGCCAGGATGTTACTGGCCAAAAAGTGGTGATGGACAAGTTCATCCACATCCAAGGTGATTACAAGGCAATTGTACACAGTCCCAACCCATTGATTCCACCTATATTTGCCTCAGATGAAAACACTTGTTGCTCTGAGTGGAACACTGCTATGGAAAAGCTCACTGGGTGGAGTAAGGAGGACGTCATGGAGAAGATGTTAGTTAGGGAGATATTTGGAAGTTGCTGTCGGCTAAAGGGCCCTGATGCTATGACAAAATTCACGATTGTCTTGCACAATGCAATTGGAGGCCAGGATACTGACCAGTTCCCATTTTCATTTTTTGACAGAAATGGGAAATATGTTCAAGCTCTCTTGACAGCAAACAAGAGGATGAACATGGATGGCCAGATTATTGGTGCCTTTTGCTTCTTGCAGATTGCAAGTCCTGAGTTGCA------GCAAGCTCTGAG-AGTCCAGAGGCAACAAGAAAAGACATA---------------------------------------TGTGTCTAAGATGAAAGAGCTGGCTTACGTTTGTCAGGAAATAAAGAA-TCCGTTAAGTGGTATGCATTTCACCAACTCTCTCTTGGAAGCCACGAATTTGACAGAAGACCAAAAGCAG---TTTCTTGAAACCAGTGCTGCTTGTGAGAAACAGATGTTAAAGATTGTGAAGGAT---GTAGACATGGAAA-ACATTCAGGATGG---ATCG---TTGGAGCTCGAGATTGTAGAATTTGTACTTGGGAGCGTCATAGATGCTGTTGTTAGCCAAATAATGTTGTTGTTGAGAGAAAG------AGGTCTGCAGTTGATCCGTGATATACCGGAGGAAGTCAAGACACTCACAGTCTGCAGTGATCAAGTTAGAATTCAACAGGTCTTGGCTGATTTCCTTCTGAGCATGGTCCGTTATGCACCATCTCCAGACGGTTGGGTGGAAATTCAACTCCGACCAAGTTTGAAGGAAGCTTCTGAAGGATTAACCATTGTGCACATCGAGTTTAG---GATTGGGTGCCCAGG----TGAAGGTCT--TCCACCTGACTTGGTCCAA---GACATGTTT---CACAGCAGTCGATGGGTGACACAGGAAGGATTAGGATTAAGCATGTGCCGTAAAATTTTGAAGAGTATGAAAGGTGAAGTTCAATATATTAGAGAGTCAGAGAGATGCTATTTCCTTATTGCTCTAGATCTGCCTGTGCT---GCAAAGAGGCTTAA-----------------------------AAACTATTGGTTGA------------------------------------------------------
Avicennia_marina_phyB. ------------------------------------------------------------------------------------------------------------------------------------------------------------------------------------------------------------------------------------------------------------------------------------------------------------------------------AGTAAAGCTTTAGCGCAATTCACTGTCGATGCCAGACTTCATGCGGTTTTCGAGGAAGCCGGTGAGTCTGGAAGATCCTTTGATTATTCACA--AAGTGTTCGGACCACTAATGAATCAGT-TCCCGAGCAGCAGATCACTGCCTATTTGTCTAAAATGCAGCGGGGAGGCCGTATTCAACCTTTTGGTTGCATGATAGCCGTGAACGAGTCGAATTTTGAAGTGATGGCGTATTCTGAGAACGCAGGCGAGATGCTGGGCTTAACGCTTCATTCAGTCCCAAGTCTTGAAAGGCCGGAAATTTTG----ACGA--------------------------------------TTGGGACTGATGTCAGAACCCTTTTCACACC-TCCAACCTCTGAATTGCTCGAGAGAGCTTTTCAAGCTAGGGAGATTACACTATTGAATCCCGTTTGGATTCACTCAAAGAATTCTGGGAAGCCCTTTTATGCGATTTTGCATAGGATAGATATAGGGATTGTGATTGATTTAGAACCTGCGAGGACCGAGGATCCCGCCCTTTCAGTTGCAGGCGCTGTTCAGTCGCAGAAGCTTGCGGTGAGAGCTATTTCTCGTTTGCAGTCACTTCCTGGCGGCGATATT--AAGCTTTTGTGTGATACTTTAGTTGAGTGTGTTAGGGAGCTCACTGGGTACGACCGTGTTATGGTTTATAAATTCCATGAGGAGGATGAGCATGGTGAAGTTGTGGCAGAGAGTAAGAGAGCGGATTTAGAGCCTTATATTGGTTTGCATTACCCTGCCACAGACATTCC-ACAGGCTTCAAGGTTTCTGTTTAAGCAGAATAGGGTAAGGATGATTGTTGACTGTAATGCTACTCCGGTTGGCATCATCCAGGATGAAACATTAACGCAACCGTTGTGTTTGGTTGGTTCGACGCTTAGGGTACCTCATGGTTGCCACGCCCAATACATGGCAAATATGGGATCCATTGCTTCACTGACATTGGCCGTTATCATTAATGGAAACGATGAAGATCGTGTT---AAAGGAAGAAAT------------------CAGATGAGGCTTTGGGGCCTGGTTGTTGGACATCACACATCTCCAAGATACACTCCTTTCCCCCTTCGTTATGCTTGTGAATTCCTGATGCAGGCATTTGGGCTTCAACTGAATATGGAGTTACAGCTGGCATCACAACTATCAGAGAAACATGTTCTAAGAACTCAAACATTGTTGTGTGATATGTTGCTTAGAGATTCGCCTACTGGAATGGTTACACAGAGCCCTAGTATCATGGACCTTGTGAAATGTGATGGCGCTGCTCTGTACTACGAGGGAAAGTATTACCCTCTAGGTGTTACACCTACTGAAGCACAGATAAAGGATATTGTGGAATGGTTGTTGGCATTTCATGGGGACTCGA-CGGGTTTGAGCACCGATAGTCTGGCTGATGCTGGTTATCCTG---GGGCAGCCTCTCTGGGGGATGAGGTTTGTGGAATGG-CGGTCGCATATATCAC------------------------TTCAGG---AGATTTTTTG-TTTTGGTTTCGGTCTCACACTGCAAAAGAG---ATCAAATGGGGTGGTGCAAAGCATCACCCGGAGGACAAAGATGATGTCCAACGAATGCATCCCCGTTCTTCC--------TTTAAAGCATTTCTAGAAGTGGTCAAGAGCCAGAGTTTGCTATGGGAGAATTCGGAAATGGATGCAATTCACTCTTTGCAGCTAATTTTAAGAGACTCATTTCGAGATGCTGGTGGAAGCAACTCCAAGGCATTGATACATTCCAAGGTCAGAGACTTGGACTT------ACAGGGGATGGATGAACTCAGTTCTGTTGCCAGAGAAATGGTTAGGTT-------GATTGAAACTGCTACAGCTCCCATATTT--GCTGTAGATGTTGACGGCCTCATAAATGGGTGGAATGCAAAAGTCGCTGAGCTAACCGGACTTCTTGTTGAAGAAGCAATTGGAAAATCCCTAGTTCGTGATCTTGTTCATAAAGAATCAGTAGAAATTGCTGACAAGCTTCTGTGTCATGCTTT-AAGAG---GTATGGAAGACAAGAATGTAGAATTAAGTTTGAGGACGTTTGGCACCGAGGATCATAAGAAAGCTGTATTTTTGGTGGTCAATGCTTGCTCTAGCAGGGACTATACAAACAATATAGTCGGTGCATGTTTTGTTGGCCAGGATGTTACCGCCCAGAAAGTGGTAATGGACAAGTTCGTCCGCATTCAAAGTGATTACAAGGCAATTGTGCACAGTCCCAACCCTCTGATTCCACCTATATTTGCTTCGGATGAGAATACCTGTTGCTCTGAGTGGAATTGTGCTATGGAGAAACTCACTGGGTGGAGTAGAGGGGACATCGTTGGGAAGATGTTAGTTGGGGAGATATTTGGCAGTTGTTGTAGTCTCAAGGGTCCAGATGCTGTAACAAAATTCAAGATTGTCTTGCACAATGCGATTGGAGGCCAGGATACTGACAAGTTCCCATTTTCATTTTTTGACAGAAATGGGAAATCTGTTCAAGCTCTCTTGACAGCAAACAAGAGGATGAACATGGATGGCCAGATTATTGGAGCCTTTTGCTTCTTGCAGATTGCAAGTCCTGAATTGCA------GCAGGCTCTAGG-AGTCCATAGGCAACAGGAAAACACATA---------------------------------------TGTTTCAAGGATGAAAGAGCTGGTTTATATTTGTCAGCAGATAATGAG-TCCATTAAGTGGCATACGTTTCACCAACACGCTTCTGGAGGCCACAAATATGACAGAAGACCAAAGGCAG---TTTCTTGAGACCAGTTTTGCTTGTCAGAAACAAATGCTAAAGATTATGAACGAT---GTTGATCTGAAAA-ACATCGAGAATGG---ATTA---TTGGAGCTTGAGGCAGTAAAATTTGTACTAGGGAGTGTGATAGATGCTGCAGTTAGCCAAGTAATGTTGTTGCTGAGAGAAAG------AGGTCTGCAATTGATCTGCGATATACCAGAGGAAGCCAAGACACTGGCAGTCTACAGTGATCAAGTTAGAATTCAACAGGTCTTGGCTGATTTCCTTTTAAGCATGGTCCGTCATGCACCATCTCCAGAAGGTTGGGTGGAAATTCAACTTAGGACAGGTTTGAAGGATGTTTCTGAAGGGATAACTATGATGCATGCTGAGTTTAG---GATTGTGTGCCCAGG----TGAGGGTCT--TCCACCGCAATTGGTCCAA---GACCTTTTC---CACGGCAGTCGATGGGCAACTCAGGAAGGCCTAGGACTAAGCATGTGCCAAAAAATTTTGAAGTGTATGAAAGGAGAAGTTCAATATATTAGAGAATCAGAAAGGTGCTATTTTCACATTGTTCTTGATCTGCCCATGCT---GCCCGCAGGCTTGA-----------------------------AGACTACTGGTTAA------------------------------------------------------
Avicennia_marina_phyE_psedogene ------------------------------------------------------------------------------------------------------------------------------------------------------------------------------------------------------------------------------------------------------------------------------------------------------------------------------------------TCTCAGTAAAATGCTGATGCACGGTTGATGGCTGAGTTTGAGCAATCTGGGGTTTCTGGTAAGTCTTTTAACTACTCAAAATCAGTTTCCCATGCACCACAGACTTTGAGTACTG--GAGCAAATGATTGCTTATTTGTCTAAAATCCAGAGGGGTGGGCTAGTGCAGCCGTTTGGGCGTATGCTTGCAATTGGAGAGCCTAATTTTAAAATCATAGGATATAGTGAGAATTGCTTTGATATGTTGGGTTTGA---------------------------------------------AGAG---TCTTG---TAGAGTCTAAAGAG------GGTCTGATAGGGACTGATGCAAAAAACCCTATTTACCCTTTCTTCGGGGGCTTCATTGGCAAAAACTGTTGTATCAAGGGAAAAATCTTTGTTGAACCCAATTTGGGTGCATTCCAGGGCTACCCAAAAGGCATTTTATGCTATATTACATAGATTTGATGTGGGCATTGTGATTGATTTGGAGCCTGCTCATTCTGGTGATCCTGCAATGGTGCATGCCGGTGCTGTGCAATCGCAGAAACTGGCTGTAAGGTCAATTTCTAGGCTGCAGTCGCTTCCTGGTGGTGAT-TA--GGGGCTCTGAGTGACACTGTAGTAGACGTTGTTCAAAGGTTTACAGGGTATGATAGGGTTATGGTGTATAAGTTCCACGATGATAA---TCATGGTGAGGTTGTCTCAGAAATTAGAAGGTCTGACTTAGACCCCTATCTGGGATTGCACTATCCT--------TATACC-GCAAGCAGCATGCTTCTTGTTTAAGCAAAGTCGTGTTAGGATCATCTGTGATTG-AATGCTCTGCCAGTTAAGATTGTCCAAAGTGAAGAAATGAATCAGCCTCTTTGCCTGGTTAATTCTACCCTTTGTTCGCTTCGTGGATGTCATACTCAGTACATGGCTAACATTGGGTCTATTGCCTCATTGGTGTTGGCAGTTGTCATCAATAATGACGAT---------------------------------------------TCAATGGAGCTCTGGTGACTGGTAGCGTGCCACCACACATCACCCTGCTACATCTCTTTCCCCCTCTGGTATGCATGTAAGTTCCTCATGCAGGCATTTGGTTTGGAGCTTTATATGGAGCTTCAATTAGGATTGCAGCTGGCGGAGAAGAAGATCCTCTGCATGCAAACCCTACTATGTGACATGCTTCTTCGTGATGCTCCATTTGGTATTGTGACTCAGTCACCTAGAATCATGGATCTTGTGAAGTGCAATGGGGCCGCATTATATTATGGTGAGAAATGTTGTCTCCTTGGTGTCACTCCAACTGAAGCACAAGTGAAAGATATTGCAGAATGGCTGCTTAATAACCGTGGGGATTCTA-CAGGGCTAAGTACAGATTGTCTTGCTGATGTTGGCTTTCTAG---GAGGAGCTCTCTTGGGTGATGCAGTTTGTGGCATGG-CTACTGCAAGAATTAC------------------------TTCATC---TGATTTTCTA-GTTTGGTTTAGGTCTCACACAGCAAAGAAG---ATCAAATGGGGTGGTGCTAAGCATCATCCGGAAGACAAAGATGATGGAGGAAAAATGCACCCAAGGTCTTCA--------TTTAATGCCTTTCTTGAAGTAGTTAAAAGCTGAAGTTTGCCATGGGAGGCTGCAGCTTATAATGCAATTCACTCTTTGCAGCTTACAATGAGAGATTCCCTTCAAGAGAGTGAAGAGAGTGGTCCTAGACCAATGATTTATTCTCCACAGAATGACTCTGATGG------CCTACAGATGGACGAACTTACTTTGGTGACAGTTGAAATGGTTCAGTT-------AATTGAAACACCCACCACCCAAATTTTT--GGGGGTGATTCATCTGGATTTATAAACAGGTGGAATGCTAAAATGTGCGAGTTGACAGGATTAGAAGTGTCTGAAGCTCTGGGGA-GTCCCTAATTAATGATGTTGTTCACTAAGATTCACGTGAAGTTGCTGAAACCCTTTTGGCCAGAGCTCT-GCAAG---GTGATGAGGACAAAAATGTGGAGGAGAAGCTGCTTAAGTTTGGGATACATGCGCCAAACCCACTTGTGTACCTTCTGGCGAATGCGTGTACTAGTAGGGACCTCCAAAACAATGTTGTGGGGGTATGCTTTGTGGCCCAAGATGTCACTGCTGAGAAAACAGCGATGGATAAATTTATCCGTCTGCAAAGGGATTACAAGGTTATCATACAAAGTGTAAATCCACTAATTCCACCCATATTTGCTTCTGATGAGAATGGCTGTTGTTCTGAATGGAATGGAGTCATGGAAAAGTTGATTGGTTGGATGAGGTACGAAATAATTGGGAAAATGTTGCCTGGAGAAATTTTTGGAAGTATCTGTCTACTGAAAGGTCAAGATGTACTCACTAAATTTATGATTCTTCTGTACCGAGCTATTAGTGGCCATGACACTGAAAAGCTTCCTTTCGGATTTTTCAATCATAAAGGAGAGTTTGTTGAGGTGTATTT-ACGGCAAATAAGAGAGAGAATGAGAATGGGAATGTAATTGGGTGTTCGTGCTTCTTGCAGACTATA------GTGGTTAA------TCAAAA----------------------------------GGAGTCTATTGTTGACAAAAA---GGA---AAGCGAGCAGCTTTCAAAACATAAAGAGTTAGCTTACATTAGGCAGGATATCAAAAA-TCCTCTGAATGGAATCCGTTTCACCCATCAACTCCTGGAAGGTTCAGCTGTATCAGATGATCAGAAGCAA---TTTCTTGAGGCTAGTGATGCTTGCGAAGGACAGATATTATCCATCATAGATGAT---GCAAATTTTGGAA-GTTTAGAAGAGGG---------------------------------------------------------------------------------------------------------------------------------------------------------------------------------------------------------------------------------------------------------------------------------------------------------------------------------------------------------------------------------------------------------------------------------------------------------------------------------------------------------------------------------------------------------------------------------------------------------------------------------------------------
Capsicum_annuum_phyB ------------------------------------------------------------------------------------------------------------------------------------------------------------------------------------------------------------------------------------------------------------------------------------------------------------------------------AGCAAAGCAGTAGCGCAATATACTATTGATGCAAGACTACATGCTGCATTTGAACAGTCAGGTGAATTCGGAAAATCTTTTGATTATTCAGA--ATCAGTTAGAAATACTGATGAACATGT-AACTGAACATCAAATTACATCTTACTTAACGAAAATACAACGAGGAGGACATATACAGCCTTTTGGAAGTACGTTAGCAGTTGATGAATGTAAGTTTTGCGTTATTGCTTATAGTGAAAATGCTTGTGATATGCTAGGTG---CGACGCAGACTGTTCCAAGTCTTGAAAGCAGCAAATTTCTT----ACAG--------------------------------------TTGGAACGGATGTGAGGACGCTGTTTAGTCC-TTCTAGTGCAGGTTTGCTTGAAGGTGCTTTTGGTGCTAGGGAGATAACTTTGTTGAATCCGATATGGGTTCAGTCTAAGAATTCAGGGAAGTCATTTTACGCGATTTTGCATAGGATTGATGTTGGAATTGTTATTGATTTAGAGCCAGCTAGGACTGAGGATCCTGCATTGTCTATTGCTGGAGCGGTGCAATCACAGAAGCTAGCTGTGAGAGCTATATCACAATTGCAATCACTTCCTGGTGGTGATATT--GAACTTTTGTGTGATACGGTTGTTAAGAGTGTGAGGGAGTTAACGGGGTATGATCGAGTTATGGTGTATAAGTTTCATGAAGATGA---GCATGGGGAGGTAGTCGCGGAGAGTAAAAGGTCGGATTTAGAGCCTTATCTTGGTTTGCATTATCCAGCTACTGATATTCC-ACAAGCATCAAGATTCTTGTTTAAGCAGAATAGGGTTAGGATGATTGTGGATTGTACTGCCGCGCCTGTAAAGGTTATTCAGGATGAATCATTGGAACAGCCTTTATGTTTAGTTGGTTCAACGCTTAGGGCGCCTCACGGTTGTCACCCTCAGTATATGGTTAATATGGGCAATGTAGCGTCGTTGACACTGGCTGTTATTATAAATGGAAATGATGATGAAGTTGCT---GGTGGCCGAAAT------------------GCAATGAGATTATGGGGCTTGGTTGTTGGACACCACACTTCTGCTCGGTTTATTCCTTTCCCCCTTCGTTATGCCTGTGAATTCCTTATGCAGGCGTTCGGGCTCCAACTAAACATGGAGTTGCAATTGGCATCGCAGTTCGCTGAAAAGCATGTTTTGAGGACACAAACATTGTTGTGTGACATGCTTCTCCGTGAGTCACCTACGGGGATAGTTACTCAGAACCCCAGTATTGTCGACCTTGTGAAATGTGATGGGGCCGCTTTGTACTACCAGGGGAAATACTATCCTTTGGGTGTTACACCTACGGAAGCTCAGATAAAGGGCATTGTGGAGTGGCTATTGGCTTGTCATGTGGACTCAA-CAGGCTTAAGTACTGATAGTTTGGCTGATGCAGGGTATCCTG---AGGCAGCTTCTCTTGGTGCTGCTGTTTGTGGGATGG-CTGTTGCTTATGTAAC------------------------TTCGAA---ATATTTCCTG-TTTTGGTTCCGTTCGCACACTGCAAGCGAG---ATAAAGTGGGGTGGTGCAAAGCATCATCCAGAAGACAAAGATGATTGTAAGAAAATGCATCCACGTTCATCG--------TTTAAGGCATTTTTGGAAGTTGTTAAGAGCCGTAGTTTACCATGGGAGAATGCAGAAATGGATGCAATTCACTCTTTGCAGCTAATTCTACGTGATTCATTCAAGGGCGCTGAGGCAAGTAGTTCTAATGCTATTATGCATGCTCCGCTTTGGGAAGAGGGGTT------GCAAGGGATGGATGAACTGAGATCTGTTGCCAGAGAAATGGTTAGATT-------GGTAGAGACTGCTACAGCACCCATATTT--GCCGTTGATGTTGAAGGTTGTATAAATGGATGGAATGCTAAAGTTGCTGAGTTGACTGAGTTGTCAGTTGAAGAAGCAATTGGGAAGTCGTTGGTTCATGAACTTGTCCATGAAGAATCAAAGAGTACTGCCGAGGACCTTCTCCACAATGCTTT-AAGAG---GTGAAGAAGATAAGAACGTAGAAATAAAGTTAAAGACATTTGGAGCTGAGCAACTGAAGAAGACTGTTTTCGTGGTGGTTAATGCTTGCTCTAACAAGGACTACACAAATAACATCGTTGGTGTTTGCTTCATTGCCCAGGATGTCACCGCCCAAAAAGTTGTACTGGATAAATTTATTCGAATTCAAGGTGATTACAAGGCCATTATGCACAGCCTGAATCCTCTAATCCCGCCCATATTTGTATCAGATGAGAACACTTATTGCTTTGAGTGGAACACTGCAATGGAAAAGTTTAGTGGTTGGAAAAGAGAAGAAGTCATTGGTAAGATGTTAGTTGGTGAGATTTTTGGCAGTTTATTTAGGCTCAAGGGCGCAAACGCCACGACCAAATTCATGATCACGTTGCATCAGGCAATTGGAGGCCAGGAGATAGACAAGTTCTCGTTTTCCTTTTGTGACCGAAATGGAAAATTTGTTCAATCTCTTTTGACTGCAAACAAGAGAGTCAATGTGGATGGCCAAATTATTGGTGCTTTTTGCTTCTTGCAGATTGCAAGTCCTGAATTGCA------GCAAACTCTAA----GGCAGAGACAACAGGAAAGGACGAG---------------------------------------TAACGTTTGGATGAAAGAGTTGGCTTACCTTTGTCGGGAAATAAAGAA-TCCTCTAAATGATATACGCTTTACAAATTCATTGTTAGAAGCCACAGATTTGACAGAAAACCAGAAGCAG---TTTCTGGAAACTAGTGCTGCTTGTGAGAGGCAGATGTCAAAGATCATAAGGGAT---GTTGATCTGGACA-ATATCGAGGATGG---TTCA---TTGGAGCTTAAGAAAAGAGAATTTTGTCTTGCGAGTGTGATGGATGCTGTCGTTAGCCAAGTGATGTTATTATTGAGGGAAAG------AGGGGTGCAACTTATCCGGGATATTCCAGAGGAAATCAAGACATTGAGGGTCTATGGCGATCAAGTCAGAATTCAACAGGTCTTTGCTGATTTCTTGCAGACTATGGCAAGTTATGCACCTTCCCAAGAAGGGTGGGTAGAAGTCCATGTTCAACCAAGTATGAAGCAAATTTCCGATGGAGTAACTATTGTACATATCGAGTTTAG---AATTGTGTGCCCTGG----TGAAGGTCT--TCCTCCTGCAATAGTCCAG---GATATGTTC---CATAACAGTCAGTGGGTAACGCAAGAAGGCCTAGGGCTAAGCATGTGCAGAAGAATCTTACAGCTTATGAATGGAGAAATCCAGTATATCAGACAATCACATAGATGTTTTTTCCTGATTATCCTTGAACTACCAATGCC---TCAAAGTGGTTCAA-----------------------------TGAATGCTGGATAG------------------------------------------------------
Capsicum_annuum_phyB. ------------------------------------------------------------------------------------------------------------------------------------------------------------------------------------------------------------------------------------------------------------------------------------------------------------------------------AGCAAAGCCATAGCACAGTACACAGCTGATGCTAGGCTTCATGCTGTTTTTGAACAATCTGGTGAGTCTGGCAAGTCTTTTGATTATTCACA--GTCTGTTAAAACTACTACACAGTCTGT-GCCTGAACAGCAAATTACTGCTTATTTGACTAAAATCCAAAGAGGAGGTCATATTCAACCTTTTGGTTGTATGATTGCTGTTGATGAGACTAGTTTTCGTGTTTTAGCTTATACCGAAAACGCCTCTGAAATGCTTAGTCTAACTCCACAATCAGTTCCAAGCCTTGACAGGTCTGAGATCCTC----ACTA--------------------------------------TTGGAACTGATGTTAGGACCCTTTTTACCCC-TTCAAGCTCTCTTTTGCTTGAAAGAGCATTTGGGGCACGTGAGATCACTTTACTCAACCCTATTTGGATTCATTCCAAGAATTCTGGGAAGCCCTTTTATGCTATTTTGCACAGGGTGGATGTCGGCATTGTCATTGATTTGGAGCCTGCCAGAACTGAGGACCCTGCTTTATCTATTGCTGGAGCAGTGCAGTCGCAAAAACTTGCTGTGAGAGCTATTTCTCATTTGCAATCACTTCCTGGCGGGGACATT--AAGCTTTTGTGTGATACTGTGGTTGAGAGTGTCAGGGAGTTAACTGGCTATGACCGGGTTATGGTGTATAAATTTCACGAGGATGA---GCATGGTGAGGTAGTGGCTGAGAGCAAAAGACCTGATTTAGAGCCCTATATCGGTTTGCATTATCCTGCTACTGACATTCC-TCAAGCTTCACGCTTTTTGTTTAAGCAGAACAGGGTAAGAATGATTGTGGACTGCCACGCCACCCCTGTGCGGGTTATTCAGGATGAATCACTGATGCAACCTTTATGTCTAGTTGGTTCCACACTTAGAGCTCCTCATGGTTGCCACGCGCAGTACATGGCAAATATGGGGTCTATTGCCTCGTTAACACTGGCAGTAATTATAAATGGAAATGATGAGGAAGCTGTGGGGGGCGGCCGAAAT------------------TCAATGAGGCTATGGGGCTTAGTTGTTGGACACCACACATCTGCTCGGTGCATTCCATTCCCTCTTAGGTATGCGTGTGAATTCCTTATGCAGGCCTTTGGACTCCAATTGAACATGGAGTTGCAACTGGCATCACAGTTGTCTGAGAAACATGTTTTAAGGACACAGACACTGTTATGTGACATGCTCCTTCGAGACTCACCTACGGGGATTGTTACCCAAAGCCCCAGTATTATGGACCTTGTGAAGTGCGACGGTGCTGCTCTATACTACCAGGGGAAGTACTATCCATTAGGTGTTACACCAACTGAACCTCAGATAAAGGACATTGTGGAGTGGTTATTGACTTACCATGGGGACTCAA-CAGGTTTAAGTACCGACAGTTTGGCTGATGCTGGGTATCCTG---GGGCAGCTTCACTTGGTGATGCAGTTTGTGGTATGG-CTGTTGCTTATATAAC------------------------TTCTAA---AGATTTCTTG-TTTTGGTTTCGCTCCCACACCGCGAAAGAG---ATAAAGTGGGGTGGTGCAAAGCATCATCCTGAAGACAAGGATGACGGGCAGAGAATGCATCCACGTTCTTCC--------TTCAAGGCATTTCTGGAAGTTGTTAAAAGTCGGAGCTCACCATGGGAAAATGCAGAAATGGATGCAATTCATTCTTTGCAGCTTATTCTGCGAGATTCATTTAAGGATACTGAGGCAAGTAATTCTAAGGCTGTCGTGCATGCTCAGCTTGGGGAAATGGAGTT------GCAAGGGATAGATGAACTTAGTTCTGTTGCCAGAGAAATGGTTAGATT-------GATAGAGACCGCAACAGCTCCCATATTT--GCTGTTGATGTCGAAGGTCGCATAAACGGGTGGAATGCAAAGGTCGCTGAATTGACAGGTTTATCAGTTGAAGAAGCTATGGGGAAGTCTTTGGTTCATGATCTTGTACATAAAGAATCACAGGAGACTGCTGAGAAACTTTTGTACAATGCTCT-AAGAG---GTGAGGAAGATAAAAATGTAGAAATAAAGCTAAGGACATTTGGAGCTGAGCAACTAAAGAAAGCTGTTTTTGTAGTGGTTAATGCTTGCTCTAGCAAAGATTACACAAACAACATTGTTGGTGTTTGCTTTGTTGGGCAGGATGTTACTGGGCAAAAAGTTGTTATGGACAAGTTTATTCACATCCAAGGTGATTACAAGGCCATTGTGCACAGCCCCAATCCTCTGATCCCTCCCATATTTGCATCAGATGAGAACACTTGTTGCTCTGAGTGGAACACCGCCATGGAAAATCTCACTGGTTGGTCCAGAGGGGAGATTGTTGGAAAAATGCTAGTTGGTGAGATTTTTGGAAGTTGTTGTCGGCTCAAGGGTCCAGATGCCATGACAAAGTTCATGATCGTGTTGCATAATGCAATTGGAGGTCAGGATACAGACAAGTTTCCATTTTCCTTTTTTGACCGAAATGGGAAATATGTGCAGGCTCTTTTGACTGCAAACAAGAGAGTCAATATGGAGGGCCATACTATTGGGGCTTTTTGTTTCATGCAGATAGCCAGTCCTGAATTGCA------GCAAGCTCTAAG-AGTTCAAAGGCAACAGGAAAAGAAGTG---------------------------------------TTATTCTCAGATGAAAGAGTTGGCATACATTTGTCAGGAAATAAAAAG-TCCTCTTAATGGAATACGCTTTACAAATTCATTGTTGGAGGCCACAGATTTGACAGAAAATCAGAAGCAG---TATCTGGTGACAAGTGCTGCTTGTGAGAGGCAGATGTCTAAGATCATAAGGGAT---GTTGATCTGGAAA-ACATTGAGTTCGG---TGCA---CTGACCCTTGAGATAGAAGACTTTTTTCTTGGGAGTGTAATAGATGCTGTTGTTAGCCAAGTGATGTTATTGCTGAGGGAAAA------GGGTGTGCAATTAATCCGGGATATACCAGAGGAAATTAAGACATTAATAGTTCATGGTGATCAAGTGAGAATTCAACAGGTCTTGGCAGATTTCTTGCTGAACATGGTACAGTATGCACCATCACCTGACGGGTGGGTAGAGATCCAACTTCGACCAAGTATAAAGCCATTATCTGATGGAGTAACTATTGTGCATATTGAACTCAG---GATTGTATGCCCTGG----TGAAGGGCT--TCCTCCTGAATTGGTTCAA---GACATGTTC---CATAGCAGTCGGTGGGTAACTCAGGAAGGCCTAGGGCTGAGCATGTGCAGAAAAATGTTAAAGCTTATGAATGGAGAAATCCAGTATATCAGAGAATCAGAAAGATGCTATTTCCTGATTATCCTAGACCTGCCAATGACGACCCACAGGGGTTCAA-----------------------------AGAGTGTTAGCTAG------------------------------------------------------
Capsicum_annuum_phyE ------------------------------------------------------------------------------------------------------------------------------------------------------------------------------------------------------------------------------------------------------------------------------------------------------------------------------------------GCTCAGTACAATGCTGATGCAAAGCTTATGGCTGAATTTGAAAAGTCTACTGTGTCTGGTGAGTCATTTGACTATTCAAAATCAGTGCCTTATGCACCAGAAGATG---CTAATGAAGAAGAAATCACTGCTTATCTTTCAAGAATTCAAAGGGGTGGTCTCGTCCAGCCATTTGGTTGTATGGTTGCTATCGAGGAACCCAGTTTCAAGATTATTGGTTATAGTGAGAACTGCTTTGATATGTTGGGTTTAA---------------------------------------------AGA------TTG---TTGAGCCTGCTAAGTTGAAAGGTTTAATTGGGGTTGATGCTAGAACCCTTTTTACCCC-TTCTTCTGGGGATTCATTGGCCAAAGTTATGGCATCTAGGGAACTTTCTTTGTTGAACCCTATATGGGTTCATTCTAGGAGTAACCATAAACCCTTTTATGCTATACTTCATAGGATTGATGTGGGAATTGTGATTGATTTAGAACCTGCTAATTCTAGTGATCCTGCATTGCTGCTAGCTGGGGCAGTCCAGTCACAAAAACCGGTTGTCCGGTCGATAACTAGGTTGCAGTCACTTCCTGGTGGAGATGTA--GGGATTCTCTGTGATACCGCGGTGGAAGATGTGCAGAAGCTGACTGGATATGATAGGGTAATGGTCTATAAGTTTCATGATGATAA---TCATGGCGAAATAGTGTCTGAGATTAGGAGATCAGACTTGGAACCTTATTTGGGTTTGCATTATCCTGCAGCAGATATACC-ACAAGCTGCTCGATTCTTGTTCAAACAAAATAGAGTTAGAATGATATGTGATTGCAATGCACAGCCTGTTAAGATTGTTCAGAGCGAAGAACTAAAGCAGCCGATTTGCTTAGTAAATTCAACTCTTAGATCGCCTCATGAATGCCATAGCAAGTATATGGGCAACATGGGATCTATTGCGTCGTTAGTGATGGCAGTTCTTATTAATACCGGTGAT---------------------------------------------TCAATGAAGCTTTGGGGTTTGCTTGTTTGTCATCACACTTCTCCCCGCTATGTGCCTTTTCCACTTCGATATGCATGTGAATTCTTCACGCAGGCATTTAGCCTGCAGCTTAATATGGAGCTCCAATTGGCATCACAATTGGCAGAGAAGAAAACTCTCCAAATGCAAACATTACTATGTGACATGCTTCTTCGAGATGTTCCATTTGGTATTGTAACACAATCCCCTACTATTAAGGATCTTGTGAAGTGTGATGGAGCTGCACTTTATTGTGGTGGAAAATGTTGGTTGCTTGGGGTGACGCCAACTGAAGAACAAGTTAAAGATATTGCAAATTGGTTGCTAGTTGCTCATAAGGATTCCA-CAGGTTTAAGTACGGACTGTCTTGTAGAAGCTGGTTATCCTG---GTGCGGCTTTTCTGGGAGATGCAGTTTGTGGCATGG-CTACTGCGAGAGTTGC------------------------TTCCAA---CGATTTTCTA-TTCTGGTTCAGGTCTCACACAGCAAAGGAA---GTCAAGTGGGGAGGTGCTAAGCATCATCCAGATGATGAAGATGATGGAGGAAAAATGCACCCGCGATCTTCA--------TTTAATGCCTTCCTTGAAGTTGTTAAAAGCAGAAGTTTGCCATGGGAGGTCCCGGAGATTAATGCCATTCATTCTCTACAAATCATAATGAGAGAATCAATTCAAGAGATTGAGAACAGCTCGCTAAAAACTACTACCTCTTCTCAGCAGAATGGTGCTGATGG------GCCAAGCATGGATGAACTTAGTTCTGTGGCAATGGAAATGGTTAGGTT-------GATTGAGACAGCCACTGCTCCAATTTTT--GGAGTTGATCCATCTGGCTTAATAAATGGATGGAATGAGAAGATTGCTGACTTGACAGGATTGCATGCTAGTGAAGCTGTTGGAAGGTCTCTCCTTAATGATATTGTTCATGAAGATTCACATGCAACTGTTGAAAAATTTCTACATAGAGCTCT-GTTAG---GTGAGGAGGACAAAAATGTGGAAATAAAACTGCGAAGTTTTGGAAAAGATCCACCTGAATCAGTTATATACCTTGTGACCAATACCTGCACAAGCAGGGACCACAAAAATGATGTTGTTGGTGTGTGCTTTGTGGCTCAAGATATCACCCCCGAGAAAGCTGTCATGGATAAATTCATTCAGTTGCGAGGAGATTATGAGGCTATTGTACAAAGTCTTAATCCATTGATTCCACCGATATTTGCTTCTGATGAAAATGCTTGTTGTTCGGAGTGGAATGCAGCAATGGAGAGGTTGACTGGTTGGACAAGATATGAGGTCATGGGGAGAACACTTCCTGGTGAAATTTTTGGTGGTCTTTGTCATCTTAGGGGACAAGATGCCCTTACCAAATTTATGATTCTTTTCTACCAAGCAATTGGTGGCCATGACACCAAAAAGCTTCCATTTAGCTTTTTTAATAGGACAGGGGAGTTGGTGGAAGTGATCCTAACAGCAAACAAGAGAACTGGTGAGCATGGAAATGTAACTGGGTGTTTCTGCTTCTTGCAGCCTACG------ATGGTTGA------CCCAGA----------------------------------GACATC---AGATGAGAGACA---AGACGATAAAGAACCCCTTTCGAAATTTAAAGAATACGCTTATGTTCGACAGCAGATGAAAAA-TCCATTGAGTGGGATCCAGTTTACCCATAAACTCCTTGAAGCAACCTGTATTTCAGATAATCAGAAACAA---CTTCTGGAGACAAGTGAAGCCTGTGAGAAACAGATCCTGTCTGTTATTGACAAC---ATGGATTTCAGAG-CTATAGAGGACGG---CAA---AGTAGAGCTAAACATGAAGGAATTCATTCTAGGAAATGTTGTGGATGCTATTGTGAGTCAAGTAATGATTTTTCTGAAAGAGAA------GAACTTACAGCTGCTGCGTGATATACCTGACCAGATCAAAACCCTTCCTCTATATGGTGATCAAATTAAGCTTCAGCGTGTTCTGTCAGACTTCTTGCTTACTATAGTTCATCATGCACCTTCTCCGGATGGTTGGGTGGAAATCAAGGTGTTACCTGGTTTAAGACTTGTACAAGATGGAAAGGAATTAATTCATATGCAGTTCAG---AATGGCTCACCCTGG----CCAAGGAGT--ACCTGCTGCTCTAATTGAT---GCCATGTCTGGAGGAAGAAATCGATGGACAACAGAAGAAGGAATCGCGTTGAATGTTTCCCAGAAACTTCTCAATATTATGAATGGAAACGTCCATTATGTCAGAGAGGAAAACAAATGTTATTTCCTAATTGACGTGGAACTCAAAACATC---GAAA------TCTA-------------------------------------------------CACAA---GTTCCGAGTTCAGAAGGAACTCAAGAAACAGAAATCTAG-
Cartrema_americana_phyB_I ATGGCT------TCAGGAAGCAGAGAAACGCATGC-------------------------------------------------------------------------------------------------TAATAATCACAATTCTCGGGCTTTAACTCAAGCTCAATCGTCAGGTACAAGC--------------------------AATCCT---CATCATCATAGTAATGTTAATGTAAATTCTAGCAGT---AATCAAAGAGAACCAATT------------------------------------------AGCAAAGCTGTTGCACAGTACACAGTTGATGCCAGGCTCCATGCCGTCTTTGAGCAATCGGGTGAGTCAGGAAAATCATTTGATTATTCACA--GAGTATCAAGACCACAACAGAATCTGT-TCCCGAGCAGCAAATCGCTACTTATTTGTCGAGAATTCAGCGTGGTGGCCATATTCAACCCTTTGGTTGTATGATAGCCGTGGACGAGTCTAATTTTCGCGTGATATCATACTCGGAAAATGCCCGTGAAATGCTTGGTTTAACTCCTCAATCAGTCCCAAGTCTTGAGAAGCCTGAGATTTTG----ACAA--------------------------------------TTGGGACTGATGTGCGGACCCTTTTTACCCC-ATCCAGCTCTGTTTTGCTTGAAAGGGCGTTTGGGGCACGGGAGATCACTTTGTTGAATCCGATTTGGATTCACTCTAAGAATTCTGGGAGGCCATTTTATGCTATTTTGCATAGGATAGATGTTGCCGTAGTGATTGATTTAGAGCCTGCAAGGACAGAAGATCCAGCCCTGTCTATTGCCGGTGCTGTCCAGTCACAGAAACTTGCAGT??????????????????????????????????GGGGACATT--AAGCTTTTGTGTGATACGGTTGTTGAGAGTGTGAGGGAGCTCACGGGGTACGATAGGGTTATGGTTTATAAGTTTCATGAGGACGA---GCACGGTGAGGTTGTGGCTGAGAGTAAGAGGGAGGACTTAGAGCCATATATCGGTTTGCATTATCCTGCCACAGATATTCC-TCAGGCTTCAAGGTTTTTGTTTAAGCAAAATAGGGTTAGAATGATCGTGGACTGTCATG??????????????????????????????????????????????????????????????ACGCTTAGGGCTCCTCATGGTTGCCACGCTCAGTACATGGCAAATATGGGATCAATTGCCTCGCTGACTTTGGCAGTTATAATTAATGGAAACGACGAGGATGGTGTT---GGAGGAAGAAAT------------------TATATGAGGCTGTGGGGATTGGTTGTTGGCCATCACACTTCTGCTAGGTGCATTCCATTCCCACTCCGTTATGCTTGTGAATTCCTAATGCAGGCATTCGGGCTTCAGTTAAACATGGAACTGCAATTAGCATCACAGTTGTCTGAGAAACGTGTTTTGAGGACACAAACGCTGTTATGTGACATGCTGCTTCGAGATTCTCCTACTGGCATCATTACCCAAAGCCCTAGTATTATGGATCTTGTGAAATGTGATGGTGCTGCACTTTATTACAAGAAGAAGTATTATCCATTG???GTGACACCTTCTGAAACACAAGTAAAGGATATTGTGGAATGGTTGTTGGCTTTCCATGGAGACTCTA-CAGGTTTGAGCACTGATAGTCTGGCTGATGCAGGGTATCCAG---GGGCAGCCTCTCTAGGGGATGCTGTTTGTGGGATGG-CTGTTGCATATATCAC------------------------TTCAGG---AGACTTCTTG-TTCTGGTTCCGTTCCCACACTGCTGAAGAG---ATTAAGTGGGGTGGGGCAAAGCATC???????????????????????????????????????????????--------????????????????????????????????????????????????????CGGAAATGGACGCCATTCACTCTTTGCAGCTCATTTTACGAGATTCTTTCAGGGATGCTGATAGAAGCAATTCTAAGGCTCTCGTACAAGCTCAGAGTGGGGACTTGGACTT------GCAAAGGATGGATGAGCTTAGTTCTGTTGCCAGAGAAATGGTTAGGTT-------GATAGAGACTGCAACAGCTCCCATTTTT--GCTGTAGATGTTGAAGGCCACATAAATGGGTGGAATGCAAAAGTTGCAGATTTGACAKGACTATCCGTTGAAGCAGCAACGGGGAAATCCTTGGTTCACGATCTTGTTCATAAAGAATCAGTAGAAACTGTGGACAAGCTTCTGTTTCGTGCTCT-AAGAG---GTGAAGAAGATAAGAATGTGGAAATAAAGTTGAGGACTTTTGGCACTGAAGAACATAAGAAGGCTGTATTTGTGGTGGTAAATGCTTGCTCTAGCAAGGATTACACAAACAATATTGTTGGGGTCTGCTTTGTTGGACAGGACATTACTGGACAGAAACTGGTAATGGACAAATTTATCCACATTCAAGGTGATTACAAGGCTATTGTACACAGTCCAAACCCTCTGATTCCACCTATATTTGCTTCAGATGACAACACTTGTTGCTCTGAGTGGAATACTGCCATAGAAAAGCTCACTGGGTGGAACAGAGGGGACATCATTGGAAAGTTGTTAGTAGGGGAAGTATTTGGTAGTTGCTGTCGGCTTAAAGGCACAGATGCTATGACAAAGTTCATGATCGTCCTGCATAATGCAATTGGTGGCCAGGATACTGACAA???????????????????????????TGGCAGATATGTACAAGCTCTTTTGACTGCAAATAAGAGGGTTAATATGGAGGGACAGATTATTGGAACATTTTGTTTCTTGCAGATTGCGAGTCCTGAATTACA------GCAAGCTATAAA-AGTCCAGAGGCAACAGGAAAAGACACG---------------------------------------TGTTTCAAAAATGAAAGAGCTGGCTTACATTTGTCAGGAAATAAAGAA-TCCATTAAGCGGGATACGCTTCACTAACTCACTGTTGGAAGCCACAAATTTGACAAAAGA??????????---??????????????????????????????????????AAAGATTATAACTGAT---ATTGATCTGGAAA-ATATCGAGGATGG---TTCA---CTGGAGCTCGAGAAGGCAGAATTCTTACTTGGGAGTGTAATAGATGCTGTTGTTAGCCAAGTAATGTTATTGCTGAGGGAAAG------AGGTCTGCARTTAATCCGAGATATCCCAGAAGAAATTAAGACATTGTCGGTCTATGGCGATCAAGTTAGAATTCAACAGGTCTTTGCAGATTTCTTATTGAACATGGTGCATTATGCACCATCTCCTGAAGGTTGGGTAGAAATTCAACTTAGACCAAGCTTGAAGCATATTTCTGATGGAATAACCTTTGTGCACATTGAATTTAG---AATCGTGTGCCCAGG----TGAAGGTCT--TCCTCCTGAACTGGTTCAA---GATATGTTT---CATAACAGTCGATGGGTGTCCCAGGAAGGCCTAGGACTAAGCATGTGCAGAAAAATCTTGAGGCTCATGGATGGTGAAGTTCAATATATCAGAGAATCAGAA????????????????????????GACCTACCCATGCC---ACAGAGCGGTTCGA-----------------------------AGAGCAGTGTCTAA------------------------------------------------------
Cartrema_americana_phyB_II ATGGC?------????????CAGAGAAACGCATTC-------------------------------------------------------------------------------------------------TAATAATCACAATTCTCGGGCTTTAACTCAAGCTCAATCGTCGGGTACAAGC--------------------------AATCCT---CATCATCATAGTAATGTTAATGTAAATTCTAGCAAT---AGTCATAGAGAATCAATT------------------------------------------AGCAAAGCTGTTGCACAGTACACAGTTGATGCTAGGCTTCATGCTGTTTTCGAGCAATCGGGTGAGTCTGGAAAATCATTCGATTATTCACA--GAGCATTAAGACCACAACACAGTCTGT-TCCTGAGCAGCAAATCGCCACTTATTTGTCCAAAATTCAGCGCGGTGGCCATATTCAACCCTTTGGTTGTATGATAGCTGTGGATGAGTCGAATTTTTGCGTAATATCATA?TCGGAAAAT??????GAAATGCTTGGTTTAACTCCTCAATCAGTCCCAAGTCTTGAGAAGCCTGAGATTTTG----ACAA--------------------------------------TTGGGACTGATGTGAGGACCCTTTTTACCCC-ATCCAGCTCTGTTTTGCTCGAGAGGGCGTTTGGGGCACGGGAGATCACTTTATTGAATCCCATTTGGATTCACTCTAAGAATTCTGGAWGGCCATTTTATGCTATTTTGCATAGGATAGATGTTGCCATAGTGATTGATTTAGAGCCTGCAAGGACAGAGGACCCAGCCCTGTCTATTGCTGGTGCTGTCCAGTCACAGAAACTTGCAGTTAGGGCTATTTCGCATTTGCAGTCGCTTCCTGGTGGGGACATT--AAGCTGTTGTGTGATATGGTTGTTGAGAGTGTGAGGGAACGCACTGGGTATGATAGGGTTATGGTGTACAAGTTTCATGAGGATGA---GCACGGCGAGGTTGTGGCTGAGAGTAAGAGGGCGGACTTAGAGCCATACATAGGTTTGCATTATCCTGCCACAGATATTCC-TCAGGCTTCAAGGTTTTTGTTTAAGCAGAATAGGGTTAGGATGATTGTTGACTGTCATGCCACACCTGTTAGGGTGATTCAGGATGAATCACTAATGCAGTCTCTGTGTTTGGTTGGTTCAACGCTTAGGGCTCCCCA???????????????????????????????????????????????????????????????????????????????????????????---????????????------------------???????????????????TGGTTGTTGGCCATCACACTTCTGCTAGGTGCATTCCATTCCCACTCCGTTATGCTTGTGAATTCCTAATGCAGGCATTTGGGCTTCAGTTAAACATGGAACTGCAATTGGCATCACAGCTGTCCGAGAAACATGTTTTAAGGACGYAAACGCTATTGTGTGACATGCTGCTTCGAGATTCTCCTACTGGCATTGTTACGCAGAGCCCTAGTATTATGGATCTTGTGAAATGTGATGGTGCTGCACTTTATTACCAGGGGAAGTATTATCCATTGGGCGTGACACCTTCTGAAATGCAAGTAAAGGATATTG??????????????GCTTTCCATGGAGACTCTA-CGGGTTTGAGCACTGATAGTCTGGCTGATGCAGGGTATCCAG---GGGCAGCCTCACTTGGGGATGCAGTTTGCGGGATGG-CTGT??????TATCAC------------------------TTCAAG---AGACTTCTTG-TTTTGGTTCCGTTCCCATACTGCAAAAGAG---ACTAAGTGGGGTGGTGCAAAGCATCATCCAGAGGATAAAGATGATGGCCAGAGGATGCATCCACGTTCTTCA--------TTCAAAGCATTTCTAGAAGTGGTTAAGAGCCGGAGTATGCCTTGGGAGAATGCCGAAATGGATGCCATTCACTCTTTGCAGATCATTTTACGAGATTCTTTTAGGGATGCTGATGGAAGCAATTCTAAGGCTGTTGTACAAGCTCACGGTGGGGACTTAGACTT------GCAAGGGATGGATGAGCTTAGTTCTGTTTCCAGAGAAATGGTTAGGTT-------GATAGAGACTGCAACAGCACCCATTTTT--GCTGTAGATGTTGAAGGCCGCATAAATGGGTGGAATGCAAAAGTTGCAGATTTGACAGGACTATCCGTTGAAGAAGCAATGGGGACATCCTTGGTTCATGATCTTGTTCACAAAGAATCAGTAGAAACTGCAGACAAGCTTCTGTCTCATGCTCT-AAGAG---GTGAAGAAGATAAGAATGTAGAAATAAAGTTGAGGACGTTTGGCACTGAACAACATAAGAAGGCTGTATTTGTGGTAGTAAATGCTTGCTCTAGCAAGGATTACACAAACAATATCGTTGGGGTCTGCTTTGTTGGACAGGACATTACTGGACAGAAACTGGTAATGGATAAATTTATCCACATTCAAGGTGATTACAAGGCTATCGTACACAGTCCAAACCCTCTGATTCCACCTATATTTGCTTCAGATGACAACACCTGTTGCTCTGAGTGGAACACTGCTATGGAAAAGCTCACTGGGTGGAGCAGAGGGGACATCATTGGAAAGATGTTAGTAGGGSAAGTATTTGGCAGCTGCTGTCGGCTTAAAGGCGCAGATGCTGTGACAAAGTTCATGATCGTCTTGCATAATGCAATTGATGGCCAGGATACTGACAAGTTCCCTTTTTCATTTTTTGACCGAAGTGGCAGATATGTACATGCTCTCTTGACTGCAAATAAGAGGGTTAATATG?????????????????????????????????????????????CCTGAATTGCA------GCAAGCTTTAAG-AGTCCAGAAGCAACAGGAAAAGAAGTG---------------------------------------TGTTTCGAAGATGAAAGAGCTGGCTTACATTTGTCAGGAAATAAAGAA-TCCATTAAGTGGCATACGGTTTACTAACTCACTGTTGGAAGCCACTGATTTGACAGAAGATCAAAAGCAG---TTTCTTGAAAGCAGTGCTGCTTGTGAGRAGCAGATGTTAAAGATTATAAGGGAC---GTTGATCTGGAAA-ATATTGAGGATGG---TTCC---CTGGAGCTTGAGAAGGCAGAATTCTTACTTGGGCGTGTAATAGATGCAGTTGTTAGCCAATCAATGTTATTGCTGAGGGAAAG------AGGTCTTCAATTGATACGAGAT???????????????????????GTCTGTCTATGGTGATCAAGTTAGAATTCAACAGRTTTTCGCCAATTTCTTATCGAACATGGTGCATCATGCTCCATCTYCAGAAGGTTGGGTAGAAATTCAACTTAGACCGAGTTTGAAGCAAATTTCCGATGGAATTATTATTGTGCACATTGAATTTAG---AATTGTGTGCCCAGG----CGAAGGTCT--TCCTCCTGAACTAGTTCAA---GAT??????---?????????????????????????????????????????CATGTGCAGAAAAATCTTGAGGCTCATGAATGGTGAAGTTCAATATATCAGAGAATCAGAAAGATGCTATTTTCTGATTATCCTCGACCTACCCACGCC---ACGGAGAGGTTCGA-----------------------------AGAGCGTTGTCTAA------------------------------------------------------
Cartrema_americana_phyE ATG---------------------------------------------------------------------------------------------------GAGAGGAGTGAGTAA-CAGAGTAAAGAAAATAAATATCCCACTTCTTAGAAT----A?????-------????GGAAAAACGAGAAT---AAGAATAACCCT------AATACT---------------------------------------------------------------GCCCTTTCTTCTTCTGCTGCAAGCAATATGAACACC---AACAAATCCATGGCTCAGTACAGTGCTGATGCGAGGCTGATGGCTGAGTTTGAGCAATCTGCGGAGTCGGGTAAGTCGTTTAACTAT---------GTTTTT??????????????TTTGAGTACCGAGGAACAGGTGTCTGTTTATTTATCAAGAATCCAGAGGGGTGGTCTTGTGCAACCCTTTGGTTGTATGCTTGCTATCGAGGAATCCACTTTTAAAATCATAGCTTATAGTGAGAATTGTTTTGATATGTTGGGGTTGA---------------------------------------------AGAA---ATTTG---TTGAGTCGGAAGAGTTTACGAATCTCTTTGGACTTGATGCAAGAACCCTTTTTACCCC-TTCTTCAAGCGCTTCATTGGCAAAGGCCGTGGGGTCTAARGAAATTTCTTTTTTGAATCCAATTTGGGTTCATTCTGCGACTACCCACAAGCCTTTTTATGCTATTCTACATAGAATTGATGTGGGAATTGTCATTGATTTGGAGCCTGCTTATTCTGGGKATCCTTCATTGCTGCATGCTGGTGCAGTGCAGTCTCAGAAACTATCTGTTCGGGCAATTTCGAAGCTCCAGTCTCTTCCCGGGGGAGATATA--GGGGTTTTGTGTGATACTGTAGTAGAAGATGTTCAGAAGCTTACTGGGTATGATAGAGTAATGGTTTATAAGTTTCATGATGATGA---TCATGGTGAGGTTGTGTCTGAAATTAGAAGGTCTGACTTGGAGCCCTACT???????????????????????????????-???????????????????????????????????????????????GTGATTGCAATGCTCAGCCGGTTAAGATAGTCCAAATTGAAGAACTTAAGCAGCCTCTTTGCTTGGTTAATTCAACACTTCGAGCGCCCCATGGCTGTCATTCTCAGTACATGGCCAACATGGGGTCAATTGCATCTTTGGCAATGGCAGTTGTTGTTAWTGGCACCGAC---------------------------------------------TCAATGAAGCTGTGGGGATTGGTGGTATGCCACCACTCTTCACCACGCTATGTCCCTTTTCCCCTTCGCTATGCATGCGAATTTCTAATGCAGGCATTTAGCCTGCAGCTTCATCTGGAGCTGCAATTGGCATCACAGTTAGCAGAGAAGAAAATTCTCCGAATGCAAACATTATTGTGTGACATGTTTCTCCGTGATGCTCCATTCGGCATTGTCACTCAGTCTCCTAGCATCATGGATCTTGTAAAGTGTGATGGGGCTGCATTATATTATGGTGGGAAATGTTGGTTGCTTGGTGTTACCCCCACTGAGGCACAAGTTAAAGATATTGCAGATTGGCTACTTACTAGCCACGGGGACTCAA-CAGGGCTAAGTACTGATAGTCTTGCGGATGCTGGCTATCCAG---GTGCAGCTCTACTCGGCGTTGCAGTTTGTGGAATGG-CTGCAGCAAGAATTAC------------------------CTCCAC---AGATTTTCTA-TTTTGGTTTAGGTCCCACACAGCAAAAGAA---ATCAAATGGGGAGGGGCTAAGCATCATCCCAAGGACAAAGATGATGGTGGAAAAATGCATCCTAGATTTTCG--------TTCAAAACCTTTCTCGAAGTAGTTAAAGGCCRTAGTTTTCCGTGGGAGGTTTCAGAGATTAATGCTATTCACTCTTTACAGCTTATAATGAGAGATTTATTTCAGGATGTTGAAGACAATGGTTCTAAACCAACGATACATTCTCAACAGAATAATTTGGATGG------GCCAGAGGTGGATGAACTTACTTCTATGGCAGTTGAAATGGTCAAATT-------GATAGAGACAGCCATTGCTCCGATTTTT--GGGGTTGATTCACGTGGTTTG???????????????????????????????????????????????????????????GGGGAAATCCCTGGTTAATGACATTGTTCATGAAGACTCACGCGGTCTTGTTGAAGTTCTTCTGCACAGAGCTTT-AAAAG---GCGAGGAGGACAGAAATGTTGAGGAGAAACTGCTGAGATTTGGGATACAAACCCCAAATTCGGACATTTACCTTCTGGCTAATGCATGCACAAGTAGGGACTATAAAAATGATATTGTAGGTGTGTGCTTCAT???????????????????????????????????????????????????????????????????????????????????????????????????????????????????????????????????????????????????????????????????????????????????GTGAAATTGTTGGTAAAATGTTGGCAGGGGAAGTTTTTGGAAGTTTTTGTCAGCTCAAAGGTCAAGAAACGCTCACTAAACTTATGATTTTACTGTACCGAGCAATTAGTGGSCATGACACCGAAAAGCTTCGTTTTGGATTTTTCAATAGAAAAGGAGAGTTTGTAGAGGTGTTCTTGATGGCCAATAAGAGAATGGACGAGATTGGAAATGCTGTTGGGTGTTTCTGCTTCTTGCAGGTTATA------GAGAATAA------ACAAGG----------------------------------GCAGTCCATAGAAGATGAACA---GGA---GAAGGAGCATCTTTCAAAACTCAAAGAGTTGACTTACATTATGCAAGAGATGAAAAA-TCCTTTGAACGGAATCCGTTTCACCCACCAGCTTCTGGAAGGTTCTGATATTTCAGAGAATCAGAAGCAG---TTTCTTGAGACTAGTGATGCT?????????????????????????????????---?????TTTTCAAA-GTTTAGAAGACGG---CAGCAGGGTTGAGCTCAAGATKGAAGAATTTTTTTTGGGAAATGTTATCGATGCTATTGCTAGTCAAGTTATGATTTTGTTAAAGGAAAA------GAATTTACAACTTCTCCATGATATCCCTGATCAAATCAAAACTCTCTGTTTACGTGGGGATCGAATTAAGCTGCAGTTGGCATTGTCAGATTTCTTGCTCAGCATAGTGCATTATGCACCTTCCCCAAATGGTTGGGTTGAAATTAAGGTCTCTCCTGGATTAGAGATGATACAAGACGGGAATGAGTTTGTTCATRTACAATTTAG---AATGGCTCACCCAGG----AMATGGCAT--CCCTCATACTCTTATTGAA---GACATGAACGGAGCAAAAAGTCAATGGAAAWCACAAGAAGGGATTGCTTTAAACCTTTCTCAGAAACTTCTMAATATAATGAATGGTAATGTTCGTTATATCAGAGATCAGAATAAATGCTACTTCCTCGTTGAT??????????AGACACA---GAAA------TCACGATAA--------------------------------------------------------------------------------------------
Chengiodendron_marginatus_phyB_I ATGGCT------TCAGGA?????????????????-------------------------------------------------------------------------------------------------?AATAATCACAATTCTCGGGCTTTAACTCAAGCTCAATCGTCAGGTACAAGC--------------------------AATCCT---CGTCATCATAGTAATGTTAATGTAAATTCTAGCAGT---AATCAAAGAGAACCAATT------------------------------------------AGCAAAGCTGTTGCACAGTACACAGTTGATGCCAGGCTCCATGCTGTCTTTGAGCAATCGGGCGAGTCAGGAAAATCATTTGATTATTCACA--GAGTATTAAGACCACAACACAATCTGT-TCCCGAGCAGCAAATTGCTACTTATTTGTCGAGAATTCAGCGTGGTGGCCATATTCAACCCTTTGGTTGTATGATAGCCGTGGACGAGTCTAATTTTTGCGTGATATCATACTCGGAAAATGCCCGTGAAATGCTTGGTTTAACTCCTCAATCAGTCCCAAGTCTTGAGAAGCCTGAGATTTTG----ACAA--------------------------------------TTGGGACTGATGTGCGGACCC??????????-??????????????????????????????????????????????????????????????????????????????????????????????????????????????????????????????????????????????????????????????????????????????????????????????????????????????????GAGGGCTATTTCTCATTTGCAGTCGCTCCCTGGTGGGGACATT--AAGCTTTTGTGTGATACGGTTGTTGAGAGTGTGAGGGAGCTCACGGGGTACGATAGGGTTATGGTTTATAAGTTTCATGAGGACGA---GCACGGTGAGGTTGTGGCTGAGAGTAAGAGGGAGGACTTAGAGCCATATATCGGTTTGCATTATCCTGCCACAGATATTCC-TCAGGCTTCAAGGTTTTTGTTCAAGCAAAATAGGGTTAGAATGATCGTGGACTGTCATGCCA???????????????????????????????????????????????????????????????????????????????????????????????????????????????????????????????????????????????????????????????????????---????????????------------------?????????????????????????TTGGCCATCACACTTCTGCCAGGTGCATTCCATTCCCACTCCGTTATGCTTGTGAATTCCTAATGCAGGCATTTGGGCTTCAKTTAAACATGGAACTGCAATTAGCATCACAGTTTTCTGAGAAACGTGTTTTGAGGACACAAACGCTGTTATGTGACATGCTGCTTCGAGATTCTCCTACTGGCATCGTTACCMAAAGCCCTAGTATTATGGATCTCGTGAAATGTGATGGTGCTGCACTTTATTACAAGAAGAAGTACTATCCATTGGGCGTGACACCTTCTGAAACACAAGTGAAGGATATTGTGGAATGGTTGTTGGCTTTCCATGGAGACTCTA-CAGGTTTGAGCACTGATAGTCTGGCTGATGCAGGGTATCCAG---GGGCAGC?????????????????????????????-????????????????------------------------??????---??????????-??????????????????????????????---?????GTGGGGTGGGGCAAAGCATCATCCAGAGGATAAAGATGATGGCCAGAGGATGCATCCGCGTTCTTCA--------TTCAAAGCATTTCTAGAAGTGGTTAAGAGCCGAAGTATGCCTTGGGAGAATGCGGAAATGGACGCCATTCACTCTTTGCAGCTCATTTTACGAGATTCTTTCAGGGATGCTGATAGAAGCAATTCTAAGGCTGTTGTACAAGCTCAGAGTGGGGGCTTGGACTT------GCAAAGGATGGATGAGC???????????????????????????????-------????????????????????????????--?????????????????????????????????????????????????????????????????????????????????????????????GTTCACGATCTTGTTCATAAAGAATCAGTAGAAACTGCGGACAAGCTTCTGTTTCGTGCTCT-AAGAG---GTGAAGAAGATAAGAACGTGGAAATAAAGTTGAGGACTTTTGGCACTGAAGAACATAAGAAGGCTGTATTTGTGGTGGTAAATGCTTGCTCTAGCAAGGATTACACAAACAATATTGTTGGGGTCTGCTTTGTTGGACAGGACATTACTGGACAGAAACTGGTGATGGACAAATTTATCCACATTCAAGGTGATTACAAGGCTATTGTACACAGTCCGAACCCTCTGATTCCACCTATATTTGCTTCAGATGACAACACCTGTTGCTCTGAGTGGAATACTGCTATAGAAAAGCTCACTGGGTGGAACAGAGGAGACATCATTGGAAAGTTGTTAGTAGGGGAAGTATTTGGTAGTTGCTGTCGGCTTAAAGGCACAGATGCTATGACAAAGTTCATGATCGTCTTGCATAATGCAATTGGTGGCCAGGATACTGACAAGTTTCCGTTTTCGTTTTTTGATCGGAGTGGCAGATATGTACAAGCTCTTTTGACTGCAAATAAGAGGGTTAATATGGAGGGACAGATTATTGGAGCATTTTGTTTCTTGCAGATTGCCAGTCCTGAATTGCA------GCAAGCTATCAA-AGTCCAGAGGCAACAGGAAAAGATGTG---------------------------------------TGTTTCAAAAGTGAAAGAGCTGGCTTACATTTGTCAGGAAATAAAGAA-TCCATTAAGCGGCATACGCTTCACTAACTCATTGTTGGAAGCCACAGATTTGACAGAAGATCAAAAGCAG---TTTCTTGAAACCAGTGCTGCTTGTGAGAAGCAGATGTTAAAGATTATAACGGAC---ATTGATCTGGAAA-ATATCGAGGATGG---TTCA---CTGGAGCTCGAGAAGGCAGAATTCTTACTTGGGAGTGTAATAGATGCTGTCGTTAGCCAAGTAATGTTATTGCTGAGGGAAAG------AGGTCTGCAATTAATCCGAGATATCCCAGAAGAAATTAAGACATTGCTGGTTTATGGCGATCAAGTTAGAATTCAACAGGTCTTTGCAGATTT??????????????????????????????????????????????????????????????????????????????????????????????????????????????????---AATTGTGTGCCCAGG----TGAAGGTCT--TCCTCCTGAACTGGTTCGA---GATATGTTT---CATAACAGTCGATGGGTGTCCCAGGAAGGCCTAGGACTAAGCATGTGCAGAAAAATCTTGAGGCTCATGGATGGTGAAGTTCAATATATCAGAGAATCAGAAAGATGCTATTTTCTGATCATCSTCGACCTACCCATGCC---GCAGATCGGTTCAA-----------------------------AGAGCGTTGTCTAA------------------------------------------------------
Chengiodendron_marginatus_phyB_II ATGGCT------TCAGGAAGCAGAGAAACGCATTC-------------------------------------------------------------------------------------------------TAATAATCACAATTCTCGGGCTTTAACTCAAGCTCRATCGTCGGGTACAAGC--------------------------AATCCC---CATCATCATAGTAATGTTAATGTAAATTCTAGCAAT---AGTCATAGAGAATCAAT?------------------------------------------????????????????????????????????????????????????????????????????AGTCTGGAAAATCATTCGATTATTCACA--GAGCATTAAGACCACAACACAGTCTGT-TCCTGAGCAGCAAATTGCCACTTATTTGTCCAAAATTCAGCGCGGTGGCCATATTCAACC?????GTTGTATGATAGCTGTGGATGAGTCAAATTTTTGCGTAATATCATACTCGGAAAATGCTCGTGAAATGCTTGGTTTAACTCCTCAATCAGTTCCAAGTCTTGAGAAGCCTGAGATTTTG----ACAA--------------------------------------TTGGGACTGATGTGAGGACCCTTTTTACCCC-ATCCAGCTCTGTTTTGCTCGAGAGGGCGTTTGGGGCGCGGGAGATCACTTTATTGAATCCCATTTGGATTCACTCTAAGAATAATGGAAGGCCATTTTATGCTATTTTGCATAGGATAGATGTTGCCATAGTGATTGATTTAGAGCCCGCAAGGACAGAGGACCCAGCC????????????????????????????????????????????????????????????????????????????????????--??????????????????????????????????????????????????????????????????????????????????????---?????????????????????????????????????????????????????????????????????????????????-????????????????????????????????????????????????????????????????CCTGTTAGGGTGATTCAGGATGAATCACTAATGCAGCCTCTGTGTTTGGTTGGTTCAACGC??AGGGCTCCCCATGGTTGCCACGCTCAGTACATGGCAAATATGGGGTCAATTGCCTCGCTGACTTTGGCCGTTATTATTAATGGAAACGACGAGGATGGCTCT---GGAGGAAGAAAC------------------TCTATGAGGCTATGGGGATTGGTTGTTGGCCATCACACTTCTGCTAGGTGCATTCCATTCCCACTCCGTTATGCTTGTGAATTCCTAATGCAGGCATTTGGGCTTCAGTTAAACATGGAACTGCAATTGGCATCACAACTGTCAGAGAAACATGTTTTAAGGACGCAAACGCTATTGTGTGACATGCTGCTTCGAGATTCTCCTACTGGCATTGTTACGCAGAGCCCTAGTATTATGGATCTTGTGAAATGTGATGGTGCTGCACTTTATTACCAGGGGAAGTATTATCCATTGGGCGTGACACCTTCTGAAATGCAAGTAAAGGATATTGTGGAATGGTTGTTGGCTTTCCATGGAGACTCTA-CGGGTTTGAGCACTGATAGTCTGGCTGATGCAGGGTATCCAG---GGGCAGCCTCACTTGGGGATGCAGTTTGCGGGATGG-CTGTTGCGTATATCAC------------------------TTCAAG---AGACTTCTTG-TTTTGGTTCCGTTCCCATACTGCAAAAGAG---ATTAAGTGGGGTGGTGCAAAGCATCATCCAGAGGATAAAGATGATGGCCAGAGGATGCATCCACGTTCTTCA--------TTCAAAGCATTTCTAGAAGTGGTTAAGAGCCGGAGTATGCCTTGGGAGAATGCCGAAATGGATGCCATTCACTCTTTGCAGCTCATTTTACGAGATTCTTTTAGGGATGCTGATGGAAGCAATTCTAARGCTGTTGTACAAGCTCAAGGTGGGGACTTGGACTT------GCAAGGGATGGATGAGCTTAGTTCTGTAGCCAGAGAAATGGTTAGGTT-------GATAGAGACTGCAACAGCGCCCATTTTT--GCTGTAGATGTTGAAGGCCGCATAAATGGGTGGAATGCAAAAGTCGCAGATTTGACAGGACTATCCGTTGAAGAAGCAATGGGGAAATCCTTGGTTCACGATCTCGTTCACAAAGAATCAGTAGAAACTGCAGACAAGCTTCTGTCTCATGCTCT-AAGAG---???????????????????????????????????????????????????????????????????????????????????????????????????????????????????????????????????????????????????????????????????????GATAAATTTATCCACATTCAAGGTGATTACAAGGCTATCGTACACAGTCCAAACCCTCTGATTCCACCTATATTTGCTTCAGATGACAACACCTGTTGCTCTGAGTGGAACACTGCTATGGAAAAGCTCACTGGGTGGAGCAGAGGGGACATCATTGGAAAGATGTTAGTGGGGGAAGTATTTGGCAGCTGCTGTCGGCTTAAAGGTGCAGATGCTGTGACAAAGTTCATGATCGTCTTGCATAATGCAATTGATGGCCAGGATATTGACAAGTTCCCGTTTTCATTTTTTGACCGAAGTGGCAGATATGTACATGCTCTCTTGACTGCAAATAAGAGGGTAAATATGGACGGACAGGTAATTGGAGCATTTTGT?????????ATAGCAAGTCCTGAATTGCA------GCAAGCTTTAAG-AGTCCAGAAGCAACAGGAAAAGAAGTG---------------------------------------TGTTTCGAAGATGAAAGAGCTGGCTTACATTTGTCAGGAAATAAAGAA-TCCATTAAGTGGCATACGGTTTACTAACTCACTGTTGGAAGCCACAGATTTGACGGAAGATCAAAAGCAG---TTTCTTGAAAGCAGTGCTGCTTGTGAGAAGCAGATTTTAAAGATTATAAAGGAT---GTTGATCTGGAAA-ATATTGAGGATGG---????---???????????????????????????????????????????????????????????????????????????????????------??????????????????????????????????????????????????????????????????????????????????????????????????????CATGGTGCATCATGCTCCATCTCCAGAAGGTTGGGTAGAAATTCAACTTAGACCGAGTTTGAAGCAAATTTCCGATGGAATTATCATTGTGCACATTGAATTTAG---AATTGTGTGCCCAGG----TGAAGGTCT--TCCTCCTGAACTAGTTCAA---GATATGTTC---CATAACGGTCGATGGGTGTCCCAGGAAG???????GCTAAGCATGTGCAGAAAAATCTTGAGGCTCATGAATGGTGAAGTTCAATATATCATAGAATCAGAAAGATGCTATTTTCTGATTATCCTCGACCTACCCATGCC---ACGGAGAGGTTTGA-----------------------------AGAGCGTTGTCTAA------------------------------------------------------
Chengiodendron_marginatus_phyE ATG---------------------------------------------------------------------------------------------------GAGAGGAGTGAGGAA-CAGAGTAAAGAAAATAA---TCCCACTTCTTCGAAT----ATCAAG-------TTCTGGAAAAACGAGAAT---AAGAATAACCCT------TATACT---------------------------------------------------------------GCCCTTTCTTCTTCTGCTGCAAGCAATATGAACACC---AACAAATCCATGGCTCAGTACAGTGCTGATGCGAGGCTGATGGCTGAGTTTGAGCAATCTGCGGAGTCGGGTAAGTCGTTTAACTAT---------GTTTTTCATGCGCCACAGATTTTGAGTACCGAGGAACAGGTGTCTGTTTATTTATCAAGAATCCAGAGGGGTGGTCTTGTGCAACCCTTTGGTTGTATGCTTGCTATCGAGGAATCCACTTTTAAAATCATAGCTTATAGTGAGAATTGTTTTGATATGTTGGGGTTGA---------------------------------------------AGAA---ATTTG---TTGAGTCGTTAGAGTTTACGAATCTCTTTKGACTTGATGCAAGAACCCTTTTTACCCC-TTCTTCAAGCGCTTCATTGGCAAAGGCCGTGGGGTCTAAGGAAATTTCATTTTTGAACCCAATTTGGGTTCATTCTGCGACTACCCACAAGCCTTT?????????????????????????????????????????????????????????????????????????????????????????????????????????????????????????????????????????????????????????????--??????????????????????????????????????????????????????????????????????????????????????---?????????GGTTGTGTCTGAAATTAGAAGGTCTGACTTGGAGCCCTACTTGGGATTGCACTATCCTGCAACAGATGTCCC-CCAAGCGGCACGATTTTTAT????????????????????????????????????????????????????GATAGTCCAAATTGAAGAACTTAAGCAGCCTCTTTGCTTGGTTAATTCAACACTTCGAGCGCCCGATGGCTGTCATTCTCAGTACATGGCCAACATGGGGTCGATTGCATCTTTGGCAATGGCAGTTGTTGTTAATGGCACCGAC---------------------------------------------TCAATGAAGCTGTGGGGATTGGTGGTATGCCACCACTCTTCACCACGCTATGTCCCTTTTCCCCTTCGCTATGCSTGCGAATTCCTGATGCAGTCATTTAGCCTGCAGCTTCATCTGGAGCTGCAATTGGCATCACAGTTAGCAGAGAAGAAAATTCTCCGAATGCAAACATTATTGTGTGACATGTTTCTCCGTGATGCTCCATTCRGTATTGTCACTCRGTCTCCTAGCATCATGGATCTTGTAAAGTGTGATGGGGCTGCATTATATTATGGTGGGAAATGTTGGTTGCTTGGTGTTACCCCCACTGAGGCACAAGTTAAAGATATTGCAGATTGGCTACTTACTAGCCATGGGGACTCAA-CAGGGCTAAGTACGGATAGTCTTGCGGATGCTGGMTATCCAG---GTGCAGCTCTGCTCGGCGTTGCAGTTTGTGGAATGG-CTGCAGCAAGAATTAC------------------------CTCCAC---AGATTTTTTA-TTTTGGTTTAGGTCCCACACAGCAAAAGAA---ATCAAATGGGGAGGGGCTAAGCATCATCCCAAGGACAAAGATGATGGTGGAAAAAATCATCCTAGATTTTCA--------TTCAAAACCTTTCTCGAAGTAGTTAAAGGCTGTAGTTTTCCGTGGGAGGTTTCAGAGATTAATGCTATTCACTCTTTACAGCTTATAATGAGAGATTTATTTCAGGATGTTGAAGACAATGGTTCTAAACCAACGATACATTCTCAACAGAATAATTTGGACAG------GCCAGAGGTGGATGAACTTACTTCTATGGCAGTTGAAATGGTCAAATT-------GATAGAGACAGCCATTGCTCCAATTTTT--GGGGTTGATTCATGTGGTTTGATTAATGGATGGAATGCAAAAATGAGTGAATTGACAGGAT??????????????????????????????????????????????????????????????????????????????????????????????-?????---?????????????????????????????????????????????????????????????????????????????????????ATGCACAAGTAGGGACTATAAAAATGATATTGTAGGTGTGTGCTTCATGGCTCAGGATATTACATCTGAAAAAATTGTGATGGACAAATTCATCCGTCTGCAAGGGGATTATAAGGCTATTATACAAAGTATAAATCCACTTATTCCACCCATATTTGCTACCGATGAGAATGCCTGTTGTTCAGAATGGAATGCAGCCATGGAAAAACTAACAGGTTGGACAAGACATGAAATTGTTGGTAATATGTTGGCAGGGGAAGTTTTTGGAAGTTTTTGTCAGCTCAAAGGTCAAGACACGCTCACTAAAC????????????????????????????????????????????????????????????????????????????????????????????????????????????????????????????????????????????TGTTTCTGCTTCTTGCAGATTATA------GAGATTAA------ACAACG----------------------------------GCAGTCCATAGAAGATGAACA---GGA---GAAGGAGCATCTTTCAAAACTCAAAGAGTTGACTTACATTATGCAAGAGATGAAAAA-T?????????????????????????????????????????????????????????????????????---??????????????????????????????????????????????????????---?????????????-?????????????---CAGCAGGGTTGAGCTCAAGATGGAAGAATTTTTTTTGGGAAATATTATCGATGCTATTGCTAGTCAAGTTATGATTTTGTTAAAAGAAAA------GAATTTACAACTTCTCCATGATATCCCTGATCAAATCAAAACTCTCTGTTTACGTGGGGATCGAATTAAGCTGCAGTTGGCTTTGTCAGATTTCTTGCTCAGCATAGTGCATTATGCACCTTCTCCAAATGGTTGGGTTGAAATTAAGGTCTCTCCTGGATTAGAGATGATACAAGAYGGGAATGAGTTTGTTCATATACAATTTAG---AATGGCTCACCCAGG----AAAYGGCAT--CCCTCATACTCTTRTTGAA---GACATGAACGGAGCAAAAAGTCGATGGAAAACACAAGAAGGGATTGCTTTAAACCTTTCTCAGAAACTTCTTAATATAATGAATGGTAATGTTCGTTATATCAGAGATCAGAATAAATGCTACTTC??????????????????????????---????------?????????--------------------------------------------------------------------------------------------
Chionanthus_aff_brassii_phyB_I ATGGCT------TCAGGAAGCAGAGAAACGCATGC-------------------------------------------------------------------------------------------------TGCTAATCATAATTCTCGGGCTATA???????????????????????????--------------------------??????---????????????????????????????????????---????????????????TT------------------------------------------AGCAAAGCTGTTGCACAGTACACAGTTGATGCCAGGCTCCATGCCGTCTTTGAGCAATCGGGCGAGTCAGGAAAATCATTTGATTATTCACA--AAGTATTAAGACTACAACACAATCTGT-TCCCGAGCAGCAAATCGCTACATATTTGGCGAGAATTCAGCGTGGTGGCCATATTCAACCCTTTGGTTGTATGATAGCCGTGGACGAGTCTAATTTTCG???????????????????????CCCGTGAAATGCTTGGTTTAACTCCTCAATCAGTCCCAAGTCTTGAGAAGCCCGATATTTTG----ACAA--------------------------------------TTGGGACCGATGTGCGGACCCTTTTTACCCC-ATCCAGCTCTGTGTTGCTTGAAAGGGCGTTTGGGGCACGGGAGATCACTTTGTTGAATCCGATTTGGATTCACTCTAAGAATTCTCGGAGGCCAT??????????????????????????????????????????ATTTAGAGCCTGCAAGGGCAGAGGATCCAGCCCTGTCTATTGCCGGTGCTGTCCAGTCACAGAAACTTGCAGTGAGGGCTATTTCTCATTTGCAGTCGCT????????????CATT--AAGCTTTTGTGTGATACAGTTGTTGAGAGTGTGAGGGAGCTCACGGGGTACGATAGGGTTATGGTTTATAAGTTTCATGAAGACGA---GCACGGTGAGGTTGTGGC???GAGTAAGAGGAAGGACTTAGAGCCATATATCGGTTTGCATTATCCTGCAACAGATATTCC-TCAGGCTTCAACGWTTTTGTTTAAGCAAAATAGGGTTAGGATGATCGTCGACTGTYATGCCACCCTTGTTAGGGTGATTCAGGATGAATCACTATTGCAGCCTCTGTGTTTGGTKGGTTCAACGCTTAGGGCTCCTCATGGCTGCCACGCTCAGTACATGGCAAATATGGGGTCAATTGCCTCGCTGACTTTGGCAGTTATTATTAATGGAAACGACGAGGATGGTGTT---GGAGGAAGAAAT------------------TCTATGAGGCTGTGGGGATTGGTTGTTGGCCATCACACTTCTGCTAGGTGCGTTCCATTCCCACTCCGTTATGCTTGTGAATTCCTAATGCAGGCATTCGGGCTTCAGTTAAACATGGAACTGCAATTAGCATCACAGTTGTCCGAGAAACGTGTTTTGAGGACACAAACGCTGTTATGTGACATGCTGCTTCGAGATTCCCCTACTGGCATCGTTACCCAAAGCCCTAGTATTATGGATCTTGTGAAATGTGACGGTGCAGCACTTTT??????????????????TCCGTTGGGTGTAACACCTTCTGAAACACAAGTAAAGGATATTGTGGAATGGTTGTTGGCTTTCCATGGAGACTCTA-CAGGTTTGAGCACTGATAGTCTG???????????????????---????????????????????????TTTGTGGGATGG-CTGTTGCGTATATCAC------------------------TTCAGG---AGACTTCTTG-TTCTGGTTCCGTTCCCACACTGCTAAAGAG---ATTAAGTGGGGTGGAGCAAAGCATCA????????????????????????????????ATCCACGTTCTTCA--------TTCAAAGCATTTCTAGAAGTGGTTAAGAGCCGAAGTATGCCTTGGGAGAATGCGGAAATGGACGCCATTCACTCTTTGCAGCTCAT??????????????????????????????????????????????????????????????????????????????------????????????????????????????????????????????????-------????????????????????????????--????????????????????????????????GAATGCAAAAGTTGCAGATTTGACTGGATTATCAGTTGAAGAAGCAACGGGGAAGTCCTTGGTTCATGATCTTGTTCATAAAGAATCAGTAGAAACAGCAGACAAGCTTCTGTTTCGTGCTCT-AAGAG---GTGAAGAAGATAAGAATGTGGAAATAAAGTTGCGGACTTTTGGCACTGAAGAACATAAGAAGGCTGTATTTGTGGTGGTAAATGCTTGCTCTAGCAAGGATTACACAAACAATATTGTTGGGGTCTGCTTCGTTGGACAGGACATTACTGGA?????????????????????????????CATTCAAGGTGATTACAAGGCTATTGTACACAGTCCAMACCCTCTGATTCCACCTATATTTGCYTCAGATGACAACACCTGTTGCTCTGAGTGGAATACCGCTATAGAAAAGCTCACTGGGTGGAACAGAGGAGACATCATTGGAAAGTTGTTAGTAGGGGAAGTATTTGGTAGTTGCTGTCGGCTTAGAGGCAAAGATGCTATGACGAAGTTCATGATCGTCTTGCATAATGCAATTGGTGGCCAGGATACTGACAAGTTTCCATTTTCGTTTTTCGACCGAAGTGGCAGATATGTACAAGCTCTTTTGACTGCAAATAAGAGGGTTAATATGGAGGGAMAGATTATTGGAGCATTTTGTTTCTTGCAGATTGTGAGTCCTGAATTGCA------GCAAGCTATAAA-AGTCCAGAGGCAACAGGAAAAGATGTG---------------------------------------TGTTTCAAAAATGAAAGAGCTGGCTTACATTTGTCAGGAAATAAAGAA-TCCATTAAGCGGCATACGCTTCACTAACTCACTGTTGGAAKCCACAGATTTGACAGAAGATCAAAAGCAG---TTTGTTGAAACCAGTTCTGCTTGTGAGAAGCAGATGTTAAAGATTATAACAG??---?????????????-?????????????---TTCA---CTGGAGCTCGAGAAGGCAGAATTCTTACTTGGGAGTGTAATAGATGCTGTTGTTAGCCAAGTAATGTTATTGCTGAGGGAAAG------AGGTCTGCAATTAATCCGAGATATCCCAGAAGAAATTAAGACATTGCCGGTCTATGGCGATCAAGTTAGAATTCAACAGGTATTTGCAGATTTCTTATTGAACATGGTGCATTATGCACCATCTCCAGAAGGTTGGGTAGAAGTTCAACTTAGACCAAGCTTGAAGCATATTTCTGATGGAATAACCATTGTGCACATTGAATTTAG---AATTGTGTGCCCAGG----TGAAGGTCT--TCCTCCTGAGCTGGTTCAA---GATATGTTT---CATAACAGTCGATGGGTGTCCCAGGAAGGCCTAG??????????????????????????AGGCTCATGGATGGTGAAATTCGATATATCAGAGAATCAGAAAGATGCTATTTTCTGATTATCCTCGACCTACCTGTGCC---GCAGAGTGGTTCGA-----------------------------AGAGCATCGTCTAA------------------------------------------------------
Chionanthus_aff_brassii_phyB_II ??????------???????????????????????-------------------------------------------------------------------------------------------------????????????????????????????????????????????????AAGC--------------------------AATCCT---CATCATCACAGTAATGTTAATGTAAATTCTAGCAAT---ACGCATAGAGAATCAATT------------------------------------------AGCAAAGCTGTTGCACAGTACACAGTTGATGCTAGGCTTCATGCTGTATTCGAG??????????????????????????????????????--???????????????????????????-???????????????????????????????????????????????????????????????????????????????????????????????TTTGTGTAATATCATACTCGGAAAATGCTCGTGAAATGCTTGGTTTAACTCCGCAATCAGTCCCAAGTCTTGAGAAGCCTGAGATTTTG----ACAA--------------------------------------TTGGGACTGATGTGAGGACCCTTTTTACCCC-ATCCAGCTCTGTTTTGCTCGAGAGGGCGTTTGGGGCACGGGAGATCACTTTATTGAATCCCATTTGGATTCACTCTAAGAATTCTGGAAGGCCATTTTATGCTATTTTGCATAGGATAGATGTTGCCATAGTGATTGATTTAGAGCCTGCAAGGACAGAGGACCCTGCCCTGTC???????????????????????????????????????????????????????????????????????????????--??????????????????????????????????????????????????????????????????????????????????????---????GGTGAGGTTGTGGCTGAGAGTAAGAGGGCGGACTTAGAGCCATACATAGGCTTGCATTACCCTGCCACAGATATTCC-TCAGGCTTCACGGTTTTTGTTTAAGCAGAATAGGGTTAGGATGATTGTTGACTGTAATGCCACCCCTGTTAGGGTGATTCAGGATGAATCACTAATGCAGCCTCTGTGTTTGGTTGGTTCAACGCTTAGGGCTCCCCATGGCTGCCACGCTCAGTACATGGAAAATATGGGGTCAATTGCATCGCTGACTTTGGCCGTTATTATTAATGGAAACGACGAGGATGGCTCT---GGAGGAAGAAAC------------------TCTATGAGGCTATGGGGATTGGTTGTTGGCCATCACACTTCTGC???????????????????????????????????????????????????ATTTGGGCTTCAGTTAAACATGGAACTGCAATTGGCATCACAGCTGTCTGAGAAACATGTTTTAAGGACGCAAACGCTATTGTGTGACATGCTGCTTCGAGATTCTCCCACTGGCATTGTTATGCAGAGCCCTAGTATTATGGATCTTGTGAAATGTGATGGTGCTGCACTTTATTACCAGGGGAAGTATTATCCATTGGGCGTGACACCTTCTGAAAWGCAAGTAAAGGATATTGTGGAATGGTTGTTGGCTTTCCATGGAGACTCTA-CGGGTTTGAGCACTGATAGTCTGGCTGATGCAGGGTATCTAG---?????????????????GATGCAGTTTGTGGGATGG-CTGTTGCGTATATCAC------------------------TTCAAG---AGACTTCTTG-TTTTGGTTCCGTTCCCATACTGCAAAAGAG---ATTAAGTGGGGTGGTGCAAAGCATCATCCAGAGGATAAAGATGATGGCCAGAGGATGCATCCACGTTCTTCA--------TTCAAAGCATTTCTAGAAGTGGTTAAGAGCCGGAGTATGCCTTGGG???????????????????????????CTTTGCAGCTCATTTTACGAGATTCTTTTAGGGATGCTGGTGGAAGCAATTCTAAGGCTGTTGTACAAGCTCACGGTGGGGACTTGGACTT------GCAAGGGATGGATGAGCTTAGTTCTGTTGCCAGAGAAATGGTTAGGTT-------GATAGAGACTGCAACAGCGCCCATTTTT--GCTGTAGATGTTGAAGGCCGCATAAATGGTTGGAATGCAAAAGTCGCAGATTTGACAGGACTATCCGTTGA????????????GAAATCCTTGGTTCATGATCTCGTTCACAAAGAATCAGTAGAAACTGCAGACAAGCTTCTGTCTCATGCTCT-AAGAG---GTGAAGAAGATAAGAATGTAGAAATAAAGTTGAGGACATTTGGCACTGAACAACATAAGAAGGCTGTATTTGTGGTAGTAAATGCTTGCTCTAGC??????????????????????????????????????????????????????????????????????????????????????????????????????????CCATCGTACACAGTCCAAACCCTCTGATTCCACCTATATTTGCTTCAGATGACAACACCTGTTGCTCTGAGTGGAACACTGCTATGGAAAAGCTCACTGGGTGGAGCAGAGGGGACATTATTGGAAAGATGTTAGTAGGGGAAGTATTTGGCAGCTGCTGTCGGCTTCAGGGCGCAGATGCTGTGACAAAGTTCATGATCGTCTTGCATAATGCAATTGATGGCCAGGATACTGACAAGTTCCCGTT?????????????CGAAGTGGCAGATATGTACATGCTCTCTTGACTGCAAATAAGAGGGTTAATATGGACGGACAGGTTATTGGAGCGTTTTGCTTCTTGCAGATAGCAAGTCCTGAACTGCA------GCAAGCTTTAAG-AGTCCAGAAGCAACAGGAAAAGAAGTG---------------------------------------TGTTTCGAAGATGAAAGAGCTGGCTTACATTTGTCAGGAAATAAAGAA-TCCATTAAGTGGCATACGGTTTACTAACTCACTTTTGGAAGCCACAGATTTGACAGAAGATCAAAAGCAG---TTTCTTGAAAGCAGTGCTGCTTGTGAGAAGCAGATGTTAAAGATTATTAAGGAC---GTTGATCTGGAAA-ATATTGAGGATGG---????---???????????????????????????????????????????????????????????????????????????????????------????????????????????????????????????????????????????????????????????????????????????????????????????????????????????????????CCAGAAGGTTGGGTAGAAATTCAACTTAGACCGAGTTTGAAGCAAATTTCTGATGGAATTATCATTGTGCACATTGAATTTAG---???????????????----?????????--??CTCCTGAACTAGTTCAA---GATATGTTC---CATAACGGTCGATGGGTGTCCCAGGAAGGCCTAGGGCTAAGCATGTGCAGAAAAATCTTGAGGCTCATGAATGGTGAAGTTCAATATATCAGAGAATCAGAAAGATGCTATTTTCTGATTATCCTCGACCTACCCAGGCC---ACGGAGAGGTTCAA-----------------------------AGAGCTTTGTCTAA------------------------------------------------------
Chionanthus_aff_brassii_phyE ATG---------------------------------------------------------------------------------------------------GAG---AGT??????-????????????????????????????????????----??????-------??CTGGAAAAACGAGAAT---AAGAATAACACT------AATACT---------------------------------------------------------------GCCTTTTCTTCTTCTGCTGCAAGAAATATGAACACC---AACAAATCSATGGCTCAGTACAGTGCTGATGCGAGGCTGCTGGCTGAGTTGGAGCAATCTGYGGAGTTGGGTAAGTCGTTTAACAAT---------GTTTTTCACGGGCCACAGATTTCGAGTACCGAGGAACAGGTGTCTGTTTATTTAGCTAGAATCCAGAGGGGTGGTCTTGTGCAACCCTTTGGTTGTATGCTTGCTATCGAGGAATCCACTTTTAGAATCATAGCTTATAGTGAGAATTGTTTTGATATGTTGGGGTTGA---------------------------------------------AGAA---ATTTG---TTGAGTCGGAAGAGTTTCCGAATCTCTTTGGACTTGATGCTAGAACCATTTTTACCCC-TTCTTCAAGCTCTTCATTGGCAAAGGCTGTGGGRTCTAAGGAAATTTCTTTTTTGAACCCAATTTGGGTTCATTCTGCGACTACCCACAAGCCTTTTTATGCTATTCTACATAGAATTGATGTGGGAATTGTCATTGATTTGGAGCCTGCTTATTCCGGTGATCCTTCATTGCTGCATGCTGGTGCAGTGCAGTCTCAGAAACTAGCTGTTCGGGCGATTTCCAGGCTCCAGTCTCTTCCCGGGGGAGATATA--GGGGTTTTGTGTGATACTGTAGTAGAAGATGTTCAGAAGCTTACAGGGTACGATAGAGTAACGGTTTATAAGTTTCATGATGG???---???????????????????????????????????????GGAGCCCTACTTGGGATTGCACCATCCTGCAACGGATATCCC-CCAAGCAGCACGATTTTTATTTAAGCAGAGTCGTGTCAGGATGATCTGCGATTGCAAT???????????????????????????????????TAAGCGGCCTCTTTGCTTGGTAAATTCAACACTTTGAGCACCCCATGGCTGTCATTCTCAGTACAWGGCCAACATGGGGTCGATTGCATCTTTGGCATTGGCAGTTGTTGTTAATGGCACCGAC---------------------------------------------TCAATGAAGCTGTGGGGATTGGTGGTATGCCAGCACTCTTTACCACGCCATGTCCCTTTTCCCCTTCGCTATGYGTGCRAATTCCTGATGCAGGCATTTAGCCTGCAGCTTCATCTGGAGCTGCAATTGACATCACAGTTAGCAGAGAAGAAAATTCTCCAAATGCAAACATTATTGTGTGACATGTTTCTCCGTGATGCTCCATTTGGCATTGTCACTCAGTCTCCTAGCATCATGGATCTTGTAAAGTGTGATGGGGCTGCATTATATTATGGTGGGAAATGTTGGTTGCTTGGTGTTTCCCCCACTGAGGCACAACTTAAAGATATTGCAGATTGGCTACTTACTAGCCATGGGGACTCAA-CAGGACTAAGTCCGGATAGTCTTGCGGATGCTGGCTATCCAG---GTGCAGCTCTACTTGGCACTGCAGTTTGTGGAATGG-CTGCAGCAAGAATTAC------------------------CTCCAC---AGAYTTTCTA-TTTTGGTTTMGGTCCCACACAGCCAAAGAA---ATCAAATGGGGAGGGGCTAAGCATCATCCCAAGGACAAAGATGACGGTGGAAAAATGCATCCTAGATTTTCA--------TTCAAAACCTTTCTTGAAGTAGTKAAAGGCCGTAGTTTTCCGTGGGAGGTTTCAGAGATTAATGCTATTCACT?????????????????????????????????????????????????????????????CAATGGTTCTAAGCAGAATAATTTGAACGG------GCCAGAGGTGGATGAACTTACTTCTATGGCAGTTGAAATGGTCAAATT-------GATAGAGACAGCCATTGCTCCA??????--??????????????????????????????????????????????????????????????????????????????????????????????????????????????????????????????GCTGKTGAAGTTCTTCTACACAGAGCTCT-AAAAG---GCGAGGAGGACAAAAATGTTAAGGTGAAACTGCTGAGGGTTGGGATACAAACCCCAAATTCGGACATTTACCTTCTGGCAAATGCATGCACAAGTAGGGACTATAAAAACGATATTGTAGGTGYGTGCTTCATGGCTCAGGATATCACATCTGAAAAAATTGTGATGGACAAATTCATTCGTCTCCAAGGGGATTATAAGGCTATTATACAAAGTGTAAATCCACTTATTCCACCCATATTTGCTACCGATGAGAATGCCTGTTGTTCAGAATGAAATGCAGCCAGGGRAAAACTAACAGGTTGRACGAGACTTGAAATTGTTGGCAAAATGTTGGCAGGGGAAGTTTTTGGAAGTTTTTGTCAGCTCAAAGGTCAAGACACGCTCACTAAACTTATGATTTTACTGTACCGAGCAATTAGTGGCCATGACACCAAGAAGCTTCTTTTTGGATTTTTCAATAGAAAAG---------TAGAGGTGTTCTTGATGGCCAATAAGAAAATGGATGAGATTGGAAATGCAGTTGGGTGTTTCTGCTTCTTGCAGATTAT?------????????------??????----------------------------------???GTCCATAGAAGATGAACT---GGA---GAACAAGCATCTTTCAAAACTCAAAGAGTTGACTTACATTATGCAAGAGATGAAAAA-TCCTTTGAATGGAATCCGTTTCACCCACCAGCTTCTGGAAGGTTCTGATATTTCAGAGAATCAGAAACAG---TTTCTTGAGACTAGTGATGCTTGTGAAAGACAGATATTATCCGTTATAGAGGAG---ATGCATTTTCAAA-GTTTAGAAGACGG---MAGCAGGGTGGAGCTCAAGATGGAAGAATTTTTTTTGGGAAATATTATCGATGCTATTGCTAGTCAAGTTATGATTTTGTTAGAGGAAAA------GAATTTACAACTTCTCCATGATATCCCTGATCAAATCAAAACTCTCTGTTTACGTGGGGATCAAATTAAGCTGCAGTTGGCGCTGTCAGATTTCTTGATCAGCATAGTGCATTATGCACCTTCTCCAAATGGTTGGGTTGAAATTAAGGTCTCTCCTGGATTAGAGATGATACAAGATGGGAATGAGTTTGTTCATATACAATTTAG---AATGGCTCACCCAGG----AAACGGCAT--CCCTCATACTGTTATTGAA---GACATGAACAGAGCACAAAGTCAATGGACAACACAAGAAGGGATTGCTTTAAACCTTTCTCRGAAACTTCTCRATATRATGAATRGTARTGTTCRTTATATCAGAGAYCARAATARATGCTACTTCCTCATTGGTCTTGAACTCAAGTCACA---GA??------?????????--------------------------------------------------------------------------------------------
Chionanthus_aff_ramiflorus_phyB_I ATGGCT------TCAGGAAGCAGAGAAACGCATGC-------------------------------------------------------------------------------------------------TAATAATCACAATTCTCGGGCTATAACTCAAGGTCAATCGTCAGGTACAAGC--------------------------AATCCT---CGTCATCATAGTAATGYTAATGTAAATTCTAGCAGT---AATCAAAGAGAACCAATT------------------------------------------AGCAAAGCTGTTGCACAGTACACAGTTGATGCCAGGCTTCATGCCGTCTTTGAGCAATCAGGTGAG??????????????????????????--???????????????????????????-???????????????????????????????????????????????GCCATATTCAACCCTTTGGTTGTATGATAGCCGTGGACGAGTCTAATTTTCGCGTGATATCATACTCGGAAAATGCCCGTGAAATGCTTGGTTTAACTCCTCAATCAGTCCCAAGTCTTGAGAAGCCCGAGATTTTG----ACAA--------------------------------------TTRGGACTGATGTGCGGACCCTTTTTACCAC-ATCCAGCTCTGTTTTGCTTGAAAAGGCGTTTGGGGCACGGGAGATCACTTTGTTGAATCAGATTTGGATTCACTCTAAGAATTCTGGGAGGCCATTTTATGCTATTTTGCACAGGATAGATGTTG?????GTGATTGATTTAGAGCCTGCAAGGACAGAGGATCCAGCCCTGTCTATTGCCGGTGCTGTCCAGTCACAGAAACTTGCAGTGAGGGCTATT?????????????????????????????????--??????????????????????????????????????????????????????????????????????????????????????---???????????TTGTGGCTGAGAGCAAGAGGGAGGACTTAGAGCCATATATCGGTTTGCATTATCCTGCTACAGATATTCC-TCAGGCTTCAAGGTTTTTGTTTAAGCAAAATAGGGTTAGGATGATCGTCAACTGTCATGCCACCCTTGTTAGGGTGATTCAGGATGAATCACTATTGCAGCCTCTGTGTTTGGTTGGTTCAACGCTTAGGGCTCCTCATGGCTGCCACGCTCAGTACATGGCAAATATGGGGTCAATTGCCTCGCTGACTTTGGCAGTTATTA??????????????????????????---????????????------------------??????????????????????????????????????????????????????CCATTCCCACTCCGTTATGCTTGTGAATTCCTAATGCAGGCATTCGGGCTTCAGTTWAACATGGAACTGCAATTAGCATCACAGTTGTCCGAGAAACGTGTTTTGAGGACACAAACGCTGYTATGTGACATGCTGCTTCGAGATTCCCATACTGGCATCGTTACCCAAAGCCCTAGTATTATGGATCTCGTGAAATGTGACGGTGCTGCACTTTTTTACAAGAAGAAGTATTATCCGTTGGGCGTGACACCTTCTGAAACACAAGTAAAGGATATTGTGGAATGGTTGTTGGCTTTCCATGGAGACTCTA-CAGGTTTGAGCACTGATAGTCTGGCTGATGCAGGGTATCCAG---GGGCAGCCTCTCTAGGGGATGCTGTTTGTGGGATGG-CTGTTGCATATATCAC------------------------TTCAGG---AGACTTCTTG-TTCTGGTTCCGTTCCCACACTGCTAAAGAG---ATTAAGTGGGGTGGAGCAAAGCATCATCCAGAGGATAAAGATGATGGCCAGAGGATGCATCCACGTTCTTCG--------TTCAAAGCATTTCTGGAAGTGGTTAAGAGCCGAAGTATGCCTTGGGAGAATGCAGAAATGGACGCCATTCACTCTTTGCAGCTCATTTTACGAGATTCTTTCAGGGATGCTGATAGAAGCAATTCTAAGGCTGTCATACAAGCTCAAAGTGGGGACTTGGACTT------GCAAAGGATGGATGAGCTTAGTTCTGTTGCCAGAGAAATGGTTAGGTT-------GATAGAGACTGCAACAGCTCCCATTTTT--GCTGTAGATGTTGAAGGCCACATAAATGGGTGGAATGCAAAAGTTGCAGATTTGACAGGACTATCAGTTGAAGAAGCAATGGGGAAGTCAT????????????????????????????????????????????????????????????????-?????---GTGAAGAAGATAAGAATGTGGAAATAAAGTTGCGGACTTTTGGCACTGAAGAACATAAGAAGGCTGTATTTGTGGTGGTAAATGCTTRCTCTAGCAASGATTACACAAACAATATTGTTGGGGTCTGCTTCGTTGGACAGGACATTACTGGACAGAAACTGGTAATGGACAAATTTATCCACATTCAAGGTGATTACAAGGCTATTGTACACAGTCCAAACCCTCTGATTCCACCTATATTTGCTTCAGATGACAACACCTGTTGCTCTGAGTGGAATACTGCTATAGAAAAACTCACTGGGTGGAACAGAGGAGACATCATTGGAAAGTTGTTAGTAGGGGAAGTATTTGGTAGTTGCTGTCGGCTTAAAGGCACAGATGCTATRACAAAGTTCATGATCGTCTTGCATAATGCAATTGGTGGCCAGGATACTGACAAATTTCCATTTTCGTTTTTTGACCGAAGTGGTAGATATGTACAAGCTCTTTTGACTGCAAATAAGAGGGTTAATATGGAGGGACAGATTATTGGAGCATTTTGTTTCTTGCAGATTGCGAGTCCTGAATTGCA------GCAAGCTATGAA-AGTCCAGAGGCAACAGGAAAAGATGTG---------------------------------------TGTCTCAAAAATGAAAGAGCTGGCTTACATTTGTCAGGAAATAAAGAA-TCCATTAAGCGGCATACGCTTCACTAACTCACTGTTGGAAGCCACAGATTTGACAGAAGATCAAAAGCAG---TTTCTTGAAACCAGTTCTGCTTGTGAGAAGCAGATGTTRAAGATTATAACGGAT---ATTGATCTGGAAA-ATATTGAGGATGG---TTCA---CTGGAGCTTGAGAAGGCAGAATTCKTACTTGGGAGTGTAATAGATGCTGTTGTTAGCCAAGTAATGTTATTGCTGAGRGAAAG------AAGTCTGCAATTAATCCGAGATATCCCAGAAGAAATTAAGACATTGTCGGTCTATGGCGATCAAGTTAGAATTCAACAGG???????????????????????????????????????????????????????????GAAATTCAACTTAGACCAAGCTTGAAGCATATTTCTGATGGAAAAACCATTGTGCACATTGAATTTAG---AATTGTGTGCCCAGG----TGAAGGTCT--TTCTCCTGAGCTGGTTCAA---GATATGTTT---CATAACAGTCGATGGGTGTCCCAGGAAGGCCTAGGACTAAGCATGTGCAGAAAAATCTTGAGGCTCATGGATGGTGAAATTCAATATATCAGAGAATCAGAAAGATGCTATTTTCTGAT?????????????????????---??????????????-----------------------------??????????????------------------------------------------------------
Chionanthus_aff_ramiflorus_phyB_II ATGGCT------TCAGGAAGCAGAGAAACGCATTC-------------------------------------------------------------------------------------------------TCATACTCACAATTCTCGGGCTTTAACTCAAGCTCAATCGTCGGGTACAAGC--------------------------AATCCT---CATCATCATAGTAATGTTAATGTAAATTCTAGCAAT---ACTCATAGAGAATCAATT------------------------------------------AGCAAAGCTGTTGCACAGTACACAGTTGATGCTAGGCTTCATGCTGTTTTCGAGCAATCGGGTGAGTCTGGAAAATCATTCGATTATTCACA--GAGCATTAAGACCACTACACAGTCTRT-TCCTGAGGAGCAAATCGCCACTTATTTGTCCAAAATTCAGCGCGGTGGCCATATTCAACCCTTTGGTTGTATGATAGCTGTGGATGAGTCGAATTTATGCGTAATATCATACTCGGAAAATGCTCGTGAAATGCTTGGTTTAACTCCTCAATCGGTCCCAAGTCTTGAGAAGCCGGAGATTTTG----ACAA--------------------------------------TTGGGACTGATGTGAGGACCCTTTTTACTCC-ATCCAGCTCTGTTTTGCTCGAGAGGGCG???????????????????????????????????????????????????????????????????????????????????????????????????????TGATTGATTTAGAGCCTGCAAGGACAGAGGACCCAGCCCTKTCTATTGCTGGTGCTGTCCAGTCACAGAAACTTGCAGTTAGGGCTATTTCGCATTTGCAGTCGCTCCCTGGTGGGGACATT--AAGCTGTTGTGTGATATGGTTGTTGAGAGTGTGAGGGAACTCACGGGGTATGATAGGGTTATGGTTTACAAGT?????????????---???????????????????????????????????????????????????????????????TCCTGCCACAGATATTCC-TCAGGCTTCGAGGTTTTTGTTTAAGCAGAATAGGGTTAGGATGATTGTTGACTGTCATGCCACCACTGTTAGGGTGATTCAGGATGAATCACTAATGCAGCCTCTGTGTTTGGTTGGTTCAACGCTTAGGGCTCCCCATGGCTGCCACGCTCAGTACATGGCAAATATGGG?TCCATTGCCTCGCTTACTTTGGCCGTTATTATTAATGGAAACGACGAGGATGGCTCT---GRAGGAAGAAAC------------------TCTATGAGGCTATGGGGATTGGTTGTTGGCCATCACACTTCTGCTAGGTGCATTCCATTCCCACTCCGTTATGCTTGTGAATTCCTAATGCAGGCATTTGGGCTTCAGTTAAACATGGAACTGCAATTGGCATCACAGCTGTCTGAGAAACATGTTTTAAGGACGMAAACGCTATTGTGTGACATGCTGCTTCGAGATTCTCCTACTGGCATTGTTAYGCAGAGCCCTAGTATTWTGGATCTTGTGAAATGTGATGGTGCTGCACTTTATTWCCAGGGGAAGTATTATCCATTGGGCGTGACACCTTCTGAAATGCAAGTAAAGGATATTGTGGAATGGTTG??????????????????????-??????????????????????????????????????????---?????????????????GATGCAGTTTGCGGGATGG-CTGTTGCATATATCAC------------------------TTCARG---AGACTTCTTG-TTTTGGTTCCGTTCCCATACTGCAAAAGAG---ATTAAGTGGGGTGGTGCAAAGCATCATCCAGAGGATAAAGAYGATGGCCAGAGGATGCATCCACGTTCTTCA--------TTCAAAGCATTTCTAGAAGTGGTTAAGAGCCGGAGTATGCCTTGGGAGAATGCCGAAATGGATGCCATTCACTCTTTGCAGCTCATTTTACGAGATTCTTTTAGGGATGCTGGTGGAAGCAATTCTAAG???????????AGCTCACGGTGGGGACTTGGACTT------GCAAGGGATGGATGAGCTTAGTTCTGTTGCCAGAGAAATGGTTAGGTT-------GATAGAGACTGCAACAGCGCCCATTTTT--GCTGTAGATGTTGATGGCCGCATAAATGGGTGGAATGCAAAAGTCGCAGATTTGACAGGACTATCCGA??AAGAAGCAATGGGGAAAT???????????????????????????????????GAAACTGCAGACAAGCTTCTGTCTCATGCCCT-CAGAG---GTGAAGAAGATAAGAATGTAGAAATAAAGTTGAGGACATTTGGCACTGAACAACATAAGAAGGCTGTATTTGTGGTAGTAAATGCTTGCTCTAGCAACGATTACACAAACAATATCGTTGGGGTCTGCTTTGTTGGACAGGACATTACTGGACAGAAACTGGTAATGGATAAATTTATCCACATTCAAGGTGATTACAAGGCTATAGTACACAGTCCAAACCCTCTGATTCCACCTATATTTGCTTCAGATGACAACACCTGTTGCTCTGAGTGGAACACTGCTATGGAAAAGCTCACTGGGTGGAGCAGAGGGGACATMATTGGAAARATGTTAGTAGGGGAAGTATTTGGCAGYTGCTGTCGGCTTAAAGGCGCAGATGCTGTGACAAAGTTCATGATYGTCTTGCATAATGCAATTGATGGCCAGGATACTGACAAGTTCCCKTTTTCATTTTTTGACCGAAGTGGCAGATATGTACATGCTCTCTTGACTGCAAATAAGAGGGTTAATATGGACGGACAGATTATTGGAGCGTTTTGTTTCTTGCAGATAGCAAGTCCTGAATTGCA------GCAAGCTTTAAG-TGTCCAGAAGCAACAGGAAAAGAAGTG---------------------------------------TGTTTCGAAGATGAAAGAGCTGGCTTACATTTGTCAGGAAAWAAAGAA-TCCATTAAGTGGCATACGGTTTACTAACTCACTGTTGGAAGCCACAGATTTGACAGAAAATCAAAAGCAG---TTTCTTGAAAGCAGTGCTGCTTGTGAGAAGCAAATGTTAAAGATTATTGAGGAC---GTTGATCTGGAAA-ATATTGAGGATGG---TTCM---CTGGAGCTCGAGAAGGCCGAATTCTTACTTGGGCGTGTAATAGATGCTGTTGTTAGCCAGTCAATGTTATTGCTGAGGGAAAG------AGGTCTTCAATTGATACGAGATATCCCAGAGGAAATTAAGACGTTGTCTGTCTATGGTGATCAAGTTCGAATTCAACAGGTCTTGGCCAATTTCTTATCGAACATGGTGCATCATGCTCCATCTCCAGAAGGTTGGGTAGAAATTCAACTTAGACCGAGTTTGAAGCAAATTTCCGATGGAATTATCATTGTGCACATTGAATTTAG---AATTGTGTGCCCAGG----TGAAGGTCT--TCCTCCTGAACTAGTTCAA---GATATGTTC---CATAACGGTCGATGGGWGTCCCAGGAAGGTCTAGGGCTAAGCATGTGCAGAAAAATCTTGAGGCTCATGAATGGTGAAGTTCAATATATCAGAGAATCAGAAAGATGCTATTTTCTGATTATCCTCGACCTACCCATGCA---ACAGAGAGGTTCGA-----------------------------AGAGCTTCGTCTAA------------------------------------------------------
Chionanthus_aff_ramiflorus_phyE ATG---------------------------------------------------------------------------------------------------RAG---AGTGAGGAA-CAGAGTAAAGAAAATAAATATCCCACTTCTTCGAAT----ATCAAG-------TTCTGGAAAAACGAGAAT---AAGAATAAYACT------AATACT---------------------------------------------------------------GCCCTTTCTTCTTCTGCTGCAAGCAATATGAACRCC---AACAAATCCATGGCTCAGTACAGTGCTGATGCGAGGCTGATGGCTGAGTTTGAGCAATCTGCGGAGTCTGGTAAGTCGTTTAAYTAT---------GTTTTTCACGCGCCACAGATTTTGAGTACCGAGGAACAAGTGTCTGTTTATTTATCAAGAATCCAGAGGGGTGGTCTTGTGCAACCTTTTGGTTGTATGCTTGCTATCGAGGAATCCACTTTTAAAATCATAGCTTATAGTGAGAATTGTTTTGATATGTTGGGGTTGA---------------------------------------------AGAA---ATTTG---TTGTGTCGGAAGAGTTTACGAATCTCTTTGGACTTGATGCAAGAACTATTTTTACCCC-TTCTTCAAGCGCTTCATTGGCAAAGGCCGTGGGGTCTAAGGAAATTTCTTTTTTGAACCCAATTTGGGTTCATTCTGCGACTACCCACAGGCCTTTTTATGCTATTCTACATAGAATTGATGTGGGAATTGTCATTGATTTGGAGCCTGCTTATTCCGGTGATC?????????????????????????????????????????????????????????????????????????????????????????--??GGTTTTGTGTGATACTGTAGTGGAGGATATTCAGAAGCTTACGGGGTATGATAGAGTAATGGTTTATAAGTTTCATGATGATGA---TCATGGTGAGGTTGTGTCTGAAATTAGAAGGTCTGACTTGGAGCCCTACTTGGGATTGCACTATCCTGCAACAGATATCCC-CCAAGCGGCACGATTTTTATTTAAGCAGAGTCGTGTCAGGATGATCTGCGATTGCAATGCTCAGCCAGTTAAGATAGTCCAAATTGAAGAACTTAAGCGGCCTC?????????????????????????????CCCCATGGCTGTCATTCTCAGTACATGGCCAACATGGGGTCGATTGCATCTTTGGCAATGGCAGTTGTTGTTAATGGCACCGAC---------------------------------------------TCAATGAAGCTGTGGGGATTGGTTGTATGCCACCACTCTTCACCACGCTATGTCCCTTTTCCCCTTCGCTATGCATGCGAATTCCTGATGCAGGCATTTAGCCTTCAGCTTCATCTGGAGCTGCAATTGGCATCACAGTTATCGGAGAAGAAACTTCTCCGAATGCAAACATTATTGTGTGACATGTTTCTCCGTGATGCTCCATTCGGCATTGTMACTCAGTCTCCTAGCATCATGGATCTTGWAAAGTGTGATGGGGCTGCATTATATTATGGTGGGAAATGTTGGTTGCTTGGTGTTACCCCCACTGAGGCACAAGTTAAAGATATTGCAGATTGGTTACTTACTAGCCATGGGGACTCAA-CAGGGCTAAGTACGGAYAGTCTTGCAGATGCTGGCTATCCAG---GTTCAGCTCTACTCGGCGCTGCAGTTTGTGGAATGG-CTGCAGCAAGAATTAC------------------------CTCTAC---AGATTTTCTA-TTTTGGTTTAGGKCCCACACAGCAAAAGAA---RTCAAATGGGGAGGGGCTAAGCATCATCCCAAGGACAAAGATGACGGTRGAAAAATGCATCCTAGATTTTCA--------TTCAAAACCTTTCTCGAAGTAGTTAAAGGCCGTAGTTTTCCGTGGGAGGTTTCAGAGATTAATGCTATTCACTCTTTACAGCTTATAATGAGAGATTCATTTCGGAATGTTGAAGACAATGGTTCTAAACCCACGATACATTCTCAACAGAATAATTTGGACGG------GCCAGAGGYGGATGAACTTACTTCTATGGCTGTTGAAATGGTCAAATT-------GATAGAGACAGCCATTGCTCCAATTTTT--GGGGTTGATTCATGTGGTTTGATTAATGGATGGAATGCAAAAATGAGTGAATTAACGGGATTACAAGCTTCTCAAGCTATGGGGAGATCCCTAGTTAATGACATTGTTCATGAAGACTCACGGGGTGTTGTTGAAGTTCTTCTACACAGAGCTCT-AAAAG---GTGAGGAGGACAAAAATGTTGAGGTGAAACTCCCGAGGTTTGGGATACAAACCCCAAATTCGGACATTTACCTTCTGGCTAATGCATGCACAAGTCGGGACTATAAAAATGATATTGTGGGTGTGTGCTTCATGGCTCAGGATATCACATCTGAAAAAATTGTGATGGACAAATTCAT??????????????????????????????????????????????????????????????????????????AGAATGCCTATTGTTCAGAATGGAATGCAGCCATGGAAAAACTAACAGGCTGGACGAGACATGAAATTGTTGGTAAAATGTTGGCAGGGGAAGTTTTTGGAAGTTTTTGTCAGCTCAAAGGTCAAGACACGCTCACTAAGCTTATGATTTTACTGTACCGAGCAATTAGTGGCCATGACACCGAGAAGCTTCTTTTTGGATTTTTCAATAGAAAAGGAGAGTTTGTAGAGGTGTTCTTGATGGCCAATAAGAGAACGGATGAGATTGGAAATGTAGTTGGGTGTTTCTGCTTCTTGCAGATTATA------GAGATTAA------ACAACG----------------------------------GCAGTTCATGGAAGATGAACA---GGA---GAAGGAGCATCTTTCAAAACTCAAAGAGTTGACTTACATTATGCAAGAGATGAAAAA-TCCTTTGAATGGAATCCGTTTCACCCACCAGCTTCTGGAAGGTTCTGATATTTCAGAGAATCAGAAGCAG---TTTCTTGAGACTAGTGATGCTTGTGAAAGACAGATATTATCTGTTATAGAGGAT---ATGCATTTTCAAA-GTTTAGAAGACGG---CAGCAGGGTTGAGCTCAAGATGGAAGATTTTTTTTTGGGAAATACTATCGATGCTATTGCTAGTCAAGTTATGATTTTGTTAAAGGAAAA------GAATTTACAACTTMTTCATGATATCCCTGATCAAATCAAAACTCTCTGTTTACGTGGGGATCGAATTAAGCTGCAGTTGGCGTTGTCAGATTTCTTGCTCAGCATAGTGCATTATGCACCTTCTCCCAATGGTTGGGTTGAAATTAAGGTCTCTCCTGGATTAGAGATGATACAAGACRGGAATGAGTTTRTTCAWATACAATTTAG---AATGGCTCACCCAGG----AACTGGCAT--CCCTCATACTGTTATTGAA---GACATGAACACAGCAAAAAATCAATGGACAACACAAGAAGGGATTGCTTTAAACCTTTCTCGGAAACTTCTCAATATAATGWATGGTAATGTTCATTATATCAGAGATCAGAATAAATGCTACTTCCTCGTTGATCTTGAATTCAAGACACA---GAAA------TCACAATAA--------------------------------------------------------------------------------------------
Chionanthus_aff_thorelii_phyB_I ATGGCT------TCAGGAAGCAGAGAAACGCATGC-------------------------------------------------------------------------------------------------TAATAATCACAATTCTCGGGCTATAGCTCAAGCTCAATCTTCAGGTACAAGC--------------------------AATCCT---TGTCATCATAGTAATGTTAATGTACATTCTAGCAGC---AATCAAAGAGAACCAATT------------------------------------------????????????????????????????????????????????????????????????????????????????????????????????--????????????????ACACAATCTGT-TCCGGAGCTGCAAATCGCTACATATTTGTCGAGAATTCAGCGTGGTGGCCATATTCAACCCTTTGGTTGTATGATAGCCGTGGACGAGTCTAATTTTCGCGTGATATCATACTCGGAAAATGCCCGTGAAATGCTTGGTTTAACTCCCCAATCAGTCCCAAGTCTTGAGAAG???????????G----ACAA--------------------------------------TTGGGACTGATGTGCGGACCCTTTTTACCCC-ATCCAGCTCTGTTTTGCTTGAAAGGGCGTTTGGGGCACGGGAGATCACTTTGTTGAATCCGATTTGGATTCACTCTAAGAATTCTGGGAGGCCATTTTATGCTATTTTGCACAG????????TTGCCGTAGTGATTGATTTAGAGCCTGCAAGGACAGAGGATCCAGCGCTGTCTATTGCCGGCGCTGTCCAGTCACAGAAACTTGCAGTGAGGGCTATTTCTCATTTGCAGTCGCTCCCTGGTGGGGACATT--AAGCTTTTGTGTGATACAGTTGTTGAGACTGTGAGGGAGCTCACGGGGTACGATAGGGTTATGGTTTATAAGTTTCACGAGGACGA---GCACGGGGAGGTTGTGGCTGAGAGTAAGAGGGAGGACTTAGAGCCATATATCGGTTTGCATTATCCTGCCACAGATATTCC-TCAGGCTTCAACGTTTTGGTTTAAGCAAAATAGGGTTAGGATGATCGTCGACTGTCATGCCACCCTTGTT???GTGATTCAGGATGAATCACTATTGCAGCCTCTGTGTTTGGTTGGTTCAACGCTTAGGGCTCCTCATGGCTGCCACGCTCAGTACATGGCAAATATGGGGTCAATTGCCTCGCTGACTTTGGCAGTTATTATTAATGGAAACGACGAGGAT??????---?????????AAT------------------TCTATGAGGCTGTGGGGATTGGTTGTTGGCCATCACACTTCTGCTAGGTGCGTTCCATTCCCACTCCGTTATGCTTGTGAATTCCTAATGCAGGCATTTGGGCTTCAGTTAAACATGGAACTGCAATTAGCATCACAGTTGTCCGAGAAACGTGTTTTGAGGACACAAACGCTGTTATGTGACATGCTGCTTCGAGATTCCCCTACTGGCATCGTTACCCAAAGCCCTAGTATTATGGATCTTGTGAAATGTGATGGTGCTGCACTTTTTTACAAGAAGAAGTATTATCCATTGGGCGTGA???????????????????AAAGGATATTGTGGAATGGTTGTTGGCTTTCCATGGAGACTCTA-CAGGTTTGAGCACTGATAGTCTAGCTGATGCAGGGTATCCAG---GGGCAGCTTCTCTAGGGGATGCTGTTTGTGGGATGG-CTGTTGCGTATATCAC------------------------TTCAGG---AGACTTCTTG-TTCTGGTTCCGTTCCCACACTGCTAAAGAG---ATTARGTGGGGYGGAGCAAAGCATCATCCAGAGGATAAAGATGATGGCCAGAGGATGCATCCGCGTTCTTCA--------TTCAAAGCGTTTCTAGAAGTGGTTAAGAGCCGAAGTATGCCTTGGGAGAATGCGGAAATGGACGCCATCCACTCTTTGCAGCTCATTTTACGAGATTCTTTCAGGGATGCTGATAGAAGCAATTCTAAGGCTGTYGTACAAGCCCAGAGTGGGGACTTGGACTT------GCAAAGGATGGATGAGCTTAGTTCTGTTGCCAGAGAAATGGTTAGGTT-------GATAGAGACTGCAACAGCTCCCATTTTT--GCTGTAGATGTTGAAGGCCACATAAATGGGTGGAATGCAAAAGTTGCAGATTTGACAGGACTATCAGTTGAAGAAGCAACGGGGAAGTCCTTGGTTCACGATCTTGTTCATAAAGAATCAGTAGAAACTGCGGACAAACTTCTGTTTCATGCTCT-AAGAG---GTGAAGAAGATAAGAATGTGGAAATAAAGTTGCGGACTTTTGGCGCTGAAGAACATAAGAAAGCTGTATTTGTGGTGGTAAATGCTTGCTCTAGCAAGGATTACACAAACAATATTGTTGGGGTCTGCTTCGTCGGACAGGACATTACTGGACAGAAACTGGTAATGGACAAATTTATCCACGTTCAAGGTGATTACAAGGCTATTGTACACAGTCCAAACCCTCTGATTCCACCTATATTTGCTTCAGATGACAACACCTGTTGCTCTGAGTGGAATACTGCTATAGAAAAGCTCACTGGGTGGAACAGAGGAGACATCATTGGAAAGTTGTTAGTAGGGGAAGTATTTGGTAGTTGCTGTCGGCTTAGAGGCACGGATGCTATGACAAAGTTCATGATCGTCTTGCATAATGCAATTGGTGGCCAAGATACTGACAAGTTTCCATTTTCGTTTTTTGACCGAAGTGGCAGATACGTACAAGCTCTTTTGACTGCAAATAAGAGGGTTAATATGGAGGGACAGATTATTGGAGCATTTTGTTTCTTGCAGATTGCGAGTCCTGAATTGCA------GCAAGCTATAAA-AGTCCAGAGGCAACGGGAAAAGATGTG---------------------------------------TGTTTCAAAAATGAAAGAGCTGGCTTACATTTGTCAGGAAATAAAGAA-TCCATTAAGCGGCATACGCTTCACTAACTCACTGTTGGAAGCTACGGATTTGACAGAAGATCAAAAGCAG---TTTCTTGAAACCAGTGCTGCTTGTGAGAAGCAGATGTTAAAGATTATAACGGAT---ATTGATCTGGAAA-ATATTGAGGATGG---TTCA---CTGGAGCTCGAGAAGGAAGAATTCTTACTTGGGAGTGTAATAGATGCTGTTGTTAGCCAAGTAATGTTATTGCTGAGGGAAAG------AGGTCTGCAATTAATCCGAGATATCCCAGAAGAAATTAAGACATTGTCGGTCTATGGCGATCAAGTTAGAATTCAACAGGTATTTGCAGATTTCTTATTGAACATGGTGCATTATGCACTGTCTCCAGAAGGTTGGGTAGAAATTCAACTTAGACCAAGCTTGAAGCATATTTCTGATGGAATAACCATTGTGCACCTTGAATTTAG---AATTGTGTGCCCAGG----TGAAGGTCT--TCCTCCTGAGCTGGTTCAA---GATATGTTT---CATAACAGTCGATGGGTGTCCCAGGAAGGCCTAGGACTAAGCATGTGCAGAAAAATCTTGAGGCTCATGGATGGTGAAGTTCAATATATCAGAG?????????????CTATTTTCTGATTATCCTCGACCTACCCATGCC---GCAGAGTGGTTCGA-----------------------------AGAGCATTGTCTAA------------------------------------------------------
Chionanthus_aff_thorelii_phyB_II ATGGCT------TCTGGAAGCAGAGAAACGCATTC-------------------------------------------------------------------------------------------------TAATAATCACAATTCTCGGGCTTTAACTCAAGCTCAATCGTCGGGTACAAGC--------------------------AATCCT---CATCATCATAGTAATGTTAATGTAAATTCTAGCAAT---ACTCATAGAGAGTCAATT------------------------------------------AGCAAAGCTGTTG??CAGTACACAGTTGATGCTAGGCTTCATGCTGTTTTCGAGCAATAGGGTGAGTCTGGAAAATCATTCGATTATTCACA--GAGCATTAAGACCACAACACAGTCTGT-TCCTGAGCAGCAAATCGCCACTTATTTGTCCAAAATTCAGCGCGGTGGCCATATTCAACCCTTTGGTTGTATGATAGCTGTGGATGAGTCGAACTTTTGCGTAATATCATACTCGGAAAATGCTCGGGAAATGCTTGGTTTAACTCCTCAATCAGTCCCAAGTCTCGAGAAGCCTGAGATTTTG----ACAA--------------------------------------TTGGGACTGATGTGAGGACGCTTTTTACCCC-GTCCAGCTCTGTTTTGCTCGAGAGGGCGTTTGGGGCACGGGAGATCACTTTATTGAATCCCATTTGGATTCACTCCAAGAATTCTGGAAGGCCATTTTATGCTATTTTGCATAGGATAGATGTTGCCATAGTGATTGATTTAGAGCCTGCAAGGACAGAGGACCCAGCCCTGTCTATTGCTGGTGCTGTCCAGTCGCAGAAACTTGCAGTTAGGGCTATTTCGCATTTGCAGTCGCTTCCTGGTGGGGACATT--AAGCTGTTGTGTGATATGGTTGTTGAGAGTGTGAGGGAACTCACGGGGTATGATAGGGTTATGGTTTACAAGTTTCATGAGGATGA---GCACGGTGAGGTTGTGGCTGAGAATAAGAGGGCGGACTTAGAGCCATACATAGGTTTGCATTATCCTGCCACAGATATTCC-TCAGGCTTCAAGGTTTTTGTTTAAGCAGAATAGGGTTAGGATGATTGTTGACTGTCATGCCACCCCTTTTAGGGTGATTCAGGATGAATCATTAATGCAGCCTCTGTGTTTGGTTGGTTCGACACTTAGGGCTCCCCATGGCTGCCACGCTCAGTACATGGCAAATATGGG??????TGCCTCGCTGACTTTCGCCGTTATTATTAATGGAAACGATGAGGATGGCTCT---GGAGGAAGAAAC------------------TCTATGAGGCTATGGGGATTGGTTGTTGGCCATCACACTTCTGCTAGGTGCATTCCATTCCCACTCCGTTATGCCTGTGAATTCCT????????????????????????????????????????????????????????????????????????????????????????????????????????????????????????????????????????????????????????????????????????????????????????????????????????????????????????????????????????????????????????????????????????????????????TA-CGGGTTTGAGCACTGATAGTCTGGCTGATGCAGGGTATCCAG---GGGCAGCCTCACTTGGGGATGCAGTTTGCGGGATGG-CTGTTGCGTATATCAC------------------------TTCAAG---AGACTTCTTG-TTTTGGTTCCGTTCCCATACTGCAAAAGAG---ATTAAGTGGGGTGGTGCAAAGCATCATCCAGAGGATAAAGATGATGGCCAGAGGATGCATCCACGTTCTTCA--------TTCAAAGCATT???????????????????????????????????????????GAAATGGATGCCATTCACTCTTTGCAGCTCATTTTACGAGATTCTTTTAGGGATGCTGATGGAAGCAATTCTAAGGCTGTTGTACAAGCTCACGGTGGGGACTTGGACTT------GCAAGGGATGGATGAGCTTAGTTCTGTTGCCAGAGAAATGGTTAGGTT-------GATAGAGACTGCTACAGCGCCCATTTTT--GCTGTAGATGTTGAAGGCCGCATAAATGGGTGGAATGCAAAAGTCGCAGATTTGACAGGACTATCTGTTGAAGAAGCAATGKGGAAATCCTTGGTTCATGATCTCGTTCACAAAGAATCAGTAGAAACCGCAGACAAGCTTCTGTCTCATGCTCT-AAGAG---GTGAAGAAGATAAGAATGTAGAAATAAAGTTGAGGACATTTGGCACTGAACAACATAAGAAGGCTGTATTTGTGGTAGTAAATGCTTGCTCTAGCAAGGATTACACAAACAATATCGTTGGGGTCTGCTTTGTTGGACAGGACATCACTGGACAGAAACTGGTAATGGATAAATTTATCCACATTCAAGGTGATTACAAGGCTATCGTACACAGTCCAAACCCTCTGATTCCACCTATATTTGCTTCAGATGACAACACCTGTTGCTCTGAGTGGAACACTGCTATGGAAAAGCTCACTGGGTGGAGCAGAGGGGACATCATTGGAAAGATGTTAGTAGGGGAAGTATTTGGCAGCTGCTGTCGGCTTAAAGGCGCAGATGCTGTGACAAAGTTCATGATCGTCTTGCATAATGCAATTGATGGCCAGGATACTGACAAGTTCCCATTTTCATTTTTTGACCGAAGTGGCAGATATGTACATGCTCTCTTGACTGCAAATAAGAGGGTTAATATGGACGGACAGATTATTGGAGCGTTTTGTTTCTTGCAGATAGCAAGCCCTGAATTGCA------GCAAGCTTTAAG-AGTCCAGACGCAACAGGAAAAGAAGTG---------------------------------------TGTTTCGAAGATGAAAGAGCTGGCTTACATTTGTCAGGAAATAAAGAG-TCCATTAAGTGGCATACGGTTTACTAACTCATTGTTGGAAGCGACAGATTTGACAGAAGATCAAAAGCAG---TTTCTTGAAAGCAGTGCTGCTTGTGAGAAGCAGATGTTAAAGATTATTAATGAC---GTTGATCTGGAAA-ATATTGAGGATGG---TTCC---CTGGAGCTCGAGAAGGCAGAATTCTTACTTGGGCGTGTAATAGATGCTGTTGTTAGCCAGTCAATGTTATTG???????????------???????????????????????????????????????????????????????????????AGTTCGAATTCAACAGGTCTTGGCCAATTTCTTATCGAACATGGTGCATCATGCTCCATCTCCAGAAGGTTGGGTAGAAATTCAACTCAGACCGAGTTTGAAGCAAATTTCCGATGGAATTATCATTGTGCACATTGAATTTAG---AATTGTGTGCCCAGG----TGAAGGTCT--TCCTCCTGAACTAGTTCAA---GATATGTTC---CATAATGGTCGATGGGTGTCCCAGGAAGGCCTAGGGCTAAGTATGTGCAGAAAAATCTTGAGGCTCATGAATGGTGAAGTTCGATATATCAGAGAATCTGAAAGATGCTATTTTCTGATTATCCTCGACCTACCCATGCC---ACGGAGAGGTTCGA-----------------------------AGAGCTTTGTCTAA------------------------------------------------------
Chionanthus_aff_thorelii_phyE ATG---------------------------------------------------------------------------------------------------GAG---AGTGAGGAA-CAGAGTAAAGAAAATAAATATCCCTCTTCTTCGAAT----ATTAAG-------TTCTGGAAAAACGAGAAT---AAGAATAACACT------AATAYT---------------------------------------------------------------GCCCTTTCTTCTTCTGCTGCAAGCAATATGAACACC---AACAAAT???????????TACAGTGCTGATGCGAGGCTGATGGCTGAGTTTGAGCAATCTGCGGAGTTGGGTAAGTCGTTTAGCTAT---------GTTTTTCACGCGCCACAGATTTTGAGTACCGAGGAACAGTTGTCTGTTTATTTATCAAGAATCCAGAGGGGTGGTCTTGTGCAACCCTTTGGTTGTATGCTTGCTATCGAGGAGTCCACTTTTAAAATCATAGCTTATAGTGAGAATTGTTTTGATATGTTGGGGTTGA---------------------------------------------AGAA---ATTTG---TTGAGTCGGAAGAGTTTACGAATCTCTTTGGACTTGATGCAAGAACCATTTTTACCCC-TTCTTCAAGCGCTTCATTGGCAAAGGCCGTAGGGTCTAAGGAAATTTCTTTTTTGAACCCAATTTGGGTTCATTCTGCGACTACCCACAAGCCTTTTTATGCTATTCTACATAGAATTGATGTGGGAATTGTCATTGATTTGGAGCCTGCTTATTCCGGTGATCCTTCATTGCTGCATGCTGG??????????????????????????????????????????GCTCCAGTCTCTTCCCGGGGGAGATATA--GGGGTTTTGTGTGATACTGTAGTAGAAGATGTTCAGAAGCTTACTGGGTATGATAGAGTAATGGTTTATAAGTTTCATGATGATGA---TCATGGTGAGGTTGTGTCTGAAATTAGGAGGTTCGACTTGGAGCCCTACTTGGGATTGCACTATCCTGCAACAGATATCCC-CCAAGCGGCACGATTTTTATTTAAGCAGAGYYGTGTCAGGATGATCTGCGATTGCAATGCTCAGCCGGTTAAGATAGTCCAAATTGAAGAACTTAAGCAGCCTCTTTGCTTGGTAAATTCAACACTTCGAGCGCCCCATGGCTGTCATTCTCAGTACATGGCCAACATGGGGTCGATTGCATCTTTGACAATGGCAGTTGTTGTTAATGGCACCGAC---------------------------------------------TCAATGAAGCTGTGGGGATTGGTGGTATGCCACCACTCTTCACCACGCTATGTACCTTTTCCCCTTCGCTATGCGTGCGAATTCCTGATGCAGGCATTTAGCCTTCAGCTTCATCTGGAGCTGCAATTGGCATCACAGTTAGCAGAGAAAAAAATTCTCCAAAKGCAAACATTATTGTGTGACATGTTTCTCCGTGATGCTCCATTCGGCATTGTCACTCAGTCTCCTAGCATCATGGATCTTGTAA?????????????????????????????????????????????????????????????????????????????????????????????????????????????????????-????????????????????????TGGATGCTGGCTATCCTG---GTGCAGCTCCACTCGGCATTGCAGTTTGTGGAATGG-CTGCTGCAAGAATTAC------------------------CTCCAC---AGATTTTCTA-TTTTGGTTTAGGTCCCACACAGCAAAAGAA---ATCAAATGGGGAGGGGCTAAGCATCATCCCAAGGACAAAGATGACGGTGGAAAAATACGTCCTAGATTTTCA--------TTCAAAACCTTTCTCGAAGTAGTTAAAGGCCGTAGTTTTCCATGGGAGGTTTCAGAGATTAATGCTATTCACTCTTTACAGCTTATAATGAGAGATTCATTTCAGAATGTTGAAGACAATGGTTCTAAACCCACGATACATTCTCAACAGAATAATTTGGACAG------GCCAGAGGTGGGCGAACTTACTTCTATGGCAGTTGAAATGGTCAAATT-------GATAGAGACAGCCATTGCTCCAATTTTT--GGGGTTGATTCATGTGGTTTGATTAATGGATGGAATGCAAAAATGAGTGAATTAACAGGATTACAAGCTTCTCAAGCTATGGGGAAATCCCTAGTTAATGACATTGTTCATGAAGACTCACG?????????????????????????????????-?????---GCAAGGAGGAGAAAAATGTTGAGGTGAAACTGCTGAGGTTTGGGATACAAACCCCAAATTCGGACATTAACCTTCTGGCTAATGCATGCACAAGTAGGGACTATAAAAATGATATTGTAGGCGTGTGCTTCATGGCTCAGGATATCACATCTGAAAAAATTGTGATGGAGAAATTCATCCGTCTCCAAGGGGATTATAAGGCTATTATACAAAGTGTAA??????????????????????TGCTACCGATGAGAATGCCCGCTGTTCAGAATGGAATGCAGCCATGGAAAAACTAGCAGGTTGGACCAGACATGAAATTGTTGGTAAAATGTTGGCAGGGGAAGTTTTTGGAAGTTTTTGTCAGCTCAAAGGTCAAGACACGCTCACTAAACTTATGATTTTACTGTACCGAGCAATTAGTGGCCATGACACCGAGAAGCTTCTTT?TGGATTTTTCAATAGAAAAGGAGAGTTCATAGAGGTGTTCTTGATGGCCAATAAGAGAACAGACGAGATTGGAAATGCAGTTGGGTGTTTCTGCTTCTTGCAGATTATA------GAGATTAA------ACAACG----------------------------------GCAGTCCCTAGAAGATGAACA---GGA---GAAGGAGCATCTTTCAAAACTCAAAGAGTTGACTTACATTATGCAAGAGATGAAAAA-TCCTTTGAATGGAATCCGTTTCACCCACCAGCTTCTGGAAGCATCTGATATTTCAGAGAATCAGAAGCAG---TTTCTTGAGACTAGTGATGCTTGTGAAAGACAGATATTATCCGTTATAGAGGAT---ATGCATTTTCAAA-GTTTAGAAGACGG---CAGCAGGGTCGAGCTCAAGATGGAAGAATTTTTTTTGGGAAATATTATCGATGTTATTGCTAGTCAAGTTATGATTATRTTAAAGGAAAA------GAATTTACAACTTCTCCATGATATCCCTGATCAAATCAAAACTCTCTGTTTACGTGGGGATCGAATTAAGCTGCAGTTGGTGTTGTCAGATTTCTTGCTCAGCATAGTGCATTATGCACCTTCTCCAAATGGTTGGGTTGAAATTAAGGTCTCTCCTGGATTAGAGATGATACAAAACGGGAATGAGTTTGTTCATATACAATTTAG---AATGGCTCACCCAGG----AAATGGCAT--CCCTCGTACTGTTATTGAA---GACATGAACAGAGCAAAAAGTCAATGGACAACACAAGAAGGGATTGCTTTAAACCTTTCTCGGAAAATTCTCAATATAATGAATGGTAATGTTCATTATATCAGAGATCAGTATAAATGCTAC?????????????????????????????---????------?????????--------------------------------------------------------------------------------------------
Chionanthus_aff_trichotomus_phyB_I_pseudogene ------------------------------------------------------------------------------------------------------------------------------------------------------------------------------------------------------------------------------------------------------------------------------------------------------------------------------------------------------------------------------------------------------------------------------------------------------------------------------------------------------------------------------------------------------------------------------------------------------------------------------------------------------------------------------------------------------------------------------------------------------------------------------------------------------------------------------------------------------------------------------------------------------------------------------------------------------------------------------------------------------------------------------------------------------------------------------------------------------------------------------------------------------------------------------------------------------------------------------------------------------------------------------------------------------------------------------------------------------------------------------------------------------------------------------------------------------------------------------------------------------------------------------------------------------------------------------------------------------------------------------------------------------------------------------------------------------------------------------------------------------------------------------------------------------------------------------------------------------------------------------------------------------------------------------------------------------------------------------------------------------------------------------------------------------------------------------------------------------------------------------------------------------------------------------------------------------------------------------------------------------------------------------------------------------------------------------------------------------------------------------------------------------------------------------------------------------------------------------------------------------------------------------------------------------------------------------------------------------------------------------------------------------------------------------------------------------------------------------------------------------------------------------------------------------------------------------------------------------------------------------------------------------------------------------------------------------------------------------------------------------------------------------------------------------------------------------------------------------------------------------------------------------------------------------------------------------------------------------------------------------------------------------------------------------------------------------------------------------------------------------------------------------------------------------------------------------------------------------------------------------------------------------------------------------------------------------------------------------------------------------------------------------------------------------------------------------------------------------------------------AATTGTGTGCCCAGG----TGATGGTCT--TCCTCCTGAACTRGTTCAA---GATATGTTT---CATTGACGTCGATGGGTGTCCCAGAAAGGCCTAGGACTAAGCATGTGCAGAAAAATMTTGAGGCTTATGAATGGTGAAGTTCAATATAACAGAGAATCAGAAAGATGCTATTTTCTTATTATCCTAGACCTACCTACGCC---GCGGAGAGGTTCGA-----------------------------AGAGTGTTGTCTAA------------------------------------------------------
Chionanthus_aff_trichotomus_phyB_II ATGGCT------TCTGGAAGCAGAGATACGCATTC-------------------------------------------------------------------------------------------------TAAAACTCACGACTCTCGGGCTTTAACTCAAGCTCAAACGTTGGGTACAAGC--------------------------AATCCT---CATCATCATAGTAGTGTTAATGTCAATTCTAGCAAT---AGTCATAGAGAATCAATT------------------------------------------AGCAAAGCTGTTGCACAGTACACAGTTGATGCTAGGCTTCATGCTGTTTTCGAGCAATCGGGTGATTCTGGAAAATCATTCGATTATTCACA--GAGTATTAAGACCACAACACAGTCTGT-TCCTGAGCAGCAAATCKCCACTTATCTGTCCAAAATTCAGCGCGGTGGCCATATTCAACCCTTCGGTTGTATGATAGCTGTGGATGAGTCGAATTTTTGCGTAATATCATACTCGGAAAATGCTTGTGAAATGCTTGGTTTAACTCCTCAATCAGTCCCAAGTCTTGAGAAGCCTGAGATTCTG----ACAA--------------------------------------TTGGGACTGATGTGAGGACCCTTTTTACCCC-TTCMAGCTCCGTTTTGCTTGAGAGGGCGTTTGGGGCACGGGAGATCACTTTGTTGAATCCCATTTGGATTCACTCTAAGAATTCTGGAAGGCCATTTTATGCTATTTTGCATAGGATAGATGTTGCCATAGTGATTGATTTAGAGCCTGCAAGGACAGAGGACCCMGCCCTGTCTATTGCTGGTGCTGTCCAGTCACAGAAACTTGCAGTTAGGGCTATTTCGCATTTGCAGTCGCTCCCTGGCGGGGACATT--AAGCTGTTATGTGATATGGTTGTTGAGAGTGTGAGGGAACTCACGGGGTATGATAGGGTTATGGTTTACAAGTTTCATGAGGATGA---GCACGGCGAGGTTGTGGCTGAGAGTAAGAGGGCGGACTTAGAGCCATACATAGGTTTGCATTATCCTGCCACAGATATTCC-TCAGGCGTCAAGGTTTTTGTTTAAGCAGAATAGGGTTAGGATGATCGTTGACTGTCATGCCACCCCTGTTAGGGTGTTTCAGGATGAATCACTAATGCAGCCTTTGTGTTTGGTTGGTTCAACGCTTAGGGCTCCCCATGGCTGCCACGCTCAGTACATGGCAAATATGGGGTCAATTGCCTCGCTGACTT??????????????????????????????????????---?????AAGAAAC------------------TCTATGAGGCTGTGGGGATTGGTTGTTGGCCATCACACTTCTGCTAGGTGCATTCCGTTCCCACTCCGTTATGCTTGTGAATTCCTAATGCAGGCATTTGGGCTTCAGTTAAACATGGAACTGCAATTGGCATCACAGCTGTCTGAGAAACATGTTTTAAGGACGCAAACGCTATTGTGCGACATGCTGCTTCGAGA????????????????????????????????????????????????????TGTGATGGTGCTGCACTTTATTACCAGGGGAAGTATTATCCATTGGGCGTGACGCCTTCTGAAATTCAAGTAAAGGATATTGTGGAATGGTTGTTGGCTTTCCATGGAGACTCTA-CGGGATTGAGCACGGATAGTCTGGCTGATGCAGGGTATCCAG---GGGCAGCCTCACTTGGGGATGCAGTTTGCGGGATGG-CTGTTGCGTATATCAC------------------------TTCAAG---AGACTTCTTG-TTTTGGTTCCGTTCCCATACTGCAAAAGAG---ATTAAGTGGGGTGGTGCAAAGCATCATCCTGAGGATAAAGATGATGGCCAGAGGATGCATCCACGTTCTTCA--------TTCAAAGCATTTCTAGAAGTGGTTAAGAGCCGGAGTATGCCTTGGGAGAATGCCGAAATGGATGCCATTCACTCTTTGCAGCTCATTTTACGAGATTCGTTTAGGGATTCTGATGGAAGCAATTCTAAGGCTGTTGTACAAGCTCACGGTGGGGACTTGGACTT------GCAAGGGATGGATGAGCTTAGTTCTGTCGCCAGAGAAATGGTAAGGTT-------GATAGAGACTGCAACAGCGCCCATTTTT--GCTGTAGATGTTGAAGGCCGCATAAATGGGTGGAATGCAAAAGTCGCTGATTTGACAGGACTATCCGTTGAAGAAGCAATGGGGAAATCCTTGGTTCACGATCTCGTTCACAAAGAATCAGTAGAAACTGCGGACAAGCTTCTGTCTCATGCTCT-AAGAG---GTGAAGAAGATAAGAATGTAGAAATAAAGTTGAGGACATTTGGCACTGAACAACATAAGAAGGCTGTATTTGTGGTAGTAAATGCTTGCTCTAGCAAGGATTACACAAACAATATCGTTGGGGTCTGCTTTGTTGGACAGGACATTACTGGACAGAAACTGGTAATGGATAAATTTATCCACATTCAAGGTGATTACAAGGCTATCGTACACAGTCCAAACCCTCTGATTCCACCTATATTTGCTTCAGATGACAACACCTGTTGCTCTGAGTGGAACACTGCTATGGAAAAGCTCACTGGGTGGAGCAGAGGGGACATCATTGGAAAGATGTTAGTAGGGGAAGTGTTTGGCAGCTGCTGTCGGCTTAAAGGCGCAGATGTTGTGACAAAGTTCATGATCGTCTTGCATAATGCAATTGATGGCCAGGATACTGATAAATTCCCGTTTTCATTTTTTGACCGAAGTGGCAGATATGTACAGGCTCTCCTGACTGCAAATAAGAGGGTTAATATGGATGGACAGATTATTGGAGCATTTTGTTTCTTGCAGATTGCAAGTCATGAATTGCA------GCAAGCTCTAAG-AGTCCAGAAGCAACAGGAAAAGAAGTG---------------------------------------CRTTTCGAAGATGAAAGAGCTGGCTTACATTTGTCAGGAAATAAAGAA-TCCATTAAGCGGCATACGGTTTACTAACTCACTGTTGGAAGCCACAGATTTGACAGAAGATCAAAAGCAG---TTTCTTGAAAGCAGTGCTGCTTGTGAGAAGCAGATGTTAAAGATTATAGAGGAT---GTTGATCTGGAAA-ATATTGAGGATGG---TTCG---CTGGAGCTTGAGAAGGTAGAATTCTTACTTGGGAGTGTAATAGATGCTGTTGTTAGCCAATCGATGTTATTGCTGAGGGAAAG------AGGTCTTCAATTGATACGAGATATCCCAGAGGAAATTAAGACATTGTCTGTCTATGGTGATCAAGTTAGAATTCAACAGGTATTGGCAAATTTCTTATCGAACATGGTGCATCATGCTCCATCTCCAGAAGGATGGGTAGAAATTCAACTTAGACCGAGTTTGAAGCAAATTTCCGATGGAATTATCATTGTGCACATTGAATTTAG---AATTTTGTGTCCAGG----TGAAGGTCT--TCCTCCTGAACTAGTTCAA---GATATGTTC---CATAACAGACGATGGGTGTCCCAGGAAGGCCTAGGGCTAAGCATGTGCAGAAAAATCTTGAGGCTCATGAATGGTGAAGTTCAATATATCAGAGAATCAGAAAGATGTTATTTTCTGATTATCCTCGATCTACCCACGCC---ACGGAGAGGTTCGA-----------------------------AGAGCGATGTCTGA------------------------------------------------------
Chionanthus_aff_trichotomus_phyE ATG---------------------------------------------------------------------------------------------------GA-------------------TAAAGAAAATAAATATCCCACTTCTTCGAAT----ATCAAG-------TTCTGGAAAAACGAGAAT---AAGAATGACACT------AATACT---------------------------------------------------------------GCCTTTTCTTCTTCTGCTGCAAGCAATATGGACACC---AACAAATCCATGGCTCAGTACAGTGCTGATGCGAGGCTGATGGCTGAGTTTGAGCAATCTGCGGAGTCGGGTAAGTCCTTTAACTAC---------GTTTTTCATGCGCCACAGATTTTGAGTGCCGAGGAACAGGTGTCTGTTTATTTATCAAGAATCCAGAGGGGTGGTCTTGTGCAACCCTTTGGTTGTATGCTTGCTATCGAGGAATCCACTTTTAAAA??????????????????????????????????????????---------------------------------------------????---?????---??????????????????????????????????????????????????????????-????????????????????????????????????????????????????????????????????????????????????????????????????????TTTTACATAGAATTGATGTGGGAATTGTCATGGATTTGGAGCCTGCTTATTCTGGTGATCCTTCATTGCTGCATGCTGGTGCAGTGCAGTCTCAGAAACTAGCTGTTCGGGCGATATCGAGGCTCCAGTCTCTTCCCGGGGGAGATATA--GGGGTTTTGTGTGATACTGTAGTAGAAGATGTTCAGAAGCTTACTGGGTATGATAGAGTAATGGTTTATAAGTTTCATGATGATGA---TCATGGTGAGGTTGTGTCAGAAATTAGGAGGTCTGACTTGGAGCCGTACTTGGGATTGCACTATCCTGCAACAGATATCCC-CCAAGCGGCACGATTTTTGTTTAAGCAGAGTCGTGTCAGGATGATCTGTGATTGCAATGCTCAGCCTGTWAAGATAGTCCAAATTGAAGAACTTAAG???????????????????????????????????????????????????????????????????????????TCGATTGCATCTTTGGCGATGGCAGTTGTCGTTAATGGCACCGAC---------------------------------------------TCAATGAAGCTGTGGGGATTGGTGGTGTGCCACCACTCTTCACCACGCTATGTCCCTTTTCCCCTTCGCTATGCGTGTGAATTCCTGATGCAGGCATTTAGCCTGCAGCTTTATCTTGAGCTGCAATTGGCATCACAGTTAGCAGAGAAGAAAATTCTCCGAATGCAAACGTTGCTGTGTGACATGTTTCTCCGAGATGCTCCATTAGGCATTGTCACTCAGTCTCCTAGCATCATGGATCTAGTAAAGTGTGATGGGGCTGCATTATATTATGGTGGGAAATGTTGGTTGCTTGGTGATACCCCCACTGAGGCACAAGTTAAAGATATTACAGAATGGCTACTTACTAGCCATGGGGACTCAA-CGGGGCTAAGTACGGATAGTCTTGCAGATGCTGGCTATCCAG---GTGCAGCTCTACTCGGCGTTGCAGTTTGTGGAATGG-CTACAGCAAGAATTAC------------------------TTCCAC---AGATTTTCTA-TTTTGGTTTAGGTCCCACACAGCAAAAGAA---ATCAAATGGGGAGGAGCTAAGCATCATCCTAAGGACAAAGATGATGGTGGAAAAATGCATCCTAGATTTTCC--------TTTAAAACTTTTCTTGAAGTAGTTAAAGGCCGTAGTTTGCCGTGGGAGGTTTCAGAGATTAATGCTATTTACTCTTTACAGCTTATAATGAGAGATTCATTTCAGGATGTTGAAGATAGTGGTTCTAAACCCACGATACATTCTCAACAGAATAATTTGGACGG------GCCAGAGGTAAGTGAGCTTACATCTATGGCAGTTGAAATGGTCAAATT-------GATAGAGACAGCCATTGCTCCAATTTTT--GGGGTTGATACATGTGGTTTGATTAATGGATGGAATGCAAAAATGAGTGAATTGACAGGATTACAAGCTTCTCAAGCTATGGGGAAATCCCTAGTTAATGACATTGTTCATGAAGACTCATGCGGTGTTGTTGAAGTTCTTCTGCACAGAGCTCT-AAATG---GCAAGGAGGACAAAAATGTTGAGGTGAAACTGATGAGGTTTGGGATACAAACCCCAAATTCAGACATTTACCTTCTGGCTAATGCGTGCACAAGTAGGGACTATAAAAATGATATTGTAGGCGTGTGCTTCATGGCTCAGGATATCACATCTGAAAAAATTGTGATGGACAAATTCATCCGTCTGCAAGGGGAC??????????????????????????TCCACTTATTCCACCCATATTTGCTACCGATGAGAATGCCTGTTGTTCAGAATGGAATGCAGCCATGGAAAAACTAACAGGTTGGACGAGACATGAAATTGTTGGTAAAATGTTGGCAGGGGAAGTTTT??GAAGTTTTTGTCCGCTCAAAGGTCAAGACACGCTCACTAAACTTATGATTTTACTGTACCAAGCAATTAGCGGCCATGAAACCAAAAAGCTCCATTTTGGATTTTTCAATGGAAAAGGAGAGTTTGTAGAGGCGTTCTTGATGGCCAATAAGAGAACGGATGAGGTTGGAAATACTGTTGGGTGTTTCTGCTTCTTGCAGATTATA------GAGATTAA------ACAACG----------------------------------GCTGTCCATGGTAGATGAACA---GGA---GAAGGAGCATCTTTCAAAACTCAAAGAGTTGACTTACATTATGCAAGAGATGATAAA-TCCTTTGAATGGAATCCGTTTCACCCACCAGCTTCTGGAAGGTTCTGATATTTCAGAGAATCAGAAGCAG---TTTCTTGAGACTAGTGATGCTTGCGAAAGACAGATATTATCCATTATAGAGGAC---ATGCATTTTCAAA-GTTTAGAAGACGG---CAGCAGGGTTGAGCTCAAGATGGAAGAATTTTTTCTGGGAAATATCATCGATGCTATTGCTAGTCAAGTTATGATTTTGTTAAAGGAAAA------GAATTTACAACTTCTCCATGATATCCCTGATCAAATCAAAACGCTCTGTTTATGTGGGGATCGAATTAAGCTGCAGTTGGCATTATCAGATTTCTTGCTCAGCATAGTGCATTATGCACCTTCTCCAAATGGTTGGGTTGAAATTAAGGTCTCTCCTGGATTAGAGATGATACGAGATGGGAATGAGTTCGTTCATATACAATTTAG---AATGGCTCACCCAGG----AAATGGCAT--CCCTCGTACTCTTATTGAA---GACATGAACGGAGCAAAAAGTCAATGGACAACACAAGAAGGGATTGCTTTAAACCTTTCTGAGAAACTTCTCAATATAATGAATGGTAATGTTCGTTATATCAGAGATCAGAATAAATGCTACTTCCTTGTTGATCTTGAATTCAAGACACA---GAAA------TCACGATAA--------------------------------------------------------------------------------------------
Chionanthus_aff_trichotomus_phyE_II_pseudogene ATGGTCGAA------------------------------------------------------------------------------------------------------------------------------------------------------------------------------------------------------------------------------------------------------------------------------------------------GCTAGCAACATGAACATG---GAGAGAGCTACGGCTCAGTTCAGTACTGATCCTAGGCTCATGGCTGACTTTGAGAATTCCGACGAGTCTGGTAAGTATTTTAACTACTCAAATTCAGTTAATTATGCACCACGCAGTATGAGTACCGATGAACAAATGAGTGCTTATTTATCAAGTATTCAGAGGGGTGGCCTTGTGCAACCCGTTGGCTGTATGCTTGCAATTAAAGACCCCACTTTCGAAATCATTGCTTACAGTGAGAATTTCTTCGATATAATGTGTTTAA-----------------------------------------ATAAATGATCTTGTTATGGTTGACTGAAAAGAAATGATGGGTCTGATTGGAATTGATGCAAGAATCCTTTTCACCCC-TTCCTCAAGTTCCTCACTGGTGAAAGCGGCTGCTTCCAAAGAGATTTCTATGTGGAACCCAATTTGGGTTCATTCTAGGGCTACCCACAAGCCATTGTATGCCATACATCTCAAAATCGAAGTGGGAATTGTGAATGATTTGGAGCCTACTTACTCTGGTGATCCTGCATTGTTACATTCTGGTGCATTGCAATCCCAGAAACTAGTCGATAAGGCGGTTTCTAGACTGAAGTCTC-CCCTGGGGGAGATATG--GCGAGTTTACATAACACTGTGGTAAAAGATGTTCAGAAGCTTACC-GGTACGATAGGGCTATGATCTACAGATTCCACGATGATAA---TCACAGTGGGGTTGTGTCGGAAATTAGAAGGTCTGACTTAGAGCCCTATTTGGGTTTGCACTATCCTGTAATAGATATACC-ACAAGCTGCACGATTCTTGTTCAAGCAAAACCATTTTAGGATAATTTATGACTGCCACTCCCAGCCTGTTAAGATAATTCAAAGTGAAGAATTGAAGCAATCTCTTTGTTTGGTTAATTCAACTCTATGAGCACCCCACGGATGTCATATGTTGTACATGGCCAATATGCAGTTTATTGCATCATTGGTGATGGCCATTCTTGTCAATGACTGTGAT---------------------------------------------TCAATGAAGCTATAGGGATTGGTAGCGTTCCACCACACTTCAAAATGCCATGTTGCTTTCCCCCTTCACTATGCCTGTGCGTTCCGAATGCAGGCATTTTGGCTGCGGCTTCATATGGAGCTCAAATTGGCATCACTGGAAGTGGAGAAGAAAATTTTTTGGACGCAAACATTATTATGTGATCTATTTCTCCAGGATATTCCATTGGACATTGTGACTCATTCTCCTAGTATCATTGATTTAGTAAAGTGTGATGGTGCAGCATTATATTATGGTGGAAAATGTTGGTTGCTTGGTGTCACTCGAACTGAGGTACAAGTCAAAGATATTGTAGAATGGCTACTAAATACTCATGGGGACTCAAACCGGGTTAAGTACAGATAGTTTTACCGATGAWGGCTATCCCA---GTGTGAGTCTCCTGGGTGATGCAGTTTGTGGAATGC-CAATGGCTCGAATCAC---ATGTAGTAGTCTGCTTGGCCATTCCCCATCTGATTTTTTA-TTTTGGTTTAGGTCCCACGCAGCAAGGGAA---ATCAGATGGTGAGGGGAGAAGCATTGTCAAGAATGCAAAGATGATGGAAGCAAAATGCACCCCAGATCTTCTGAACTTCATTTAAGGCCTTTCTCGAGGTAGTCAAAAGACAAAGTTTGCCATGGGAGGTTTTGGAGATTAATGCTATTCACTCTCTGCAGGTCATAATTAGACATTCTTTTCAGGACTATGAAAACTTGGGTACTAAACCTGTTATGTATTCTCAACCAAATGATTATGATAG------GCCACAGTWGGATGAAGTTAGTTCCATGGCAGCTGAAATGGTGCGATT-------GATGGAGACTGCTACTGCTCCAATATTT--GGGGTGAATTTATCTGGTTTCATCAATGGGTGGAATGTTAAAATGATTGAATTAACAGGATTACAAGCTTCTGACACTATGGG-AAGTCTCTAGTTAATGACATCATTCATGAAGATTCACGTGGAGTTGTCGTAAGTGTTCTGCACAAAGCTAT-GGAAG----------------------------------------------------------------------------------------------------------------------------------------------------------------------------------------------------------------------------------------------------------------------------------------------------------------------------------------------------------------------------------------------------------------------------------------------------------------------------------------------------------------------------------------------------------------------------------------------------------------------------------------------------------------------------------------------------------------------------------------------------------------------------------------------------------------------------------------------------------------------------------------------------------------------------------------------------------------------------------------------------------------------------------------------------------------------------------------------------------------------------------------------------------------------------------------------------------------------------------------------------------------------------------------------------------------------------------------------------------------------------------------------------------------------------------------------------------------------------------------------------------------------------------------------------
Chionanthus_domingensis_phyB_I_pseudogene ATGGCT------TCAGGAAGCAGAGAAAGGCATGC-------------------------------------------------------------------------------------------------TAATGATCACAATTCTCGGGCTTTAACTCAAGCTCAGTCGTCAGATACAAGC--------------------------AATCCT---CGTCATCATAGTAATGTTAATGTAAATTCTAGCAGC---AATCAAAGAGAACCAATT------------------------------------------AGCAAAGCTGTTGCACAGTACACAGTTGATGCGAGGCTCCATGCTGTCTTTGAGCAATCGGGCGAGTCAGGAAAATCATTTGATTATTCACA--GAGTATTAAGACCACAACACAACCTGT-TCCCGAGCAGCAAATCGCTACTTATTTGTCGAGAATTCAGCGTGGTGGCCATATTCAACCCTTTGGTTGTATGATAGCTGTCGATGAGTCTAATTTTCGCATGATATCTTACTCGGAAAATGCCCGTGAAATGCTTGGTTTAACTCATCAATCAGTCCCCAGTCTTGAGAAGCCTGAGATTTTG----ACAA--------------------------------------TTGGGACCGATGTGCGGACCCTTTTTACCCCCATCCAGTTCTGTTTTGCTTGAAAGGGCGTTTGCGGCACGGGAGATCACTTTATTGAGTCCGATTTGGATTCACTCTAAGAATTCTGGGATGCCATTTTATGCTATTTTGCATAGGATAGATGTTGCCATAGTGATTGATTTAGAGCCTGCAAGGACAGAGGATCCAGCTTTGTCTATTGCCGGGGCTGTCCAGTCACAGAAACTTGCAAAGAGCGCTATTTCTCATTTGCAGTCACTCCCTGGTGGGGACATT--AAGCTTTTGTGCGATACGGTTGTTGAGAGTGTGAGGGAGCTCACGGGGTACGATAGGGTTATGGTTTACAAGTTTCATGAGGATGA---GCACGGTGAGGTTGTGGCTGAGAGCCAGAGGGAAAACTTAGAGCCATATATCGGCTTGCATTGTCCTGCCACAGATACTCC-TCAGGCTTCAAGGTTTTTGTTTAAGCAAAATAGGGTTAGGATGATCGTGGACTGTCATGCCACACATGTTAGGGTGATTCAGGATGAATCACTAATGCAGCCTCTGTGTTTGGTTGGGTCAACGCTTAGGGCTCCTCATGGCTGCCATGCTCAGTACATGGCAAATATGGGGTCAATTGCCTCGCTGACTTTGGCAGTTATTATTAATGCAAATGACGAGGATGGTGTA---GGATGAAGAAAT------------------TCTATGAGGCCGTGGGGATTGGTTGTTGGCCATCACACTTCTGCTAGGTGCATTCCATTCCCACTTCGTTATGCTTGTGAATTCCTAATGCAGGCATTTAAGCTTCAGTTAGACATGGAACTGCAATTAGCATCACAGTTGTCTGAGAAACGCGTTTTGAGGACACAGACGCTGTTATGTGACATGCTGCTTCGAGATTCTCCTACTGGCATCGTTACACAAAGCCCTAGTATTATTGATCTTGTGAAATGTGATGGTGCTGCACTTTATTACAAGGGGAAGCATTATCCATTGGGCGTGACACCTTCTGAAACACAAGAAAAGGATATTGTGGAATGGTTGTTGGCTTTCCATGGAGACTCTA-CAGGTTTGAGCACTGATAGTCTGACTGATGCAGGGTATCCAG---GGGCAGCCTCTCTAGGGGATGCCGTTTGTGGGATGG-CTGTTGTGTATATCAC------------------------TTCAGG---AGACTTCTTG-TTCTGGTTCCGTTCCCACACTGTTAAAGAG---ATTAAGTGGGGTGGGGTAAAGCATCATCCAGAGGATAAAGATGATGGCCAGAGGATGAATCCGCGTTCTTCA--------TTCAAAGCATTTCTAGAAGTGGTTAAGAACCGAAGTATGCCTTGGGAAATTGCAGAAATTGATGCCATTCACTCTTTGCAGCTCATTTTACCAGATTCTTCCAGGGATGCCGATAGAAGCAATTCTAAGGTTGTTGTACAAGCTTAAAGAGGGAACTTGGACTT------GCAAAGGTTGGATGAGCTTAGTTCTGTTGCTAGAGAAATGGTTAGGTT-------GATAGAGACTGCTACAGCTCCCATTTTTTTTCTATAGATGTTGGAGGTCACATAAATGGGTGGAATGCAAAAGTTGCAGATTTGACAGGAATATCCATTGAAGAAGCAACGGGGAAGTCCTTGGTTCACGATCTTGTTCATAAAGAGTCAGTAGAAACTGTGGACAAGCTTCTGTTTTGTGCTCT-AAGAT---GTGAAGAAGATAAGAATGTGGAAATAAAGTTGAGGGCTTTTAACACTGAAGAACATAAGAAGACTGTATTTGTGGTGGTAAATGCTTGCTCTAGCAAGGACTACACAAACAA-ATTGTCGGGGTCTGCTTTGTTGGACAGGACATTACTGGACAAAAACTGGTAATGGACAAATTTATCCACATTCAAGGTGATTACAAGGCTATTGTACACAGTCCAAACCCTCTGATTCCACCTATATTTGCATCAGATGACAACACCTGTTGCTCTGAGTGGAATAACACTATAGAAAAGCTCACTGGGTGGAACTGAGGGGACATCATTGGAAAGTTGTTAGTAGGGGAAGTATTTGGCAGTTGCTGTCGGCTTARAGGCACAGATGCTATGACAAAGTTCATGATCGTCTTGCATAATGCAATTGGTGGCCAGGATACTGACAAGTTTCCATTTTCATTTTTTGACTAAAGTGGCAGATATGTACAATCTCTTTTGACTGCGAATAAAAGGGTTAATATGGAGGGTCATATTATTGGAGCATTTTGTTTCTTGCAGATTGCGAGTCCTGAATTGCA------GCAAGCTATAAAAGGTCCAGAGGCAACAGGAAAAGAAGAG---------------------------------------TGTTTCAAAAATGAAAGAGCTGGCTTACATTTGTCAGGAAATAAAGAA-TCCATTAAGTGGCATACGCTTCACTAACTCACTGTTGGAAGCCATAGATTTGACAGAAGATTAAAAGCAG---TTTCTTGAAACCTGTGCTGCTTGTGAGAAGCAGATGATAAAGATTATAAAGGAT---ATTGATCTGGAAA-ATATTGAGGATAG---TTCA---CTAGAGCTCGAGAAGGCAGAATTCTTACTTGGGAGTGTAATAGATGCCATTGTTAGCCAAGTAATGTTATTGCTGAGGGAAAG------AGGTCTGCAATTAATCTCAGATATCCCAGAAGAAATTAAGACATTGTCGGTCTATGGTGATCAAGTTAAAATTCAACAGGTCTTGGCAGATTTCTTATTGAACATGGTGCATTATGCTCCATCTCGAGAAGGTCGGGTAGAAATTCAACTTGGACCAAGCTTGAAGCATATTTCTGATGGAAACACCATTGTGCACATTGAATTTAG---AATTGTGTGCCCAGG----TGATGGTCT--TCCTCCTGAACTGGTTCAA---GATATGTTT---CATAGCCGTCGATGGGTGTCCCAGAAAGGCCTAGGACTAAGCATGTGCAGAAAAATCTTAAGGCTTATGAATGGTGAAGTTCAATATATCAGAGAATCAGAAAGATGCTATTTTCTGATTATCCTAGACCTACCCATGCT---GCAGAGAGGTTCGA-----------------------------AGAGTGTTGTCTAA------------------------------------------------------
Chionanthus_domingensis_phyB_II ATGGCT------TCTGGAAGCAGAGATACGCATTC-------------------------------------------------------------------------------------------------TAAAACTCACGGCTCTCGGGCTTTAACTCAAGCTCAAACGTTGGGTACAAGC--------------------------AATCCT---CATCATCATAGTAGTGTTAATGTCAATTCTAGCAAT---AGTCATAGAGAATCAATT------------------------------------------AGCAAAGCTGTTGCACAGTACACAGTTGATGCTAGGCTTCATGCCGTTTTCGAGCAATCGGGTGATTCTGGAAAATCATTCGATTATTCACA--GAGTATTAAGACCACAACACAGTCTGT-TCCTGAGCAGCAAATCGCCACTTATCTGTCCAAAATTCAGCGCGGTGGCCATATTCAACCCTTCGGTTGTATGATAGCTSTGGATGAGTCGAATTTTTGCGTAATATCATACTCGGAAAATGCTTGTGAAATGCTTGGTTTAACTCCTCAATCAGTCCCAAGTCTTGAGAAGCCTGAGATTCTG----ACAA--------------------------------------TTGGGACTGATGTGAGGACCCTGTTTACCCC-TTCCAGCTCTGTTTTGCTTGAGAGGGCGTTTGGGGCACGGGAGATCACTTTGTTGAATCCCATT?????????????????????????????????????????????????????????????CCATAGTGATTGATTTAGAGCCTGCAAGGACAGAGGACCCAGCCCTGTCTATTGCTGGTGCTGTCCAGTCACAGAAACTTGCAGTTAGGGCTATTTCGCATTTGCAGTCGCTCCCTGGCGGGGACATT--AAGCTGTTATGTGATATGGTTGTTGAGAGTGTGAGGGAACTCACGGGGTATGATAGGGTTATGGTTTACAAGTTTCATGAGGATGA---GCACGGCGAGGTTGTGGCTGAGAGTAAGAGGGCGGACTTAGAGCCATACATAGGTTTGCATTATCCTTCCACAGATATTCC-TCAGGCGTCAAGGTTTTTGTTTAAGCAGAATAGGGTTAGGATGATCGTTGACTGTCAYGCCACCCCTGTTAGGGTGATTCAGGATGAATCACTAATGCAGCCTTTGTGTTTGGTTGGTTCAACGCTTAGGGCTCCCCATGGCTGCCACGCTCAGTACATGGCAAATATGGGGTCAATTGCCTCGCTGACTTTGGCCGTTATTATTAATGGAAACGACGAGGATGGCTCT---GGAGGAAGAAAC------------------TCTATGAGGCTGTGGGGATTGGTTGTTGGCCATCACACTTCTGCTAGGTGCATTCCGTTCCCACTCCGTTATGCTTGTGAATTCCTAATGCAGGCATTTGGGCTTCAGTTAAACATGGAACTGCAATTGGCATCACAGCTATCTGAGAAACATGTTTTAAGGACGCAAACGCTATTGTGCGACATGCTGCTTCGAGATTCTCCTACTGGCATTGTTACACAGAGCCCTAGTATTATGGATCTTGTGAAATGTGATGGTGCTGCACTTTATTACCAGGGGAAGTATTATCCATTGGGCGTGACGCCTTCTGAAATTCAAGTAAAGGATATTGTGGAATGGTTGTTGGCTTTCCATGGAGACTCTA-CGGGATTGAGCACAGATAGTCTGGCTGATGCAGGGTATCCAG---GGGCAGCCTCACTTGGGGATGCAGTTTGCGGGATGG-CTGTTGCGTATATCAC------------------------TTCAAG---AGACTTCTTG-TTTTGGTTCCGTTCCCATACTGCAAAAGAG---ATTAAGTGGGGTGGTGCAAAGCATCATCCTGAGGATAAAGATGATGGCCAGAGGATGCATCCACGTTCTTCA--------TTCAAAGCATTTCTAGAAGTGGTTAAGAGCCGGAGTATGCCTTGGGAGAATGCCGAAATGGATGCCATTCACTCTTTGCAGCTCATTTTACGAGATTCTTTTAGGGATTCTGATGGAAGCAATTCTAAGGCTGTTGTACAAGCTCACGGTGGGGACTTGGACTT------GCAAGGGATGGATGAGCTTAGTTCTGTCGCCAGAGAAATGGTAAGGTT-------GATAGAGACTGCAACRGCGCCCATTTTT--GCTGTAGATGTTGAAGGCCGCATAAATGGGTGGAATGCAAAAGTCGCTGATTTGACAGGACTATCCGTTGAAGAAGCAATGGGGAAATCCTTGGTTCACGATCTCGTTCACAAAGAATCAGTAGTGACTGCAGACAAGCTTCTGTCTCATGCTCT-AAGAG---GTGAAGAAGATAAGAATGTAGAAATAAAGTTGAGGACATTTGGAACTGAACAACATAAGAAGGCTGTATTTGTGGTAGTAAATGCTTGCTCTAGCAAGGATTACACAAACAATATCGTTGGGGTCTGCTTTGTTGGACAGGACATTACTGGACAGAAACTGGTAATGGATAAATTTATCCACATTCAAGGTGATTACAAGGCTATCGTACACAGTCCAAGCCCTCTGATTCCACCTATATTTGCTTCAGATGACAACACCTGTTGCTCTGAGTGGAACACTGCTATGGAAAAGCTCACTGGGTGGAGCAGAGGGGACATCATTGGAAAGATGTTAGTAGGGGAAGTGTTTGGCAGCTGCTGTCGGCTTAAAGGCGCAGATGCTGTGACAAAGTTCATGATCGTCTTGCATAATGCAATTGATGGCCAGGATACTGACAAATTCCCGTTTTCATTTTTTGACCGAAGTGGCAGATATGTACAAGCTCTCCTGACTGCAAATAAGAGGGTTAATATGGACGGACAGATTATTGGAGCATTTTGTTTCTTGCAGATTGCAAGTCCTGAATTGCA------GCAAGCTTTAAG-AGTCCAGAAGCAACAGGAAAAGAAGTG---------------------------------------TGTTTCGAAGATGAAAGAGCTGGCCTACATTTGTCAGGAAATAAAGAA-TCCATTAAGTGGCATACGGTTTACTAACTCACTGTTGGAAGCCACGGATTTGACAGAAGATCAAAAGCAG---TTTCTTGAAAGCAGTGCTGCTTGTGAGAAGCAGATGTTAAAGATTATAGAGGAT---GTTGATCTGGAAA-ATATTGAGGATGG---TTCG---CTGGAGCTTGAGAAGGCAGAATTCTTACTTGGGAGTGTAATTGATGCTGTTGTTAGCCAATCGATGTTATTGCTGAGGGAAAG------AGGTCTTCAATTGATACGAGATATCCCAGAGGAAATTAAGACATTGTCTGTCTATGGTGATCAAGTTAGAATTCAACAGGTATTGGCAAATTTCTTATCGAACATGGTGCATCATGCTCCATCTCCAGAAGGATGGGTAGAAATTCAACTTAGACCGAGTTTGAAGCAAATTTCCGATGGAATTGTCGTTGTGCACATTGAATTTAG---AATTTTGTGTCCAGG----TGAAGGTCT--TCCTCCTGAACTAGTTCAA---GATATGTTC---CATAACGGACGATGGGTGTCCCAGGAAGGCCTAGGCTTAAGCATGTGCAGAAAAATCTTGAGGCTCATGAGTGGTGAAGTTCAATATATCAGAGAATCAGAAAGATGCTATTTTCTGATTATCCTTGATCTACCCACGCC---ACGGAGAGGTTCAA-----------------------------AGAGCGTTGTCTGA------------------------------------------------------
Chionanthus_domingensis_phyE ATG---------------------------------------------------------------------------------------------------GA-------------------TAAAGAAAATAAATATCCCACTTCTTCGAAT----ATCAAG-------TTCTGGAAAAACGAGAAT---AAGAATAATACT------AATACT---------------------------------------------------------------GCCTTTTCTTCTTCTGCTGCAAGCAATATGGACACC---AACAAMTSCATGGCTCAGTACAGGGATGATGCGAGGCTGATGGCTGAGTATGAGCAATCTGCGGAGTCGGGTAAGTCCTTTAACTAC---------GTTTTTSATGCGCCACAGATTTTGAGTGCCGAGGAACAGGTGTCTGTTTATTTATCAAGAATCCAGAGGGGTGGTCTTGTGCAACCCTTTGGTTGTATGCTTGCTATCGAGGAATCCACTTTTAAAATCATAGCTTATAGTGAGAATTGTTTTGATATGTTGGGGTTGA---------------------------------------------AGAA---ATTTG---TAGAGTAAGAAGGGTTTACGAATCTCTTTGGACTTGATGCAAGAACCCTTTTTACCCC-TTCTTCAAGCGCT????TGGCAAAGGCCGTGGGGTCTAAGGAAATTTCTTTTTTGAACCCAATTTGGGTTCATTCTGCGACTACCCACAAGCYTTTTTATGCTATTTTACATAGAATTGATGTGGGAATTGTCATTGATTTGGAGCCTGCTTATTCTGGTGATCCTTCATTGCTGCATGCTGGTGCAGTGCAGTCTCA???????????????????????????????????????????????????????--?????????????????????????????????????????????????????????????AGGTTTATAAGTTTCATGATGATGA---TCATGGAGAGGTTGTGTCAGAAATTAGGAGATCTGACTTGGAGCCCTACTTGGGATTGCACTATCCTGCAACAGATATCCC-CCAAGCGGCACGATTTTTGTTTAAGCAGAGTCGTGTCAGGATGATCTGTGATTGCAATGCTCAGCCGGTTAAGATAGTCCAAATTGAAGAACTTAAGCGGCCTCTTTGCTTGGTTAATTCAACACTTCGAGCGCCCCATGGCTGTCATTCTCAGTACATGGCCAACATGCGGTCGATTGCATCTTTGACAATGGCAGTTGTTGTTAATGGCACCGAC---------------------------------------------TCAATGAAGCTATGGGGATTGGTGGTGGGCCACCACTCTTCACCACGCTATGTCCCTTTTCCCCTTCGCTATGCGTGCGAATTCCTGATGCAGGCATTTAGCCTGCAGCTTTATCTGGAGCTGCAATTGGCATCACAGTTAGCAGAGAAGAAAATTCTCCGAATGCAGACATTACTTTGTGACATGTTTCTCCGAGATGCTCCATTAGGCATTGTCACTCAGTCTCCGAGCATCATGGATCTAGTAAAGTGTGATGGGGCTGCATTATATTATGGTGGGAAATGTTGGTTGCTTGGTGTTACCCCCACTGAGGCACAAGTTAAAGATATTACAGAATGGCTACTTACTAGCCATGGGGACTCAA-CRGGGCTAAGTACGGATAGTCTTGCAGATGCTGGCTATCCAG---GTGCAGCTCTACTCGGTGTTGCAGTTTGTGGAATGG-CTACAGCAAGAATTAC------------------------TTCCAC---AGATTTTCTA-TTTTGGTTTAGGTCCCACACAGCWAAAGAA---ATCAAATGGGGAGGAGCTAAGCATCATCCCAAGGACAAAGATGATGGTGGAAAAATGCATCCTAGATTTTCC--------TTTAAAACTTTTCTTGAAGTAGTTAAAGGCCGTAGTTTGCCGTGGGAGGTTTCAGAGATTAATGCTATTTACTCTTTACAGCTTATAATGAGAGATTCATTTCAGGATGTTGAAGACAGTGGTTCTAAACCCACGATACATTCTCAACAGAATAATTTGGACAG------GCCAGAGGTAAGTGAGCTTACATCTATGGCAGTTGAAATGGTCAAAGT-------GATAGAGACAGCCATTGCTCCAATTTTT--GGGGTTGATACATGTGGTTTGATTAATGGATGGAATGCAAAAATGAGTGAATTGACAGGATTACAAGCTTCTCAAGCTATGGGGAAATCCCTAGTTAATGACATTGTTCATGAAGACTCATGCGGTGTTGTTGAAGTTCTTCTGCACAGAGCTCT-AAATG---GCAAGGAGGACAAAAATGTTGAGGTGAAACTGATGAGGTTTGGGATACAAACCTCAAATTCGGACATCTACCTTCTGGCTAATGCGTGCACGAGTAGGGACTATAAAAATGATATTGTAGGCGTGTGCTTCATGGCTCAGGATATCACATCTGAAAAAATTGTGATGGACAAATTCATCCGTCTGCAAGGGGACTATAAGGCTATTGTACAAAGTGTAAATCCACTTATTCCACCCATATTTGCTACTRATGAGAATRCCTGTTGTTCAGAATKGAATSCASCCATGGAAAAACTAACAGGTTGGATGAGASATGAAAWTGTTGGTAAAAWGWTGGCAGGGGAAGTTTTTGGRAGTTWTTGTCAGCTCAAAGGTCAAGACACGCTCACTAAACTTATGATTTTACTGTACCAAGCAATTAGTGGCCATGACACCGAAAAGCTCCATTTTGGATTTTTCAATAAAAAAGGAGAGTTTGTAGAGGCGTTCTTGATGGCCAATAAGAGAACGGACGAGGTTGGAAACGCTGTTGGGTGTTTCTGCTTCTTGCAGATTATA------GAGATTAA------ACAACG----------------------------------GCTGTCCATAGAAGATGAACA---GGA---GAAGGAGCATCGTTCAAAACT???????????????CATTATGCAAGAGATGATAAA-TCCTTTGAATGGAATCCGTTTCACCCACCAGCTTCTGGAAGGTTCTGATATTTCAGAGAATCAGAAGCAG---TTTCTTGAGACTAGTGATGCTTGTGAAAGACAGATATTATSCATTATAGAGGAC---ATGCATTTTCAAA-GTTTAGAAGACGG---YAGCAGGGTTGAGCTCAAGATGGAAGAATTTTTTCTGGGAAATRTCATTGATGCTATTGCTAGTCAAGTTATGATTTTGTTAAAGGAAAA------GAATTTACAACTTCTCCATGATATCCCTGATCAAATCAAAACACTCTGTTTATGTGGGGATCGAATTAAGCTGCAGTTGGCATTATCAGATTTCTTGCTCAGCATAGTGCATTATGCACCTTCTCCAAATGGTTGGGTTGAAATTAAGGTCTCTCCTGGATTAGAGATGATACGAGATGGGAATGAGTTTGTTCATATACAATTTAG---AATGGCTCACCCAGG----AAATGGCAT--CCCTAGTACTCTTATTGAA---GACATGAACGGAGCAAAAAGTCAATGGACAACACAAGAAGGGATTGCTTTAAATCTTTCTCAGAAACTTCTGAATATAATGAATGGTAATGTTCGTTATATCAGAGATCAGAATAAATGCTACTTCCTTGTTGATCTTGAATTCAAGACACA---GAAA------TCACGATAA--------------------------------------------------------------------------------------------
Chionanthus_ligustrinus_phyB_I ??????------???????????????????????-------------------------------------------------------------------------------------------------????????????????????????????????????????????????????--------------------------??????---???????????????????????????????GCAGT---GATCAAAGAGGACCAATT------------------------------------------AGCAAAGCTGTTGCACAGCACACAGTTGATGCCAGGCTCCATGCKGTCTTTGAGCAATCGGGYGAGTCAGGAAAATCATTTGATTATTCACA--GAGTATYAAGACCACAACACAATCTGT-TCCSGAGCAGCAAATCGCTACTTATTTGTCGAGAATTCAGCGTGGTGGCCATATTCAAACCTTTGGTTGTATGATAGCCGTGGATGAGTCTGATTTTCGCGTGATATCTTACTCGGAAAATGCCCGTGAAATGCTTGGTTTAACTCCTCAATCAGTCCCCAGTCTTGATAAGCCTGAWATTTTG----ACAA--------------------------------------TTGGGACTGATGTGCGGACCCTTTTTAYCCC-ATCYAGCTCTGTTTTGCTCGARAGGGYGTTTGGGGCGCGGGAGATCACTTT???????????????????????????GAATTCTGGGAGGCCATTTTATGCTATTTTGCATAGGATAGATGTTGCCGTAGTGATTGACTTAGAGCCTGCAAGGACAGAGGATCCAGCCCTGTCTATTGCCGGTGCTGTCCAGTCACAGAAACTTGCAGTGAGGGCTATTTCTCATTTGCAGTCGGTCCCTGGTGGGGACATT--AAGCTTTTGTGTGATACGGTTGTTGAGAGTGTGAGGGAGCTCACGGGGTAYGATAGGGTTATGGTTTATAAGTTTCATGAGGACGA---GCACGGTGAAGTTGTGGCTGAGAGTAAGAGGGAAGACTTAGAGCCATATATCGGTTTGCATTATCCTGCCACAGATATTCC-TCAGGCTTCAAGGTTTTTGTTTAAGCAAAATAGGGTTAGGATGATCGTGGACTGTCATGCCACCCATGTTAGGGTGATTCAGGATGAATCACTAACGCAGCCTCTGTGTTTGGTTGGGTCAACGCTTAGGGCTCCTCATGGCTGCCATGCTCAGTACATGGCAAATATGGGGTCAATTGCCTCGCTGACTTTGGCAGTTATTATTAATGGAAACGASGAGGATGGTGTY---GGAGGAAGAAAT------------------TCTATGMGGCTGTGGGGATTGGTCGTTGGCCATCACACTTCTGCTAGGTGCATTCCATTCCCACTCCGTTATGCTTGTGAATTCCTAATGCAGGCATTYRGGCTTCAGTTAAACATGGAACTGCAATTAGCATCACAGTTGTCTGAGAAACGTGTTTTGAGGACACAAACGCTGTTATGTGACATGCAGCTTCGAGAT?????????????????????????????????????????????????????????????????????????????????????????????????????????????????AGCACAAGTAAAGGATATTGTGGAATGGTTGTTGGCTTTCCATGGAGACTCAA-CAGGTTTGAGCACCGACAGTCTGGCTGATGCAGGGTATCCAT---GGGCAGCCTCTCTAGGGGATGCTGTTTGTGGGATGG-CTGTTGTGTATATCAC------------------------TTCAGG---AGACTTCTTG-TT?TGGTTCCGTTCCCACACTGCKAAAGAG---ATTAAGTGGGGWGGGGCAAAGCATCATCCAGAGGATAAAGATGATGGCCAGAGGATGCATCCGCGTTCTTCA--------TTCAAAGCATTTCTAGAAGTGGTTAAGAGCCGAAGTATRCMTTGGGAGAATGCGGAAATGGATGYCATTCACTCTTTGCAGCTCATTTTACGAGATTCTTTCAGGGATGCAGATAGAAGCAATTCTAAGGCTGTCGTTCAAGCTCAGAGTGGGGAGTTGGACTT------GCAARGGATGGATGAGCTTAGTTCTGTTGCCAGAGAAATGGTYAGGTT-------GATAGAGACTGCWACAGCWCCCATTYTT--GCTGTAGATGYTGAAGGCCGCATAAATGGGTGGAATGCAAAASTTGCAGATTTGACAGGACTATCCGTTGAAGAAGCAACGGGGAAGTCCTTGRTTCACGATCTTGTTCATAAAGAATCWGTAGAAACTGYRGACAAGCTTCTGKTTCGTGCTCT-AAGAG---????????????????????????????GTTGAGGACTTTTGGCATTGAAGAACATAAGAAGGCTGTATTTGTGGTGGTAAATGCTTGCTCTAGCAAGGATTACACAAACAATATTGTTGGAGTCTGCT??????????????????????????????????????????????????????????????????????????????????????????????????????????????????????????????????????????????????????????????????????????????????????????????????????????????????????????????????????????????????????????????????????????????????????????????????????????????????????????????????????????????????????????????????????????????????????????????????????????????????????????????????????????????????????????------????????????-???????????????????????????---------------------------------------????????????????????????????????????????????????-??????????????TACGCTTCACTAACTCACTGTTGGAAGCCACAGATTTGACAGAAGATCAAAARCAG---TTTCTTGAAACCAGTKCTGCTTGTGAGAAGCAGATGTTAAAGATTATAAATGAT---ATTGATCTGGAAA-ATATYGAGGATGG---TTCA---CTGGAGCTCGAGAAGGCAGAATTCTTACTTGGGAGTGAAATAGATGCTG??????????????????????????????????------???TCTGCAATTAATCCGAGATATCCCAGAAGGAATTAAAACATTGTCGGTCTATGGTGATCAAGTTAGAATTCAACAGGTCTTGGCAGATTTCTTATTGAACATGGTGCATTATGCACCATYYCCWGAAGGTTGGGTAGAAATTCAACTTAGACCAAGCTTGAAGCATATTTCTGATGGAATAACCATTGTGCACATTGAATTTAG---ARTTGTGTGCCCAGG----TGAAGGTCT--TCCTCCTGAACTKGTTCAA---GATAYGTTT---CATAAGAGTCGATTGGTGTCCCAGGAAGGCCTGGGACTAAGCATGTGCAGAAAAATCTTGAGGCTCATGAATGGTGAAGTTCAATATATCAGAGAATCAGAAAGATGTTATTTTCTGATTATTCTCGACCTACCCATG??---??????????????-----------------------------??????????????------------------------------------------------------
Chionanthus_ligustrinus_phyB_II ATGGCT------TCRGGARGCAKAGAAACGCATGC-------------------------------------------------------------------------------------------------TAATAATCWCAATTCYCGGGCYTTAACTCAAGCTCAATCGTCAGGTACARGC--------------------------AATCCT---CRTCATCRTAGTAAYGTTAATGTAAAYTCTAGCAAT---AGTCATAGAGAATCAATT------------------------------------------AGCAAAGCTGTTGCGCAGTACACACTTGATGCTCGGCTTCATGCTGTTTTCGAGCAATCGGGT?????????????????????????????--????????AGACCACAACACAGTCTGT-TCCTTAGCAGCAAATCGCCACTTATTTGTAAAAAATTCAGCGTGGTGGCCATATTCAAACCTTTGGTTGCATGATAGCTGTGGATGAGTCRAATTTTTGTGTAATATCATTCTCRGAAAATGCCCGTGAAATGCTTGGTTTAACTCCTCAATCAGTYCCAAGTCTTGAGAAGCCTGAGATTTTG----ACAA--------------------------------------TTGGGACTGATGTGAGGACCCTTTTTACCCC-ATCCAGCTCTGTTTTGCTTGAGAGGGCSTTTGGGGCACGGGAARTCTCYTTATTGAATCCCATTTGGATTCACTCTAAGAATTCTGGRAGGCCATTTTATGCTATTTTGCATAGGATAGATGTTGCCATAGTGATTGATTTAGAGCCTGCAAGGACAGAGGACCCAGCCCTGTCMATTGCTGGTGCTGTCCAGTCACAGAAACTTGCAGTTAGGGCTATTTCGCGTTTGCAGTCGCTTCCTGGTGGGGATATT--AAGCTGTTGTGTGATATGGTTGTTGAGAGTGTGAGGGAACTGACGGGGTATGATAGGGTTATGGTTTACAAGTTTCATGAGGATGA---GCACGGTGAGGTTGTGGCTGAGAGTAAGAGGGCGGACTTAGAGCCATACATAGGTTTGCATTATCCTGCSACAGATATTCY-TCAGGCGTCRAGGTTTTTGTTTAAGCAGAATAGGGTTAGGATGATTGTTGACTGTCATGCCACCCCTGTTARGGTGATTCAGGATGAATCACTAATGCAGCCTCTGTGTTTGGTTGGTTCMACGCTCAGGGCTCCCCATGGCTGCCACGCTCAGTACATGGCAAATATGGGGTCAATTGCCTCGCTGACTTTGGCYGTTATTATTAATGGAAACGAYGAGGATGGCTCT---GGAGGAAGAAAC------------------TCTATGAGRCTGTGGGGATTGGTTGTTGGCCATCACACTTCTGCTAGGTGCRTYCCATTCCCACTCCGTTATGCTTGTGAATTCCTAATGCAGGCATTCGGGCTTCAGTTAAACATGGAACTGCAATTGGCATCACAGC????????????????????????CACAAACGCTATTGTGTGACATGCTGCTTCGAGATTCTCCTACTGGCATTGTTAYGCAGAGCCCTAGTATTATGGATCTTGTGAAATGTGATGGTGCTGCRCTTTATTAYCAGGGGAAGTATTATCCATTRGRYGTGACTCCTTCTGAAATGCAAGTAAAGGATATTGTGGAATGGTTGTTGGCTTTCCATGGAGACTCTA-CRGGTYTRAGYACTGATAGYCTKGCTGATGCAGGGTATCCAG---GGGCAGCCTCA???????????AGTGTGCGGGATGG-CTGTTGCGTATATCAC------------------------TTCAAG---AGACTTCTTG-TTTTGGTTCCGTTCCCATACCGCAAAAGAG---ATTAAGTGGGGTGGTGCAAAGCAT?ATCCAGAGGATAAAGATGATGGCCAGAGGATGCATCCACGTTCTTCA--------TTCAAAGCATTYTTAGAAGTSGTTAAGAGCCGGAGCATGCCTTGGGAGAATGCCG???????TGCCATTCACTCTTTGCAGCTCATTTTACGAGACTCTTTTAGGGATGCTGATGGAAGCAATTCTAAGGCTGTTGTACAAGCTCACGGTGGGGACTTGGAC??------????????????????????????????????????????????????-------????????????????????????????--??????????????????????????????????????????????????????????????????????????????????????????????TTCACGATCTCGTTCACAAAGAATCAGTAGAAACTGCAGACAAGCTTCTGTCTCATGCTTT-AAGAG---GTGAAGAAGATAAGAATGTWGAAATAAAGTTGAGGACWTTTGGCACTGAACAACATAAGAAGGCTGTATTTGTGGTAGTAAACGCTTGCTCTAGCAAGGATTACACAAACAATATTGTTGGGGTCTGCTTTGTTGGGCAGGACATTAGTGGACAGAAACTGG?????????????????????????????????????????????????????????????????????????????????????????????????????????CTGAGTGGAACACTGCTATGGAAAAGCTGACTGGGTGGAGCAGAGGGGAMATCATTGGAAAGATGTTRGTAGGGGAAGTATTTGGCAGCTGCTGTCGGCTTAAAGGCRCGGATGCTGKKACAARRTTCATGATYGTCTTGCATAATGCAATTGRTGGCCAGGATACTGACAAGTTYCCGTTTTCRTTTTTTGACCRAAGTGGCAGATATRYACAAGCTCTYTTGACTGCAAATAAGAGGGTTAATATGGAKGGACAGATTATTGGAGCRTTTTGTTTC????AGATTGCAAGTCCTGAATTGCA------GCAAGCTTTW?G-AGTCCAGAAGCAACAGGAAAAGAAGTG---------------------------------------YGTTTCGAAGATGAAAGAGCTGGCTTACATTTGTCAGGAAGTAAAGAA-TCCATTAAGTGGCATAAGGTTTACTAACTCACTGTTAGAAGCCACRGATTTGACAGAAGATCAAAAGCAG---TTTCTWGAAAGCAGTGCTGCTTGTGAGAAGCAGATGTCAAAGATTATAAAGGAT---GTTGATCTGGAAA-ATATTGAGGAYGG---TTTG---CTGGAGC???????GGCAGAGTTCTTACTTGGGAGTGTAATAGATGCTGTTGTTAGCCAATCAATGTTATTGCTGAGGGAAAG------AGGTCTTCARTTGATCCGAGATATCCCAGAGGAAATTAAGACGTTGTYTGTCTATGGTGATCAAGTTAGGATTCAACAGGTCTTGGCAAATTTCTTATCGAACATGGTGCATCATGCCCCATCTCCCGAAGGTTGGGTAGAAATTCAACTTAGACCGASTTTAAAGCMAATTTCTGAYGGAMTTATCAYTGTGCAAATTGAATTTAG---AATCGTKTGCCCAGG----KGAAGGTCT--TCCTCCTGAACTAGTTCAA---GATATGTTC---CAYAACCGTCGATGGGWRTCCCAGGAAGGCCTAGGGCTAAGCATGTGCAGAAAAATCTTGAGGCTYATGAATGGTGAAGTTCAATATATCAGAGAATCAGAAAGATGCTAYTTTCTGATTATYCTCGACCTACCCAYRCC---ACGGAGAGGTTCGA-----------------------------AGAGCGTTGTCTAA------------------------------------------------------
Chionanthus_ligustrinus_phyE ???---------------------------------------------------------------------------------------------------????????????GAA-CAGACTAAAGAAAATAAATATTCCACTTCTTCAAAT----ATCAAG-------TTCTGGAAAAATGAGAAT---AAGAATAACACT------AATACT---------------------------------------------------------------GCCATTTCTTCTTCTGCTGCAAGCAATAAGAACACC---AACAAATCCA?????????????????????????????????????????????????????????????TAAGTCGTTTAACTAT---------GTTTTTCATGCGCCACAGATTTTGAATACTGAGGAACAGATGTCTGTTTATTTATCAAGAATCCAGAGGGGTGGTCTTGTGCAACCCTTTGGTTGTATGCTTGCTATCGAGGAATCTACTTTTAAAATCATAGCTTA????????????????????????????????---------------------------------------------????---??TTG---TTGAGTCGGAAGAGTTTACGAATCTCTTTGGACTTGATGCAAGAACCCTTTTTACCCC-TTCTTCAAGGGCTTCAYTGGCAAAGGCCGTGGGGTCTAAGGAAATTTCWTTTTTGAACCCAATTTGGGTTCRTTCTGCGACTAMCCACAAGCCTTTTTATGCTATTCTACATAGAATTGATGTGGGAATTGTGATTGATTTGGAGCCTGCTTACTC???????????????????????????????GTGCAGTCTCGGAAACTAGCTGTTCGGGCGATTTCGAGGCTTCAGTCTCTTCCGGGGGGAGATATA--GGGGTGTTGTGTGATACTGTAGTAGAAGATGTTCAAAAGCTTACTGGGTATGATAGAGTAATGGTTTATAAGTTTCATGATGATGA---TCATGGTGAGGTTGTGTCTGAAATTAGAAGGTCTGACTTGGAGCCCTACTTGGGWTTGCACTATCCTGCAACAGATATCCC-CCAAGCAGCACGATTTCTGTTTAAGCAGAGTCAAGTCAGGATGATCTGTGATTGCAATGCTCAGCCAGTTAAGATAGTC?AAATYGAAGAWCTYAAGCGGCCTCTTTGCTTGGTTAATTCAACACTTCGAGCRCCCTAAGGCTGTCATTCTCAGTACATGGCCAACATGGGGTCAATTGCGTCTTTGGCAATGGCAGTTGTTGTTAATGGCACTGAC---------------------------------------------TCAACGAAGCTGTGGGGATTGGTGGTGTGCCACCACTCTTCACCACGCTATGTYCCTTTTYCCCTTCGCTATGCRTGYGARTTCCTGATGCAGGCATTTAGCCTGCARCTTTATCTGGAGCTGCAATTGGCMTCRCAGTTAGCAGAGAAGAAAATTCTCCRAATGCAAACRTTATTGTGTGACATGTTTCTCCGKGAYGCTCCATTCGGAATTGTCACTCAGTCTCCTAGCATCATGGATCTTGTAAAGTGTGATGGGGCKGCATTATATTATGGTGGGAAATGTTGGTTGCTTGGTGTTACCCCCACYGAGGCACAAGTTAAAGATATTGCTRAATGGCTACTTACTAGCCATGGGGACTCAA-CAGGGCTAAGTACAGATAGCCTWGCGGATGCTGGCTATCCAG---GTGCAGCTCTACTCGGCGTTGCAGTTTGTGGAATGG-CTACAGCAAGARTTAC------------------------TTCCAC---AGATTTTTTA-TTTTGGTTTAGGYCCCACRCAGAAAAAGAA---ATCAAATGGGGAGGGGCTAAGCATCATCCCAAGKAMAARGATGATGGTGGAAAAATRMATCCTAGATTTTCA--------TTCAAAGCCTTTCTCGAAG?????????????????TTGCCGTGGGAGGTTTCAGAGATTAATGCTATTCACTCTTTACAACTTATAATGAGAGATTCATTTCAGGATGTYGAAGACAGTGGTTCTAAACCCRCGATACATTCTCAACAGAATAATTTGGAC---------CTAGAGGTGGATGAACTTACTT?????????????AATGGTCAGATT-------GATAGAGACAGCCATTGCTCCAATTTTT--GGGGTGGACTCATGTGGTTTGATTAATGGATGGAATGCAAAAATGAGTGAATTGACAGGATTACAAGCTTCTCAAGCTATGGGGAAATCCCTAGTTAATGACATTKTTCATGAAGACTCAYGCGGYGKTGTTGAAGKTCTTCTGCACAGAGCTCTAAAAAG---GCAAGGAGGACAAAAATGTTGAGGTGAAACTGCWGAGGTYTGGGATACWAACCCCAAATTCGGACATTTACCTTCTGGCTAATGCATGCACAAGTAGGGACTACAAAAATGATATTGTAGGTG?????????????????????????????????????????????????????????????????????????????????????????AGTGTAAATCCGCTTATTCCACCC-TATTTGCTACCGATGAGAATGCCTGTTGTTCAGAATGGAATGCTGCCATGGAAAAACTAACAGGTTGGACGAGACGTGAAATAGTTGGTAAAATGTTGG?????????????????????????????????????????????????????????????????????????????????????????????????????????????????????????????????????????????????????????????????????????????????????????AATGCTGTTGGGTGTTTCTGTTTCTTGCAGATTATA------GAGATTAA------ACAACA----------------------------------TCAGTCCATAGAAGACGAACA---GGA---GAACAAGCATCTTTCAAAACTCAAAGAGTTGACTTATATTATGCAAGAGATGAAAAA-TCCTTTGAACGGAATCCGTTTCACCCACCAGCTCCTCGAAGGTT??????????????????????????---??????????????????????????????????????????????TAGAGGAC---ATGTTTTTTCAAA-GTTTAGAAGACAG---CAGAAGGTTCGAGCTCAAGATGGAAGAATTTTTTTTTGGAAATATTATYGATRCTATCGCTAGTSAAGTTATGATTTTGTTAAAKGAAAA------GAATTTACAACTTCTCCATGATATCCCTGATCAAATCAMAACTCTCTGCTTATGTGGGGATCGAATTAAGCTGCAGTTGGCKTTGTCRGATTTCTTGCTCAGCATAGTGCATTATGCACCTTCTCCRAATGGTTGGGTGGAAATTAAGGTCTCTCCTGGATTAGAGATGGTACAAGACAGGAACGAGTTTGTTCATATACAATTTAG---AATGGCTCACCCAGG----AAATGGCAT--CCCTCGTACTCTTATTGAA---GACATGAA????????????????????????????????????????????????????????????????????????????????????????????????????????????????????????????????????????????????---????------?????????--------------------------------------------------------------------------------------------
Chionanthus_parkinsonii_phyB_I ATGGCT------TCAGGAAGCAGAGAAACGCATGC-------------------------------------------------------------------------------------------------TAATATTCGCAATTCTCGGGCTTTAACTCAAGCTCAATCTTCAGGTACAAGC--------------------------AATCCT---CGTCGTCATAGTAATGTTAATGTAAATTCTAGCAGT---AATCAAAGGGAACCAATT------------------------------------------AGCAAAGCTGTTGCACAGTACACAGTTGATGCCAGGCTCCATGCTGTCTTTGAGCAATCGGGTGAGTCAGGAAAATCATTTGATTATTCACA--GAGTATTAAGRCCACAACACAATCTGT-TCCCGAGCAGCAAATCGCTACTTATKTGTCGAGAATTCAGCGTGGTGGCCATATTCAACCGTTTGGTTGTATGATAGCCGTGGATGAGTCTAATTTTCGCGTGATATCTTACTCGGAAAATGCCCGTGAAATGCTTGGTTTAACTCCTCAATCGGTTCCCACTCTTGAGAAGCCTGAGATTTTG----ACAA--------------------------------------TTGGGACTGATGTGCGGACCCTTTTTACCCC-ATCCAGCTCTGGTTTGATTGAGAGGGCGTTTGGGGCACGGGAGATCACTTTATTGAATCCGATTTGGATCCACTCTAAGAATTCTGGGAGGCCATTTTATGCTATTTTGCATAGGATAGATGTTGCCATAGTGATTGATTTAGAGCCTGCAAGGGCAGAGGACCCAGCCCTGTCTATTGCTGGTGCTG?????????????????????????????????????TTTGCAGTCGCTTCCTGGTGGGGACATT--AAACTTTTGTGTGATAAAGTTGTTGAGAGTGTGAGGGAGCTCACGGGCTACGATAGGGTTATGGTTTATAAGTTTCATGAGGATGA---GCACGGTGAGGTTGTGGCTGAGAGTAAGAGGGAGGACTTAGAGCCATATCTTGGTTTGCATTATCCTGCCACAGATATTCC-TCAGGCTTCAAGGTTTTTGTTTAAGCAGAATAGGGTTAGGATGATCGTGGATTGTCATGCCACCCATGTTAGGGTGATTCAGGATGAATCACTAATGCAGCCTCTGTGTTTGGTTGGGTCAACGCTTAGGGCTCCTCATGGCTGCCATGCTCAGTACATGGCAAATATGGGGTCAATTGCCTCTCTGACTTTGGCAGTTATTATTAATGCAAACGACGAGGATGGTGTT---GGAGGAAGAAAT------------------TCTATGAGGCTGTGGGGATTGGTTGTTGGTCATCACACTTCTGCT???????????????????????TTATGCTTGTGAATTCCTAATGCAGGCATTCGGGCTTCAGTTAAACATGGAACTGCAATTAGCATCACAGTTGTCTGAGAAACGTGTTTTGAGGACACAAACGCTGTTATGTGACATGCTGCTCCGAGATTCTCCTACTGGCATCGTTACCCAAAGCCCTAGTATTATGGATCTTGTGAAATGTGATGGTGCAGCACTTTATTACACGGGGAAGTATTATCCATTGGGCGTGACACCTTCCGAAACACAAGTAAAGGATATTGTGGAATGGTTGTTGGCTTTCCATGGAGACTCTA-CAGGTTTGAGCACTGATAGTCTGGCTGATGCAGGGTATCCAG---GAGCAGCCTCTCTAGGGGATGCTGTTTGTGGGATGG-CTGTTGCGTATATCAC------------------------TTCAGG---AGACTTCTTG-TTCTGGTTCCGTTCCC??????????????---????????????????????????????????????????????????????????????CCGCGTTCTTCA--------TTCAAAGCATTTCTAGAAGTGGTTAAGAGCCGAAGTATGCCTTGGGAGAATGCGGAAATGGATGCCATTCACTCTTTGCAGCTCATTTTACGAGATTCTTTCAGGGACGTTGATAGAAGCAATTCTAAGGCTGTCGTACGAGCTCAGAGTGGGGATTTGGACTT------GCAAAGGATGGATGAGCTTAGTTCTGTTGCCAGAGAAATGGTTAGGTT-------GATAGAGACTGCAACAGCTCCCATTTTC--GCTGTAGATGTTGAAGGCCACATAAATGGGTGGAATGCAAAAGTTGCAGACTTGACAGGACTATCCGTTGAAGAAGCAATGGGGAAGTCCTTGGTTCACGATCTTGTTCATAAAGAATCAGTAGAAACTGCGGACAAGCTTTTGCTTCGTGCTCT-AAGAG---GTGAAGAAGATAAGAATGTGGAAATAAAGTTGAGGACTTTTGGCACTGAAGAACATAAGAAGGCTGTATTTGTGGTGGTAAATGCTTGCTCTAGCAAGGATTACACAAGCAATATTGTTGGAGTCTGCTTCGTTGGACAGGACATTACTGGACAGAAACTGGTAATGGACAAATTTATCCACATTCAAGGTGATTACAAAGCTATTGTACACAGTCCAAACCCTCTGATTCCACCTATATTTGCTTCAGATGACAACACCTGTTGCTCTGAGTGGAATGCTGCTATAGAAAAGCTCACTGGGTGGAACAGAGGGGACATCATTGGAAAGTTGTTAGTAGGGGAAGTATTTGGCAGTTGCTGTCGGCTTAAAGGCACAGATGCTATGACAAAGTTCATGATCGTCTTGCATAATGCAATTGGTGGCCAGGATACTGACAAGTTTCCGTTTTCGTTTTTTGACCGAAGTGGCAGATACGTACAAGCTCTTTTGACTGCAAACAAGAGGGTTAATATGGATGGACAGATTATTGGAGCATTTTGTTTCTTACAGATTGCGAGTCCTGAATTGCA------GCAAGCTATAAA-AGTCCAAAGGCAACAGGAAAAGAAGCG---------------------------------------TGTTTCAAAAATGAAAGAGCTGGCATACATTTGTCAGGAAATAAAGAA-TCCATTAAGCGGCATACGCTTCACTAACTCACTGTTGGAAGCCACAGATTTGACAGAAGATCAAAAGCAG---TTTCTTGAAACCAGTGCTGCTTGTGAGAAGCAGATGTTAAAGATTATAAAGGAT---ATTGATCTGGAAA-ATATTGAGGATGG---TTCA---CTGGAGCTCGAGAAGGCAGAATTCTTACTTGGGAGTATAATAGATGCTGTTGTTAGCCAAGTAATGTTATTACTGAGGGAAAG------AGATCTGCAATTAATCCGAGATATCCCTGAAGAAATTAAGACAATGTCGGTCTATGGCGATCAAGTTAGAATTCAACAGGTCTTGGCAGATTTCTTATTGAACATGGTGCATTATGCACCATCTCCTGAAGGTTGGGTAGAAATTCAACTTAGACCAAACTTGAAGCATATTTCTGACGGAATAACCATTGTGCACATTGAATTTAG---AATTGTGTGCCCAGG----TGAAGGTCT--TCCTCCTGAACTGGTTCAA---GATATGTTT---CATAACAGTCGATGGGTGTCCCAGGAAGGCCTAGGACTAAGCATGTGCAGAAAAATCTTGAGGCTCATGAATGGTGAAGTTCAATATATCAGAGARTCAGAAAAATGCTATTTTCTGATTTTCCTCGACCTACCCATGCC---GCAGAGAGGTTCGA-----------------------------AGAGCATTGTCTAA------------------------------------------------------
Chionanthus_parkinsonii_phyB_II ATGGCT------TCAGGACGCAGAGAAACGCATTC-------------------------------------------------------------------------------------------------TAATAATCACAATTCTCGGGCTTTAACTCAAGCTCAATCGTCGGGTACAAGC--------------------------AATCCT---CGTCATCATAGTAATGTTAATGTAAATTCCAGCAAA---AGTCATAGAGAGCCAATT------------------------------------------AGCAAAGCTGTTGCACAGTACACCGTTGATGCAAGGCTTCATGCTGTTTTCGAGCAATCGGGTGAGTCTGGAAAATCATTCGATTATTCAAA--GAGTATTAAGACCACAACACAGTCTGT-TCCTGAGCAGCAAATCGCCACTTATTTGTCCAAAATTCAGCGCGGTGGCCATATTCAACCCTTTGGTTGTATGATAGCTGTGGATGAGTCGAATTTTTGTGTAATATCGTACTCGGAAAATGCTCGTGAAATGCTTGGTTTAACTCCTCAATCAGTCCCAAGTCTTGAGAAGCCTGAGATTTTG----ACAA--------------------------------------TTGGGACTGATGTGAGGACCCTTTTTACCCC-ATCTAGCTCTGTTTTGCTTGAGAGGGCGTTTGGGGTACGGGAGATCACTTTATTGAATCCCATTTGGATTCACTCTAAGAATTCTGGAAGGCCATTTTATGCTATTTTGCATAGGATAGATGTTGCCATAGTGATTGATTTAGAGCCTGCAAGGGCAGAGGACCCAGCCCTGTCTATTGCTGGTGCTGTTCAGTCACAGAAACTTGCAGTTAGGGCTATTTCGCACTTGCAGTCGCTCCCTGGTGGGGACATT--AAGCTGTTGTGTGATATGGTTGTTGAGAGTGTGAGGGAACTCACGGGGTATGATAGGGTTATGGTTTACAAGTTTCATGAGGATGA---GCACGGTGAGGTTGTGGCTGAGAGTAAGAGGGCGGACTTAGAGCCATACATAGGTTTGCATTATCCTGCCACAGATATTCC-TCAGGCGTCAAGGTTTTTGTTTAAGCAGAATAGGGTTAGGATGATTGTTGACTGTCATGCCACCCCTGTTAGGGTGATTCAGGATGAATCACTAATGCAGCCTCTGTGTTTGGTTGGTTCAACGCTTAGGGCTCCCCATGGCTGCCACGCTCAGTACATGGCAAACATGGGTTCAATTGCCTCGCTGACTTTAGCTGTTATTATTAATGGAAACGATGAGGATGGCTCT---GGAGGAAGAAAC------------------TCTATGAGGCTGTGGGGATTGGTTGTTGGCCATCACACTTCTGCTAGGTGCATTCCATTCCCACTCCGTTATGCTTGTGAATTCCTAATGCAGGCATTCGGGCTTCAGTTAAACATGGAACTGCAATTGGCATCACAGCTGTCTGAGAAACATGTTTTAAGGACGCAAACGCTTTTGTGTGACATGCTGCTTCGAGATTCTCCTACTGGCATTGTTACACAGAGCCCTAGTATTA?????????????ATGTGACGGTGCTGCACTTTATTACCAGGGGAAGTATTATCCATTGGGCGTGACACCTTCTGAAATGCAAGTAAAGGATATTGTGGAATKGTTGTTGGCTTTCCATGGAGACTCTA-CGGGTTTGAGCACTGATAGTCTGGCTGATGCAGGGTATCCAG---GGGCAGCCTCACTCGGGGATGCAGTTTGCGGGATGG-CTGTTGCATATATCAC------------------------TTCAAG---AGACTTTTTG-TTTTGGTTCCGTTCCCATACTGCAAAAGAG---ATTAAGTGGGGTGGTGCAAAGCATCATCCAGAGGATAAAGATGATGGCCAGAGGATGCATCCTCGTTCTTCA--------TTCAAAGCATTTCTAGAAGTGGTTAAGCGCAGGAGTATGCCTTGGGAGAATGCCGAAATGGATGCCATTCACTCTTTGCAGCTCATTTTACGAGATTCTTTTAGGGATGCTGATGGAAGCAATTCTAAGGCTGTTGTACAAGCTCACGGTGGGGACTTGGACTT------GCAAGGGATGGATGAGCTTAGTTCTGTTGCCAGAGAAATGGCTAGGTT-------GATAGAGACTGCAACAGCGCCCATTTTT--GCTGTAGATGTTGAAGGCCGCATAAATGGGTGGAATGCAAAAGTTGCAGATTTGACAGGACTATCCGTTGAAGAAGCAATTGGGAAATCCTTGGTTCATGATCTCATTCACAAAGAATCAGTAGAAACTGCAGACAAGCTTCTGTCTCATGCTCT-AAGAG---GTGAAGAAGATAAGAATGTAGAAATAAAGTTGAGGACATTTGGCACTGAAAAACATAAGAAGGCTGTATTTGTGGTAGTAAATGCTTGCTCTAGCAAGGATTATACAAACAATATCGTTGGGGTCTGCTTTGTTGGACAGGACGTTACTGGACAGAGGCTGGTAATGGATAAATTTATCCACATTCAAGGTGATTACAAGGCTATCGTACACAGTCCAAACCCTCTGATTCCACCTATATTTGCTTCAGATGACAACACCTGTTGCTCTGAGTGGAATACTGCTATGGAAAAGCTCACTGGGTGGAGCAGAGGGGACATCATTGGAAAGATGTTAGTAGGGGAAGTATTTGGCAGCTGCTGTCGGCTTAAAGGGGCAGATGCTGTGACAAAGTTCATGATTGTCTTGCATAATGCAATTGATGGCCAGGATACTGACAAGTTCCCATTTTCATTTTTTGACCAAAGTGGCAAATATGTTCAAGCTCTCTTGACTGCAAATAAGAGGGTAAATATGGACGGACAGATTATTGGAGCGTTTTGTTTCTTGCAGATTGCAAGTCCTGAATTGCA------GCAAGCTTTAAG-AGTCCAGAAGCAACAGGAAAAGAAGAA---------------------------------------CGTTTCGAAGATGAAAGAGCTGGCTTACATTTGTCAGGAAATAAAGAA-TCCATTAAGTGGCATACGGTTTACTAACTCACTGTTGGAAGCCACAGATTTGACAGAAGATCAAAAGCAG---TTTCTTGAAAGCAGTGCTGCTTGTGAGAAGCAGATGTTAAAGATTATAAAAGAT---GTTGATCTGGAAA-ATATTGAGGATGG---TTCG---CTGGAGCTCGAGAAGGCGGAATTCTTACTTGGGAGTGTAATAGATGCTGTTGTTAGCCAATCAATGTTATTGCTGAGGGAAAG------AGCTCTTCAATTAATTCGAGATATCCCTGAGGAAATTAAGACGTTGTCTGTCTATGGTGATCAAGTTAGAATTCAACAGGTCTTGGCAAATTTCTTATCGAACATGGTGCAGCATGCTCCATCTCCAGAAGGTTGGGTAGAAATTCAACTTAGACCGAGTTTGAAGCAAATTTCCGATGGAATTATCATTGTGCACATTGAATTTAG---AATTGTGTGCCCAGG----TGAAGGTCT--TCCTCCTGAACTAGTTCAA---GATATGTTC---CATAACGGTCGATGGGTCTCCCAGGAAGGCCTAGGGCTAAGCATGTGCAGAAAAATCTTGAGGCTCATGAATGGTGAAGTTCAATATATCACAGAATCAGAAAGATGCTATTTTCTGATTATCCTCGACCTACCCACGGC---CCGGAGAGGTTCGA-----------------------------AGAGTGTTGTCTAA------------------------------------------------------
Chionanthus_parkinsonii_phyE ATG---------------------------------------------------------------------------------------------------GAGAGGASTGTGGAA-CAGAGTAAAGAAAATAAATATCCCACTTCTTCRAAT----ATCAAG-------TTCTGGAAAAACGAGAAT---AASAATAAAACC------AATACG---------------------------------------------------------------GCCTTTTCTTCTTCTGCTGCAAGCAATATGAACACC---ARCAAATCCATGGCTCAGTACAGTGCTGATGCGAGGCTGATGGCCGAGTTTGAGCACTCTGCGGAGTCGGGTAAGTCGTTTAACYAT---------GTTTTTCATGCGCCACAGATTCTGAGTACCGAGGAACAGGTGTCTGTTTATTTATCAAGRATCCAGAGGGGTGGTCTTGTGCAACCCTTTGGTTGTATGCTTGCTATCGAGGAATCCACTTTTAAAATCATAGCTTATAGTGARAATTGTCTTGATATGTTGGGGTTGA---------------------------------------------AGAA---ATTTG---TTGAATCGGAAGAGTTTACSAATCTCTTTGGACTTGATGCAAGAASCCTTTTYACCCC-TTCTTCAAGCGCTTCATTGGCAAAGGCCGTGGGGTCTAAGGAAATTTCTTTTTTGAACCCAATTTGGGTTCATTCYGCGACTTCSCACAAGCCTTTTTATGCTATTCTACATAGAATTGATGTAGGAATTGTCATTGATTTGGAGCCTGCTTATTCTGGTGATCCTTCATTGCTGCATGCTGGTGCAGTGCAGTCTCAGAAACTAGCTGTTCGGTCGATTTCGAGGCTCCAGTCTCTTCCT????????????--??????????????????????????????????????????????????????????????????????????????????????---?????????????????????????????????????????????????????????????????????????????????-???????????????????????????????????????????????????????????CTCAGCCGGTTAAGATAGTCCAAATTGAAGAACTTAAGCGGCCTCTTTGCTTGGTTAATTCAACACTTCGAGCGCCCCATGGCTGTCATTCTCAGTACATGGCCAACATGGGGTCGATTGCATCTTTGGCAATGGCAGTTGTTGTTAATGGCGCTGAC---------------------------------------------TCGATGAAGCTGTGGGGATTGGTGGTGTGCCACCACTCTTCACCACGCTATGTCCCTTTTCCCCTTCGTCATGCATGCGAATTCCTGATGCAGGCATTTAGCCTGCAGCTTTATCTGGAGCTGCAATTGGCATCACAGTTAGCAGAGAAGAAAATTCTCMGAATGCAAACGTTATTGTGTGACATGTTTCTCCGTGATGCTCCATTCGGCATTGTCACTCAGTCTCCTAGCATCATGGATCTTGTAAAGTGTAATGGGGCTGCATTATATTATGGTGGGAAATGTTGGTTGCTTGGTGTTACCCCCACTCAGGCACAAGTTAAAGATATTGCAGAATGGCTACTTACTAGCCATGGGGACTCAA-CAGGGCTAAGTACGGATAGTCTTGTGGATGCTGGCTATCCAG---GTGCAGCTCTACTCGGCGTTGCAGTTTGTGGAATGG-CTGCAGCAAGAATTAC------------------------TTCCAC---AGATTTTCTA-TTTTGGTTTAGGTCTCACACAGCAAAAGAA---ATCAAATGGGGWGGGGCTAAGCATCATCCYAAGGACAAAGATGATGGTGGAAGAATGCATCCGAGATTTTCA--------TTCCAAACCTTTCTCGAAGTAGTWAAAGGTCGTAGTTTGCCGTGGGAGGTTTCAGAGATTWATGCTATTCACTCTTTACAGCTTATAATGAGAGATTCATTTCAGGATGTTGAAGACAGTTGTTCTAAACCTACGATACATTCTCAACAGAATAATTTGGACAG------GTCAGTGGTGGATGAACTTACTTCTATGGCAGTTGAAATGGTCAAATT-------GATAGAGACAGCCATTGCTCCAATTTTT--GGGGTTGATTCATGTGGTTTGATTAATGGATGGAATGAAAAAATGAGTGAATTGACAGGATTACAAGCTTCACAAGCTCTGGGGAAATCCCTAGTTAACGACATTGTTCATGAAGACTCACGCAGTGTTGTTGAAGTTCTTCTGCACAGAGCTCT-AAAAG---GTGAGGAGGACAAAAATGTTGAGGTGAAACTGCTGAGGTTTGGGATACAAACTCCAAATTCGGACATTTACCTTCTGGCTAATGCATGCACAAGTAGGGACCATAAAAATGATATTGTAGGTGYGTGCTTCACGGCTCAGGATATCACATCTGAAAAAATTGTGATGGACAAATTCATCCGTCTGCAAGGGGATTATAAGGCTATTGTACAAAGTGTAAATCCACTTATTCCACCCATATTTGCTACCGATGAGAATGCCTGTTGTTCAGAATGGARTGCAGCCATGGRAAAACTAACWGGTTGGACAAGACATGAAATTGTTGGCAAAATGTTGGCAGGGGAAGTTTTYGGAAGTTTTTGTCAGCTCAAAGGTCAAGACACGCTCACTAAACTTATGATTTTATTGTACCGAGCRATTAGTGGCCATGACACCGAAAAGCTTCTTTTTGGATTTTTCAATAGAAAAGGAGAGTTTGTAGAGGCGTTCTTGATGGCCAATAAGAGAATGGACGAGGTTGGAAATGCTGTTGGGTGTTTCTGCTTCTTGCAGATTATA------GAGATTAA------ACAACG----------------------------------GCAGTCCATAGAAGACGAACA---GGA---GAAGGAGCATCTTTCAAAACTCAAAGAGTTGACTTACATAATGCAAGAGTTGAAAAA-TCCTTTGAACGGAATCCGTTTCACCCACCAGCTTCTGGAAGGTTCTGACATTTCTGAGAATCAGAAGCAG---TTTCTTGAGACTAGTGATGCTTGTGAAAGACAGATATTATCCRTTATAGAGGAT---ATGCATTTTCAAA-GTTTAGAAGACGG---CAGCAGGGTTGAGCTCAAGATGGARGAATTTTTTTTGGGAAATATTATCAATGCTATCGCTAGTCAAGTTATGATTTTGTTAAAGGAAAA------GAATTTACGACTTCTCCATGATATCCCTGATCAAATCAAAACTCTCTGTTTATGTGGGGATCGAATTAAGCTGCAGTTGGCTTTGTCAGATTTCTTGCTCAGCATAGTGCATTATGCGCCTTCTCCAAACGGTTGGGCGGAAATTAGTGTCTCTCCTGGATTAGAGATGATACAAGAYGGGAACGAGTTTGCTCATATACAATTTAG---AATGGCTCACCCWGG----AAATGGYAT--CCCTCACTCTCTTATTGAA---GACATGAACGGAGCAAAAAGTMAATGGACAACACAAGAAGGGATTGCTTTAAACCTTTCTCAGAAACTTCTCAATACAATGAATGGTAATGTTCGTTATATCAGAGATCAGAATAAATGCTACTTCCTCATTGATCTTGCATTCAAGTCACA---GAAA------TCACGATAA--------------------------------------------------------------------------------------------
Chionanthus_retusus_phyB_I ??????------???????????????????????-------------------------------------------------------------------------------------------------????????????????????????????????????????????????????--------------------------??????---????????????????????????????????????---??????????????????------------------------------------------?????????????????????????????????????????????????????????????????????????????????????????ACA--GAGTCTTAAGACCACAACACAATCTGT-TCCCGAGCAGCAAATCGCTACTTATTTGTCCAGAATTCAGCGTGGTGGCCATATTCAACCCTTTGGTTGTATGATAGCCGTGGACGAGTCTAATTTTCGCGTGATATCAT?????????????????????????????????????????????????AAGTCTTGAGAAGCCTGAGATTTTG----ACAA--------------------------------------TTGGGACTGATGTACGGACCCTTTTTACCCC-ATCCAGCTTTGTTTTGCTTGAAAGGGCGTTTGGGGCACGG?????????????????????????????????????????????????????????????????????????????????????????????????????????????????????????????????????????????????????????????????????????????????????????????????????????????????????--??????????????????????????????????????????????????????????????????????????????????????---?????????????????????????????????????????????????????????????????????????????????-???????????????????????????????????????????????????????????????????????????????????????????????????????????????????????????????????????????????????????????????????????????????????????????ACTTTGGCAGTTATTATTAATGGAAACGACGAGGATGGTGTT---GGAGGACGAAAT------------------TCTATGAGGCTGTGGGGAATGGTTGTTGGCCATCACACTTCTGCTAGGTGCATTCCATTCCCACTCCGTKATGCTTGTGAATTCCTAATGCAGGCATTCGGGCTTCAGTTAAACATGGAACTGCAATTAGCATCAGAGTTGTCTGAGAAACGTGTTTTGAGGACACAAACGCTGTTATGTGACATGCTGCTTCGAGATTCTCCTCCTGGCATCGTTACCCAAAGCCCTAGTATTATGGATCTTGTGAAATGTGATGGTGCTGCACTTTATTACAAGAAGAAGTATTATCCATTGGGCGTGACACCTTCTGAAACACAAGTAAAGGATATTGTGGAATGGTTGTTGGCTTTCCATGGAGACTCTA-CAGGTTTGAGCACTGATAGTCTGGCTGATGCAGGGTATCCAG---GGGCAGCCTCTCTAGGGGATGCTGTTTGTGGGATGG-CTGTTGCGTATATCAC------------------------TTCAGG---AGACTTCTT?-??????????????????????????????---??????????????????????????????????ATAAAGATGATGGCCAGAGGATGCATCCGCGTTCTTCA--------TTCAAAGCATTTCTAGAAGTGGTTAAGAGCCGAAGTATGCCTTGGGAGAATGCAGAAATGGACGCCATTCACTCTTTGCAGCTCATTTT??????????????????????????????????????????????GTACAAGCTCAGAGTGGGGACTTGGACTT------GCAAAGGATGGATGAGCTTAGTTCTGTTGCCAGAGAAATGGTTAGGTT-------GATAGAGACTGCAACAGCTCCCATTTTT--GCTGTAGATGTTGAAGGCCACATAAATGGGTGGAATGCAAAAGTTGCAGATTTAACAGGATTATCCGTTGAAGACGCAATGGGGAAGTCCTTGGTTCACGATCTTGTTCATAAAGAATCAGTAGAAACTGCGGACAAGCTTCTGTTTCGTGCTCT-AAGAG---GTGAAGAAGATAAGAATGTAGAAATCAAGTTGAGGACTTTTGGCACTGAAGAACATAAGAAAGCTGTATTTGTGGTGGTAAATGCTTGCTCTAGCAAGGATTACACAAACARTATTGTKGGRGTCTGCTTTGTTGGACAGGACATTACTGGACAGAAACTGGTAATGGATAAATTTATCCACATTCAAGGTGATTACAAGGCTATCGTACACAGTCCAAACCCTCTGATTCCACCTATATTTGCTTCAGATGACAACACCTGTTGCTCTGAGTGGAATACTGCTATAGAAAAGCTCACTGGGTGGAACAGAGGGGACATC?????????????????????????????????????????????????????????????????????????????????????????????GCAATTGGTGGCCAGGATACTGACAAGTTTCCGTTTTCGTTTTTTGACCAAAGTGGCAGATATGTACAAGCTCTTTTGACTGCAAATAAGAGGGTTAATA??????????????????????????????????????????????????GAAATGCA------GCAAGCTATAGA-AGTCCAGAGGCAACAGGAAAAGATGTG---------------------------------------TGTTTCAAAAATGAAAGAGCTGGCTTACATTTGTCAGGAAATAAAGAA-TCCATTAAGCGGCATACGCTTCACTAACTCACTGTTGGAAGCCACAGATTTGACAGAAGATCAAAAGCAG---TTTCTTGAAACCAGTGCTGCTTGTGAGAAGCAGATGTTAAACATTATAAAGGAT---ATTGATCTGGAAA-ATATCGAGGATGG---????---???????????????????????????????????????????????????????????????????????????????????------???????????????????????????????????????GACATTGTCGGTATGTGGCGATCAAGTTAGAATTCAACGGGTCTTTGCAGATTTCTTATTCAACATGGTGCATTATGCACCATCTCCAGAAGGTTGGGTAGAAATTCAACTTAGACCAAGCTTGAAGCATATTTSTGATGGAATAACCATTGTGCACATTGAATTTAG---AATTGTGTGCCCAGG----TGAAGGTCT--TCCTCCTGAACTGGTTCAA---GATATGTTT---CATAACAGTCGATGGGTGTCCCAGGAAGGCCTAGGACTAAGCATGTGCAGA????????????????????TGGTCAAGTTCAATATATCAGAGAATCAGAAAGATGCTATTTTCTGATTATTCTCAACCTACCCATGCC---ACAGAGAGGTTCGA-----------------------------AGAGTGGTGTCTAA------------------------------------------------------
Chionanthus_retusus_phyB_II ??????------???????????????????????-------------------------------------------------------------------------------------------------??????????????????????????????????????????GGGTACAAGC--------------------------AATCCT---CATCATCATAGTAATGTTAATGTAAATTCTAGCAAT---ACTCATAGAGAATCAATG------------------------------------------AGCAAAGCTGTTGCACAGTACACAGCTGATGCTAGGCTTCATGCTGTTTACGAGCA????????AGTCTGGAAAATCATTCGATTATTCACA--GAGCATTAAGACCACYACACAGTCTGT-TCCTGAGCAGCAAATCGCCACTTATTTGTCCACAATTCAGCGCGGTGGCCATATTCAACCCTTTGGTTGTATGATAGCTGTGGATGAGTCGAATTTTTGCGTAATATCATACTCGGAAAATGCTCGTGAAATGCTTGGTTTAACTCCTCAATCAGTCCCAAGTCTTGAGAAGCCTGAGATTTT?----????--------------------------------------???????????????????????????????-?????????????????????????????TTGGGGCACGGGAGATCACTTTATTGAATCCCATTTGGATTCACTCTAGGAATTCTGGAAGGCCATTTTATGCTATTTTGCACAGGATAGATGTTGCCAT????????????????????????????????????????????????????????????????????????????????????????????????????????????????????????????--??????????????????????????????????????????????????????????????????????????????????????---?????????????????????????????????????????????????????????????????????????????????-???????????????TTTGTTTAAGCAGAATAGGGTTAGGATGATTGTTGACTGTCATGCCACCCCTGTTAGGGTGATTCAGGATGAATCACTAATGCAGCCTCTGTGTTTGGTTGGTTCAACGCTTAGGGC????????????????????????????????????????????????????????????????????????????GGAAACGACGAGGATGGCTCT---GGAGGAAGAAAC------------------TCTATGAGGCTATGGGGATTGGTTGTTGGCCATCACACTTCTGCTAGGTGCATTCCATTCCCACTCCGTTATGCTTGTGAATTCCTAATG????????????????????????????????????????????????????????????????????????????AAACGCTATTGTGTGACATGCTGCTTCGAGATTCTCCTACTGGCATTGTTACGCAGAGACCTAGTATAATGGATCTTGTGAAATGTGATGGTGCTGCACT???????????????????????????????????????????????TGCAAGTAA?GGATATTGTGGAATGGTTGTTGGCTTTCCATGGAGACTCTA-CGGGTTTGAGCACTGATAGCCTGGCTGATGCAGGGTATCCAG---GGGCAGCCTCACTTGGGGATGCAGTTTGCGG?????-????????????????------------------------??????---??????????-??????????????????????????????---???????????????????????????????????????????????????AGGATGCATCCACGTTCTTCA--------TTCAAAGCATTTCTAGAAGTGGTTAAGAGCCGGAGTATGCCTTGGGAGAATGCCGAAATGGATGCCATTCACTCTTTGCAGCTCAT?????????????????????????????GAAGCAATTCTAAGGCTGTTGTACAAGCTCACGGTGGGGACTTGGACTT------GCAAGGGATGGATGAGCTTAGTTCTGTTGCCAGAGAAATGGTTAGGTT-------GATAGAGACTGCAACAGCGCCCATTTTT--GCTGTAGATGTTGAAGGCCGCATAAATGGGTGGAATGCAAAAGTCGCAGATTTGACAGGACTATCCGTTGAAGAAGCAATGGGGAAATCCTTGGTTCATGATCTCGTTCACAAAGAATCAGTAGAAACTGCAGACAAGCTTCTGTCTCATGCTCT-AAGAG---????????????????????????????????????????TGGCACTGAACAACATAAGAAGGCTGTATTTGTGGTAGTAAATGCTTGCTCTAGCAAGGATTACACAAACAATATTGTTGGGGTCTGCTTTGTTGGACAGGACATTACTGGACAGAAACTGGTAAT????????????????????????????????????????????????????????????????????????????????????????AACACCTGTTGCTCTGAGTGGAACACTGCTATGGAAAAGCTCACTGGGTGGAGCAGAGGGGACATCATTGGAAAGATGTTAGTCGGGGAAGTATTTGGCAGCTGCTGTCGGCTTAAAGG??????TGCTGTGACAAAGTTCATGATCGTCTTGCATAATGCAATTGATGGCCAGGATACTGACAAGTTTCCGTTTTCATTTTGTGACCGAAGTGGAAGATATGTA?????????????????????????GGGTTAATATGGATGGACAGATTATTGGAGCATTTTGTTTCTTGCAGATAGCAAGTCCTGAATTGCA------GCAAGCTTTAAG-AGTCCAGAAGCAACAGGAAAAGAAAAG---------------------------------------TGTTTCGAAGATGAAAGAGCTGGCTTACATT???????????????AA-TCCATTAAGTGGCATACGGTTTACTAACTCACTGTTGGAAGCCACAGATTTGACAGAAGATCAAAAGCAG---TTTCTTGAAAGCAGTGCTGCTTGTGAGAAGCAGATGTTAAAGATTATAAAGGAT---GTTGATCTGGAAA-ATATTGAGGATGG---TTCC---CTGGAGTTCGAGAAGGCAGAATTCTTACTTGGGCGTGT???????????TTGTTAGCCAATCAATGTTATTGCTGAGGGAAAG------AGGTCTTCAATTGATACGAGATATCCCAGAGGAAATTAAGACGTTGKCTGTCTATGGTGATCAAGTTAGAATTCAACAGGTCTTCGCSAATTTCTTATCGAACATGGTGCATCATGCTCCATCGCCAGAAGGTTGGGTAGAAATTCAACTTAGACCGAGTTTGAAGCAAATTTCCGATGGATTTATCATTGTGCACATTGAATTTAG---AATTGTGTGCCCAGG----TGAAGGTCT--TCCTCCTCAACTAGTTCAA---GATATGTTC---CATAACGGTCGATGGGTGTCCCAGGAAGGTCTAGGGCTAAGCATGTGCAGAAAAATCTTGAGGCTMATGAATGGTGAAGTTCAATATATCAGAGAATCAGAAAGATGCTATTTTCTGATTATCCTCGACCTACCCACGCC---ACGGAGAGGTTCGA-----------------------------AGAGCGTTTTCTAA------------------------------------------------------
Chionanthus_retusus_phyE ATG---------------------------------------------------------------------------------------------------GAGAGGAGTGAGGAA-CAGAGTAAAGAAAATAAATATCCCACTTCTTCGAAT----ATCAAG-------TTCTGGAAAAACGAGAAT---AAGAATAACACT------------------------------------------------------------------------------------------------------ATGAACACC---AACAAATCCATGGCTCAGTACAGTGCTGATGCGAGGCTGATGGCTGAGTTTGAGCAATCTGCGGAGTCGGG---GTCGTTTAACTAT---------GTTTTTCATGCGCCACAGATTTTGAGTACCGAGGAACAGGTGTCTGTTTATTTATCAAGAATCCAGAGGGGTGGTCTTGTGCAACCCTTTGGTTGTATGCTTGCTATCGAGGAATCCACTTTTAAAATCATAGCTTACAGTGAGAATTGTTTTGATATGTTGGGGTTGA---------------------------------------------AGAA---ATTTG---TTGAGTCGGAAGAGTTTACGAATCTCTTTGGACTTGATGCAAGAACCCTTTTTACCCC-TTCTTCAAGCGCTTCATTGGCAAAGGCCGTGGGGTCTAAGGAGATTTCTTTTTTGAACCCAATTTGGGTTCATTCTGCGACTACCTACAAGCCTTTTTATGCTATTCTA????????????????????????????????????????????????????????????????????????????????????????????????????????????????????????????????????????????????--??????????????????????????????????????????????????????????????????????????????????????---?????????????????????????????????????????????????????????GCACTATCCTGCAACAGATATCCC-CCAAGCGGGACGATTTTTATTTAAGCAGAGTCGTGTCAGGATGATATGCGATTGCAATGCTCAGCCGGTTAAGATA?????????????????????????????????????????????????????????????ATGGCTGTCATTCTCAGTACATGGCCAACATGGGGTCGATTGCATCTTTGGCAATGGCAGTTGTTGTTAATGGCACCGAC---------------------------------------------TCAATGAAGCTGTGGGGATTGGTGGTATGCCACCACTCTTCACCACGCTATGTCCCTTTTCCCCTTCGCTATGCGTGCGAATTCCTGAT?????????????CTGCAGCTT?ATCTGGAGCTGCAATTGGCATCACAGTTAGCAGAGAAGAAAATTCTCCGAATGCAAACATTATTGTGTGACATGTTTCTCCGTGATGCTC??????????????????????????????????????????????????????GGGCTGCATTATATTATGGTGGGAAATGTTGGTTGCTTGGTGTTACCCCCACTGAGGCACAAGTTAAAGATATTGCAGATTGGCTACTTA?TAGCCATGG????????-??????????????????????????????????????????---????????????????????????????????????-????????????????------------------------??????---??????????-??????????????????????????????---????????GGGAGGGGCTAAGCATCATCCCAAGGACAAAGATGATGGTGGAAAAATGCATCCTAGATTTTCA--------TTCAAAACCTTTCTCGAAGTAGTCAAAGGCCGTAGT????????????????????????????????????????????????????????????????????????????????????????????????????????????????????????????????------????????????????????????????????????????????????-------????????????????????????????--????????????????????????????????????????????????GAATTGACAGGATTACAAGCTTCTCAAGCTATGGGGAAATCCCTAGTTAATGACATTGTTCATGAAGACTCACGCGGTGTTGTTGAAGTTCTTCTGCGCAGAGCTCT-AAAAG---GTGAGGAGGAYAAAAATGTTGAGGTGAAACTGCTGAGGTTTGGGATACAAACCCCAAATTCGGACATGTACCTTCTGGTTAATGCATGCACAAGTAG??????????????????????????????????????????????????????????????????????????????????????????????????????????????????????????????????????????????????????????????????????????????????????????????????????????????????????????????????????????????????GGGAAGTTTTTGGAAGTTTTTGTCAGCTCAAAGGTCAAGACACGCTCACTAAACTTATGATTTTACTGTACCGAGCAATTAGTGGCCATGACACCGAAAA???????????????TTTTAATAG?AAAGGAGAGTTTGTAGAGGTGTTCTTGATGGCCAACAAGAGAACGGACGAGATTGGAAATGCAGTTGGGTGTTTCTGCTTCTTGCAGATTATA------GAGATTAA------ACAACG----------------------------------GCAGTCCATAGAAGATGAACA---G??---????????ATCTTTCAGAACTCAAAGAGTTGACTTACATTATTCAAGAGATGAAAAA-TCCTTTGAACGGAATCCGTTTCACCCACCAGCTTCTGGAAGGTTCTGATATTTCAGAGAATCAGAAACAG---TTTCTCGAGACTAGTGATGCTTGTGAAAGACAGATATTATCCGTTATAGAGGAT---ATGCATTTT????-?????????????---CAGCAGGGTTGAGCTCAAGATGGAAGAATTTTTTTTGGGAAATATTATCGATGCTATTGCTAGTCAAGTTATGATTTTGTTAAAGGAAAA------GAATTTACAACTTCTCCATGATATCCCTGATCAAATCAAAACTCTCTGTTTACGTGGGGATCGAATTAAGC??????????????????????????????????????CATTATGCACCTTCGCCAAATGGTTGGGTTGAAATTAAGGTCACTCCTGGATTAGAGATGATACAAGACGGGAATGAGTTTGTTCATATACAATTTAG---AATGGCTCACCCAGG----AAATGGCAT--CCCTCGTACTGTTATTGAA---GACATGAACAGAGTAAAAAGTCAATGGACAACACAAGAAGGGATTGCTCTAAACCTTTCTCAGAAACTTCTCAATATAATGAATGGTAATGTTCGTTATATCAGAGATCAGAATAAATGCTACTTCCTCATTGATCTTGAATTCAAGACACA---GAAA------TCACGATAA--------------------------------------------------------------------------------------------
Chionanthus_rupicolus_phyB_I ATGGCT------TCAGGAAGCAGAGAAACGCATGC-------------------------------------------------------------------------------------------------TAGTAATCAAAATTCTCGAGTTATAAATCAAGCTCAATCGTCAGGTACAAGC--------------------------AATCCT---CGTCATCATAGTAATGTTAATGTAAATTCTAGCAGT---AATCAACGAGAACCAATT------------------------------------------AGCAAAGCTGTTGCACAGTACACAGTTGATGCCAGGCTCCATGCCGTCTTTGAGCAATCGGGTGAGTCAGGAAAATCATTTGATTATTCACA--GAGTATTAAGAACACAACACAATCTGT-TCCCGAGCAGCAAATCGCTACATATTTGTCGAGAATTCAGCGTGGTGGCCATATTCAACCCTTTGGTTGTATGATAGCCGTGGACGAGTCTAATTTTCGCGTGATATCATACTCGGAAAATGCCCGTGAAWTGCTTGGTTTAACTCCTCAATCAGTCCCAAGTCTTGAGAAGCCCGAGATTTTG----ACAA--------------------------------------TTGGGACTGATGTGCGGACCCTTTTTACCCC-ATCCAGCTCTGTTTTGCTTGAAAGGGCGTTTGGGGCACGKGAGATCACTTTGTTGAATCCGATTTGGACTCACTCTAAGAATTCTGGGAGGCCATTTTATTCTATTTTGCATAGGATAGACGTTGCCGTAGTGATTGATTTAGAGCCTGCAAGGACAGAGGATCCAGCCCTGTCTATTGCCGGTGCTGTCCAGTCACAGAAACTTGCAGTGAGGGCTATTTCTCGTTTGCAGTCACTCCCTGGTGGAGACATT--GAGCTTTTGYGTAATACGGTTGTTGAGAGTGTGAGGGAGCTCACGGGGTACGATAGGGTCATGGTTTATAAGTTTCATGAGGACGA---GCACGGTGAGGTTGTGGCTGAGAGTAAGAGGGACGACTTAGAGCCATATATCGGTTTGCATTATCCTGCCACAGACATTCC-TCAGGCTTCAAGGTTTTTGTTTAAGCAAAATAGGGTTAGGATGATCGTGGACTGTCATGCCACCCTTGTTAAGGTGATTCAGGATGAATCACTAATGCAGCCTCTGTGTTTGGTTGGTTCAACGCTTAGGGCTCCTCATGGCTGCCACGCTCAGTACATGGCAAATATGGGGTCAATTGCCTCGCTGACTTTGGCAGTTATTATTAATGGAAAAGACGAGGATGGTGTT---GGAGGAAGAAAT------------------TCTATGAGGCTGTGGGGATTGGTTGTTGGCCATCACACTTCTGCTAGGTGCGTTCCATTCCCACTCCGTTATGCTTGTGAATTCCTAATGCAGGCATTCGGGCTTCAGTTAAACATGGAACTGCAATTAGCATCACAGTTATCCGAGAAACGTGTTTTGAGGACACAAACGCTGTTATGTGACATGCTGCTTCGAGATTCCCCTACTGGCATCATTACCCAAAGCCCTAGTATTATGGATCTTGTCAAATGTGATGGTGCTGCACTTTTTTACAAGAAGAAGTATTATCCATTGGGCGTGACACCTTCTGAAACACAAGTAAAGGATATTGTGGAATGGTTGTTGGCTTTCCATGGAGACTCTA-CAGGTTTGAGCACTGATAGTCTGGCTGATGCAGGGTATCCAG---GGGCAGCCTCTCTAGGGGATGCTGTTTGTGGGATGG-CTGTTGCGTTTATCAC------------------------TTCAGG---AGATTTCTTG-TTCTGGTTCCGTTCCCACACTGCTAAAGAG---ATTAAGTGGGGTGGAGCAAAGCATCATCCAGAGGATAAAGATGATGGCCAGAAGATGCATCCACGTTCTTCA--------TTCAAAGCATTTCTAGAAGTGGTTAAGAGCCGAAGTATGCCTTGGGAGACTGCGGAAATGGATGCTATTCACTCTTTACAGCTCATTTTACGAGATTCTTTCAGGGATGCTGATAGAAGCAATTCTAAGGCTGTCATACAAGCTCAGAGCGGGGACTTGGACTT------GCAAAGGATGGATGAGCTTAGTTCAGTTGCCAGAGAAATGGTTAGGTT-------GATAGAGACTGCAACAGCTCCCATTTTT--GCTGTAGATGTTGAAGGCCACATAAATGGGTGGAATGCAAAAGTTGCAGATTTGACAGGACTATCCGTTGAAGAAGCAACGGGGAAGTC??????????????TTGTTCATAAAGAATCAGTAGAAACTGCGGACAAGCTTCTGTTTCATGCTCT-AAGAG---GTGAAGAAGATAAGAATGTGGAAATAAAGTTGCGGACTTTTGGCACTGAAGAACATAAAAAGGCTGTATTTGTGGTGGTAAATGCTTGCTCTAGCAAGGATTACACAAAYAATATTGTTGGGGTCTGCTTTGTTGGACAGGACATTACAGGACAGAAACTGGTAATGGACAAATTTATCCACATTCAAGGTGATTACAAGGCTATCGTACACAGTCCAAACCCTCTGATTCCTCCTATATTTGCTTCAGATGACAACACCTGTTGCTCTGAGTGKAATACTGCTATAGAAAAGCTCACTGGGTGGAACAGAGGAGACATCATTGGAAAGTTGTTAGTAGGGGAGGTAT?????????????????????????????????????????????????????????????????GCAATTGGTGGCCAGGAGACTGACAAGTTTCCGTTTTCCTTTTTTGACCGAAGTGGCAGATATGTACAAGCTCTTTTGACTGCAAATAAAAGGGTTAATGTGGAGGGACAGATTATTGGAGCATTTTGTTTCTTGCAGATTGCAAGTCCTGAATTGCA------GCAARCTATAAA-AGTTCAGAGGCAACAGGAAAAGATGTG---------------------------------------TGTTTCAAAAACGAAAGAGCTGGCTTACATTTGTCAGGAAATAAAGAA-TCCATTAAGCGGCATACGCTTCACTAACTCACTGTTGGAAGCCACAGAATTGACAGAAGATCAAAAGCAG---TTTCTTGAAACCAGTGCTGCTTGTGAGAAGCAGATGTTAAAGATTATAACGGAT---ATTGATCTGGAAA-ATATCGAGGATGG---TTCA---CTGGAGCTCGAGAAGACAGAATTCTTACTTCGGAGTGTAATAGATTCTGTTGTTAGCCAAGTAATGTTATTGCTGAGGGAAAG------AGGTCTGCAATTAATCCGAGATATCCCAGAAGAAATTAAGACATTGTTGGTCTATGGAGATCAAGTTAGAATTCAACAAGTATTTGCAGATTTCTTATTGAACATGGTGCATTATGCACCATCTCCAGAAGGTTGGGTAGAAATTCAACTTAGACCAAGCTTGAAGCATATTTCTGATGGAATAACCATTGTGCACATTGAATTTAG---AATTGTGYGCCCAGG----TGAAGGTCT--TCCTCCTGAACTGGTTCAA---GATATGTTT---CATAACAGTCGATGGGTGTCCCAGGAAGGCCTAGGACTAAGCATGTGCAGAAAAATCTTGAGGCTCATGGATGGTAAAGTTCAATATATCAGAGAATCAGAAAGATGCTATTTTCTGATTATCCTCGACCTACCCATGCC---GCAGAGCGGTTCGA-----------------------------AGAGCATTGTCTAA------------------------------------------------------
Chionanthus_rupicolus_phyB_II ATGGCT------TCAGGAAGCAGAGAAACGCATTC-------------------------------------------------------------------------------------------------TAATAATCACAATTCTCGGGCTTTAACTCAAGCTCAGTCGTCGGGTACAAGC--------------------------AATCCT---CATCATCATGGTAATGTTAATGTAAA??????????---??????????????????------------------------------------------??????????????????????????????????????????????????????????????TGAGTCTGGAAAATCATTCGATTATTCACA--GAGCATTAAGACCACAACACAGTCTGT-TCCTGAGCAGCAAATCGCCACTTATTTGTCCAAAATTCAGCGCGGTGGCCATATTCAACCCTTTGGTTGTATGATAGGTGTGGATGAATCGAATTTTTGCGTAATATCATACTCGGAAAATGCTCGTGAAATGCTTGGTTTAACTCCTCAGTCAGTCCCAAGTCTCGAAAGGCCTGAGATTTTG----ACAA--------------------------------------TTGGGACTGATGTGAGGACCCTTTTTACCCC-ATCCAGCTCTGCTTTGCTCGAGAGGGCGTTTGGGGCACGGGAGATCACTTTATTGAATCCCATTTGGATTCACTCTAAGAATTCTGGAAGGCCATTTTATGCTATTTTGCATAGGATAGATGTTGCCATAGTGATTGATTTAGAGCCTGCAAGGACAGAGGACCCAGCCCTGTCTATTGCTGGTGCTGTCCAGTCACAGAAACTTGCAGTTAGGGCTATTTCGCATTTGCAGTCGCTCCCTGGTGGGGACATT--AAGCTGTTGTGTGATATGGTTGTTGAGAGTRTGAGGGAACTCACGGGGTATGATAGGGTTATGGTTTACAAGTTTCATGAGGATGA---GCATGGTGAGGTTGTGGCTGAG?GTAAGAGAGCGGACTTAGAGCCATACATAGGTTTGCATTATCCTGCCACAGATATTCC-TCAGGCTTCAAGGTTTTTGTTTAAGCAGAATAGGGTTAGGATGATTGTTGACTGTCATGCCACCCCT?????????????????????????????????????????????????????????????????????????????????????????CATGGCAAATATGGGGTCAATTGCCTCGCTGACTTTGGCTGTTATTATTAATGGAAACGATGAGGATGGCTCT---GGAGGAAGAAAC------------------TCTATGAGGCTATGGGGATTGGTTGTTGGCC???????????GCTAGGTGCATTCCATTCCCACTCCGTTATGCTTGTGAATTCCTAATGCAGGCATTTGGGCTTCAGTTAAACATGGAACTGCAATTGGCATCACAGCTGTCTGAGAAACATGTTTTAAGGACGCAAACGCTATTGTGTGACATGCTGCTTCGAGATTCTCCTACTGGCATTGTTACGCAGAGCCCTAGTATTATGGATC???????????????????????????????????????????????????????????????????????ATGCAAGTAAAGGATATTGTGGAATGGTTGTTGGCTTTCCATGGAGACTCTA-CAGGTTTGAGCACTGATAGTCTGGCTGATGCAGGGTATCCAG---GGGCAGCCTCACTTGGGGATGCAGTTTGTGGGATGG-CTGTTGCGTATATCAC------------------------TTCAAG---AGACTTCTTG-TTTTGGTTCCGTTCCCATACTGCAAAAGAG---ATTAAGTGGGGTGGTGCAAAGCATCATCCAGAGGATAAAGATGATGGACAGAGGATGCATCCACGTTCTTCA--------TTCAAAGCATTTCTAGAAGTGGTTAAGAGCCGGAGTATGCCTTGGGAGAATGCCGAAATGGATGCCATTCACTCTTTGCAGCTCATTTTGCGAGATTCTTTTAGGGATGCTGATGGAAGCAATTCTAAGGCTGTTGTACAAGCTCACGGTGGGGACTTGGACTT------GCAAGGGATGGATGAGCTTAGTTCTGTTGCCAGAGAAATGGTTAGGTT-------GATAGAGACTGCAACAGCGCCCATTTTT--GCTGTAGATGTTGAAGGCCGCATAAATGGGTGGAATGCAAAAGTCGCAGATTTGACAGGACTATCTGTTGAAGACGCAATGGGGAAATCCTTGGTTCATGATCTTGTTCACAAAGAATCAGTAGAAACTGCAGACAAGCTTCTGTCTCATGCTCT-AAGAG---GTGAAGAAGATAAGAATGTAGAAATAAAGTTGAGGACATTTGGCACTGAACAACATAAGAAGGCTGTATTTGTGGTAGTAAATGCTTGCTCTAGCAAGGATTACACAAACAATATCGTTGGGGTCTGCTTTGTTGGACAGGACATTACTGGACAGAAACTGGTAATGGATAAATTTATTCACATTCAAGGTGATTACAAGGCTATYGTACWCAGTCCAAACCCTTTGATTCCACCTATATTTGCTTCAGATGACAACACCTGTTGCTCTGAGTGGAACACTGCTATGGAAAAGCTCACTGGGTGGAGCAGAGGGGACATCATTGGAAAGATGTTAGTAGGGGAAGTATTTGGCAGCTGCTGTCGGCTTAAAGGCGCAGATGCTGTGACAAAGTTCATGATCGTCTTGCATAATGCAATTGATGGC????????????????????????????????????????????????????????????????????????????????????????????????????????????????TTTGATTCTTGCAGATAGCAAGTCCTGAATTGCA------GCAAGCTTTAAG-AGTCCAGAAGCAACAGGAAAAGAAGTG---------------------------------------TGTTTCAAAGATGAAAGAGCTGGCTTACATTTGTCAGGAAATAAAGAA-TCCATTAAGTGGCATACGGTTTACTAACTCACTATTGGAAGCCACAGATTTGACAGAAGATCAAAAGCAG---TTTCTTGAAAGCAGTTCTGCTTGTGAGAAGCAGATGTTAAAGATTATTAAGGAC---GTGGATCTGGAAA-ATATTGAGGATGG---????---????????????????????????????????????????????????????????????????????????????GGGAAAG------AGGTCTTCAATTGATACGAGATATCCCAGAAGAAATTAAGACATTGTCTGTCTATGGTGATCAAGTTAGAATTCAACAGGTCTTGGCCAATTTCTTATCGAACATGGTGCATCATGCTCCATCTCCAGAAGGTTGGGTAGAGATTCAACTTAGACCGAGTTTGAAGCAAATTTCCGATGGAATTATCATTGTGCACATTGAATTTAG---AATTGTGTGCCCAGG----TGAAGGTCT--TCCTCCTGAACTAGTTCAA---GATATGTTC---CATAACGATCGATGGGTGTCCCAGGAAGGCCTAGGGCTAAGCATGTGCAGAAAAGTCTTGAGGCTCATGAATGGTGAAGTTCAATATATCAGAGAATCAGAAAGATGCTATTTTCTGATTATCCTCGACCTACCCACGCC---ACGGAGAGGTTCGA-----------------------------AGAGCTTTGTCTAA------------------------------------------------------
Chionanthus_rupicolus_phyE_I_pseudogene ATG---------------------------------------------------------------------------------------------------GAGAGGAGTGAGGAA-CAGAGTAAAGAAAATAAATATCCCAGTTCTTCGAAT----ATCAAG-------TTCTGGAAAAACGAGAAT---AAGAATAACACT------AATACT---------------------------------------------------------------GCCCTTTCTTCTTCTGCGGCAAGCAATATGAACACC---AACAAATCCATGGCTCAGTACAGTGCTGATGCGAGGCTGATGGCTGAGTTTGAGCAATCTGCGGAGTCGGGTAAG????????????---------????????????????????????????????????????????????????????????????AGAGGGGTGGTCTTTTGCAACCCTTTTGTTGTATGCTTGCTATCGAGGAATCCACTTTTAAAATCATAGCTTATAGTGAGAATTGTTTTGATATGTTGGGGTTGA---------------------------------------------AGAA---ATTTA---TTGAGTCGGAAGAGTTTACGAATCTCTTTGGACTTGATGCAAGAACCGTTTTTACCCC-TTCTTCAAGCGCTTCATTGGCAAAGGCCGTGGGGTCTAAGGAAATTTCATTTTTGAACCCAATTTGGGTTCATTCAGCGACTACCCACAATCCTTTTTATGCTATTCTACATAGAATTGATGTGGGAATTGTCATTGATTTGGAGCCTGCTTATTCCGGTGATCCTTCATTGCTGCATGCTGGTGCAATGCAGTCTCAGAAACTAGCTGTTAGGGCGATTTCGATGCTCCAGTCTCTTCCCGGGGGAGATCTA--GGGGTTTTGTGTGATACTGTAGTAGAAGATGTTCAGAAGCTTACTGGGTATGATAGAGTAATGGTTTATAAGTTTCATGATGATGA---TCATGGTGAGGCTGTGTCTGAAATT---AGGTCTGACTTGGAGCCCTACTTGGGATTGCACTATCCTGCAACAGATATTCC-CCAAGCGGCACGATTTTTATTTAAGCAGAGTCGTGTCAGGATGATCTGCGATTGCAATGCTCAGCCAGTAAAGATAGTCYAAATTGATGAACTTAAGCAACCTCTTTGCTTGGTTAATTCAACACTTCGAGCGCCCCATGGCTGTCATTCTCAGTAAATGGCCAACATGGGGTCGATTGCATCTTTGGCAATGGCAGTTGTTGTTAATGGCACCGAC---------------------------------------------TCAATGAAGCTGTGGGGATTGGTGGTATGCCATCACTCTTCACCACGCTATGTCCCTTTTCCCCTTCGCTATGCGTGTGAATT???????????????????????????????????????????TTGGCATCACAGTTAGCAGAGAAGAAAATTCTCCGAATGCAGACATTATTGTGTGACATGTTTCTCCGTGATGCTCCATTTGGCATTGTTACTCAGTCTCCTAGCATCATGGATCTTGTAAAGTGTGATGGGGCTGCATTATATTATGGTGGGAAATGTTGGTTGCTTGGTGTTACCCCCACTGAGGCACAAGTTAAAGATATTGCATATTGGCTACTTACTAGCCATGAGGACTCAA-CAGGGCTAAGTACAGATAGTCTTGCCGATGCTGGCTATCCAG---GTGCAGCTCTACTTGCCGTTGCAGTTTGTGGAATGG-CTGCAGCAAGAATTAC------------------------CTCCAC---AGATTTTCTA-TTTTGGTTTAGGTCCCACACAACAAAAGAA---ATCAAATGGGGAGGGGCTAAGCATCATCCCAAGGACAAAGATGATGGTGGAAAAATGCATCCTAGATTTTCA--------TTCAAAACCTTTCTTGAAGTAGTTAAAGGCCGTAGTTTTCCGTGGGAGGTTTCAGAGATTAATGCTATTCACTCTTTACAGCTTATAATGAGAGATTCATTTCAGGATGTTGAAGACAATGGTTCTAAACCCACGATACATTCTCAATAGAATAATTTGGACAG------GCCAGAGGTGGATGAACTTACTTCTGTGGCAGTTGWAATGGTCAAATT-------GATAGAGACAGCCATTGCTCCAATTTTT--GGGGTTGATTCATGTGGTTTGATTAATGGATGGAATGCAAAAATGAGTGAATTGACAGGATTACAAGCTTCTCAAGCTATGGGGAAATCCCTAGTTAATGACATTGTTCATGAAGACTCACACGGTGTTGATGAAGTTCTTCTGCACAGAGCTCT-AAAAG---GCTAGGAGKACAAAAATGTTGAGGTGAAACTGCTTAGGTTTGGGATACAAACCCCAAATTCGGACATTTACCTTCTGGCTAATGCTTGCACAAGTAGGGACTATAAAAATGATATTGTAGGTACGTGCTTCATGGCTCAGGATATCACATCTGAAAAAATTGTGATGGACAAATTCATCCGTCTCCAAGGGGATTATAAGGCTATTATACAAAGTGTAAATCCACTTATTCCATCCATATTTGCTACTGATGAGAATGCCTGTTGTTCAGAATGGAATGCAGCCATGGAAAAACTAACAGGTATGACGAGACATGAAATAGTTGGTAAAATGTTGGCAGGGGAAGTTTTT----------GTCAGCTCAACGGTCAAGACACGCTCACTAAACTTATGATTTTCCTGTACCGAGCAATTAGTGGCCATGACACCGAAAAGCTTCTTTTTGGATTTTTCAATAGAAAAGGAGAGTTTGTAGAGGTGTTCTTGATGGCCAATAAGAGAATGGACGAGATTGGAAATGCAGTGAGTTGTTTCTGCTTCTTGCAGATTATA------GAGATTAA------ACAACG----------------------------------TCAGTCCATAGAAGATGAACA---GGA---GAAGGAGCATCTTTCAAAACTCAAAGAGTTGACTTACATTATGCAAGAGATGAAAAA-TCCTTTGAACGGAATTCGTTTCACCCACCAGCTTCTGGAAGGTTCTGATATTTCAGAGAATCAGAAGCAG---TTTCTTGAGACTAGTGATGCTTGTGAAAGACAGATATTATCTGTTATAGAGGAT---ATGCATTTTCAAA-GTTTAGAAGACAG---CAGCAGGGTTGAGCTCAAGATGGAAGAATTTTTTTTGGGAAATATTA--GATGCTATTGCTAGTCAAGTTATGGTTTTGTTAAAGGAAAA------GAATTTACGACTTCTCCATGATATCCCTGATCAAATCAAAACTCTCTGTTTACGTGGGGATCGAATTAAGCTGCAGTTGGCGTTGTCAGATTTCTTGCTCAGCATAGTGCATTATGCACCTTCTCCAAATGGTTGGGTTGAAATTAAGGTCTCTCCTGGATTAGAGATGATACAAGACGGGAATGAGTTTGTTCATATACAATTTAG---AATGGCTCACCCAGG----AAATGGCAT--CCCTCATACTGTTATTGAA---GACATGAACAGAGCAAAAAGTCAATGGACAACACAAGAATGGATTGCTTTAAACCTTTCTCAGAAACTTCTCAATATAATGAATGGTAATGTTCATTATATCAGAGATGAAAATAAATGCTACTTCCTCGTTGATCTTGAATTCAAGACACA---GAAA------TCACGATAA--------------------------------------------------------------------------------------------
Chionanthus_rupicolus_phyE_II_pseudogene ATGTTCAAA------------------------------------------------------------------------------------------------------------------------------------------------------------------------------------------------------------------------------------------------------------------------------------------------GCTAGCAACATGAACGTG---GAAAGAGCTACGACTCAATTCAGTGTTGATGCTAGGCTCATGGCTGACTTTGAGAATTTCGACTAGTTTGGTAAGTATTTTCATTACTCAAATTTAGTTAATTATGCACCATACAACATAAGAATTGAAGAATAAATGAGTGCTTATTTATCGAGTATTCAGAAGGGTGGCCTTGTGCAACCCTTTTGCTGTATGCTTACAATTAAAGACTCCACTTTCGAGATCATCGCTTACAGTGAGAATTTCTTTGATATGTTAGGTTTAA----------------------------------------------TGATCTCGTTGTGGTTAACTCAAAAGAATTGATGGGCTTGATTGGAATTGATGCAAGAACCCTTTTCACCCC-TTCTTCAAGTTCCTTGCTAGTGGAAGCAGCAG-TTCCAGAGAGATTTCTTTGTAGAATCGTATGTGGGTTCATTCTAGGGCTACCCATAAGCCATTTTATGCCATACTTCACAAAATTGATGTAAGAATTGTGATTGATTTAAAGCCTGCTCACTCTGGTGATCTTGCATTGTTGCATTCTGGTGCATTGCAGTCCTATAAACTAGTTGTTAAGTCTGTTTCTAGACTACAGTCTGTCCCTGAGGGAGATATATAGGGGTTTTATGTGACACAGTGGTAGAAGATGTTGAGAAGCTTACTAGGTATGATAGGGTTATGATCTTCAGATTCCACAATGATAA---TTACAGCGAGGTTGTGTTAAAAATTAGAAAGTCTAGCTTAGAGCCCTATTTAGGGTTGTACTATGCTGCAACTGATATACT-ACAAGGAGCACGATTCTCGTTCAAGCAGAATTGTGTTAGGATGATTTATAACTGCTACTTCCAGCCTGTTAAGATAATTCAAAGTGAATAATTGAAGCAAACTCTTCGTTTGGTTAATTCAACTCTTCGAGTGCCCCATGAATGTCATATGTAG???????????????????????????????????????????????????????????????---------------------------------------------?CAATGAAGCTATGGGGATTGGTAGCATGCCACCATACTTCAAAACACCATATCGCTTTCCCCCTTGGCTATGCTTTTGAGTTTCTAATGCAGGCATTTAGGCTGCAGCTCTATATGGAGCTCAAWTTGGCATCACTAGAAGTGGATAAGAAAATTCTCCCGACACAAACATTATTACGT--------------------------------------------------------------------------------------------------------------------------------------------------------------------------------------------------------------------------------------------------------------------------------------------------------------------------------------------------------------------------------------------------------------------------------------------------------------------------------------------------------------------------------------------------------------------------------------------------------------------------------------------------------------------------------------------------------------------------------------------------------------------------------------------------------------------------------------------------------------------------------------------------------------------------------------------------------------------------------------------------------------------------------------------------------------------------------------------------------------------------------------------------------------------------------------------------------------------------------------------------------------------------------------------------------------------------------------------------------------------------------------------------------------------------------------------------------------------------------------------------------------------------------------------------------------------------------------------------------------------------------------------------------------------------------------------------------------------------------------------------------------------------------------------------------------------------------------------------------------------------------------------------------------------------------------------------------------------------------------------------------------------------------------------------------------------------------------------------------------------------------------------------------------------------------------------------------------------------------------------------------------------------------------------------------------------------------------------------------------------------------------------------------------------------------------------
Chionanthus_virginicus_phyB_I ATGGCT------TCAGGAAGCAGAGAAACGCACTC-------------------------------------------------------------------------------------------------TAATCATCACACTTCTCGGGCTTTAACTCARGCTCAATCGTCAGGTACAAGC--------------------------AATCCT---CRTCATCATAGTAATGTTAATGTAAATTCTAGCAGT---AATCAAAGAGAACCAATT------------------------------------------AGCAAAGCTGTTGCACAGTACACAGTTGATGCCAGGCTCCATGCCGTCTTTGAGCAATCGGGTGAGTCAGGAAAATCATTTGATTATTCACA--GAGTATTAAGACCACAACACAATCTGT-TCCCGAGCAGCAAATCGCTACTTATTTGTCGAGAATTCAGCGTGGTGGCYATATTCAACCCTTTGGTTGTATGATAGCCGTGGACGAGTCTAATTTTCGCGTGATATCATACTCGGAAAATGCCCGTGAAATGCTTGGTTTAACTCCTCAATCAGTCCCAAGTCTTGAGAAGCCAGAGATTTTG----AAAA--------------------------------------TTGGGACTGATGTACGGACCCTTTTTACCCC-ATCCAGCTCTGTTTTGCTTGAAAGGGCGTTTGGGGCACGGGAGATCACTTTGTTGAATCCGATTTGGATTCACTCTAAGAATTCTGGGAGGCCATTTTATGCTATTTTGCATAGGATAGATGTTGCCGTAGTGATTGATTTAGAGCCTGCAASGACAGAGGATCCAGCCCTGTCTATTGCCGGTGCTGTCCAGTCACAGAAACTTGCAGTGAGGGCTATTTCTCATTTGCAGTCGCTCCCTGGTGGGGACATT--AAGCTTTTGTGTGATACGGTTGTTGAGAGTGTGAGGGAGCTCACGGGGTACGACAGGGTTATGGTTTATAAGTTTCACGAGGACGA---GCACGGTGAGGTTGTGGCTGAGASTAAGAGGGAGGACTTAGAGCCATATATCGGTTTGCATTATCCTGCCACAGATATTCC-TCAGGCTTCAAGGTTTTTGTTTAAGCAAAACAGGGTTAGGATGATCGTGGACTGTCATGCTACCCACGTTAGGGTGATTCAGGATGAATCACTACTGCAGTCTCTGTGTTTGGTTGGTTCAACGCTTAGGGCTCCYCATGGCTGCCACGCTCAGTACATGGCAAATATGGGGTCAATTGCCTCGCTGACTTTGGCMGTTATTATTAATGGAAACGACGAGGATGGTGTT---GGAGGAAGAAAT------------------TATATGAGGCTGTGGGGATTGGTTGTTGGCCATCACACTTCTGCTAGGTGCATTCCATTCCCACTCCGTTATGCTTGTGAATTCCTAATGCAGGCAT?????????????????????????????????????????????????????????????????????????????????????????????????????????????????????????????????????????????ATCTTGTGAAATGTGATGGTGCTGCACTTTATTACGAGAAGAAGTATTATCCATTGGGCGTGACACCTTCTGAAACACAAGTAAAGGATATTGTGAAATGGTTGTTGGCTTTCCATGGAGACTCTA-CAGGTTTGAGCACTGATAGTCTGGCTGATGCAGGGTATCCAG---GGGCAGCCTCTCTAGGGGATGCTGTTTGTGGGATGG-CTGTTGCGTATATCAC------------------------TTCAGG---AGACTTGTTG-WTCTGGTTCCGTTCYCACWCTGCTAAAGAG---ATTAAGTGGGGTGGGGCAAAGCATCATCCAGAGGATAAAGATGATGGCCAGAGGATGCATCCGCGTTCTTCA--------TTCAAAGCATTTCTAGAAGTGGTCAAGAGGCGAAGTATGCCTTGGGAGAATGCGGAAATGGACGCCATTCACTCTTTGCAGCTCATTTTACGAGATTCTTTCAGGGATGCTGATAGAAGCAATTCTAAGGCTGTCGTACAAGCTCAGAGTAGGGACTTGGACTT------GCAAAGGATGGATGAGCTTAGTTCTGTTGCCAGAGAAATGGCTAGGTT-------GATAGAGACTGCAACAGCTCCCATTTTT--GCTGTAGATGTTGAAGGCCACATAAATGGGTGGAATGCAAAAGTTGCAGATTTGACAGGACTATCCGTTGAAGAAGCAATGGGGAAGTCCTTGGTCCACGATCTTGTTCATAAAGAATCAGTAGAAACTGCGGACAAGCTTCTGTTTCGTGCTCT-AAGAG---????????????????????????????????????????????????????????????????????????????????????????????????AGGATTACACAAACAATATTGTTGGGGTCTGCTTTGTTGGACAGGACATTACTGGACAGAAACTGGTAATGGACAAATTTATCCACATTCAAGGTGATTACAAGGCTATTGTACACAGTCCAAACCCTCTGATTCCACCTATATTTGCTTCAGATGACAACACCTGTTGCTCTGAGTGGAATACTGCTATAGAAAAGCTCACTGGGTGGAACAGAGGGGACATCATTGGAAAGTTGTTAGTAGGGGAAGTATTTGGTAGTTGCTGTCGGCTTAAAGGCACAGATGCTATGACAAAGTTCATGATCGTCTTGCATAATGCAATTGGTGGCCAGGATACTGACAAGTTTCCGTTTTCGTTTTTTGACCGAAGTGGCAGATATGTACAARCTCTTTTGACTGCAAATAAGAGGGTTAATATGGAGGGACAGATTATTGGAGCATTTTGTTTCTTGCAAATTGCGAGTCCTGAATTGCA------GCAAGCTATAAA-AGTCCAGAGGCAACAGGAAAAGATGTG---------------------------------------TGTTTCAAAAATGAARGAGCTGGCTTACATTTGTCAGGAAATAAAGAA-TCCATTAAGCGGCATACGCTTCACTAACTCACTGTTGGAAGCCACAGATTTGACAGAAGATCAAAAGCAG---TTKCTTGAAMCCAGTGCTGCTTGTGAGAAGCAGATGTTAAAGATTATAAAGGAT---ATTGATCTGGAAA-ATATCGAGGATGG---TTCA---CTGGAGCTCGAGAAGGCAGAATTCTTACTTGGGAGTGTAATAGATGCTGTTGTTAGCCAAGTAATGTTATTGCTGAGGGAAAG------AGGTCTGCAATTAATCCGAGATATCCCAGAAGAAATTRAGACATTGTCGGTCTATGGCGATCAAGTTAGAACTCAACAGGTCTTTGCAGATTTCTTATTGAACATGGTGCATTATGCACCATCTCCWGAAGGTTGGGTAGAAATTCAACTTAGACCAAGCTTGAAGCATATTTCTGATGGAATAACCATTGTGCACATTGAATTTAG---AATTGTGTGCCCAGG----TGAAGGTCT--TCCTCCTGAACTGGTTCAA---GATATGTTT---CATAACAGTCGATGGGTGTCCCAGGAAGGCCTAGGACTGAGCATGTGCAGAAAAATCTTGAGGCTCATGGATGGTGAAGTTCAATATATCAGAGAATCAGRAAGATGCTATTTTCTGATTATCCTCGACCTACCCATGCC---GCAGWGAGGTTCGW-----------------------------AGAGCGYTMTCTAA------------------------------------------------------
Chionanthus_virginicus_phyB_II ATGGCT------TCAGGAAGCAGAGAAACGCATTC-------------------------------------------------------------------------------------------------TAATAATCACAATTCTCGGGCTTTAACTCAAGCTCAATCGTCGGGTACAAGC--------------------------AATCCT---CATCATCACAGCAATGTTAATGTAAATTCTAGCAAT---AGTCATAGAGAATCAGCT------------------------------------------AGCAAAGCTGTTGCACAGTACACAGTTGATGCTAGGCTTCATGCTGTTTTCGAGCAATCGGGTGAGTCTGGAAAATCATTCGATTATTCACA--GAGCATTAAGACYACAACACAGTCTGT-TCCTGAGCAGCAAATCGCCACTTATTTGTCCAAAATTCAGCGCGGTGGCCATATTCAACCCTTTGGTTGTATGATAGCTGTGGATGAGTCGAATTTTTGCGTAATATCATACTCGGAAAATGCTCGTGAAATGCTTKGTTTAACTCCTCAATCAGTCCCAAGTCTCGAGAAGCCTGAGATTTTG----ACAA--------------------------------------TTGGGACTGATGTGAGGACCCTTTTTACCCC-ATCCAGCTCTGTTTTGCTCGAGAGGGCGTTTGGGGCACGGGAGATCACTTTATTGAATCCCATTTGGATTCACTCTAAGAATTCTGGAAGGCCATTTTATGCTATTTTGCATAGGATAGATGTTGCCATAGTGATTGATTTAGAGCCTGCAAGGACAGAGGACCCAGCCCTGTCT??????????????????????????????GCAGTTAGGGCTATTTCGCATTTGCAGTCGCTCCCTGGTGGGGACATT--AAGCTGTTGTGTGAYATGGKTGTTGAGAGTGTGAGGGAACTCACGGGGTATGAGAGGGTTATGGTTTACAAGTTTCATGAGGATGA---GCACGGTGAGGTTGTGGCTGAGAGTAAGAGGGCGGACTTAGAGCCATACATAGGTTTGCATTATCCTGCCACAGATATTCC-TSAGGCTTCAAGGTTTTTGTTTAAGCAGAATMGGGTTAGGATGATYGTTGACTGTCATGCCACCCCTGTTAGGGTGATTCAGGATGAATCACT???????????????????????????????????????????????????????????????????????????????????????????????????????????????????????ACGACGAGGATGCCTCT---GGAGGAAGAAAC------------------TCTATGAGGCTTTGGGGATTGGTTGTTGGTCATCACACTTCTGCTAGGTGCATTCCATTCCCACTCMGTTATGCTTGTGAATTCCTAATGCAGGCATTTGGGCTACAGTTAAACATGGAACTGCAATTGGCATCACAGCTGTCTGAGAAACATGTTTTAAGGACGCAAACGCTATTGTGTGACATGCTGCTTCGAGATTCTCCTAGTGGCATTGTTACGCAGAGCCCTAGTATTATGGATCTTGTGAAATGTGATGGTGCTGCACTTTATTACCAGGGGAAGTATTATCCATTGGGTGTGACACCTTCTGAAATGCAAGTAAAGGATATTGTGGAATGGYTGTTGGCTTTCCATGGAGACTCTA-CGGGTTTGAGCACTGATAGTCTGGCTGATGCAGGGTATCCAG---GGGCAGCCTCMCTTGGGGATGCAGTTTGCGGGATGG-CTGTTGCGTATATCAC------------------------GTCAAR---AGACTTCTTG-TTTTGGTTCCGTTCCCATACTGCAAAAGAG---ATTAAGTGGGGTGGTGCAAAGCATCATCCAGAGGATAAAGATGATGGCCAGAGGATGCATCCACGTTCTTCA--------TTCAAAGCATTTCTAGAAGTGGTTAAGAGCCGGAGTATGCCTTGGGAAAATGCCGAAATGGATGCSATTCACTCTTTGCAGCTCATTTTACGAGATTCTTTTAGGGATGCTGATGGAAGCAATTCTAAGGCTGTYGTACAAGCTCACGGTGGGGACTYGGACTT------GCAAGGGATGGATGAGCTTAGTTCTGTTGCCAGAGAAATGGTTMGGTT-------GATAGAGACTGCAACAGCKCCCATTTTT--GCTGTAGATGTTGAAGGCCGCATAAATGGGTGGAATGCAAAATTCGCAGATTTGACAGGACTATCCGTTGAAGAAGCAATGGGGAAATCCTTGGTTCATGATCTCGTTCACAAAGAATCAGTAGAAACTGCAGACAAGCTTCTGTCTCATGCTCT-AAGAG---??????????????AATGTAGAAATAAAGTTGAGGACATTTGGCACTGAACAACATAAGAAGGCTGTATTTGTGGTAGTAAATGCTTGCTCTAGCAAGGATTACACAAACAATATCGTTGGGGTCTGCTTTGTTGGACAGGACATTACTGGACAGAAACTGGTAATGGATAAATTTATCCACATTCAAGGTGAT??????????????????????????????????????????ATATTTGCTTCAGATGACAACACCTGTTGCTCTGAGTGGAACACTGCTATGGAAAAGYTCACTGGGTGGAGCAGAGGGGACATCATTGGAAAGATGTTAGTAGGGGAAGTATTTGGCAGCTGCTGTCGGCTTAAAGGCGCAGATGCTGTGACAAAGTTCATGATCGTCTTGCATAATGCAATTGATGGGCAGGATACTGACAAGTTCCCATTTTCATTTTTTGACCGAAGTGGCAGATATGWACATGCTCTCTTGACTGCAAATAAGAGGGTTAATATGGACGGACAGATTATTGGAGCRTTTTGTTTCTTGCAGATAGCAAGTCCTGAATTGCA------GCAAGCTTTAAG-AGTCCAGAAGCAACAGGAAAAGAAGTG---------------------------------------TGTTTCGAAGATGAAAGAGCTGGCTTACATTTGTCAGGAAATAAAGAA-TCCATTAAGTGGCATACGGTTTACTAACTCACTGTTGGAAGCCACAGATTTGACAGAAGATCAAAAGCAG---TTTCTTGAAAGYAGTGCTGCTTGTGAGAAGCAGATGTTAAAGATTATAAAGGAT---GTTGATCTGGAAA-ATATTGAGGATGG---TTCC---CTGGAGCTCGARAAGGCAGAATTCTTACTTGGGCGTGTAATAGATGCTGTTGTTAGCCAATCAATGTTATTGCTGAGGGAAAG------AGGTCTTCAATTGATACGAGATATCCCAGAGGAAATTAAGACRTTATCTGTCTATGGTGATCAAGTTAGAATTCAACAGGTCTTGGCCAATTTCTTATCGAACATGGTGGGTCATGCTCCATCTCCAGAAGGTTGGGTAGAAATTCAACTKAGACCAAGTTTGAAGCAAATTTCCGATGGAATTATCGTTGTGCATATTGAATTTAG---AATTGTGTGCCCAGG----TGAAGGTCT--TCCTCCTGAACTAGTTCAA---GATATGTTC---CATAACGGTCGATGGGTGTCCCAGGAAGGCCTAGGGCTAAGCATGTGCAGAAAAATCTTGAGGCTCATGAATGGTGAAGTTCAATATATCAGAGAATCAGAAAGATGCTATTTTCTGATTATCCTCGACCTACCCACGCC---ACGGAGAGGTTCGA-----------------------------AGAGCGTTKTCTAA------------------------------------------------------
Chionanthus_virginicus_phyE ATG---------------------------------------------------------------------------------------------------GAGAGGAGTGAGGAA-CAGTGTAAAGAAAATAAATATCC?????????????----??????-------??????????????????---????????????------??????---------------------------------------------------------------?????????????CTGCTGCAAGCAATATGAACACC---AACAAATCCATGGCTCAGTACAGTGCTGATGCGAGGCTGATGGCTGAGTTTGAGCAATCTGCGGAGTCGGGYAAGTCGCTTAACTAT---------GTTTTTCATGCGCCACAGATTTTGAGTACCGAGGAACAGGTGTCTGTTTATTTATCAAGAATCCAGAGGGGTGGTCTTGTGCAACCCTTTGGTTGTATGCTTGCTATCGAGGAATCCACTTTTAAAATCATAGCTTATAGTGAGAATTGTTTTGATATGTTGGGGTTGA---------------------------------------------AGAA---ATTTG---TTGAGTCKGAAGAGTTTACGAATCTCTTTGGACTTGATGCAAGAACCCTTTTTACCCC-TTCTTCAAGCGCTTCATTGGCAAAGGCCGTGGGGTCTAAGGAAATTTCTTTTTTGAACCCAATTTGGGTTCATTCTGCGACTACCCACAAGCCTTTTTATGCTATTCTACATAGAATTGATGTGGGAATTGTCATTGATTTGGAGCCTGCTTATTCTGGTGATCCTTCATTGCTGCATGCTRGTGCGGTGCAGTCTCAGAAACTAGCTGTTCGGGCAATTTCGAGGCTCCAGTCTCTTCCCGGGGGAGATATA--GGGGTTTTGTGTGATACTGTAGTAGAAGATGTTCAGAAGCTTACTGGGTATGATAGAGTAATGGTTTATAAGTTTCATGATGATGA---TCATGGTGAGGTTGTGTCTGAAATTAGAAGGTCTGACTTGGAGCCCTACTTGGGATTGCACTATCCCGCGACAGATGTTCC-CCAAGCGGCACGATTTTTGTTTAAGCAGAGTCGTGTCAGGATGATCTGTGATTGCWATGCTCAGCCGGTTAAGATAGTCCAAATTGAAGAACTTAAGCAGCCTCTTTGCTTGGTTAATTCAACACTTCGAGCGCCCCATGGCTGTCATTCTCAGTACATGGCCAACATGGGGTCGATTGCATCTTTGGCAATGGCAGTTGTTGTTAATGACACCGAC---------------------------------------------TCAATGAAGCTGTGGGGATTGGTGGTATGCCACCACTCTTCACCACGCTATGTCCCTTTTCCCCTTCGCTATGCGTGYGAATTCCTGMTGYAGGCATTTAGCCTGCAGCTTTATCTGGAGCTGCAATTGGCGTCACAGTTAGCAGAGAAGAAAATTCTCCGAATGCAGACG??????????????GTTTCTCCGTGATGCTCCATTCGGCATTGTCACTCAGTCTCCTAGCATCATGGATCTTGTAAAGTGTGATGGGGCTGCATTATATTATGGTGGGAAATGTTGGTTGCTTGGTGTTACCCCCACTGAGGCACAAGTTAAAGATATTGCAGATTGGCTACTTACTAGCCATGGGGACTCAA-CAGGGCTAAGTACGGATAGTCTTGCGGATGCTGGCTATCCAG---GTGCACCTCTACTCGGCGTTGCAGTTTGTGGAATGG-CTGCAGCAAGAATTAC------------------------TTCCAG---AGATTTTCTA-TTTTGGTTTAGGTCCCACACAGCAAAAGAA---ATCAAATGGGGAGGGGCTAAGCATCATCCCAAGGACMAAGATGATGGTGGGAAAATGCATCCTAGATTTTCA--------TTCAAAACCTTTCTCGAAGTAGTTAAAGGCCGTAGTTTGCTGTGGGAGGTTTCAGAGATTAATGCTATTCACTCTTTACAGCTTATAATGAGAGATTCATTTCAGGATGTTGAAGACAGTGGTTCTAAACCCACGATACATTCTCACCAGAATAATTTGGACGG------GCCAGAGGTGGATGAACTTACTTCTATGGCAGTTGAAATGGTCAAATT-------GATAGAGACAGCCATTGCTCCAATTTTT--GGGGTTGATTCACWTGGTTTGATTWATGGATGGAATGCAAAAATGAGTGAATTGACAGGATTACAAGCTTCTCAAGCTATGGGGAAATCCCTAGTTAATGAAATTGTTCATGAAGACTCACGCGGTGTTGTTGAAGTTCTTCTGCACAGATCTCT-AAAAG---GCGAGGAGGACAAAAATGTCGAGGTGAAACTGCTGAGGTTTGGGACACAAACATCAAATTCGGACATTTACCTTCTGGCTAATGCATGCACAAGTAGGGACTATAAAAATGATATTGTAGGTGTGTGCTTCATGGCTCAGGATATCACATCTGAAAAAAKTGTGATGGACAAATTCATCCATCTGCAAGGGGATTATAAGGCTATTGTACAAAGTGTAAATCCACTTATTCCACCCATATTTGCTACCGATGAGAAYGCCTGTTGTTCAGAATGGAATGCAGCCATGGAAAAACTAACAGGYTGGACGAGACATGAAATTGTTGGTAAAATGTTGGCAGGGGAAGTTTTTGGAAGTTTTTGTCAGCTCAAAGGTCAAGACACGCTCACTAAACTTATGATTTTACTGTACCSAGCAATTAGTGGCCATGACACCGAAAAGCTTCTTTTTGGATTTTTCAATAGAAAAGGAGAGTTTGTAGAGGTGTTCTTGATGGCCAATAAGAGAACAGACRAGGTTGGAAATGCTGTTGGGTGTTTCTGCTTCTTGCAGATTATA------GAGATAAA------ACAAMG----------------------------------GCAGTCCATAGAAGACGAACA---GGA---GAAGGAGCATCTTTCAAAACTCAAAGAGTTGACTTACATTATGCAAGAGATGAAAAA-TCCTTTGAATGGAATCCGTTTCA?????????????????????????????????????????????AG---TTTCTTGAGACTAGYGATGCTTGTGAAAGACAGATATTATCTATTATAGAKGAT---ATGCATTTTCAAA-GTTTAGAAGACGG---???????GTTGAGCTCAAGATGGAAGAATTTTTTTTGGGAAATATTATCGATGCTATTGCTAGTCAAGTTATGAKTTTGTTAAAGGAAAA------GAATTTACAACTTTTCCATGATATCCCTGATCAAATCAAARCTCTCTGTTTMCGTGGGGATCGAATTAAGCTGCAGTTGGCGTTATCAGATTTCTTGCTCAGCATAGTGCATTATGCACCTTCTCCAAATGGTTGGGTTGAAATTAAGGTCTCTCCTGGATTAGAGRTGATACAAGACGGGAATGAGTTTGTTCATATACAATTTAG---AATGGCTCACCCAGG----AAATGGCAT--CCCTCATACWGTTATTGAA---GACATGAACAGAGCAAAAAGTCAATGGACAACACAAGAAGGGATTGCTTTAAACCTTTCTCAGAAACTTCTCAATATAATGAATGGTAATGTTCGTTATATMAGAGATCAGAATAAATSCTACTTCCTCGTTGATCTTGAATTCAAGACACA---GAAA------TCACGATAA--------------------------------------------------------------------------------------------
Chrysojasminum_fruticans_phyB ATGGCT------TCAGGAAGCAGAGAAACACGCCC-------------------------------------------------------------------------------------------------TAA?????????????????????????????????????????????????--------------------------??????---????????????????????????????????????---??????????????????------------------------------------------????????????????????????????????????????????????????????????????????????????????????????????--???????????????????????????-?????????????????????????????????????????GGGGTGGCCATATTCAATCATTTGGTTGTATGATAGGTGTAGACGAGTCGAATTTTCGCGTCATATCTTACTCCGAAAATGCTCGCGAAATGCTTGGTTTAACTCCTCAATCAGTCCCAAGTCTTGAGAAGCCTGAGATTTTG----ACAA--------------------------------------TTGGGACTGATGTGAGGACCCTTTTTACCCC-ATCGAGCTCTGTTCTGCTTGAGAGAGCATTTGGGGCACGCGAAATCACGTTATTGAATCCAGTTTGGATTCATTCTAAGAATTCTGGGAGGCCATTTTATGCTATTTTGCATAGAATAGATGTTGCTATAGTAATTGATTTAGAGCCTGCAAGAACAGAGGATCCTGCCCTGTCTATTGCAGGTGCTGTCCAGTCACAAAAACTTGCTGTTAGGGCTATTTCACATTTGCAGTCACTCCCTGGTGGGGATATT--AAGCTATTGTGTGACACAGTTGTTGAGAGTGTGAGAGAGCTCACGAGGTATGATAGGGTTATGGTTTACAAGTTTCACGAGGACGA---GCATGGTGAGGTTGTGGCTGAGAGTAAGAGGGCAGACTTAGAGCCATATATCGGCTTGCATTATCCTGCCACTGATATTCC-TCAGGCTTCGAGGTTCTTGTTTAAGCAGAATAGGGTTAGGATGATCGTCGACTGTCATGCCACCCCAGTTAGGGTGATTCAAGATGAATCACTAATGCAACCCTTGTGTTTGGTGGGCTCCACGCTTAGGGCCCCCCATGGCTGCCATGCTCAATACATGGCAAATATGGGTTCAATTGCCTCACTGACTTTGGCTGTGATCATTAACGGAAATGATGAAGATGGTGTT---GGAGGAAGAAAT------------------TCTATGAGGCTGTGGGGATTGGTTGTGGGCCACCACACCTCTGCTAGGTGCATCCCTTTCCCACTCCGTTATGCTTGTGAATTCCTAATGCAGGCATTTGGGCTTCAGTTAAACATGGAGCTCCAATTGGCATCACAGTTGTCTGAAAAACGTGTTTTGAGGACACAAACACTGTTGTGTGACATGCTTCTTCGAGACTCTCCTACGGGCATTGTCACACAGAGCCCTAGTATTATGGATCTTGTGAAATGTGATGGAGCTGCTCTTTATTACAAGGGGAAATATTATCCATTAGGGGTGACACCTTCTGAAACTCAAGTAAAGGATATTGTTGAATGGTTGTTAGCTTACCATGGAGACTCGA-CCGGTTTGAGCACTGATAGTCTTGCTGACGCTGGGTATCCAG---GTGCAGCCTCGCTAGGGGATGCTGTTTGTGGGATGG-CTGTTGCATATATAAC------------------------TTCAAG---AGACTTCTTG-TTCTGGTTTAGGTCTCACACGGCGAAAGAG---ATTAAGTGGGGTGGGGCAAAACATCACCCGGAGGATAAAGATGACGGCCAGAGGATGCATCCACGATCTTCG--------TTCAAAGCATTTCTTGAAGTGGTTAAGAGTAGGAGTATGCCTTGGGAGAATGCTGAAATGGATGCTATCCACTCTTTGCAGCTCATTTTACGGGATTCTTTTAAGGATGCTGATGGAAGCAATTCTAAGGCTGTTGTACAAGCTCAGGGTGGGGAGTTGGACGT------GCAAGGGATGGATGAGCTTAGTTCTGTTGCCCGAGAAATGGTTAGGTT-------GATAGAGACTGCAACAGCTCCCATTTTT--GCTGTAGATGTTGAAGGCCGCATAAATGGGTGGAATGCAAAGGTTGCAGATCTGACAGGACTATCCATTGAAGAAGCAATGGGGAAGTCGTTAGTTCATGATCTTGTTCATAAAGAATCTGTTGAAACTGTGGA?????????????????????-?????---GTGAAGAAGATAAGAACGTAGAAATAAAGCTGAAGACATTTGGCACTGAACAACAAAAGAAAGCTGTATTCGTAGTCGTAAATGCTTGCTCTAGCAAGGATTACACAAACAATATCGTTGGTGTCTGCTTTGTCGGACAAGACGTTACTGGCCAGAAACTGGTAATGGACAAATTTATCCACATTCAAGGTGATTACAAGGCTATTGTACACAGTCCAAACCCTCTGATTCCACCTATATTTGCTTCAGATGACAGCACCTGCTGCTCTGAGTGGAACACTGCCATGGAGAAGCTCACTGGTTGGAGCAGAGGGGAAATTATTGGAAAAATGTTAG????????ATATTTGGCAGTTGCTGTCGTCTTAAAGGCGCAGATGCTATGACAAAGTTCATGATAGTCTTGCATAATGCAATTGGTGGCCAAGATACTGACAAGTTTCCTTTCTCGTTTTTTGACCGAAGTGGGCGATATGTACAAGCTCTCTTGACTGCAAATAAGAGGGTTAATATGGAGGGAGAGGTTATTGGAGCATTTTGTTTCTTGCAGATTGCGAGCCCAGAATTGCA------GCAAGCTTTGAG-AGTCCAGAGGCAACAGGAGAAGAAGTG---------------------------------------TGTTTCGAAAATGAAAGAGCTGGCTTACATTTGTCAGGAAATAAAGAA-TCCGTTAAGTGGCATACGTTTTACTAACTCGTTACTGGAAGCCACTGATTTGACTGAAGATCAAAAGCAG---TTTCTTGAAACCAGTGCTGCTTGTGAGAAGCAGATGTTGAAGATAATAAAGGAT---GTTGATCTGGAAA-ATATTGAGGATGG---TTCA---CTGGGGCTYGAGAAGTCCGAGTTCTTGCTTGGAAGTGTAATAGATGCTGTTGTTAGCCAAGTAATGTTATTGCTAAGGGMAAG------AGGGTTGCAGTTGATCAGAGCTATCCCAG????????????????????????????????????????????????????????????????CTTACTGAACATGGTGCATTATGCACCATCCCCTGAAGGCTGGGTCGAAATTCAACTTAGACCGAGTTTGAAGCAAATTTCTGATGGGATGACAACTGTGCACATTGAATTTAG---AATTGTGTGTCCAGG----AGAAGGTCT--TCCTCCCGAACTTGTTCAA---GATATGTTC---AATAACGGTCGATGGGTATCCCAGGAAGGCCTCGGGCTAAGCATGTGCAGAAAAATCTTGAGGCTCATGAATGGCGAAGTCCAATACATCAGAGAATCAGAAAGATGCTATTTTCTCATTATCCTAGACCTACCCATGTC---GCAAAGAAGTTCAA-----------------------------ATGCAGTTGCCTAA------------------------------------------------------
Chrysojasminum_fruticans_phyE ATG--------------------------------ATAAATATCCAGCTATTCCTACTACTGAAATTGAATCCACTCGAATTTCTCAGTAGACCCCATCATA---------------------------------AAATCCCACTTCTCCGAAT----ATCAAG-------------AAAAAGGATAAA------------AAT------AATACT---------------------------------------------------------------GCATTTTCTTCATCTGCTGCTAGCAACATGCACACC---AACAAAGCTATGGCTCAGTACAGCGCTGATGCGAAGCTGATGGCTGAGTTTGAGCAATCTGAGGAGTCTGGTAA---------CTATAAAAA------------TGAGCCACATATTTTGACCACTGAGGAACAGGTATCTGTTTATTTATCAAGAATTCAGAGGGGTGGTCTCGTCCAACCCTTTGGTTGTATGCTTGCTATTGAGGAACCCACATTCAAAATCATAGCTTATAGTGAGAATTGTTTTGATATGTTGGGGTTAA---------------------------------------------AGAA---TCTTG---TCGA------------GTCAAATCTCTTTGGAATTGATGCAAGAACCCYTTTTACACC-TTCTGCAAGGGCTTCCTTGGCTAAAGCAGTGGGATCTAAGGAAATTTCATTTCTGAACCCAATTTGGGTTCATTCTGTGACTATCCACAAGCCCTTTTATGCTATACTACATAGAATTGATGTGGGAATTGTGATTGATTTAGAACCAGCTTACTCTGGTGATCCTTCATTGCTGCATGCCGGTGCAGTGCAGTCTCAGAAACTAGCTGTTAGGGCTATTTCCAGGCTTCAGTCTCTTCCACGGGGCGATATA--GGGGTTCTTTGTGATACTGTGGTAGAAGATGTTCAAAAGCTTACTGGATATGATAGAGTAATGGTTTATAAGTTTCACGAAGATAA---TCACGGTGAGGTTGTGTCTGAAATTAGAAGGTCTGACTTAGAACCCTATTTAGGATTGCATTATCCTGCAACAGATATCCC-CCAAGCTGCAAGATTCTTGTTTAAACAGAGTCGTGTGRGGATAATCTGTGACTGTAATGCTCAGCCCGTTAAAGTAATCCAAGTTGAAGAACTTAAACAGCCTCTTTGCTTGGTTAATTCAACCCTTCGAGCACCCCATGACYGTCATTCCCAGTACATGGCCAACATGGGGTCCATTGCCTCTTTGGTAATGGCAGTTGTTGTCAATGAAAATGAC---------------------------------------------TCAACGAAGCTGTGGGGATTGGTTGTTTGCCACCACTCTTCACCGTGCTACGTCCCATTTCCCCTTCGCTACGCTTGTGAGTTCCTTATGCAGGCATTTAGCTTGCAGCTTTATATGGAGCTTCGATCGGCATCACAGTTAGCAGAGAAGAAAATTCTCCAAATGCAAACGTTACTGTGTGACATGCTTCTCCGTGATGCTCCTTTCAGCATTGTCACTCAGTCTCCTAGCATCATGGATCTTGTGAAGTGTGATGGGGCTGCTTTATTTTATGGTGGGAAATGTTGGTTGCTTGGAGTTTCCCCCAGTGAGTCCCAAGTTAAAGATATTGCAGAGTGGCTGCTTACTAGCCATGGGGACTCCA-CAGGGCTAAGTACAGATAGTCTTGCAGATGCTGGTTATCCAG---GTGCAGCTCTACTTGGCGATGCAGTATGTGGAATGG-CAACTGCAAGAATTAC------------------------GTCCAC---AGATTTTCTA-TTTTGGTTTAGGTCCCACATAGTGAAGGAA---ATCAAATGGGGAGGTGCTAAGCATCGTCCCGAGAACAAAGACAACGGTGGAAAAATGCACCCGAGATCTTCA--------TTCAAAGCATTTCTTGAAGTTGTTAAAAGCCGTAGTTTGCCATGGGAGCTTTCAGAGATTAATGCTATCCACTCGTTACAGCTTATAATGAGATATTCCTTTCAAGATATTGAAGACTCTGGTCCTAGATCCATG---------------AATAATTTG---------------------AATGAGCTTACCTCCGTGGCAGTTGAAATGGTGCGGTT-------GATAGAGACAGCCATTGTTCCCATATTT--GGAGTTGATTCGCGTGGTTTAATTAATGGATGGAACACGAAAATGAGTGAACTGACAGGATTACTGGCTTCTGAAGCTATGGGGAAGTCTCTACTTAATGATATTGTTCATGAAGACTCGCGCGGTGTTGTTGAGGTTCTTCTGCACAGAGCTCT-GAAAG---GCGAAGAGGACAATAATGTTGAGATGAAACTGCGTAGTTTTGGGACAGAAACACCAAACTCGGTTAT------TCTGGCTAATGCATGCACGAGTAGGGACTATAAAAACGAAGTTGTAGGCGTGTGCTTCATGGCTCAGGATATCACGGCCGAAAAAATTGTGATGGACAAATTCATCCGTATGCAAGGGGATTATAAGTCTATAATACAAAATCTAAATCCACTTATTCCACCCATATTTGCTTCAGACGAGAATGCTTGTTGTTCAGAATGGAACTCGGCCATGGAGAAGCTAACGGGCTGGATGAGATATGAAGTTATTGGTAAAATGTTGGCGGGCGAAATTTTTGGAGGCTTTTGTCGACTTAAAGGTCAAGACGTGTTGACTAAGCTTATGATTGTTTTGTACCGAGCAGTTGGTGGCCATGATACTGAAAAGCTACCTTTTGGATTTTTCAATAGAAAAGGGGAGTTTGTAGAGGTGTTGTTGATGGCCAATAAGAGAGCGGACGAGGGCCGAAATGTTGTTGGGTGTTTCTGCTTCTTGCAGACTATA------GAGACTAA------CCAATG----------------------------------GCAGTCCATTGAAGAGGAGGA---GGA---------GCATCTTTCAAAAGTCAAAGAGTTGACTTACATTATGCAAGAGATGAAAAA-TCCTTTGAACGGGATCCGTTTCACCCACCAGCTTCTAGAAGGTTCTGCTATTTCCGAGAATCAGAAGCAG---TTTCTTGAGACTAGCGACGCTTGCGAAAGGCAGATACTATGTATCATAGAGGATAATATGCATTTTCAAG-GTTTAGAAGACAG---CAGCAGAGTCGAGCTCAAGATGGAAGAGTTTTATTTGGGAAATATTATCGACGCTATTGCTAGTCAAGTTATGATTTTGTTGAAGGAGAA------GAACTTACAACTTCTCCATAATATTCCTGATCAAGTAAAAACTATCTGTTTATGTGGGGACCGAATTAAGCTGCAGTTAGCCTTGTCAGATTTCTTGCTTAGCACGGTTCGATACGCA---------GATGGTTGGGTGGAAATTAAGGTCTCCCCTGGGTTAAACATGATACAAGATGGGAGTGAGTTTGTTCATCTACAGATGAG---AATGGCTCATCCCGG----AAAGGGCAT--CCCTCGTTCACTTATTGAA---GGCATGCACACAGCAAAAAGTCAATGGACAACTCAAGAAGGGATTGCTTTATATCGTTCTCAGAAACTTGTTAATATGATGAATGGTAATGTTCGTTATATCAGAGACGAGAGTACATGCTACTTCCTCATCGATCTTGATCTG????????---????------?????????--------------------------------------------------------------------------------------------
Comoranthus_obconicus_phyB_I ATGGCT------TCAGGAAGCAGAGAAAAGCATGC-------------------------------------------------------------------------------------------------TACTAATCACAATTCTCGGGATTTAACTCAAGCCGAATCATCAAGTACAAGC--------------------------AATCCT---CATCGTCGTGGTAATGTTGATGTAAGTTCTAGCAAT---AATCAAAGAGAATCAATT------------------------------------------AGCAAAGCTGTTGCACAGTACACAGTTGATGCCAGGCTCCATGCTGTCTTTGAGCAATCGGGTGAGTCAGGAAAATCATTTGATTATACACA--GAGTATTAAAACCACAACACAATCAGT-TCCAGAGCAGCAAATCGCTACTTATTTGTCAAAAATTCAGCGAGGCGGCCATATTCAACCCTTTGGTTGTATGATAGCCGTGGATGAGTCAAGTTTTCGCGTTATATCTTACTCGGAAAATGCCCGTGAAATGCTGGGTTTAACTCTTCAATCAGTCCCCAGTCTCGAGAGGCCTGAGATTTTG----ACAA--------------------------------------TTGGGACGGATGTGCGGACCCTTTTTACCCC-ATCCAGCTCTGTTTTGCTTGATAAGGCGTTTGGGGCGAGGGAGATCACTTTATTGAATCCGATTTGGATTCACTCTAAGAATTCTGGGAGGCCATTTTATGCTATATTKCACAGGATAGATGTTGCAATAGTGATTGATTTAGAGCCTGCGAAGACAGAGGATCCAGCCCTGTCTATTGCCGGTGCTGTCCAGTCACAGAAACTTGCGGTGAGGGCTATTTCGCATTTGCAGTCGCTCCCTGGTGGGAACATT--AAGCTTTTGTGTGATACGGTTGTTGAGTGCGTGAGGGAGCTCACTGGGTACGATAGAGTTATGGTTTATAAGTTTCATGAGGACGA---GCACGGTGAGGYTGTGGCTGAGAGTAAGAGGGAGGACTTAGTGCCATATATAGGTTTGCATTATCCTGCTACAGATATTCC-TCAGGCTTCAAGGTTTTTGTTTAAGCAAAACAGGGTTAGGATGATCGTGGACTGTCATGCCACCCATGTTAGGGTGATTCAGGATGAATCACTAATGCAGCCTTTGTGTTTGGTTGGTTCAACGCTTCGGGCCCCTCATGGCTGCCACACTCAGTACATGGCAAATATGGGGTCAATTGCCTCGCTGACTTTGGCAGTTATTATTAATGGGAACGAGGAGGATGGTGTT---GGAGGAAGAAAT------------------TCTATGAGACTGTGGGGATTAGTTGTTGGCCATCACACTTCTGCTAGGTGCATTCCGTTCCCACTCCGTTATGCTTGTGAATTCCTAATGCAGGCATTTGGGCTTCAGTTAAATATGGAACTGCAATTAGCATCACAGTTGTCTGAGAAACGTGTTTTGAGGACACAAACACTGTTATGTGACATGCTGCTTCGAGATTCTCCTACTGGCATCGTTACCCAAAGCCCTAGTATTATGGATCTTGTGAAATGTAATGGTGCTGCACTTTATTACAAGGGGAAGTATTATCCATTGGGCGTGACACCTTCTGAAACGCAAGTAAAGGATATTGTGGAATGGTTGTTGGCGTTCCATGGAGACTCTA-CAGGTTTGAGCACTGATAGTCTGGCTGATGCAGGGTATCCAG---GGGCAGCCTCTCTCGGGGATGCTGTTTGTGGGATGG-GTGTTGTGTATATCAC------------------------TTCGAG---AGACTTCTTG-TTCTGGTTCCGTTCCCACACTGCTAAAGAG---ATTAAATGGGGTGGGGCAAAGCATCATCCCGAGGATAAAGATGATGGCCAGAGGATGCATCCGCGTTCTTCT--------TTCAAAGCATTTCTAGAAGTGGTTAAGAGCCGGAGTATGCCTTGGGAGAATGCGGAAATGGATGCCATTCACTCTTTGCAGCTCATTTTACGAGATTCTTTTAGGCATGCTGATGCAAGCAATTCTAAGGCTGTCGTACAAGCTCAGGGTGGGGACTCGGACTT------GCAAAGGATGGATGAACTTAGCTCTGTTGCCAGAGAAATGGTTAGGTT-------GATAGAGACTGCAACAGCTCCCATTTTT--GCTGTAGATATTGAAGGCCACATAAATGGGTGGAATGCAAAAGTGGCAGATTTGACAGGACTATCCGTCGAAGAAGCAATGGGGAAGTCCTTGGTTCACGATCTTGTTCACAAGGAATCAGTAGAAACTGCAGACAGGCTTCTGTTTCGTGCTCT-AAGAG---GTGAAGAAGATAAAAATGTGGAAATAAAGATGAGGACTTTTGGCACTGAACAACATAAGAAAGCTGTATTTGTGGTGGTAAATGCTTGCTCTAGCAAGGATTACACAAACAATATTGTTGGGGTCTGCTTTGTTGGACAGGATGTAACTGGACAGAAACTGGTAATGGACAAATTTATCCACATTCAAGGTGATTACAAGGCTATTGTACACAGTCCAAACCCTCTGATTCCACCTATCTTTGCTTCCGATGAAAACACCTGTTGCTCTGAGTGGAATGCTGCTATAGAAAAGCTCACTGGGTGGAACAGAGGGCACATCATTGGAAAGTTATTAGTAGGGGAAGTATTTGGCAGTTGCTGTCGGCTCAAAGGTTCAGATGCTATGACAAAGTTCATGATCGTCTTGCATAATGCAATTGGTGGCCAGGATACTGATAAGTTTCCATTTTCGTTTTTTGACCGAAGTGGAAGATATGTACAAACACTTTTGACCGCAAATAAGAGGGTTAATATGGAGGGACAGATTATTGGAGCATTTTGCTTCTTGCAGATTGCAAGTCCTGAATTACA------GCAAGCTTTAAA-TGTCCAGAGGCAACAGGAAAAGAAGTG---------------------------------------TGTTTCAAAAATGAAAGAGCTGGCTTACATTTGTCAGGAAATAAAGAA-TCCATTAAGCGGCATACGCTTTACTAACTCACTGTTGGAAGCCACAGATTTGACAGAAGATCAAAAGCAG---TTTCTTGAAACCAGTGCTGCTTGTGAGAAGCAGATGTTAAAGATTATTAAGGAT---GTTGATCTGGAAA-ACATTGAGAATGG---TTCA---CTGGAGCTTGAGGAAGCAGAATTCTTGCTTGGGAGTGTAATAGATTCTGTTGTTAGCCAAGTAATGTTATTGCTGAGGGAAAG------AGGTCTGCAATTGATCCGGGATATCCCTGAAGAAATTAAGACATTGTCGGTCTATGGTGATCAAGTTAGAATTCAACAGGTCTTGGCAGATTTCTTATTGAACATGGCACATCATGCACCATCTCCAGAAGGTTGGGTAGAAATTCAGCTTAGACCAAGTTTGAAGCCAATTTCTGATGGAAAAACCATTGTGCACATTGAATTTAG---ATCTGTGTGCCCAGG----TGAAGGTCT--TCCTCCAGAACTGGTTCAA---GATATGTTT---CATAACAGTCGATGGGTGTCACAGGAAGGCCTAGGACTAAGCATGTGCAGAAAAATATTGAGGCTCATGAATGGTGAAGTTCAATATATCAGAGAATCAGAAAGATGCTATTTTCTGATTATCCTCGACCTACCCATACC---ACAGAGAGGCTCGG-----------------------------AGAGCGTTATCTAA------------------------------------------------------
Comoranthus_obconicus_phyB_II ATGGCT------TCAGGAAGTAGAGAAACGCATGA-------------------------------------------------------------------------------------------------T---AATCACAATTCTCGGGCTTTAACACAAGCAAAATCCTCAGGTACAGGC--------------------------AATCCT---CATCATCATAGTAATGTTAATGTAAATTATAGCAAT---AGTCATAGAGAATCAATT------------------------------------------AGCAAAGCTGTTGCACAGTACACAGTTGATGCTCGGCTTCATGCCGTTTTCGAGCAATCGGGTGAGTCGGGAAAATCATTTGATTATTCACA--GAGTATTAAGACCACAACAGAGTCTGT-TCCTGAGCAGCAAATCGCCACTTATTTGTCCAAAATTCAGCGCGGTGGCCATATTCAAACCTTTGGGTGTATGATAGCTGTGGATGAATCGAATTTTTGTGTGATATCATACTCGGAAAATGCCCGTGAAATGCTTGGTTTAACTCCTCAATCAGTCCCRAGCCTTGAGAAGCCTGAGATTTTG----ACAA--------------------------------------TTGGGACTGATGTGAGGACCCTTTTTACCCC-GTCTAGCTCTGTTTTGCTTGAGAAGGCTTTTGGGGCACGGGAGATCACTTTATTGAATCCGATTTGGATTCACTCTAGAAATTCTGGAAGGCCATTTTATGCTATTTTGCATAGGATAGATGTAGCCATTGTGATTGACTTAGAGCCTGCAAGGACAGAGGATCCAGCCCTGTCTATTGCTGGTGCTGTCCAGTCACAGAAACTTGCAGTGAGGGCTATTTCGCATTTGCAGTCACTACCTGGTGGGGACATT--AAGCTGTTGTGTGATACAGTTGTTGAGAGTGTGAGGGAGCTCACAGGGTATGATAGGGTTATGGTTTACAAGTTTCATGAGGACGA---GCATGGTGAGGTAGTGGCTGAGAGTAAGAGGGCAGACTTAGAGCCATACATTGGTTTGCATTATCCTGCCACAGATATTCC-TCAGGCATCAAGGTTTTTGTTTAAGCAGAATAGAGTTAGGATGATCGTGGACTGTCATGCCACCCCCGTTAGGGTGATTCAGGATGAATCACTAATGCAGCCTCTGTGTTTGGTTGGTTCAACGCTTAGGGCCCCCCATGGCTGCCACTCTCAGTACATGGCAAATATGGGGTCAATCGCCTCGCTGACTTTGGCTGTTATTATTAATGGAAACGACGAGGATGGTGTC---GGAGGAAGAAAT------------------TCTATGAGACTGTGGGGATTGGTCGTTGGCCATCACACTTCTGCTAGGTGCATTCCTTTCCCACTCCGTTATGCTTGTGAATTCCTAATGCAGGCATTCGGGCTTCAGTTAAACATGGAACTGCAATTGGCATCACAGTTGTCCGAGAAACATGTTTTAAGGACGCAAACGTTGTTGTGTGACATGCTGCTTCGAGATTCTCCTACAGGCATTGTTACGCAGAGCCCTAGTATTATGGACCTTGTGAAATGTGATGGTGCTGCACTTTATCACCGGGGGAAGTATTATCCATTGGGTGTGACACCTTCTGAAATGCAAATAAAGGATATTGTGGAATGGTTGTTGGCTTTCCATGGAGACTCTA-CGGGTTTGAGCACTGATAGTCTGGCTGATGCAGGGTATCCAG---GGGCAGCCTTGCTTGGGGATGCAGTTTGTGGGATGG-CTGTTGCGTATATCAC------------------------TTCAAG---AGACTTCTTG-TTCTGGTTCCGTTCCCATACTGCAAAAGAG---ATTAAGTGGGGTGGTGCAAAGCATCATCCAGAGGATAAAGATGATGGCCAGAGGATGCATCCACGTTCTTCA--------TTCAAAGCATTTCTAGAAGTGGTTAAGAGTCGGAGTATGCCATGGGAGAATGCCGAAATGGATGCCATTCACTCTTTGCGGCTCATTTTACGAGATTCTTTTAGAGATGCTGATGGAAGCAATTCTAAGGCTGTTGTACAAGCTCAGACTGGGGACTTGGACCT------GCAAGGGATGGATGAGCTCAGTTCTGTTGCCAGAGAAATGGTTAGATT-------GATAGAGACAGCAACAGCACCAATTTTT--GCCGTAGATGTTGAAGGCCACATAAACGGGTGGAATGCAAAAGTCGCAGATTTGACAGGACTATCCGTTGAAGAAGCAATGGGGAAATCCTTGGTTCATGATCTTGTTCACAAAGAATCAGTAGAAACTGCAGACAAGCTTCTGTTTCGTGCTCT-AAAAG---GTGAAGAAGATAAGAATGTAGAAATAAAGTTGAGGACATTTGGCACTGAACAACATAAGAAGGCTGTATTTGTGGTAGTAAATGCTTGCTCTAGCAAGGATTACACAAATAATATTGTTGGGGTCTGCTTTGTTGGACAGGACATTACTGGCCAGAAGCTGGTAATGGATAAATTTATCAACATTCAAGGTGATTACAAGGCTATCGTACACAGTCCAAACCCTTTGATTCCACCTATATTTGCTTCAGATGACAACACCTGTTGCTCTGAGTGGAACACTGCTATGGAAAAGTTCACTGGGTGGAGCAGAGGGGACGTCATTGGAAAGATGTTAGTAGGGGAAGTATTTGGCAGTTGCTGTCAGCTTAAAGGCGCAGATTCTGTGACAAATTTCATGATCGTCTTGCATAATGCTATTGGTGGCCAAGATACTGACAAGTTCCCATTTTCTTTCTATGATCGAAGTGGCAGATATGTACAAGCTCTCTTGACTGCAAATAAGAGGGTTAATATGGAAGGACGGATTATTGGAGCATTTTGTTTCTTGCAGATTGCGAGCCCTGAATTGCA------GCAAGCTTTAAG-AGTCCAGAGGCAACAGGAAAAGAAGTG---------------------------------------TGTTTCAAAGTTGAAAGAGCTGGCTTACATTTGTCAGGAAATAAAGAA-TCCATTAAGTGGCATACGCTTTACTAACTCACTGTTGGAAGCCACAGATTTGACAGAAGATCAAAAGCAG---TTTCTTGAAAGCAGTGCTGCTTGTGAGAAGCAAATGTTAAAGATCATAAAGGAT---GTTGATCTGGAAA-ATATTGAGGATGG---TTCA---CTGGAGATCGAGAAGGCAGAATTCTTGCTTGGGAGTGTTATAGATGCTGTTGTTAGCCAATCAATGTTATTGCTGAGGGAAAG------AGGTCTTCAATTGATCCGAGATATCCCTGAGGAAATTAAGACATTGTCTGTCTATGGTGATCAAGTTAGAATTCAACAGGTATTAGCAAATTTCTTGACGAACATGGTGCATCATGCACCATCTCCAGAAGGTTGGGTAGAAATTCAACTTAGACCGACTTTGAAGCAAATTTCTGATGGAATAACCACTGTGCACATTGAATTTAG---AATTGTGTGCCCAGG----TGAAGGTCT--CCCTCCTGAACTAGTTCAA---GATATGTTC---CATAATGGTCGATGGGTGTCCCAGGAAGGCCTAGGGCTAAGCATGTGCAGAAAAATCTTGAGGCTCATGAATGGTGAAGTTCAATATATCAGAGAATCAGAAAGATGCTATTTTCTGATTATCCTTGATCTACCCAAGCC---ACGGAGAGGTTCAA-----------------------------AGAGAGTTGTCTAA------------------------------------------------------
Comoranthus_obconicus_phyE ATG---------------------------------------------------------------------------------------------------GAGAGGAGCGAGGAA-CAGAGTAAAGAAAATAAATATCCCACTTCTTCCAAT----ATCAAG-------TTCAGGAAAAGCGAGAAT---AAGAATAACACT------AATACT---------------------------------------------------------------GCCTTTTCTTCTTCTGCTGCAACCAATATGAACACC---AATAAAGCCCTGGCTCAGTACAGYGCTGATGCAAGGCTGATGGCTGAGTTTGAGCAATCTGCGGAGTCTGGTAAGTCGTTTAACTAT---------GCTTTTAATGCGCCACAGATTTTAAATACTGAGGAACAGATGTCTGTTTATTTATCAAGAATCCAGAGGGGTGGTCTTGTGCAATCGTTTGGTTGTATGCTTGCTATTGAGGAATTTACCTTTAAAATCATAGCTTATAGTAAGAATTGTTTTGATATGCTGGGGTTGA---------------------------------------------AGAW---ATTTG---TTGAGTCGGAAGAGTTTGCAAATCTCTTTGGACTTGATGCAAGAACCCTTTTCACCCC-TTCTTCAAGGGCTTCCTTGGCAAAGGCCGTGGGGTCTAAGGAAATTTCTCTTTTGAACCCAATTTCGGTTCATTCTGCGACTACCCACAAGCCTTTTTATGCTATTCTACATAGAATCGATGTGGGAATTGTGATTGATTTGGAGCCTGCTTACTCTGGTGATCCTTCATTGCTGCATGCTGGTGCAGTGCAGTCTCAGAAACAAGCTGTTCGGGCGATTTCGAGGCTTCAGTCTCTTCCCGGGGGAGACATA--GGGGTTTTGTGTGATACTGTAGTAGAAGATGTTCAGAAGCTTACTGGGTATGATCGAGTAATGGTTTATAAGTTTCATGATGATGA---TCATGGTGAGGTTGTGTCTGAAATTAGAAGGTCTGACTTGGAGCCCTACCTGGGATTGCACTATCCTGCAACAGATATCCC-CCAAGCAGCACGATTTTTGTTTAAGCAGAGTCGTGTCAGGATGATCTGTGATTGTAATGCTCAGCCGGTTAAGATAGTCCAAATTGAAGAACTTAAGCAGCCTCTTTGCTTGGTTAATTCAACACTTCGAGCGCCCCATGGCTGTCATTCCCAGTACATGGCCAACATGGGGTCAATTGCCTCTTTGGCAATGGCAGTTGTTGTTAATGACACTGAC---------------------------------------------TCAATGAAGCTGTGGGGATTGGTGGTGTGCCATCACACTTCACCACGCTATGTCCCTTTTCCCCTTCGCTATGCGTGCGAATTCCTGATGCAGGCATTTAGCCTGCAGCTATATCTGGAGCTGCAATTGGCATCACAGTTAGCAGAGAAGAAAATTCTCCGTATGCAAACATTATTGTGTGACATGCTTCTTCGTGGTGCTCCATTCGGCATTGTCACTCAGTCTCCTAGCATCATGGATCTTGTAAAGTGTGATGGGGCTGCATTATATTATGGTGGGAAATGCTGGTTGCTTGGTATTACCCCCACTGAGGCACAAGTGAAAGATATTGCAGAATGGCTACTTACTAGCCATGGGGACTCAA-CAGGGCTAAGTACRGATAGTCTTGTGGATGCTGGCTATCCAG---GTGCAGCTCTACTTGGCGTTGCAGTTTGTGGAATGG-CTACAGCAAGAATTAC------------------------GTCCAC---AGATTTTCTA-TTTTGGWTTAGGTCCCACAGTGCAAAGGAA---ATCAAATGGGGAGGGGCTAAGCATCATCCCGAGGACAAAGATGATGGTGGAAAAATGCACCCTAGATCTTCA--------TTCAAAGCCTTTCTCGAAGTAGTTAAAARCCAYAGTWTGCCGTGGGAGGTCTCAGAGATTAATGCTATTCACTCTTTACAGCTTATAATGAGAGATTCATTTCAGGATGTTGAAGACAGTGGTTCTAAACCCATGATACATTCTCAACAGAATAATTTGGATGG------GCCAGAGGTGGATGAACTTACTTCTATGGCAGTTGAAATGGTCAAATT-------GATAGAGACAGCCATTGCTCCAATTTTT--GGGGTTAATTCATGTGGTTTGATTAATGGGTGGAATGAAAAAATGAGTGAATTGACAGGATTACAAGCTTCTCAAGCTATGGGGAAATCCCTAGTTAATGACATTGTTCATGCAGACTCACGTTGTGTTGTTGAAGTTCTTCTGCACAGAGCTCT-AAAAG---GTGATGAGGACAAAAATGTTGAGGTGAAACTGCTGAGGTTTGGGATACAAACCCCAAATTCGGCCATTTACCTTCTGGCTAATGCATGCACAAGTAGGGACTATAAAAATGACATTGTCGGTGTGTGCTTCACGGCTCAGGATATCACATCTGAAAAAATTATGATGGACAAATTCATCCGTCTGCAAGGGGACTATAAGTCTATTATACGAAGTCTAAATCCACTTATTCCACCCATATTTGCCACCGATGAGAATGCCTGTTGTTCGGAATGGAATGCAGCGATGGAAAAACTAACAGGTTGGACAAGACATGAAATCGTTGGTAAAATGTTGCCAGGGGAAGTTTTTGGAAGTTTTTGTCAGCTTAAARGTCAAGACACGCTCACTAAACTTATGATTCTATTGTACCGAGCAATTAGTGGTTACGACACTGAAAAGCTTCTTTTAGGATTTTTCAATAGAAAAGAGGAGTTTGTAGAGGTGTTCTTGATCGCCAATAAGAGAACGGACGAGGTTGGAAATGTTGTTGGGTGTTTCTGCTTCTTGCAGATTATA------GAGATTAA------CCAACG----------------------------------GCCATCCATAGAAGATGAGCA---GGAAGAGAAGGAGCATCTTTCAAAACTCAAAGAGTTGACTTACATCATGCAAGAGATGAAAAA-CCCYTTGAACGGAATCCGTTTCACCCACCAGCTTCTGGRAGGTACTGATATTTCAGAGAATCAGAAGCAG---TTTCTTGAGACTAGTGATGCTTGTGAAAGACAGATATTATCCATTATAGAGGAT---ATGCATTTTCAAA-GTTTAGAAGACGG---CATCAGGGTTGAGCTCAAGATGGAAGAATTTTKTTTGGAAAATATTATTGATGCTATTGCTAGTCAAGTTATGATTTTGTTAAAAGAAAA------AGGTTTACAACTTCTCCATGATATCCCTGATCAAATCAAAACTCTCTGTTTATGTGGGGATCGAATTAAGCTGCAGTTGGCSTTGTCAGATTTCTTGCTCAGCATAGTGCGTTATGCACCTTCTCCAGATGGTTGGGTGGAAATTAAGGTCTMTCCTGGATTAAAGATGATAAAAGAGGAGAACGAGCTTGTTCATCTACACTTTAG---AATGGCTCACCCAGG----GAAGGGCAT--CCCTCATACTCTTATTGAA---GACATGCACGGAGCAAAAAGTCAATGGACATCACMAGAAGGGATTGCCTTAAACCTTTCTCAGAAACTTCTCAATATGATGAATGGTAATGTTCGTTATATCAGAGATCAAAATGAATGCTACTTCCTCKTTGATCTCGAATTCAAGTCACA---GAAA------TCAAGATAA--------------------------------------------------------------------------------------------
Dimetra_caraibiana_phyB ATGGCT------TCAAGAAACAGAGAAGCACACTC-------------------------------------------------------------------------------------------------TAACAAT---------CGGCCT---------GCTCAATCTTCAGGTACAAGC--------------------------AATCCT---CATCATCATAGTA------ATGTTAATCTT---AAT---TCCAGCAGAGAATCAATT------------------------------------------AGTAAGGCAGTTGCACAGTACACTGTTGATGCTAGGTTACATGCTGTTTTTGAGCAATCAGGCGAGTCTGGTAAATCATTTGATTATTCTCA--AAGTCTTAGGAACACTACACAATCTGT-TCCCGAGAAGCAAATCGCTACTTATTTGTCGAAAATCCAGCGCGGTGGTCATGTTCAACCTTTTGGTTGTATGATTGCGGTAGATGAAGCGAATTTTCGTATAATTGCTTATTCTGAGAATGCACGCGAAATGCTTGGTTTAACTCCTCAATCAGTCCCAAGTCTTGAGAAGCCTGAAATTTTG----AAAA--------------------------------------TTGGGACTGATGTGAGGACCCTTTTTACCCC-TCCATGTGTTGTTCATCTCGAAAGAGCCTTTGGAGCTCGAGAGATCACGATGCAGAATCCGATTTTGATTCACTCTAAGAATTCAGGGAGGCCATTTTATGCTATTTTGCATAGGATAGATGTTGCGGTAGTGATAGACTTAGAGCCTGCTAGGACCGAGGACCCTGCCCTGTCTATTGCTGGGGCTGTTCAGTCACAAAAACTTGCCGTGAGGGCTATTTCGCACTTGCAGTCTCTCCCTGGTGGAGACATT--AAGTTGTTGTGTGACATGGTTGTTGAGTGTGTAAGAGAGCTCACTGGGTATGATAGAGTTATGGTTTACAAGTTTCATGAGGATGA---ACATGGCGAGGTTGTGGCCGAGAGTAAGAGGGCGGACTTAGAGCCGTATATCGGTTTGCATTATCCTGCCACTGATATTCC-TCAGGCATCGAGATTTTTGTTTAAGCAGAATAGGGTTAGGATGATTGTGGACTGTAATGCCACCCCTGTTAGAGTTATCCAGGATGAATCTTTAATGCAGCCTTTGTGTTTGGTTGGCTCAACACTTAGAGCTCCTCATGGCTGCCATGCACAGTACATGGCGAATATGGGGTCAATTGCCTCACTGACTCTGGCAGTTGTCATTAATGGAAGTGATGAGGATGGTGTT---GGAGGAAGGAAT------------------TCTATGAGGCTATGGGGTTTGGTTGTTGGCCATCACACTTCTGCGAGGTGCATTCCTTTCCCACTGCGTTATGCTTGTGAATTCCTAATGCAAGCATTTGGGCTTCAATTAAACATGGAATTGCAATTGGCATCACAAATGTCTGAGAAACATGTTTTAAGGACGCAGACGCTATTGTGTGATATGCTGCTTCGAGATTCTCCTACTGGCATTGTTACACAGAACCCTAGTATCATGGATCTTGTAAAATGTGATGGTGCTGCACTTTATTACCAGGGGAAGTATTATCCACTAGGTGTGACGCCTTCTGAGGCTCAAGTAAAGGATATAGTGGAGTGGTTGTTGACTTACCATGACGATTCAA-CAGGTTTGAGCACTGATAGTCTAGCTGATGCAGGGTATCCAG---GTGCGGCCTCACTTGGGGATGCAGTCTGCGGGATGG-CTGTTGCGTATATCAC------------------------TTCAAG---AGACTTCTTG-TTTTGGTTCCGTTCCCACACTGCGAAAGAG---ATTAAGTGGGGTGGTGCAAAGCACCATCCGGAGGATAAAGATGATGGCCAGAGGATGCATCCACGTTCTTCA--------TTCAAAGCATTTCTAGAAGTGGTTAAGAGCCGGAGTTTGCCGTGGGAGAATGCAGAAATGGATGCCATTCACTCTTTGCAGCTTATTTTACGAGATTCGTTTAGGGATGCTGATGGAAGCAATTCAAAAGCTGTTGTACAGGCTCAGGGAGGGGACTTAGATTT------GCAAGGTATGGATGAGCTCAGTTCTGTTGCCCGAGAAATGGTTAGGTT-------AATAGAAACCGCAACAGCTCCCATATTT--GCTGTAGATGTTGAAGGCCGCATAAATGGGTGGAATGCAAAAGTTGCAGATTTGACAGGACTATCAGTTGAAGAAGCAATGGGGAAATCCTTGGTTCATGATCTTGTTCACAATGAATCAGTGGAAACAGCGGAAAAGCTTCTATCTCATGCTCT-AAGAG---GTGAAGAAGATAGAAGTGTAGAAATAAAGTTGAGGACATTTGGTACCGAGCAACATAAGAAGGCTGTATTTGTAGTGGTCAATGCTTGCTCTAGCAAGGATTATACAAACAATATTGTTGGGGTCTGCTTTGTTGGACAGGATGTTACTGGTCAGAAACTGGTAATGGACAAATTCGTTAACATTCAAGGTGATTACAAGGCTATTGTACACAGTCCAAATCCTCTGATTCCGCCTATATTTGCCTCAGATGAAAACACATGTTGTTCTGAGTGGAACGCTGCTATGGAAAAGCTTACTGGGTGGAGCAGAGGGGACATCATCGGAAAGATGTTAGTAGGTGAAGTATTTGGCAGTTGCTGTCGGCTTAAAGGTGCAGATGCCATGACAAAGTTCATGATTGTCTTGCATAATGCGATTGGTGGCGAGGATACTGACAAGTTCCCATTTTCATTCTTTGACCGAAATGGTCGATACGTACAAGCTCTCTTGACTGCAAATAAGAGGGTTAACATCAATGGGCAGATGATTGGAGCATTTTGTTTCTTGCAGATTGCTAGTCCTGAATTGCA------GCAAGCTTTAAG-AGTCCAGAGGCAACAGGAAAAGAAGTG---------------------------------------TGTCTCAAAAATGAAAGAATTGGCATACATTTGTCAGGAAATAAAGAA-TCCATTAAGTGGCATACGATTTACTAACTCACTTTTGGAAGCAACAGATTTGACTGAAGACCAGAAGCAG---TTTCTTGAAACCAGTGCTGCYTGTGAGAAGCAGATTTTAAAGATTATAAAGGAT---GTTGATCTTGAAA-ACATCGAGGATGG---TACA---YTAGAGCTTGAGAAGGCAGAGTTCTTCCTCGGGAGCGTAATAGATGCTGTTGTCAGCCAAGTAATGTTACTGCTGCGGGAAAA------AGGTCTGCAGTTAATCCGAGATATCCCAGAGGAAATTAAGACACTCTCAGTCCATGGGGATCAAATTAGAATTCAACAGGTCCTGGCAGATTTCTTATTGAACATGGTGCGCTATTCACCATCTCCAGAAGGTTGGGTAGAGATTCAACTTCGACCGAGTTTGAAGCAAATTTCTGATGGAATAACCATTGTGCACATTGAATTTAG---???????????????----?????????--???????????????????---?????????---????????????????????????????????????????????????????????????????????????????????????????????????????????????????????????????????????????????---??????????????-------------------------------------------------------------------------------------------------
Dimetra_caraibiana_phyE ATG---------------------------------------------------------------------------------------------------GAGAGGGGTGTKGAA-AAAAGTGAAGAAAATAAAGATGCCAATTCTTCAAAC----ATCAAT-------TTCAGAGAAAAACAG------AAAAGAAACACT------AGGACT---------------------------------------------------------------GTCTCTTCTTGCTCTGCTGCTAGCAATATTAACACC---AACAAAACCATGGCTCAATACAGTGCTGATGCAAGGTTGCTAGCTGAATTCGAGCAATCAGGTGAGTCTAATAAGTCGTTTAACTATTCGAGATCGGTTTTTAATGCTYCACGCTCTATCAGTACTGAAGRGGAGATGTGTGCTTATTTATCGAGAATCCAAAGGGGTGGCCTTGTGCAACCCTTTGGTTGTATGCTTGCTATTGAAGAATCGAGTTTTAAAATTGTTGCTTATAGTGAAAATTGTTTCGATATGTTGGGCTTGA---------------------------------------------AGAA---TTCTG---TTGARTTAAAAGAATYAGCTAATCTATTTGGACTTGATGCAAGAACCCTTTTCACCCC-TTCCTCAAGGGCTTCATTAGCAAAGGCAGTGGGGTCGAAGGAAATTTCGTTTTTGAACCCGATTTGGATTCATTCTACGACCACCCACAAGCCCTTTTACGCTATATTACATAGAATTGATGTGGGAATTGTGATTGATTTAGAGCCTGCTTACTCTGGTGATCATGCATTGCTTCACGCCGATGCGGTACAATCACAAAAACTAGCCGTTATGGCTATTTCTAGGCTTCAATCTCTTCCCGGGGGAGATATT--GGAGTTCTTTGTGATACCGTGGTAGAAGAAGTTCAAAAGCTTACCGGATATGATAGAGTTATGGTTTATAAATTTCACGACGATGA---CCATGGGGAAATTGTGTCTGAAATGAGAAGGTCCGATTTAGAGCCATATTTGGGATTGCACTATCCTGCAACAGATATACC-CCAAGCGGCACGATTTTTGTTCAAGCAAAACCGTGTTAGGATGATATGTGATTGTAGTGCTTCACCGGTTAAGATAATACAAGTTGAAGAACAAAAACAACCGCTTTGCTTGGTTAATTCAACCCTTAGAGCACCTCATGGTTGTCATGCTCAGTACATGACTAACATGGGGTCGATTGCCTCATTGGTAATGGCTGTTGTTGTTAATTCTACCAAC---------------------------------------------GAGATGAAGCTTTGGGGATTGGTTGTGTGCCACCACGCTYCACCGCGCTATGTTCCTTTCCCTCTGCGCTATGCTTGCGAGTTCTTGATACAGGCATTTAGCCTACAACTTTATATGGATCTTCAGTTGACATCACAGTTGGCAGAAAAGAAAATCCTCAAAATGCAAACGTTACTATGTGACATGCCTCTCCGTGATGCTCCATTTAGTATTGTCACCCAATCACCCAATAGCATGGATCTTGTAAAGTGTGACGGAGCTGCATTATATTATGGTGGGAAATGTTGGTTACTCGGTGAGACCCCCACCGAGGCACAAATCAAAGATATTGCAGAATGGCTACTTCAAAACCATGGTGACTCAA-CAGGGCTAAGTACGGATAGTCTTGCTGATGCTGGCTATCCAG---GTGCAGCTTTACTGGGCAAYGCAGTGTGTGGAATGG-CCGCGGCAAGAATTAC------------------------TCGTAC---GGATTTTCTA-TTTTGGTTTAGGTCCCATACGGCAAAGGAA---ATAAAATGGGGTGGTGCTAAGCATCATCCAGATGACAAAGACGATGGTGGAAAAATGCATCCTAGATTTTCG--------TTCAAAGCTTTTCTTGAAGTAGTGAAAAGTCGAAGTATGCCATGGGAGATTTCTGAGATCAATGCTATACACTCATTACAACTTATAATGAGAGGTTCATTTCAAGATAGTGAAGACATTGGTTCTAAGCACATGAGACATGCTGAACAGAATAATTCTGACAG------TCCAAAAGTGGATCAACTTACTTCCTTGGTTGTTGAGATGGGTCGATT-------GATAGAAACATCCATTGCTCCAATTTTT--GGTGTTGATTCTTCTGGTTTGATTAATGGATGGAACACAAAAATGAGTGAATTGAMGGGATTGTTAGCTTCTAAAGCTATGGGAAAATCTCTAGTTAACGATATTGTTCATGAAGACTCACATGAAATTGTTGAAGTGCTTCTACAAAAAGCTCT-AAAAG---GTGAGGAAGGCAAAAATGTCGTGATGAAACTGTTGAGGTTTGGAATAAAAACTCCGAATTCGCACATCTACCTTATGGCTAATGCATGCACTAGTCGAGACTACAAAAATGATCCTATAGGTGTGTGTTTCATGGCTCAAGATATCACATCTGAAAAAGTTATGATGGACAAATTCATCCGTTTACAAGGGGATTATAAGACCATAGTGCAAAGTCTAAACCCTCTTATCCCACCCATATTTGCTTCTGACGAGAACGCTTGTTGTTCTGAATGGAATGCTGCTATGGAAAAAATAACCGGTTGGACAAGACATGAAATCATCGGTAAAATGCTGCCAGGGGAAGTTTTTGGAAGTTATTGTCGGCTTAAAGGTCAAGACACACTCACTAAACTTATGATTCTTTTGTACCAAGCAATTAGTGGTCATGATACTGAGATGCTATCTTTGGGATTTTTCAATAAAAAGGGCGAGTTTGTAAATGTATTTTTAACAGCTAATAAAAGAACAGACGAGGGTGGAAATGTCGTTGGTTGTTTCTGTTTCTTGCAAACCATA------GAAATTAA------CCAACA----------------------------------ATCGGTAATGGAAGATAGACC---AGAAGAGAAAGACCATCTTTCGAAACTTAAAGAGTTAACTTACATTATGCAAGAGATGAAAAA-TCCTTTGAATGGAATTCGCTTCACTCACGAGCTTTTAGAAGGTTCTGCTATTTCGGAGGATCAAAAGCAA---TTTCTCGAGACCAGTGATGCATGTGAGAGACAACTTTTATCCATCATAGAAGAT---GCACATTTTCAAA-ATTTAGAAGCCGG---CAATAGGGTCGAGCTCAAGATGGAGGAATTTTTCTTGGGAAATGTTATCGATGCTATTGCTAGTCAAGTTATTATTTTGTTGAAAGAGAA------GAACTTACAACTTCTCCATGATATCCCCCATCAAATTAAAACTCTATGTTTATATGGAGATCGGATTAAGTTACAATTGGCACTATCAGATTTCTTGGTTAGCGTAGTCCGTCATGCATCTTCTACCGATGGTTGGGTGGAAATTAAAGTGTCTCCTGGATTGAAGATGATACAAGATTGGAATGATTTAGTTCATCTACAATTTAG---AATGGCTCACCCGGG----AAAAGGTAT--CCCTTCTGCACTTATTGAA---GACATGCATGGAGCGAAAAGTCATTGGACAACGCAAGAAGGTATTGCTTTAAATCTTTCACAAAAACTTCTCAAGATAATGAATGGTAATGTTCGTTACTTCAGAGATCAGGATAAATGCTACTTCATTATTGATCTTGAATTTAAATCAAA---AAGA------TCAAGATAA--------------------------------------------------------------------------------------------
Fontanesia_fortunei_phyB ATGGCT------TCAGGAAGCAGAGAAACACATGC-------------------------------------------------------------------------------------------------TAATAATCACAATTCTCGGCCTTTAACTCAAGCT????????AGGTACAAGC--------------------------AATCCT---CATCATCGTAGTAATGCTAATGTAAGTTCTAGCAAT---AATCAAAGAGAATCAATT------------------------------------------AGCAAAGCAGTTGCACAGTACACAGTTGATGCCAGGCTCCATGCTGTTTTTGAGCAATCAGGTGAGTCGGGAAAATCATTTGATTATTCACA--GAGTATTAAGACCACAACACAGTCTGT-TCCCGAGCAGCAAATCGCTACTTATTTGTCCAAAATTCAGCGCGGTGGCCATATWCAACCCTTTGGTTGTATGATAGCCGTGGATGAGTCGAATTTTTGCGTTATATCTTAYTCGGAAAATGCCCGCGAAATGCTTGGTTTAACTCCTCAATCAGTCCCAAGTCTTGAGAAGCCTGAGATTTTG----ACAA--------------------------------------TTGGGACTGATGTACGGACCCTTTTTACCCC-CTCCAGCTCTGTTTTGCTTGAGAAGGCKTTTGGGGCACGGGAGATCACTTTATTGAATCCGATTTGGATTCACTCTAAGAATTCTGGGAGGCCATTTTATGCTATTTTGCACAGGATAGATG??????????????????????????????????????GATCCAGCCCTGTCTATTGCCGGTGCTGTCCAGTCACAGAAACTTGCAGTGAGGGCTATTTCGCATTTGCAGTCGCTCCCTGGTGGTGACATT--AGGCTGTTGTGTGATACGGTTGTTGAGAGTGTGAGGGAGCTTACAGGGTATGATAGGGTTATGGTTTACAAGTTTCATGAAGATGA---GCATGGTGAGGTTGTRGCTGAGAGTAAGAGGGCGGACTTAGAGCCATATATCGGTTTGCATTATCCTGCCACTGACATTCC-TCAGGCATCAAGATTCTTGTTTAAGCAGAACAGGGTTAGGATGATAGTGGACTGTCATGCCACCCCTSTTAGGGTGATTCAGGACGAATCACTAATGCAGCCTCTGTGTTTA?TTGGTTCAACGCTAAGGGCTCCTCATGGCTGCCACGCTCAGTACATGGCAAATATGGGATCAATCGCCTCTCTGACTTTGGCCGTTGTTATTAATGGAAACGACGAGGATGGTGCT---GGAGGAAGAAAC------------------TCTATGAAGCTGTGGGGATTGGTTGTTGGCCATCACACTTCTGCCAGGTCCATTCCATTCCCACTCCGTTATGCTTGTGAATTCCTAATGCAGGCATTTGGGCTTCAGTTAAACATGGAACTGCA?????????ACAGTTGTCTGAGAAACATGTTTTAAGGACACAAACACTGTTGTGTGACATGCTGCTTCGAGATTCTCCTACTGGCATCGTTACACAGAGCCCTAGTATTATGGATCTTGTGAAATGTGATGGCGCTGCACTTTATTACCTGGGRAAGTATTATCCATTGGGTGTTACACCTTCTGAAACGCAAGTAAAGGATATTGTGGATTGGTTGTTGGCTTTCCATGGAGACTCTA-CAGGTTTGAGCACCGATAGTCTGGCTGATGCAGGGTATCCGG---GGGCAGCCTCGCTTGGGGATGCAGTTTGCGGGATGG-CTGTTGCGTATATCAC------------------------TTCAAG---AGACTTCTTG-TTCTGGTTCCGTTCCCACACTGCAAAAGAG---ATTAAGTGGGGTGGGGCAAAGCATCATCCAGAGGATAAAGATGATGGCCAAAGGATGCATCCACGTTCTTCG--------TTCAAAGCATTTCTAGAAGTGGTYAAGAGCCGGAGTATGCCATGGGAGAATGCGGAAATGGATGCCATTCACTCTTTGCAGCTCATTTTACGAGATTCTTTTAAGGATGCTGATGGAAGCAATTCTAAGGCTGTTGTACAAGCTCAGGTTRGGGGCATGGACTT------GCAAGGGTTGGATGAGCTTAGTTCTGTTGCCAGAGAAATGGTCAGATT-------SATAGAGACTGCAACAGCTCCCATTTTT--GCTGTAGATGTTGAAGGCCACATAAATGGGTGGAATSCAAAAGTCGCAGATTTGACAGGACTATCCG?TGAGGAAGC??????????????????????????????????AAAGAATCAATGGAAACAGCTGACAAKCTTCTTTTTMGCGCTCT-WAGAG---GTGAAGAAGATAAGAACGTAGAAATAAAGTTGAGGACATTTGGCACTGAACAACATAAGAAGGCTGTCTKTGTGGTGGTAAATGCTTGCTCTAGTAAGGATTACACAAACAATATTGTTGGTGTCTGCTTTGTTGGACAGGATGTTACTGGCCAGAAACTGGTAATGGACAAATTTATAAACATTCAAGGTGATTACAAGGCTATCGTACACAGTCCAAACCCTCTGATTCCACCTATATTTGCTTCAGATGACAACACCTGTTGCTCTGAGTGGAACACTGCTATGGAAAAGCTCACTGGGTGGAGCAGAGGGGACATCATTGGAAAGATGTTAGTAGGGGAAGTATTTGGAAGTTGTTGTCGGCTTAAAGGCGCMGATGCTATGACTAAGTTCATGATCGTCTTGCATAATGCAATTGGTGGCCAGGATACTGACAAGTTCCCGTTTTCATTTTTCGACCGAGGTGGCAGATATGTACAAGCTCTCTTGACTGCGAATAAGAGGGTTAACATGGACGGACAGATTATTGGAGCATTTTGTTTCTTGCAGATTGCAAGTCCTGAATTGCA------GCAAGCTTTAAG-AGTCCAGAGGCAACAGGAAAAGAAGTG---------------------------------------TGTTTCAAAAATGAAAGAACTGGCTTACATTTGTCAGGAAATAAAGAA-CCCATTAAGTGGCATACGCTTTACTAACTCACTGTTGGAAGCCACAGCTTTGACAGAAGATCAAAAGCAG---TTTCTTGAAACCAGTGCTGCTTGTGAGAAGCAGATGTTAAAGATTATAAAGGAT---GTTGATCTGGAAA-ATATTGAGGATGG---YTCA---CTGGAGCTCGAGAAGGCAGAATTCTTTCTCGGGAGTGTAATAGATGCTGTTGTTAGCCAAGTAATGTTATTGCTAAGAGAAAG------AGGTCTGCAATTGATCCGAGATATCCCAGAGGAAATTAAAGCATTGTCGGTTTATGGTGATCAAGTTAGAATTCAACAGGTCWTGGCAGATTTCTTATTGAACATGGTGCATTATGCACCATCTCCTGAAGGTTGGGTAGAAATTCAACTTAGACCAAGTTTGAAGCAAAATTCTGATGGAATAACCATTGTGCACATTGAATTTAG---AATTGTGTGCCCGGG----TGAAGGACT--TCCTCCTGAACTGGTTCAA---GATATGTTC---CATAACGGTCGTTGGGGGTCCCAGGAAGGCCTAGGGCTAAGCATGTGCAGAAAAATMTTGAGGCTTATGAATGGTGAAGTTCAATATATCAGAGAATCAGAAAGATGCTATTTTCTGATTATCCTCGATCTACCAATGCC---ACASAGAGGTTCAA-----------------------------AGAGCGTTGTCCAAATTTAA------------------------------------------------
Fontanesia_fortunei_phyE_I ATG-------------------------------------------------------------------------------------------------------------------GAGAGTAAAGAAAATAAATATCCCACTCCTTCGAAT----ATC-------------------------------AAGAATAAMACT------AATACT---------------------------------------------------------------GCCTTGYCTTCCTCTGCTACTAGCAATATGAACACC---AACAAAGCTATGGCTAAGTACAGTGCTGATGCCAGGCTGATGGCTGAGTTTGAGCAATCTGGT???????????????????????????????CAGTTTTTCATGCGCCGCAGATTTTGAGTACTGAGGAACAGATGTCTGCTTATTTATTAAGAATTCAGAGGGGTGGTCTTGTGCAACCCTTTGGTTGTATGCTGGTTATTGAGGAACCCACTTTTAAAATCATAGCTTATAGTGAGAATTGTTTTGATATGTTGGGGTTGA---------------------------------------------AGCA---TTTTG---TTGAGTCGAAAGAGTTGTCAAATCTCTTTGGACTTGATGCAAGAACCCTTTTTACGCC-TTCTTCAAGGGCTTCATTGGCGAAGGCTGTAGGGTCTAAGGAGATTTCCCTTTTGAACCCGATTTGGGTTCATTCKGGGACTACCCACAAGCCTTTTTATGCTATACTGCATAGAATTGACRTGGGAATTGTGATTGATTTGGAGCCTGCTTACTCTGGTGATCCTGCATTGCTGCATGCTAGTGCAGTGCARTCTCAGAAGCTAGCTGTTAGGGCRATTTCRAGGCTTCAGTCTCTTCCTGGGGGAGATATA--GGGGTTTTGTGTGATACTGTAGTAGAAGATGTTCARAAGCTTACTGGGTATGATAGAGTAATGGTGTATAAGTTTCATGATGATGATGATCATGGTGAGGTTGTGTCGGAAATTAGAAGGTCTGATTTGGAGCCGTATTTGGGATTGCACTATCCTGCAACAGATATCCC-CCAAGCAGCAAGATTTTTATTTMAGCAGAGTCGTATCAGGATGATCTGTGATTGCAATGCTCAGCCGGTAAAGATAGTGCAAATTGAAGAACTTAAGAGGCCTATTTGCTTGGTTAATTCAACCCTTCGGGCACCCCATGGCTGTCATAGCCAGTACATGGTCAACATGGGGTCGATTGCCTCGTTGGTAATGGCAGTTGTTGTTAATGGCACCAAC---------------------------------------------TCAATGAAGCTGTGGGGATTGGTGGTGTGCCACCACACTTCACCGCGCTATGTCCCCTTTCCCCTTCGCTATGCGTGCGAATTCCTAATGCAAGCATTTAGCCTGCAGCTTTATCTGGAGCTTCAATTGGCMTCACARTTAGCAGAAAAGAAAATTCTCCGGATGCAAACATTATTGTGCGACATGCTTCTCCGCGATGCTCCACTCGGCATTGTCACTCAGTCTCCTAGCATCATGGACCTTGTAAAGTGTGATGGTGCTGCATTATATTATGGTGGGAAATGTTGGTTGCTTGGTGTTACCCCCACWGAGGCACAAGTTAAAGATATTGCAGAATGGCTACTTAATAGCCATGGGGACTCCA-CAGGGCTAAGTACRGATAGTCTTGCAGATGCTGGCTATCCAG---GTGCAGCTCTGCTYGGTGATGCAGTCTGTGGAATGG-CAACGGCAAGAATTAC------------------------TTCCAC---AGATTTTCTA-TTTTGGTTCAGGTCCCACACAGCAAAGGAA---ATCAAATGGGGAGGGGCAAAGCATCATCCAGAGGACAAAGATGATGATGGAAAAATGCACCCCAGATTTTCA--------TTCAAAGCCTTTCTCGAAGTAGTTAAAAGCCGGAGTTTTCCATGGGAGGTTTCAGAGATTAATGCTATTCACTCTTTGCAGCTTATAATGAGAGGTTCCCTTCCRGATATTGAAGACAGTGGTCCTAAACCCATGATACATTCACAACAAAATCATTTTGATGG------GCCGGAGGTGGATGAACTTATTTCTGTSGCAGTTGAAATGGTTCGATT-------GATAGAGACAGCCAGTGCTCCAATTTTT--GGGGTTGATTCATCTGGTTTGATTAACGGGTGGAACGCAAAAATGAGTGAATTGACAGGATTACAAGCTTCTGAAGCTATGGGTAAATCCCTAGTTAATGACATTGTTCATGAAGACTCACGCACAGTTGTTGAAGTTCTTCTGCACAGAGCTCT-TAAAG---GCGAGGAGGACAAAAATGTTGAGGTGAAAC?????????????????????????????????????????CTTCTGGCTAATGCATGCACGAGTAGGGACTATAAAAATGATGTTGTAGGTGTGTGTTTCATGGCTCAAGATATCACGTCAGAAAAAATTGTGATGGACAAATTCATTCGTCTGCAAGGGGATTATAAGGCTATAGTACAAAGTCCAAATCCAYTTATTCCACCCATATTTGCTTCGGACGAGAATGCATGTTGTTCTGAATGGAATGCGGCCATGGAAAAACTAAGAGGTTGGAC??????????????????????ATGTTGCCAGGGGAAGTTTTTGGAAGTTTTTGTCAGCTTAAGGGTCAAGACACACTCACTAAACTTATGATTCTTTTGTACCRAGTAATTAGTGGCCATGACACTGAAAAGGTTCCTTTTGGATTTTTCGATAGAAAAGGGAAGTTTGTAGAGGTTTTCTTGACGGCCAATAAGAGAACGGGTGAGGATGGAAATGTTACTGGGTGTTTCTGCTTCTTGCAGACTATA------GAGATAAA------CCAACG----------------------------------GCAGTTCATAGAAGAGGAGGA---GGAGGAGGAGGAGCATCTTTCAAAACTCAAGGAGTTGACTTACATTATGCAAGAGATGAAAAA-TCCATTGAATGGAATCCGTTTTACCCACCAACTTCTGGAAGGTTCTGCTATTTCGGAGAATCAGAAGCAA---TTTCTTGAGACTAGTGATGCTTGTGAAAGACAGTTATTATCCATTATAGAGGAT---ATGCATTTTCAAA-GTTTAGAAGACGG---CAGCAGGGTGGAGCTGAAGATGGAAGAATTTGTTTTGGGAAATGTTATCGATGCTATTGCTAGTCAAGTTATGATTTTGTTAAACGAGAA------GAATTTACAACTTCTGCACGATATCCCTGATCAGATCAAAACTCTCTGTTTATGTGGGGATCGAATGAAGCTGCAGTTGGCCTTATCAGACTTCTTGCTTAGCATAGTGCGTTATGCACCTTCTCCTGATGGTTGGGTAGAAATTAAGGTGTCTCATGGATTAAAGATGATACAAGATGGCAATGAGTTTGTTCGTCTACAATTTAG---AATGTCTCACCCAGG----AAAGGGCAT--CCCTCCTGCTCTTATTGAA---GACATGTATGGAGCGAAAAGTCACTCGACAACACAAGAAGGAATTGCTTTAAATATGTCYCAGAAACTTCTCRATACAATGAAKGGTATTGTTCGTTATACCAGAGATCAGAATAAATGCTACTTCCTCATTGATCTTGAATTCAAGTCCCA---GAAA------TCAAGATRA--------------------------------------------------------------------------------------------
Fontanesia_fortunei_phyE_II ?????????---------------------------------------------------------------------------------------------------------------------------------------------------------------------------------------------------------------------------------------------------------------------------------------------????????????????????A---GAGAAAGCTACGGCTCAGTTCAGTACTGATGCAAGGCTCATGGCGGAATTTGAGAATTCGGGCGAGTCTGGTAAGTACTTTAACTACTCAAGATCAGTT?????????????????????????????????????????????TATTTATTAAGTATGCAGAGGGGTGGCCTTGTGCAACCCTTTGGCTGTATGCTTGCAATTGAAGAGTCAACTTTCGAAATCATAGCTTATAGTGAGAATTTCTTTGATATGTTGGGTTTAA---------------------------------------------ATGAT???????---??GACTCAAARGAGTTGAAGGGTCTGATTGGGATTGATGCAAGAACCCTTTTCACCCC-TTCTTCAAGTTCTTCACTGGTGAAAGCCGCKGTGTCTAGGGAGATTTCTTCTTGGAATCCAATTTGGGTTCATTCTAGGGCTACCCACAAGCCCTTTTATGCCATWCTTCACAAAATTGATGTGGGAATTGTGATTGATTTGGAACCTGCTCGATCTGGTGATCCTGCATTGTTGCATTCTGGTGCAGTGCAGTCCCAGAAACTAGCCGTTAAGGCTATTTCTAGACTGCAGTCTTTGCCTGGGGGAGATATA--GGGGTTTTGTGTGACACCGTGGTAGAAGATGTT??????????????????????????????????????ATTCCACAATGACAA---TCATGGTGAGGTTGTGTCGGAAATTAGAAGGTCCRATTTAGAGCCCTATTTGGGGTTGCACTATCCCGCCACAGATATACC-ACAAGCAGCACGATTCTTGTTCAAGCAGAATCGCGTTAGGATGATTTATGACTGTAATTCCCAGCCTGTTAAGATAATTCAAAGTGAAGAATTAAAGCAGCCTCTTTGTTTGGTTAATTCAACCCTTCGAGCTCCTCATGGATGTCATATGCAGTACATGGCCAATATGCGGTCTACTGCCTCATTGGTGACGGCAGCGCTTGTT????????????---------------------------------------------?????????????????ATTGGTAGCATGCCACCACACTTCAGAACGCCACGTTGCTTTCCCCCTTCGCTATGCGTGCGAGTTCCTAATGCAGGCATTTGGGCTGCACCTTTCTATGGAGCTCCAATTGGCATCGGTGGAAGAAGAGAAGAAAATACTACGGATCCAAACCTTATTATGTGATATGCTTCTCCGCGATATTCCMTTGGGCATTGTGACTCGGTCTSCAAGTATCATAAATCTTGTAAAGTGCGATGGTGCAGCGTTATATTATGGTGGGAAATGTTGGTTGCTCGGTGTCACTCCAACCGAGGTACAAGTTAAAGATATTGTACAATGGCTACTGGATACTCATGGGGACTCAT-CTGGGTTAAGTACAGATAGTCTTGCCGATGCTGGCTATCCCA---GTGCGAGTCTCCTGGGKGATGCAGTTTGTGGCATGG-CAGTGGCTAGAATCAG---ATTTAGTAGTTTGCTTAGCCCCTTSCCACCTGATTTTTTG-TTTTGGTTCAGGTCCCACACGGCAAAGGAA---ATTAGATGGGGAGGGGCAAGGCATTTGCAAGAWGA??????TGATGGAAKCAAAATGCACCCCAGATCTTCA--------TTCAAGGCMTTTCTCGAGGTAGTCAAAAACCRAAGTTTGCCATGGGAGGTTTTAGAGATTAATGCTATTCACTCTTTGCAGCTCATAATTAGAAATTCTTTTCGGGAGTTTGAAGACTCTGKTCCTGARCCCGTTATGTATTCTCAACTGAATGATTATGATAG------GTCAAAGCCGGATGGCRTTAGTTMTGTGGCAGCTGAAATGGTTCGATT-------GATAGAGACTGCTAGTGCTCCAATTTTT--GGGGTCAATTCATCTGGTTTCATCAATGGGTGGAATGCTAAAATGACTGAATTAACAGGATTAAAAGCTACCGAAGCTATGGGGAAGTCTCTAGTTGATGACATTGTTCATGAAGATTCACGTGGAGTTGTCGAAAATGTSCYGCGCAGAGCTAT-GGAAG---RTGAGGAGGACAAAAATGTTGAATTAAAGATACTGAAGTTTGGGATGCATGTAACCAACTCGGTCATATGCCTTCTGGTTAATGCATGCACAAACAAGGACTGCAGAGATGATGTTATTGGAGTGTGCTTCGTTGGTCAAGATGTTACGTGTGAGAAAATAGCGACGGATAAATTCATCCRCCTGGAAGCGGATTATAAGGCTATCATACATAGTCTAAATCCACTAATTCCACCGATATTTGCTTCTGAMGAGAATGCGTGCTGTTCCGAATGGAATGCAGCCATGGAAAAATTAACCTGTTGGAAGAGGCATGAAATTCTTGGAAAGATGCTTCCTGGGGAAATTTTCGGAAACTTCTGTCAGCTTCAATGCCAAGACACACACACTAAATTTATGATTCTTTTGCACCGAGCAATTAGTGGCCATGATGTTGAAAATCTTCCTTTTGGCTTTTATGATAGGAAGGGGGTCTTTGTGAAGGTTCTATTGACAGCAAATAAGAGAACAGATGAGGGAGGCAATGTAATTGGTTGTTTCTGCTTCTTGCAGATTCTA------GGGAATGA------CCAAAA----------------------------------GCTGTGCATGGGAAATAAGCA---AGAGGAAGCAGGGACTGTTTCAGAACTCGAAAAGTTGGCTTATATGCGGCTGGAGATAAAAAA-TCCTTTGAATGGAATCCATTTCATCCATCAACTCCTGGAAGGTTCAGCTATTTCTGATAATCGGAAACAA---TTTCTAGAGACTAGTGATGCTTGTGAAAGACAGATACTCTCGATCATCGAGGAT---GTGCATTTGACAA-GTTTAGAAAAGGG------CAGGTTGGCACTAAAGATGGAAGAGTTTGTTTTGGGAGATCTTATAGATGCTATTGTTTGTCAAATTATGATTCCGTTGAAGGAAAA------GAATTTACAACTAGAACATGATATCTCTGATGAAAACAAAGCTCTTTGTTTGTACGGGGATCGGATTAAGCTTCAGCTCATCTTCGCCGATTTCTTTCTAAGCATAGTGCAGTATGCACCTTCTCAAGATGGTTGGGTGGAAATTAAGGTGTGCCCTAGGTTGAAGACAATACAAGATGGAAATGAATTTGTTCATC??????????---AATGGCTCATCCTGG----CCAAGGCCT--TCCTTCTACTCTCGTCGAA---GATATGTTAGGATCAAACAWTCAATGGAGAACACAGGAAGGATTTGCTTTGAACATTTCTCGGAAACTTCTCCATACAATGAGTGGTAATGTTCGTTATATCAGAGAACAAAGTATGTCTTACTTCCTGGTCAACCTTAAACTGCAAACACA---GAAA------TCAGGACAG---------------CGTAGWTAA--------------------------------------------------------------------
Forestiera_angustifolia_phyB_I ATGGCT------TCAGGAAGCGGAGAAACGCACGC-------------------------------------------------------------------------------------------------TAATAATCACACTTCTCAGGCTTTAACTCAAGCTCAATCGTCAGGTACAAGC--------------------------ACTCCT---CGTCATCATAGTAATKTTAATGTAAAGTCTAGCAGT---AATCAAAGAGAACCAATT------------------------------------------AGCAAAGCTGTTGCACAGTACACAGTTGATGCCAGGCTCCATGCTGTCTTTGAGCAATCGGGTGAGTCAGGAAAATCATTTGATTATTCAAA--GAGTRTTAAGACCACAACACAATCTGT-TCCCGAGCAGCAAATCGCTACTTATTTGTCGAGAATTCAGCGTGGTGGCCATATTCAAMMCTTTGGYTGTATGATAGCMGTGGATGAGTCTAATTTTCGCGTGATATCTTACTCGGAAAATGCCCGTGAAATGCTTGGTTTAACTCCTCAATCAGTCCCCAGTCTTGATAAGCCTGAGATTTTG----ACAA--------------------------------------TTGGGACTGATGTGCGGACCCTTTTTACCCC-ATCCAGCTCTGTTTTGCTCGAGAGGGCG???????????????????????????????????????????????????????CTGGGAGGCCATTTTATGCTATTTTGCATAGGATAGATGTTGCCATAGTGATTGATTTAGAGCTTGCAAGGACAGAGGATCCAGCCCTGTCTATTGCCGGTGCTGTCCAGTCACAGAAACTTGCAGTGAGGGCTATTTCTCRTTTGCAGTCGGTCCCTGGTGGGGACATT--AAGCTTTTGTGTGATACGGTTGTTAAGAGTGTGAGGGAGCTGACGGGGTACGATAGGGTTATGGTTTATAAGTTTCACGAGGACGA---GCACGGTGAGGTTGTGGCTGAGAGTAAGAGGGAGGACTTAGAGCCATATATCGGTCTGCATTATCCTGCCACAGATATTCC-TCAGGCTTCA??????????????????AATAGGGTCAGGATGATTGTGGACTGTCATGCCACCCATGTTAGGGTGATTCAGGATGAATCACTAATGCAGCCTCTGTGTTTGGTTGGGTCAACGCTTAGGGCTCCTCATGGCTGCCATGCTCAGTACATGGCAAAYATGGGGTCAATTGCCTCGCTGACTTTGGCAGTTATTATTAATGGAAACGATGAGGATGGTGTT---GGAGGAAGAAAT------------------TCTATGAGGCTGTGGGGATTGGTTGTTGGCCATCACACTTCTGCTAGGTACGTTCCATTCCCACTCCGTTATGCTTGTGAATTCCTAATGCAGGCATTTGGGCTTCAGTTAAACATGGAACTGCAATTAGCATCACAGTTGTCTGAGAAACGTGTTTTGAGGACACAAACGCTGTTGTGCGACATGCTGCTTCGAGATTCTCCTACTGGCATCGTTACTCAAAGCCCTAGTATTATGGATCTTGTGAAATGTGATGGTGCTGCACTTTATTACGAGGGGAAGTATTATCCATTGGGCGTGACACCTTCTGAAGCACAAGTAAAGGATATTGTGGAATGGTTGTTGGCTTTCCATGGAGACTCTA-CAGGTTTGAGCACTGATAGTCTGGCTGATGCAGGGTATCCAG---GGGCAGCCTCTCTAGGTGATGCTGTTTGTGGGATGG-CCGTTGTGTATATCAC------------------------TTCAGG---AGACTTCTTG-TTCTGGTTCCGTTCCCACACTGCTAAAGAG---ATTAAGTGGGGTGGGGCAAAGCATCATCCAGAGGATAAGGATGATGGCCAGAGGATGCATCCGCGTTCTTCA--------TTCAAAGCATTTCTAGAAGTGGTTAAGAGCCGAAGTATGCCTTGGGAGAATGCAGAAATGGATGCCATTCACTCTTTGCAGCTCATTTTACGAGATTCTTTCAGGGATGCTGATAGAAGCAATTCTAAGGCTGTCGTACAAGCTCAGAGTGGGGACTTGGACTT------GCAAAGGATGGATGAGCTTAGCTCTGTTGCCAGAGAAATGGTTAGGTT-------GATAGAGACTGCAACAGCTCCCATTTTT--GCTGTAGATGTTGAAGGCCACATAAATGGGTGGAATGCAAAAGTTGCAGATTTGACAGGACTATCTGTTGAAGAAGCAACAGGGAAGTCCTTGGTTCACGATCTTGTTCATAAAGAATCAGTAGAAACTGTGGACAAGCTTCTGTTTCGTGCTCT-AAGAG---GTGAAGAAGATAAGAACGTGGAAATAAAGTTGAGGACTTTTGGCACTGAAGAACATAAGAAGGCTGTATTTGTGGTGGTAAATGCTTGCTCTAGCAAGGATTACACAAACAATATTGTTGGGGTCTGCTTTGTTGGACAGGACATTACTGGACAGAAACTGGTAATGGACAAATTTATCCACATTCAAGGTGATTACAAGGCTATTGTACACAGTCCAAACCCTCTGATTCCACCTATATTTGCTTCAGATGACAACACCTGTTGCTCTGAGTGGAATACCGCTATAGAAAAACTCACTGGGTGGAAAAGAGGGGACATCATTGGAAAGTTGTTAGTAGGGGAAGTATTTGGCAGTTGCTGTCGGCTTAAAGGCACAGATGCTATGACAAAGTTCATGATCGTCTTGCATAATGCAATTGGTGGCCAGGATACTGACAAGTTTCCGTTTTCGTTTTTTGACCGA?????????????????????????????AGCAAATAAGAGGGTTAATATGGAGGGACAGATTATTGGAGCATTTTGTTTTTTGCAGATTGCGAGTCCTGAATTGCA------GCAAGCTATGAA-AGTCCAGAGGCAACAGGAAAAGAAGCG---------------------------------------TGTTTCAGAAATGAAAGAGCTGGCTTACATTTGTCAGGAAATAAAGAA-TCCATTAAGCGGCATACGCTTCACTAACTCACTGTTGGAAGCCACAGATTTGACAGAAGATCAAAAGCAG---TTTCTTGAAACCAGTGCTGCTTGTGAGAAGCAGATGTCAAAGATTATAAAGGAT---ATTGATCTGGAAA-ATATCGAGGATGG---TTCA---CTGGAGCTCGAGAAGGCAAAATTCTTACTTGGGAGTGTAATAGATGCTGTTGTTAGCCAAGTAATGTTATTGCTGAGGGAAAG------AGGTCTGCAATTAATCCGAGATATCCCAGAAGAAATTAAGACATTGTTGGTCTATGGTGATCAAGTTAGAATTCAACAGGTCTTGGCAGATTTCTTATTGAACATGGTGCATTATGCACCATCTCCAGAAGGTTGGGTAGAAATTCAACTTAGACCAAGCTTGAAGCATATTTCTGATGGAATAACCATTGTGCACATTGAATTTAG---AATTGTGTGCCCAGG----TGAAGGTCT--TACTCCTGAACTGGTTCAA---GATATGTTT---CATAACAGTCGATGGGTGTCTCAGGAAGGCCTAGGACTAAGCATGTGCAGAAAAATCTTGAGGCTCATGAATGGTGAAGTTCAATATATCAGAGAATCAGAAAGATGCTATTTGCTGATTATCCTCGACCTACCCATGCC---GCAGAGAGGTTCGA-----------------------------AGAGCGTTGTCTAA------------------------------------------------------
Forestiera_angustifolia_phyB_II ATGGCT------TCAGGAAGCAGAGAAACGCATGC-------------------------------------------------------------------------------------------------TAATAATCACAATTCTCGGGCTTTAACTCAAGCTCAATCGTCAGGTACAAGC--------------------------AATCCT---CGTCATCGTAGTAATGTTAATGTAAATTCTAGCAGT---AGTCATAGAGAATCAATT------------------------------------------AGCAAGGCTGTTGCACAGTACACAGTTGATGCTAGGCTTCATGCTGTTTACGAGCAATCGGATGAGCCTGGGAAATCATTCGATTATTCACA--GAGTATTAAGACCACGACTCAGTCTGT-TCCTGAGCAGCAAATCGCTACTTATTTGTCCAAAATTCAGCGCGGTGGCCATATTCAACCCTTTGGTTGTATGATAGCTGTGGATGAGTCGAATTTTCGTGTAATATCATTCTCGGAAAATGCCCGTGAAATGCTTGGTTTAACTCCTCAATCAGTCCCAAGTCTTGAGAAGCCTGAGATTTTG----ACAA--------------------------------------TTGGGACTGATGTGAGGACCCTTTTTACCCC-ATCCAGCTCTGTTTTGCTTGACAGGGCGTTTGGGGCACGGGAGATCACTTTATTGAATCCCATTTGGATTCACTCTAAGAATTCTGGAAGGCCATTTTATGCTATTTTGCATAGGATAGATGTTGCCATAGTGATTGATTTAGAGCCTGCAAGGACAGAGGACCCAGCCCTGTCTATTGCTGGTGCTGTCCAGTCACAGAAACTTGCAGTTCGGGCTATTTCGCATTTGCAGTCACTCCCTGGTGGGGACATT--AAGCAGTTGTGTGATATGGTTGTTGAGAGTGTGAGGGAACTCACGGGGTATGATAGGGTTATGGTTTACAAGTTTCACGAGGATGA---GCACGGTGAGGTTGTGGCTGAGAGTAAGAGGGCGGATTTAGAGCCATACATAGGTTTGCATTATCCTGCCACAGATATTCC-TCAGGCCTCAAGGTTTTTGTTTAAGCAGAATAGGGTTAGGATGATTGTTGACTGTAATGCCACCCCTGTTAGGGTGATTCAGGATGAATCACTAATGCAGCCTCTGTGTTTGGTAGGTTCAACGCTTAGGGCTCCCCATGGCTGCCACGCTCAGTACATGGCAAATATGGGGTCAATTGCATCGCTGACTTTGGCCGTTATTATTAATGGAAACGAAGAGGATGGTTCT---GGCGGAAGAAAC------------------TCTATGAGGCTGTGGGGATTGGTTGTTGGCCATCACACTTCTGCTAGGTGCATTCCGTTCCCACTCCGTTATGCCTGTGAATTCCTAATGCAGGCATTCGGGCTTCAGTTAAATATGGAACTGCAATTGGCATCACAGCTGTCTGAGAAACGTGTTTTAAGGACACAAACGCTATTGTGTGACATGCTGCTTCGAGATTCTCCTACTGGCATTGTTACACAGAGCCCTAGTATTATGGATCTTGTGAAATGTGATGGTGCTGCACTTTATTACCAGGGGAAGTATTATCCATTGGGCGTGACACCTTCTGAAATGCAAGTAAAAGATATTGTGGAATGGTTGTTGGCTTTCCATGGAGACTCTA-CGGGCTTGAGCACTGATAGTCTGGCYGATGCTGGGTATCCAG---GGGCAGCCTCACTTGGGGATGCAGTTTGCGGGATGG-CTGTTGCGTATATCAC------------------------TTCAAG---AGAGTTCTTG-TTTTGGTTCCGTTCCCATACTGCAAAAGAG---ATTAAGTGGGGTGGTGCAAAGCATCATCCAGAGGATAAAGATGATGGACAGAGGATGCATCCACGTTCTTCA--------TTCAAAGCATTTCTAGAAGTGGTTAAGAGCCGGAGTATGCCTTGGGAGAATGCTGAAATGGATGCCATTCACTCTTTGCAGCTCATTTTACGAGATTCTTTTAGGGATGCTGATGGAAGCAATTCTAAGGCTGTTGTACAAGCTCAGGGTGGGGACTTGGACTT------GCAAGGGATGGATGAGCTTAGTTCTGTTGCCAGAGAAATGGTTAGGTT-------GATAGAGACTGCAACAGCGCC??TTTTT--GCTGTAGATGTTGAAGGCTGCATAAATGGSTGGAATGCAAAAGTCKCAGATTTGACAGGACTATCAGTTGAAGAAGCAATGGGGAAATCCTTGGTTCACGATCTAGTTCACAAAGAATCAGTAGAAAYTGCAGACAAGCTTCTGTCTCATGCTCT-AAGAG---GTGAAGAAGATAAGAATGTAGAAATAAAGTTGAGGACATTTGGCACTGAACAACATAAGAAGGCTGTATTTGTGGTAGTWAATGCTTGCTCTAGCAAGGAKTACACAAACAATATTGTTGGGGTCTGCTTTGTTGGGCAGGACATTACTGGACAGAAACTGGTAATGGAKAAATTTATCCACATTCAAGGTGATTACAAGGCTATCGTACACAGTCCAAACCCTCTGATTCCACCTATATTTGCTTCAGATGACAACACCTGTTGCTCTGAGTGGAACACTGCTATGGAAAAGCTCACTGGGTGGAGCAGAGGGGACATCATTGGAAAGATGTTAGTAGGGGAAGTATTTGGCAGCTGCTGTCGGCTTAAAGGCGCAGATGCTGTGACAAAGTTCATGATCGTCTTGCATAATGCAATTGATGGCCAGGATACTGACAAGTTCCCGTTTTCATTTTTTGACCGAAGTGGCAGATATGTACAAGCTCTCTTGACTGCAAATAAGAGGGTTAATATGGATGGACAGATTATTGGAGCRTTTTGTTTCTTGCAGATTGCAAGTCCCGAATTGCA------GCAAGCTTTAAG-TGTCCAGAAGCAACAGGAAAAGAAGTG---------------------------------------TGTTTCGAAGATGAAAGAGCTGGCTTACATTTGTCAGGAAATAAAGAA-TCCATTAAGTGGCATACGGTTTACTAACTCACTGTTGGAAGCCACAGATTTGACAGAAGATCAGAAGCAG---TTTCTTGAAAGCAGTGCTGCTTGTGAGAAGCAAATGTTAAAGATTATAAAGGAT---GTTGATCTGGAAA-ATATTGAGGATGG---TTTG---CTGGAGCTTGAGAAGGCAGAATTCTTACTTGGGAGTGTAATAGATGCTGTTGTTAGCCAATCAATGTTATTGCTGAGGGAAAG------AGGTCTTCAATTGATCCGAGATATCCCAGAGGAAATTAAGACGTTGTCTGTCTATGGTGATCAAGTTAGAATTCAACAGGTCTTTGCAAATTTCTTATCGAACATGGTGCATCRTGCTCCATCTCCAGAAGGTTGGGTAGAAATTCAACTTAGACYGAGTTTGAAGCWAATTTCCGATGGAATTGTCATTGTGCACATTGAATTTAG---AATTGTGTGCCCAGG----TGAAGGTCT--TCCTCCTGAACTAGTTCAA---GATATGTTC---CATAACCGTCGATGGGTGTCCCAGGAAGGCCTAGGGCTAAGCATGTGCAGAAAAATCTTGAGGCTCATGAATGGTGAAGTTCAATATATCAGAGAATCAGAAAGATGCTATTTTCTGATTCTCCTCGACCTACCCACTCC---ACGGAGAGGWTCGA-----------------------------AGAGCATTGTCTAA------------------------------------------------------
Forestiera_angustifolia_phyE ATG---------------------------------------------------------------------------------------------------GAGAGGCGTGAGGAA-CAGAGKAAAGAAAATAAATATCCCTCTTCTTCGAAT----ATCAAG-------TTCTGGAAAAACGAGAAT---GAGAATAACACT------AATACT---------------------------------------------------------------GCCATTTCTTCTTCTGCTGCTAGCAATATGAACACC---AACAAATCCATGGCTCAGTACAGTGCTGATGCGAGGCTGATGGCTGAGTTTGAGCAATCTGCGGAGTCGAATAAGTCGTTTAACTAT---------GTTTTTCATGCGCCWCAGATTTTGAGTACTGAGGAACAGATGTCTGTTTATTTATCAAGAAYCCAGAGGGGTGGTCTTGTGCAACCCTTTGGTTGTATGCTTGCTATCGAGGAATCTACTTTTAAAATCATAGCTTATAGTGAGAATTGTTTTGATATGTTGGGGTTGA---------------------------------------------AGAA---ATTTG---TTGAGTCGGAAGAGTTTACGAATCTCTTTGGACTTGATGCAAGAACCCTTTTTACSCC-TTCTTCAAGGGCKTCATTGGMAAAGGCCGTGGGGTCCAAGGAAATTTCYTTTTTGAACCCAATTTGGGTTCATTCTGCGACTACCCACAAGCCTTTTTATGCTATTCTACATAGAATTGATGTGGGAATTGTGATTGATTTGGAGCCTKCTTACTCTGGTGATCCTTCATTGCTGCATGCTGGTGCAGTGCAGTCTCAGAAACTAGCTGTTCGGGCGATTTCGAGGCTTCAGTCTCTTCCCGGGGGAGATATA--GGGGTGCTGTGTGATACTGTTGTAGAAGATGTTCAGAAGCTTACTGGATATGATAGAGTAATKGTTTATAAGTTTCATGATGATGA---TCATGGTGAGGTTGTGTCTGAAATTAGAAGGTCTGACTTGGAGCCCTACTTGGGATTGCACTATCCTGCAACAGATATCCC-CCAAGCGGCACGATTTTTGTTTAAGCAGAGTCGTGTCAGGATGATCTGTGATTGCAATGCTCAGCCAGTTAAGATAGTCCAAATTGAAGAACTTAAGCGGCCTCTTTGCTTGGTTAATTCAACACTTCGAGCGCCCTATGGTTGTCATTCTCAGTACATGGCCAACATGGGGTCAATTGCGTCTTTGGCAATGGCAGTTGTTGTTAATGGCACCGAC---------------------------------------------TCAACGAAGCTGTGGGGATTGGTGGTGTGCCACCACTCTTCACCACGCTATGTCCCTTTTCCCCTTCGCTGTGCGTGCGAATTCCTGATGCAGGCATTTAGCCTGCAGCTTTATCTGGAGCTGCAATTGGCATCACAGTTAGCAGAGAAGAAAATTCTCCAAATGCAAACATTATTGTGTGACATGTTTCTCCGTGATGCTCCATTCGGCATTGTCACTCAGTCTCCTAGCATCATGGATCTTGTAAAGTGTGATGGTGCTGCATTATATTATGGTGGGAAATGTTGGTTGCTTGGTGTTACCCCCACTGAGGCACAAGTTAAAGATATTGCTGATTGGCTACTTACTAGCCATGGGGACTCAA-CAGGGCTAAGTACAGATAGTCTTGCGGATTCTGGCTATTCAG---GTGCAGCTCTACTTGGCGTTGCAGTTTGTGGAATGK-CTACAGTAAGAATTAC------------------------TTCCAC---AGATTTTCTA-TTTTGGTTTAGGTCCCACACAGCAAAAGAA---ATCAAATGGGGAGGGGCTAAGCATCATCCCAAGGACAAAGATGATGGTGGAAAAATGCATCCTAGATTTTCA--------TTTAAAGCCTTTCTCGAARTAGTTAAAGGCCGTAGTTTGCCGTGGGAGGTTTCAGAGATTAATGCTATTCACTCTTTACAGCTTATAATGAGAGATTCATTTCAGGATGTYGAAGACAGTGGTTCTAAACCCATGATACATTCTCAACAGAATAATTTGGACGT------GCCAGAGGTGGATGAACTTACTTCTGTGGCAGTTGAAATGGTCAAATT-------GATMGAGACAGCCATTGCTCCAATTTTT--GGGGTTGATTCACGTGGTTTGATTAATGGATGGAATGCAAAAATGACTGAATTGAYAGGATTACAAGCTTCTCAAGCTATGGGGAAATCCCTAGTTAATGACATTGTTCATGAAGACTCCCGCGGTGTTGTTGAAGTTCTTCTGCACAGAGCTCT-GAAAG---GCAAGGAGGACAAAAATGTTGAGGTGAAATTGCTGAGGTTTGGGATACAAACCCCAAATTCGGASATTTACCTTCTGGCTAATGCATGCACAAGTAGGGACTATAAAAATRATATTGTAGGTGTGTGCTTCATGGCTCAGGATATCACATCTGAAAAAATTGTGATGGACAAATTCATCCGTCTGCAAGGGGATTATATGGCTATTGTACAAAGTGTAAATCCGCTTATTCCACCCATATTTGCTACCGATGAGAATGCCTGTTGTTCAGAATGGAATGCAGCCATGGAAAAACTAACAGGTTGGACGAGACATGAAATTGYTGGTAAAATGCTGGCAGGGGAAGTKTTTGGAAGTTTTTGTCAGCTCAAAGGTCAAGACACGCTCACTAAACTTATGATTTTATTGTACCGAGCAATTAGTGGCCATGACACCGAAAAGCTTCTTTTTGGATTTTTCAATAGAAAAGGAGAGTTTGTAGAGGTGYTCTTGATAGCCAATAAGAGAACGGACGAGGTTGGAAAAGCTGTTGGGTGTTTCTGCTTCTTGCAGATTATA------GAGATTAA------ACAACG----------------------------------GCAGTCCATAGTAGAAGAACA---GCA---GAAGGAGCATCTTTCAAAACTCAAAGAGTTGACTTACATTATGCAAGAGATGAAAAA-TCCTTTGAACGGAATCCGTTTCACCCACCAGCTCCTGGAAGGTTCTGATATTTCAGAGAATCAGAAGCAG---TTTCTTGAGACTAGTGATGCTTGTGAAAGACAGATATTATCCATTATAGAGGAT---ATGCATTTTCAAA-GTTTAGAAGACGG---CAGCGGGGTCGAGCTCAAGATGGAAGAATTTTTTTTGGG???TATTATCGATGCTATCATTAGTCAAGTTATGATTTTGTTGAAGGAAAA------GAATTTGCAACTTCTCCATGATATCCCTGATCAAATCAGAACTCTCTGCTTATGTGGGGATCGAATTAAGCTGCAGTTGGCATTGTCGGATYTCCTGCTCAGCATAGTGCATTATGCACCTTCTCCAAATGGTTGGGTGGAAATTAAGGTCTCTCCTGGATTAGAGATGATACAAGACGGGGACGAGTTTGTTCATATACAATTTAG---AATGGCTCACCCAGG----AAATGGCAT--CCCTCGTACTCTTATTGAA---GACATGAACGGCTCAAAAAGTCAATGGACAACACAAGAAGGGATTGCTTTAAACCTTTCTCAGAAACTTCTCAATATAATGAATGCTAATGTTCGTTATATCAGAGATCAGAATAAATGCTACTTCCTCATCGACCTTCAATTCAAGTCACA---GAAA------TCAAGATAA--------------------------------------------------------------------------------------------
Forestiera_angustifolia_phyE_IIB_pseudogene -----------------------------------------------------------------------------------------------------------------------------------------------------------------------------------------------------------------------------------------------------------------------------------------------------------------------------------------------------------------------------------------------------------------------------------------------------------------------------------------------------------------------------------------------------------------------------------------------------------------------------------------------------------------------------------------------------------------------------------------------------------------------------------------------------------------------------------------------------------------------------------------------------------------------------------------------------------------------------------------------------------------------------------------------------------------------------------------------------------------------------------------------------------GACAGATATACC-ACAAGGTGCATGATTCTTGTTCCAGCAGAATGGGGTTAGGATGATTTATGATTGCCATTCCCAGCCTGTTAAGATAATTCAAAGTGAAGAATTGAAGCAGCCTCTTTCTTTGGTTAATTCAACTCTTCGAGCGCCCCACGTATGTCATAAGCAGTACATGGCCAATATGCAGTCTATTGCCTCATTGGCGATGGCAGTTCTTGTCAATGATAGTGAC---------------------------------------------TCAATGAGACTATGGGGACTGG??????????????????????????????????????????????????????????????CTAATGCAGGCATTTGGGCTGCTGCTTTATATGGAGCTTCAATTAGCATCACTAGAAGAAGAGAAGAAAACTCTCCGGACACAAACCTTATTATGTGATATGCTTCTCCAGGATATTCCATTGGGCATTGTGACTCGGTCTCCTAGTATCATTAATCTTGTAAAGTGTGATGGTGCTGCTTTATATTATGGTGGGAAATGTTGGTTGCTTGGTATCACTCCAACTGAGGTACAACTTARGGATATTGTAAAATGGCTACTAGATRCTCATGGGGACTCGA-CCGGGTTAAGTACAGATTGYCTTGCCGATGCTGGCTATCCTA---GTGCGCATCTTCTGGGTGATGCAGTTTGTGGCATGG-CAATGGCTCGAATCAGTAGTAGTAGTAGTTTGCTTTCCCCCTCTCCGTCTGATTTTTTG-TTTTGGTTCAGGTCCCACACAGCAAGGGAA---ATCAGATGGGGAGGGGAGAAGCATTGCCAAGAAGACAGAGATGATGGAAGCAAAATGCACCCCAGATCTTCA--------TTTAAGGCSTTTCTCGAGGTAGTCAAAAGTCGAAGTTTGCCATGGGCGGTTTCAGAGATTAATGCTATTCGCTCTTTGCAGCTCATAACTAGACATTCTCTTCAGGAGTCTGAAGACTCTGGTGCTAAATCTGTTATGTATTCTAAACCGAATGATTATGATAG------GCCAAAGCYGGATGAACTTAGTTCTGTAGCAGCAGAAATGTTGCGATT-------GATAGAGACTGCTAGTGCTCCAATTTTT--GGGGTCAATTCATCAGGTTTCATCAATGGGTGGAATGCTAAAATGGTTGAATTAACAGGATTACAAGCTACCGACGCTATGGGGAAGTCTCTAGTTAATGACATAGTCCAMGAAGATTCAYGTGTAGTTGTTGAAAGTGTTCTGCACCGAGCTAT-GGAAG----------------------------------------------------------------------------------------------------------------------------------------------------------------------------------------------------------------------------------------------------------------------------------------------------------------------------------------------------------------------------------------------------------------------------------------------------------------------------------------------------------------------------------------------------------------------------------------------------------------------------------------------------------------------------------------------------------------------------------------------------------------------------------------------------------------------------------------------------------------------------------------------------------------------------------------------------------------------------------------------------------------------------------------------------------------------------------------------------------------------------------------------------------------------------------------------------------------------------------------------------------------------------------------------------------------------------------------------------------------------------------------------------------------------------------------------------------------------------------------------------------------------------------------------------
Forestiera_isabelae_phyB_I ATGGCT------TCAGGAAGCGGAGAAACGCATGA-------------------------------------------------------------------------------------------------TCATAATCTCAATTCTCGGGCTTTAACTCAAGCCCAATCGTCAGGTACAAGC--------------------------ACTCCT---CGTCATCATAGTAATGTTAATGTAAAGTCTAGCAGT---AATCAAAGAGAACCAGTT------------------------------------------AGCAAAGCTGTTGCACAGTACACAGTTGATGCCAGGCTCCACGCTGTCTTTGAGCAATCGGGTGAGTCAGGAAAATCATTTGAT????????--???????????????????????????-?????????????????????????????????????????????????????????????????????????????CCGTGGATGAGTCTAATTTTCGCGTGATATCTTACTCGGAAAATGCCCGTGAAATGCTTGGTTTAACTCCTCAATCAGTCCCCAGTCTTGATAAGCCTGAGATTTTG----ACAA--------------------------------------TTGGGACTGATGTGCGGACCCTTTTTACCCC-ATCCAGCTCTGTTTTGCTCGAGAGGGCGTTTGGGGCACGGGAGATCACTTTATTGAATCCGATTTGGATTCACTCTAAGAAYTCTGGGAGGCCATTTTATGCTATTTTGCATAGGATAGATGTTGCCATAGTGATTGATTTAGAGCTTGCAAGGACAGAGGATCCAG?????????????????????????????????????????GTGAGGGCTATTTCTCATTTGCAGTCGGTCCCTGGTGGGGACATT--AAGCTTTTGTGTGATACGGTTGTTAGGAGTGTGAGGGAGCTGACGGGGTACGATAGGGTTATGGTTTATAAGTTTCACGAGGACGA---GCA??????????????????????????????????????????????????????????????????????????????-????????????????????????????????????????????TCGTGGACTGTCATGCCACCCATGTTAGGGTGATTCAGGATGAATCACTAATGCAGCCTCTGTGTTTGGTTGGGTCAACGCTTAGGGCTCCTCATGGCTGCCATGCTCAGTACATGG????????????????????????????????????????????????????????????????????---????????????------------------?????????????????????????????????????????????????????????????CACTCCGTTATGCTTGTGAATTCCTAATGCAGGCATTCGGGCTTCAGTTAAACGTGGAACTGCAATTAGCATCACAGTTGTCTGAGAAACGTGTTTTGAGGACACAAACGCTGTTGTGTGACATGCTGCTTCGAGATTCTCCTACTGGCATCGTTACCCAAAGCCCTAGTATTATGGATCTTGTGAAATGTGATGGTGCTGCACTTTATTACATGGGGAAGTATTATCCATCGGGCGTGACACCTTCTGAA????????????????????????????????????????????????????-??????????????????????????????????????????---????????????????????????????????????-????????????????------------------------??????---??????????-????????????????ACACTGCTAAAGAG---ATTAAGTGGGGTGGGGCAAAGCATCATCCAGAGGATAAGGATGATGGCCAGAGGATGCATCCGCGTTCTTCA--------TTCAAAGCATTTCTAGAAGTGGTTAAGAGCCGAAGTATGCCTTGGGAGAATGCGGAAATGGATGCCATTCACTCTTTGCAGCTCATTTTACGAGATTCTTT???????????????????????????????????????????????????????????????------????????????????????????????????????????????????-------????????????????????????????--??????????TTGAAGGCCACATAAATGGGTGGAATGCAAAAGTTGCAGATTTGACAGGACTATCCGTTGAAGAAGCAACGGGGAAGTCCTTGGTTCACGATCTTGTTCATAAAGAATCAGTAGAAACTGCGGACAAGCTTCTG???????????-?????---GTGAAGAAGATAAGAATGTGGAAATAAAGTTGAGGACTTTTGGCAC???????????????GGCTGTATTTTTGGTGGTAAATGCTTGCTCTAGCAAGGATTACACAAACAATATTGTTGGGGTCTGCTTTGTTGGACAGGACATTACTGGACAGAAACTGGTAATGGACAAATTTATCCACATTCAAGGTGATTA?????????????????GTCCAAACCCTCTGATTCCACCTATATTTGCTTCAGATGACAACACCTGTTGCTGTGAGTGGAATACTGCTATAGAAAAACTCACTGGGTGGAAAAGAGGGGACATTATTGGAAAGTTGTTAGTAGGGGAAGTATTTGG???????????????????????????????????????????????????????????????????????????????????????????????????????????????????????????????????????????????????????AGGGTTAATATGGAGGGACAGATTATTGGAGCATTTTGTTTCTTGCAGATTGCGAGTCCTGAATTGCA------GCAAGCTATGAA-AGTCCAGAGGCGACAGGAAAAGAAGCG---------------------------------------TGTTTCAGAAATGAAAGAGCTGGCTTACATTTGTCAGGAAATAAA???-??????????????????????????????????????????????????????????????????????---??????????????????????????????????????????????????????---?????????????-?????????????---TTCA---CTGGAGCTCGAGAAGGCAGAATTCTTACTTGGGAGTGTAATAGACGCCGTTGTTAGCCAAGTAATGTTATTGCTGAGGGAAAG------AGGTCTGCAATTAATCCGAGATATCCCAGAAGAAATTAAGACATTGTTGGTCTATGGCGATCAAGTTAGAATTCAACAGGTCTTGGCAGATTTCTTATTGAACATGGTGCATTATGCACCATCTCCAGAAGGTTGGGTAGAAATTCAACTTAGACCAAGCTTGAAGCATATTTCTGATGGAATAACCATTG????????????????---AATTGTGTGCCCAGG----CGAAGGTCT--TACTCCTGAACTGGTTCAA---GATATGTTT---CATAACAGTMGATGGGTGTCCCAGGAAGGMCTAGGACTAAGCATGTGCAGAAAAATCTTGAGGCTCATGAATGGTGAAGTTCAATATATCAGAGAATCAGAAA?????TATTTGCTGATTATCCTCGACCTACCCATGCC---GCAGAGAGGTTCGA-----------------------------AGAGCGTTGTCTAA------------------------------------------------------
Forestiera_isabelae_phyB_II ??????------???????????????????????-------------------------------------------------------------------------------------------------????????????????????????????????????????????????????--------------------------??????---????????????????????????????????????---??????????????????------------------------------------------????????????????????????????????????????????????????????????????????????????????????????????--???????????????????????????-????????????????????????????????????????????????????????????????????????????????????TGAGTCGAATTTTCGTGTAATATCATTCTCGGAAAATGCCCGTGAAATGCTTGGTTTAACTCCTCAATCAGTCCCAAGTCTTGAGAAGCCTGAGATTTTG----ACAA--------------------------------------TTGGGACTGATGTGAGGACCCTTTTTACCCC-ATCCAGCTCTGTTTTGCTAGAGAGGGCGTTTGGGGCACGGGAGATCACTTTATTGAATCCCATTTGGATTC???????????????????????????????????????????????????????????????????????????????????????????????????????????????????????????????GAAAYTTGCTKTTAGGGCTATTTCGCATTTGCAGTCGCTCCCTGGTGGG?ACATT--AAGCAGTTGTGTGATATGGTTGTTGAGAGTGTGAGGGAACTCACGGGGTATGATAGGGTTATGGTTTACAAGTTTCATGAGGATGA---GCACGGTGAGGTTGTGGCTGAGAGTAAGAGGGCGGATTTAGAGCCATACATAGGTTTGCATTATCCTGCCACAGATATTCC-GCAGGCGTCAAGGTTTTTGTTCAAGCAGCATAGGGTTAGGATGATTGTTGACTGTAATGCCACCCCTGTTAGGGTGATTCAGGATGAAT?ACTAATGCAGCCTCTGTGTTKGGTAGGTTCAACGCTTAGGGCTCCCCATGGCTGCCATGCTCAGTACATGGCAAATATGGGGTCAATTGCATCTCTGACTTTGGCCGTTATTATTAATGGAAACGAAGAGGATGGTTCT---GGCGGAAGAAAC------------------TCTATGAGGCTGTGGGGATTGGTTGTTGGCCATCACACTTCTGCTAGGTGCATTCCATTCCCACTGCGTTATGCCTGTGAATTCCTAATGCAGGCATTCGGGCTTCAGTTAAACATGGAACTGCAATTGGCATCACAGCTGTCTGAGAAACATATTTTAAGGACACAAACGCTATTGTGTGACATGCTGCTTCGAGATTCTCCTACTGGCATTGTTACGCAGAGCCCTAGTATTATGGATCTTGTGAAATGTGATG??????????????????????????????????????????????????????????????????????????????????GTTGTTGGCTTTCCATGGAGACTCTA-CGGGTTTGAGCACTGATAGTCTGGCTGATGCTGGGTATCCAG---GGGCAGCCTCACTTGGGGATGCAGTTTGCGGGATGG-CTGTTGCGTATATCAC------------------------TTCAAA---AGACTACTTG-TTTTGGTTCCGTTCCCATACTGCGAAAGAG---ATTAAG??????????CAAAGCATCATCCAGAGGATAAAGATGATGGCCAGAGGATGCATCCACGTTCTTCA--------TTCAAAGCATTTCTAGAAGTGGTTAAGAGCCGGAGTATGCCTTGGGAGAATGCCGAAATGGACGCCATTCACTCTTTGCAGCTCATTTTACGAGATTCTTTTAGGGATGCTGATGGAAGCAATTCTAAGGCTGTTGTACAAGCTCACGGTGGGGACTTGGACTT------GCAAGGGATGGATGAGCTTAGTTCTGTTGCCAGAGAAATGGTTAGGTT-------GATAGAGACTGCAACAGCGCCCATTTTT--GCTGTAGATGTTGAAGGCTGCATAAATGGGTGGAATGCAAAAGTCGCAGATTTGACAGGACTATCAGTTGAAGAAGCAATGGGGAAATCCYTGGTTCACGATCTAGTTCACAAAGAA??????????????????????????????????????-?????---???????????????????????????????????????????????????????????????????????????????????????????????????????????????????????????????????????????????????????????????????????????????????????????????????????????????????????????????????ATTCCACCTATATTTGCTTCAGATGACAACACCTGTTGCTCTGAGTGGAACACTGCTATGGAAAAGCTCACTGGGTGGAGCAGAGGGGACATCATTGGAAAGATG????TAGGGGAAGTATTTGGCAGCTGCTGTCGGCTTAAAGGTGCAGATGCTGTGACAAAGTTCATGATCGTCTTGCATAATGCAATTGATGGACAGGATACTGACAAATTCCCGTTTTCATTTTTTGATCGAAGTGGCAGATATGTGYAAGCTCTCTTGACTGCAAATAAGAGGGTTAATATGGATGGACAGATTATTGGAGCGTTTTGTTTCTTGCAGATTGCAAGTCCCGAATTGCA------GCAAGCTTTAAG-TGTCCAGAAGCAACAGGAAAAGAAGTG---------------------------------------TGTTTCGAAGATGAAAGAGCTGGCTTACATTTGTCAGGAAATAAAGAA-TCCATTAAGTGGCATACGGTTTACTAACTCACTGTTGGAAGCCACAGATTTGACAGAAGATCAAAAGCAG---TTTCTTGAAAGCAGTGCTGCTTGTGAGAAGCAAATGTTAAAGATCATAAAGGAT---GTTGATCTGGAAA-ATATTGAGGATGG---TTTT---CTGGAGCTTGAGAAGG???????????????????????????????????????????????????????????????????------??????????????TCCGAGATATCCCAGAGGAAATTAAGACGTTGTCTGTCTATGGTGATCAAGTTAGAATTCAACAGGTCTTCGCAAATTTCTTGTCGAACATGGTGCATCATGCTCCATCTCCAGAAGGTTGGGTAGAAATTCAACTTAGACCGAGTTTGAAGCAAATATCCGATGGAATTGTCATTGTGCACATTGAATTTAG---AATTGTGTGCCCAGG----TGAAGRTCT--TCCTCCTGAACTAGTTCAA---GATATGTTC---CATAACCGTCGATGGGTGTCCCAGGAAGGCCTCGGGCTAAGCATGTGCAGAAAAATCT??????????????????????????????????????????????????????????????????????????????????---??????????????-----------------------------??????????????------------------------------------------------------
Forestiera_isabelae_phyE ???---------------------------------------------------------------------------------------------------???????????????-????????GGAAAATAAATATCCCTCTTCTTCGAAT----ATCAAG-------TTCTGGGAAAACGAGAAT---AAGAATAACACT------AATACT---------------------------------------------------------------ACCATTTCTTCTTCTGCTGCAAGCAATATGAACACC---AGCAAATCCATGGCTCAGTACAGTGCTGATGCGAGGCTGATGGCTGAGTTTGAGCAATCTGCGGAGTTGGGTAAGTCGTTTAACTAT---------GTTTTCCATGCGCCACAGATTTTGAGTACTGAGGAACAGATGTCTGTGTATTTATCAAGAATCCAGAGGGGTGGTCTTGTGCAACCATTTGGTTGTATGCTTGCTATCGAGGAATCAACTTT???????????????????????????????????????????????---------------------------------------------????---?????---??????????????????????????????????????????????????????????-?????????????????????????????????????????????????????????????????????????????????????????????????????????????????????????????????????????????????????????????????????????????????????????????????????????????????????????????????????????????????????????????--??????????????????????????????????????????????????????????????????????????????????????---?????????????????????????????????????????????????????????????????????????????????-????????????????????????????????????????????????????????????????????????????????????????????????????????TTTGCTTGGTTAATTCAACACTTAGAGCGCCCTATGGCTGTCATTCTCGGTACATGGCCAACATGGGGTCAATTGCGTCTTTGGCAATGGCAGTTGTTGTTAATGGCACCGAC---------------------------------------------TCAACGAAGCTGTGGGGATTGGTGGTGTGCCACCACTCTTCACCACGCTAT?????????????????????????????????????????????????????????????????????????????????????????????????????????????????????????????????????TGTTTCTCCGTGATGCTCCATTTGGCATTGTCACTCAGTCTCCTAGCATCATGGATCTTGTAAAGTGTGATGGGGCTGCATTATATTATGGTGGGAAATGTTGGTTGCTTGGTGTTACCCCCACTGAGGCACAAGTTAAAGATATAGCTGATTGGCTACTTACTAACCATGGGGACTCAA-CAGGGCTAAGTACAGATAGTCTTGCGGATTCTGGCTATCCAG---GTGCAGCTCTACTTGGCGTTGCAGTTTGTGGAATGG-CTACAGCAAGAATTAC------------------------TTCGAC---GGATTTTCTA-TTTTGGTTTAGGTCCCACACAGCAAAAGAA---ATCAAATGGGGAGGAGCTAAGCATCATC???????????????????????????????TCCTAGATTTTCA--------TTTAAAGCCTTTCTCGAAGTAGTTAAAGGCCGTAGTTTGCCGTGGGAGGTTTCAGAGATTAATGCTATTCACTCTTTACAGCTTATAATGAGAGATTCAT???????????????????????????????????????????????????????????????T------GCCAGAGGTGGATGAACTTACTTCTATGGCAGTTGAAATGGTCAAATT-------GATAGAGACGTCCATTGCTCCAATTTTT--GGGGTTGATTCATGTGGTTTGATTAATGGATGGAATGCAA???????????????????????????????????????????????????????????????????????????????????????????????????????????????????-?????---GCGAGGAGGACAAAAATGTTGAGGTGAAATTGCTGAGGTTTGGGATACAAACCCCAAATTCGGACATTTACCTTCTGGCTAATGCATGCACAAGTAGGGACTATAAAAATGATATTGTCGGTGTGTGCTTCATGGCTCAGGATATCACATCTGAAAAAATTGTGATGGACAAATTCATCCGTCTTCAAGGGGATTATACGGCTATTGTACAAAGTGTAAATCCGCTTATTCCACCCATATTTGCTACCGATGAGAATGCC???????????????????????????????????????????????????????????????????????????????????????????????TTTTTGTCAGCTCAAAGGTCAAGACACGCTCACTAAACTTATGATTTTATTGTATAGAGCAATTAGTGGCCATGACACCGAAAAGCTTCTTTTTGAATTTTTCAATAGAAAAGGAGAGTTTGTGAAGGTGTTCTTGATAGCCAATAAGAGAACGGACGAGGGTGGAAATGCTGTTGGGTGTTTCTGCTTCTTGCAGACTATA------GAGATTAA------ACAACG----------------------------------GCAGTCCATAGAAGACGAACA---GGA---GAAGGAGCATCTTTCAAAAC?????????????????????????????????????-????????????????CGTTTCACCCACCAGCTCCTGGAAGGTTCTGATATTTCAGAGAATCAGAAGCAG---TTTCTTGAGACTAGTGATGCTTGTGAAAGACAGATATTATCCATTATAGAGGAT---ATGCATTTTCAAA-GTTTAGAAGACGG---CAGCAGGGTCGAGCTCAAGATGGAAGAATTTTT?????????????????????????????????????????????????????????------?????????????????????????????????????????????????????GTGGGGATCGAATTAAGCTGCAGTTGGCGTTGTCGGATTTCCTGCTCAGCATAGTGCATTATGCACCTTCTCCAAATGGTTGGGTGGAAATTAAGGTCTCTCCTGGATTAGAGATGATACAAGACGGGAATGAGTTTGTTCATATACAATTTAG---AATGGCTCACCCAGG----AAATGGCGT--ACCTCGTACTCTTATTGAA---GACATGAACGG?????????????????????????????????????????????????????????????????????????????????????????????????????????????????????????????????????????????---????------?????????--------------------------------------------------------------------------------------------
Forestiera_pubescens_pubescens_phyB_I ATGGCT------TCAGGAAGCGGAGAAACGCATGC-------------------------------------------------------------------------------------------------TAATAATAACAATTCTCGGGCTTTAACTCAAGCTCAATCGTCAGGTACAAGC--------------------------ACTCCT---CGTYATCATAGTAATGTTAATGTAAAGTCTAGCAGT---AA????????????????------------------------------------------??????????????????????????????????GGCTCCATG?TGTCTTTGAGCAATCGGGTGAGTCAGGAAAATCATTTGATTATTCACA--GAGTATTAAGACCACAACACAATCTGT-TCCCGAGCAGCAAATCGCTACTTATTTGTCGAGAATTCAGCGTGGTGGCCATATTCAACCCTTTGGTTGTATGATAGCCGTGGATGAGTCTAATTTTCGCGTGATATCTTACTCGGAAAATGCCCGTGAAATGCTTGGTTTAACTCCTCAATCAGTCCCCAGTCTTGATAAGCCTGAGATTTTG----ACAA--------------------------------------TTGGGACTGATGTGCGGACCCTTTTTACCCC-ATCCAGCTCTGTTTTGCTCGAGAGGGCGTTTGGGGCACGGGAGATCACTTTATTGAATCCGATTTGGATTCACTCTAAGAATTCTGGGAGGCCATTTTATGCTATTTTGCATAGGATAGATGTTGCCATAGTGATTGATTTAGAGCTTGCAAGGACAGAGGATCCAGCCCTGTCTATTGCCGGTGCTGTCCAGTCACAGAAACTTGCAGTGAGGGCTATTTCTCATTTGCAGTCGGTCCCTGGTGGGGACATT--AAGCTTTTGTGTGATACGGTTGTTAAGAGTGTGAGGGAGCTGACGGGGTACGATAGGGTTATGGTTTATAAGTTTCACGAGGACGA---GCACGGTGAGGTTGTGGCTGAGAGTAAGAGGGAGGACTTAGAGCCATATATCGGTCTGCATTATCCTGCCACAGATATTCC-TCAGGCTTCAAGGTTTTTGTTTAAGCAAAATAGG??????????????????????????????????????????????AGGATGAATCACTAATGCAGCCTCTGTGTTTGGTTGGGTCAACGCTTAGGGCTCCTCATGGCTGCCATGCTCAGTACATGGCAAATATGGGGTCAATCGC?????????????????????????????????????????????????---???????????T------------------TCTATGAGGCTGTGGGGATTGGTTGTTGGCCATCACACTTCTGCTAGGTACGTTCCATTCCCACTCCGTTATGCTTGTGAATTCCTAATGCAGGCATTCGGGCTTCAGTTAAACATGGAACTGCAATTAGCATCACAGTTGTCTGAGAAACGTGTTTTGAGGACACAAACGCTGTTGTGTGACATGCTGCTTCGAGATTCTCCTACTGGCATCGTTACTCAAAGCCCTAGTATTATGGATCTTGTGAAATGTGATGGTGCTGCACTTTATTACAAGGGGAAGTATTATCCATCGGGCGTGACACCTTCTGAAGCACAAGTAAAGGATATTGTGGAATGGTTGTTGGCTTTCCATGGAGACTCTA-CAGGTTTGAGCACTGATAGTCT????????????????????---?????????CTCTAGGGGATGCTGTTTGTGGGATGG-CTGTTGTGTCTATCAC------------------------TTCAGG---AGACTTCTTG-TTCTGGTTCCGTTCCCACACTGCTAAAGAG---ATTAAGTGGGGTGGGGCAAAGCATCATCCAGAGGATAAGGATGATGGCCAGAGGATGCATCCGCGTTCTTCA--------TTCAAAGCATTTCTAGAAGTGGTT??????????????????????????????????TGGATGCCATTCACTCTTTGCAGCTCATTTTACGAGATTCTTTCAGGGATGCTGATAGAAGCAATTCTAAGGCTGTCGTACAAGCACAGAGTGGGGACTTGGACTT------GCAAAGGATGGATGAGCTTAGCTCTGTTGCTAGAGAAATGGTTAGGTT-------GATAGAGACTGCAACAGCTCCCATTTTT--GCTGTAGATGTTGAAGGCCACA????????????????AAAAGTTGCAGATTTGACAGGACTATCCGTTGAAGAAGCAACGGGGAAGTCCTTGGTTCACGATCTTGTTCATAAAGAATCAGTAGAAACTGCAGACAAGCTTCTGTTTCGTGCTCT-AAGAG---GTGAAGAAGATAAGAACGTGGAAATAAAGTTGAGGACTTTTGGCACTGAAGAACATAAGAAGGCTGTATTTGTGGTGGTAAATGCTTGCTCTAGCAAGGATTACACAAACAATATTGTTGGGGTCTGCTTTGTTGGACAGGACATTACTGGACAGAAACTGGTAATGGACAAATTTATCCACATTCAAGGTGATTACAAGGCTATTGTACACAGTCCAAACCCTCTGATTCCACCTATATTTGCTTCAGATGACAACACCTGTTGCTCTGAGTGGAATACTGCTATAGAAAAACTCACTGGGTGGAAAAGAGGGGACATCATTGGAAAGTTGTTAGTAGGGGAAGTATTTGGCAGTTGCTGTCGGCTTAAAGGCACAGATGCTATGACAAAGTTCATGATCGTCTTGCATAATGCAAATGGTGGCCAGGATACTGACAAGTTTCCGTTTTCGTTTTTTGACCGAAGTGGCAGATATGTACAAGCTCTTTTGACTGCAAATAAGAGGGTTAATATGGAGGGACAGATTATTGGAGCATTTTGTTTCTTGCAGATTGCGAGTCCTGAATTGCA------GCAAGCTATGAA-WGTCCAGAGGCAACAGGAAAAGAAGCG---------------------------------------TGTTTCAGAAATGAAAGAGCTSGCTTACATTTGTCAGGAAATAAAGAA-TCCATTAAGCGGCATACGCTTCACTAACTCACTGTTGGAAGCCACAGATTTGACAGAAGATCAAAAGCAG---TTTCTTGAAACCAGTGCTGCTTGTGAGAAGCAGATGTTAAAGATTATAAAGGAT---ATTGATCTGGAAA-ATATCGAGGATGG---TTCA---YTGGAGCTCGAGAAGGCAGAATTCTTACTTGGGAGTGTAATAGATGCTGTTGTTAGCCAAGTAATGTTATTGCTGAGGGAAAG------AGGTCTGCAATTAATCYGAGATATCCCAGAAGAAATTAAGACATTGTTGGTCTATGGTGATCAAGTYAGAATTCAACAGGTCTTGGCAGATTTCTTATTGAACATGGTGCATTATGCACCATCTCCAGAAGGTTGGGTAGAAATTCAACTTAGACCAAGCTTGAAGCATATTTCTGATGGAATAACCAWTGTGCACATTGAATTTAG---AATTGTGTGCCCAGG----TGAAGGTCT--TACTCCTGAACTGGTTCAA---GATATGTTT---CATAACAGTCGATGGGTGTCCCAGGA?????????????????????????AAAATCTTGAGGCTCATGAACGGTGAAGTTCAATATATCAGAGAATCAGAAAGATGCTATTTGCTGATTATCCTCGACCTACCCATGCC---GCAGAGAGGTTCGA-----------------------------AGAGTGTTGTCTAA------------------------------------------------------
Forestiera_pubescens_pubescens_phyB_II ATGGCT------TCAGGAAGCAGAGAAACGCATGC-------------------------------------------------------------------------------------------------TAATAATCACAATTCTCGGGCTTTAACTCAAGCTCAATCGTCAGGTACAAGC--------------------------AATCCT---CGTCATCGTA????????????????TTCTAGCAAT---AGTCATAGAGAATCAATT------------------------------------------AGCAAAGCTGTTGCACAGTACACAGTTGATGCTAGGCTTCATGCTGTTTACGAGCAATCGGGCGAGTCTGGG????????????????????--???????????????????????????-???TGAGCAGCAAATCGCTACTTATTTGTCCAGAATTCAGCGCGGTGGCCATATTCAACCCTTTGGTTGTATGATAGCTGTGGATGAGTCGAATTTTCGTGTAATATCATTCTCGGAGAATGCCCGTGAAATGCTTGGTTTAACTCCTCAATCAGTCCCAAGTCTTGAGAAGCCTGAGATTTTG----ACAA--------------------------------------TTCGGACTGATGTGAGGACCCTTTTTACCCC-ATCCAGCTCTGTTTTGCTTGAGAGRGCGTTTGGGGCACGGGAGATCACTTTATTGAATCCCATTTGGATTCACTCTAAGAATTCTGGAAGGCCATT???????????????????????????????????????????????????????????????????????????GTCTATTGCTGGTGCTGTCCAGTCACAGAAACTTGCAGTTAGGGCTATTTCGCATTTGCAGTCGCTCCCTGGTGGGGACATT--AAGCAGTTGTGTGATATGGTTGTTGAGAGTGTGAGGGAACTCACGGGGTATGATAGGGTTATGGTTTACAAGTTCCATGAGGATGA---GCACGGTGAGGTTGTGGCTGAGAGTAAGAGGGCGGACTTAGAGCCATACATAGGTTTGCATTATCCTGCCACAGATATTCC-TCAGGCGTCAAGGTTTCTGTTTAAGCAGAATAGGGTTAGGATGATTGTTGACTGTAATGCCACCCCTGTTAGGGTGATTCAGGATGAATCACTAATGCAACCTCTGTGTTTGGTAGGTTC?????????????????????????????????????????????????????????????????????????????TTATTATTAATGGAAACGAAGAGGATGGTTCT---GGCGGAAGAAAC------------------TCTATGAGGCTGTGGGGATTGGTTGTTGGCCATCACACTTCTGCTACGTGCATTCC?????????????????????????????????????????????????????????????????????ATTGGCATCACAGCTGTCTGAGAAACATGTTTTAAGGACGCAAACGCTATTGTGTGACATGCTGCTTCGAGATTCTCCTACTGGCATTGTTACRCAGAGCCCTAGTATTATGGATCTTGTGAAATGTGATGGTGCTGCACTTTATTACCAGGGGAAGTATTATCCATTGGGCGTGACACCTTCTGAAATGCAAGTAAAAGATATTGTGGAATGGTTGTTGGCTTTCCATGGAGACTCTA-CGGGCTTGAGCACTGATAGTCTGGCTGATGCTGGCTATCCAG---GGGCAGCCTCACTTGGGGATGCAGTTTGCGGGATGG-CTGTTGCGTATATCAC------------------------TTCAAG---AGAGTTCTTG-TTTTGGTTCCGTTCCCATACTGCAAAAGAG---ATTAAGTGGGGTGGTGCAAAGCATCATCCAGAGGATAAAGATGATGGCCAGAGGATGCATCCACGTTCTTCA--------TTCAAAGCATTTCTAGAAGTGGTTAAGAGCCGGAGTATGCCTTGGGAGAATGCTGAAATGGATGCCATTCACTCTTTGCAGCTCATTTTACGAGATTCTTTTAGGGATGCTGATGGAAGCAATTCTAAGGCTGTTGTACAAGCTCACGGTGGGGACTTGAACTT------GCAAGGGATGGATGAGCTTAGTTCTGTTGCCAGAGAAATGGTTAGGTT-------GATAGAGACTGCAACAGCGCCCATTTTT--GCTGTAGATGTTGAAGGCTGCATAAATGGGTGGAATGCAAAAGTCGCAGATTTGACAGGACTATCAGTTGAAGAAGCAATGGGGAAATCCTTGGTTCAAGATCTAGTTCACAAAGAATCAGTAGAAACTGCAGACAAGCTTCTGTCTCATGCTCT-AAGGG---GTGAAGAAGATAAGAATGTAGAA?????????????????TGGCACTGAACAACACAAGAAGGCTGTATTTGTGGTAGTAAATGCTTGCTCTAGCAAGGATTACACAAACAATATTGTTGGGGTCTGCTTTGTTGGGCAGGACATTACTGGACAGAAACTGGTAAT???????????????????????????????????CTATCATACACAGTCCAAACCCTCTGATTCCACCTATATTTGCTTCAGATGACAACACCTGTTGCTCTGAGTGGAACACTGCTATGGAAA?GCTCACTGG?????????????????????????????????????????????????????????????????????????????????????????????????????????????????????TGATGGCCAGGATACTGACAAGTTCCCGTTTTCATTTTTTGACCGAAGTGGCAGATATGTACAAGCTCTCTTGACTGCAAATAAGAGGGTTAATATGGATGGACAGATTATTGGAGCGTTTTGTTTCTTGCAGATTGCAAGTCCCGAATTGCA------GCAAGCTTTAAG-TGTCCAGAAGCAACAGGAAAAGAAGTG---------------------------------------TGTTTCGAAGATGAAAGAGCTGGCTTACATTTGTCAGGAAATAAAGAA-TCCATTAAGTGGCATACGGTTTACTAACTCACTGTTGGAAGCCACAGATTTGACAGAAGATCAAAGGCAG---TTTCTTGAAAGCAGTGCTGCTTGTGAGAAGCAAATGTTAAAGATTATAAAGGAT---GTTG?????????-?????????????---TTTG---CTGGAGCTTGAGAAGGCAGAATTCTTACTTGGGAGTGTAATAGATGCTGTTGTTAGCCAATCAATGTTATTGCTGAGGGAAAG------AGGTCTTCAATTGATCCGAGATATCCCAGAGGAAATTAAGACGTTGTCTGTCTATGGTGATCAAGTTAGAATTCAACAGGTCTTCTCAAATTTCTTATCGAACATGGTGCATCATGC??????????????????????????????????????????????????????????????????????????????????????????---AATTGTGTGCCCAGG----TGAAGGTCT--TCCTCCTGAACTAGTTCAA---GATATGTTC---CATAACCRTCGATGGGTGTCCCAGGAAGGCCTAGGGCTAAGCATGTGCAGAAAAATCTTGAGGCTCATGAATGGTGAAGTTCAATATATCAGAGAATCAGAAAGATGCTATTTTCTGATTATCCTCGACCTACCCACTCC---ACGGAGAGGTTCGA-----------------------------AGAGCATTGTCTAA------------------------------------------------------
Forestiera_pubescens_pubescens_phyE ATG---------------------------------------------------------------------------------------------------GAGAGGCGTGAGGAA-CAGAGTAAAGAAAATAAATATCCCTCTWCTTCGAAT----ATCAAG-------TTCTGGAAAAACGAGAAT---AAGAATAACACT------AATACT---------------------------------------------------------------GCCATTTCGTCTTCTGCTGCAAGCAATATGAACWCC---AACAAATCCATRGCTCAGTACAGTGCTGATGCGWGGCTGATGGCTGAGTTTGAGCAATCTGCGGAGTCGGGTAAGTCGTTTAAATAT---------GTTTTTCATGCGCCACAGATTTTGAGTACTGAGGAACAGATGTCTGTTTATTTATCAAGAATACAGAGGGGTGGTCTTGTGCAACCCTTTGGTTGTATGCTTGCTATCGAGGAATCTACTTTTAAAATCATAGCTTATAGTGAGAATTGTTTTGATATGTTGGGGTTTA---------------------------------------------AGAA---ATTTG---TTGAGTCGGAAGAGTTTACGAATCTGTTTGGACTTGATGCAAGAACCCTTTTTACACC-TTCTTCAAGGGCTTCATTGGCAAAGGCCGTGGGGTCTAAGGAAATTTCA?TTTTGAACCCAATTTGGGTTCATTCTGCGACTACCCACAAGCCTTTTTATGCTATTCTACATAGAATTGATGTGGGAATTGTGATTGATTTGGAGCCTGCTTACTCTGGTGATCCTTCATTGCTGCATGCTGGTGCAGTGCAGTCTCAGAAACTAGCTGTTCGGGCAATTTCGAG????????????????????????????--??????????????????????????????????????????????GATATGATAGAGTAATGGTTTATAAGTTTCATGATGATGA---TCATGGTGAGGTTGTGTCTGAAATTAGAAGGTCTGACTTGGAGCCCTACTTGGGATTGCACTATCCTGCAACAGATATCCC-CCAGGCGGCACGATTTTTGTTTAAGCAGAGTCGTGTCAGGATGATCTGTGATTGCAATGCTCAGCCAGTTAAGATAGTCCAAATTGAAGAACTTAAGCAGCCTCTTTGCTTGGTTAATTCAACACTTCGAGCGCCCTATGGCTGTCATTCTCAGTACATGGCCAACATGGGGTCAATTGCGTCTTTGGCAATGGCAGTTGTTGTTAATGGCACCGAC---------------------------TCAACGAATGGCACCGACTCAACGAAGCTGTGGGGATTGGTGGTGTGCCACCACTCTTCACCACGCTATGTCCCTTTTCCCCTTCGCTATGCATGCGAATTCCTGATGCAGGCATTTAGCCTGCAGCTCTATCTGGAGCTGCAATTGGCATCACAGTTAGCAGAGAAGAAAATTCTCCAAATGCAAACATTATTGTGTGACATGTTTCTCCGTGATGCTCCATTCGGCATTGTCACTCAGTCTCCTAGCATCATGGATCTTGTAAAGTGTGATGGGGCTGCATTATATTATGGTGGGAAATGTTGGTTGCTTGGTGTTACCCCCACTGAGGCACAAGTTAAAGATATTGCTGATTGGCTACTTACTAGCCATGGGGACTCAA-CAGGGCTAAGTACAGATAGTCTTKYGGATTCTGGCTATCCAG---GT???GCTCTACTTGGCGTTGCAGTTTGTGGAATGG-CTACAGCAAGAATTAC------------------------TTCCAC---AGATTTTCTA-TTTTGGTTTAGGTCCCACACRGCAAAAGAA---ATCAAATGGGGAGGGGCTAAGCATCATCCCAAGGACAAAGATGATGGTGGAAAAATGCATCCTAGATTTTCA--------TTCAAGGCCTTTCTCGAAGTAGTTAAAGGCCGTAGTTTGCCGTGGGAGGTTTCAGAGATTAATGCTATTCACTCTCTACAGCTTATAATGAGAGATTCATTTCAGGATGTTGAAGACAGTGGTTCTAAACCCACGATACATTCTCAACAGAATAATTTGGATGG------GCCAGAGGTGGATGAACTTACTTCT???????????????????????-------????????????????????CAATTTTT--GGGGTTGATTCATGTGGTTTGATTAATGGATGGAATGCAAAAATGAGTGAATTGACAGGATTACAAGTTTCTCAAGCTATGGGGAAATCCCTAATTAATGACATTGTCCATGAAGACTCACGCGGTGTTGTCGAAGTTCTTCTGCACAGAGCTCT-AAAAG---GCGAGGAGGACAAAAATGTTGAGGTGAAATTRCTGAGGTTTGGGATACAAACCCCAAATTCGGACATTTACCTTCAGGCCAATGCATGYACAAGTAGGGACTATAAAAATGATATTGTAGGTGTGTGCTTCATGGCTCAGGATATCACATCTGAGAAAATTGTGATGGACAAATTCATCCATCTGCAAGGGGATTATACGGCTATTGTACAAAGTGTAAATCCGCTTATTCCACCCATATTTGCTACCGATGAGAATGCCTGTTGTTCAGAATGGAATGCAGCCATGGAAAAACTAACAGGTTGGACGAGACATGAAATTGTTGGTAAAATGTTGGCAGGGGAAGTTTTTGGAAGTTTTTGTCAGCTCAAAGGTCAAGACATGCTCACTAAACTTATGATTTTATTGTACCGAGCAATTAGYGGCCATGACACCAAAAAGCTTCTTTTTGGATTTTTCAATA?????????????????????????????????????TAAGCGAACGGACGAGGTGGGAAATGCTGTTGGGTGTTTCTGTTTCTTGCAGATTATA------GAGATTAA------ACAACG----------------------------------GCAGTCCATAGAAGACGAACA---GGA---GAAGGAGCATCTTTCAAAACTCAAAGAGTTGACGTACATTATGCAAGAGATGAAAAA-TCCTTTGAACGGAATCCGTTTCACCCACCAGCTCCTGGAAGGTTCTGATATTTCAGAGAATCAGAAGCAG---TTTCTTGAGACTAGTGATGCTTGTRAAAGACAGATATTATCCATTATAGAGGAT---ATGCATTTTCAAA-GTTTAGAAGACGG---CAGCAGGGTCGAGCTCAAGATGGAAGATTTTTTTTTGGGAAATATTATCGATGCTATTGTTAGTCAAGTTATGATTTTGTTGAAGGAAAA------GAATTTACAACTTCTCCATGATATCCCTGATCAAATCAGAACTCT????????????????????????????CAGTTGGCGTTGTCAGATTTCTTGCTCAGCATAGTGCATTATGCACCTTCTCCAAATGGTTGGGTGGAAATTAAGGTCTCTCCTGGACTAGAGATGATACAAGACAGGAACGAGTTTGTTCATATACAATTTAG---AATGGCTCACCCAGG----AAATGGCAT--CCCTCGTACTCTTATTGAA---GACATGAACGGCGCAAAAAGTCAATGGACAACACAAGAAGGGATTGCTTTAAACCTTTCTCAGAAACTTCTCAATATAATGAATGGTAATGTTCGTTATATCAGAGATCAGAATAAATGCTACTTCCTCATCGACCTTGAATTCAAGTCACA---GAAA------?????????--------------------------------------------------------------------------------------------
Forsythia_x_mandschurica_phyB_I ATGGCT------TCAGGAAGCAGAGAAACGCATGC-------------------------------------------------------------------------------------------------TAATAATAACAAATCTCGGGCTTTAACTCAAGCTCAATCTTCAGGTACAAGC--------------------------AATCCT---CATCATTATAGTAATGTTAATGTAAATTCTAGCAAT---AATAACAGAGAATCAATT------------------------------------------AGCAAAGCTGTTGCACAGTACACAGTTGATGCTAGGCTCCATGCTGTTTTTGAGCAATCGGGTGAGTCTGGAAAATCTTTTGATTATTCACA--GAGTATTAAGACCACAACACAATCTGT-CCCCGAGCAGCATATCGCCACTTATTTGTCAAAAATTCAGCGCGGTGGCCATATTCAACCCTTTGGTTGTATGATAGCCGTGGATGAGTCGAATTTTCACGTAATATCTTACTCGGAAAATGCCCGAGAAATGCTTGGTTTAACTCCTCAATCTGTCCCAAGTCTTGAGAAGCCTGAGATTTTG----ACAA--------------------------------------TTGGGACTGATATGCGGACACTTTTTACTCC-ATCCAGCTCTGTTTTGCTTGAAAGGGCGTTCGGGGCACGGGAGATCACTTTATTGAATCCGATTTGGATTCACTCTAAGAATTCWGGGAGGCCATTTTATGCTATTTTGCATAGGATAGATGTTGCCATAGTGATTGATTTAGAGCCTGCAAGGACAGAGGATCCAGCGCTGTCTATTGCTGGTGCTGTCCAGTCACAGAAACTTGCAGTGAGGGCTATTTCTCATTTGCAGTCGCTCCCTGGTGGGGACATT--AAGCTATTGTGTGATACAGTTGTTGAGAGCGTGAGGGAGCTCACGGGGTACGATAGGGTTATGGTTTATAAGTTTCAYGAGGACGA---GCACGGTGAGGTTGTGGCTGAGAGTAAGAGGGCGGACTTAGAGCCATATATTGGTTTGCATTATCCTGCCACAGATATCCC-TCAGGCGTCAAGGTTTTTGTTTAAGCAGAATAGGGTTAGGATGATCGTGGACTGTCATGCCACCCCTGTTAGGGTGATTCAGGATGAATCACTAATGCAGCCTTTGTGTTTGGTCGGTTCAACGCTTAGGGCTCCTCATGGCTGCCACGCTCAGTACATGGCAAATATGGGGTCAATCGCTTCGCTGACTTTGGCTGTTATTATTAATGGAAACGACGAGGATGGTGTT---GGTGGAAGAAAT------------------TCTATGAGGCTGTGGGGATTGGTTGTTGGCCATCACACTTCTGCTAGGTGCATTCCATTCCCACTCCGTTATGCTTGTGAATTCCTAATGCAGGCATTCGGGCTTCAGTTAAACATGGAACTGCAATTGGCATCACAGTTGTCTGAGAAACGTGTTTTAAGGACACAAACGCTGTTGTGTGACATGCTGCTTCGAGATTCTCCTTCTGGCATCGTTACGCAGAGCCCTAGTATTATGGATCTTGTGAAATGTGATGGTGCTGCACTTTATTACCAGGGGAAGTATTATCCATTGGGCGTGACACCTTCTGAAACGCAAGTAAAGGATATCGTGGAATGGTTGTTGGCTTTCCATGGAGACTCTA-CAGGTTTGAGCACTGATAGTCTGGCTGATGCAGGGTATCCGG---GGGCAGCCTCGCTTGGGGATGCAGTTTGCGGGATGG-CTGTTGCATATATCAC------------------------TTCAAG---AGACTTCTTG-TTCTGGTACCGTTCTCACACTGCAAAAGAG---ATTAAGTGGGGTGGTGCAAAGCATCATCCAGAGGATAAAGATGATGGCCAGAGGATGCATCCACGTTCTTCA--------TTCAAAGCATTTCTAGAAGTGGTTAAGAGCCGCAGTATGCCATGGGATAATGCGGAAATGGATGCCATTCACTCTTTGCAGCTCATTTTACGAGATTCTTTTAGGGATGCTGATAGAAGCAATTCTAAGGCTGTTGTACAAGCTCAGGTTGGGGACTTGGACTT------GCAGGGGATGGATGAGCTTAGTTCTGTTGCCAGAGAAATGGTTAGGTT-------GATAGAGACTGCAACAGCTCCCATTTTT--GCTGTGGATGTTGAAGGCCACATAAATGGGTGGAATGAAAAAGTCGCAGATTTGACAGGACTATCCGTTGAAGAAGCAATGGGGAAGTCCTTGGTTCACGATCTTGTTCACAAAGAATCAGTAGAAACTGCAGACAAGCTTCTGTTTCGTGCTCT-AAGAG---GTGAAGAAGATAAGAATGTAGAAATAAAGTTGAGGACATTTGGCATTGAACAACATAGGAAGGCTGTATATGTAGTGGTAAATGCTTGCTCTAGCAAGGATTACACAAACAATATAGTTGGGGTCTGCTTTGTTGGACAGGACGTTACTGGCCAGAAACTGGTAATGGACAAATTTATCCACATTCAAGGTGATTACAAGGCTATCGTACACAGTCCAAACCCTCTGATTCCACCTATATTTGCTTCAGATGACAACACCTGTTGCTGTGAGTGGAACACTGCTATGGAAAAGCTCACTGGGTGGAGCAGAGGGGACATCATTGGAAAGATGTTAGTAGGGGAAGTATTTGGCAGTTCCTGTCGGCTTAAAGGCGCAGATGCTATGACAAAGTTCATGATTGTCTTGCATAATGCAATTGGTGGCCAGGAAACTGACAAGTTCCCATTTTCGTTTTTTGACCGAAGTGGCAGATATGTACAAGCTCTCTTGACTGCAAACAAGAGGGTTAATATCGACGGACAGATTATTGGAGCATTTTGTTTCTTACAGATTGCGAGTCCTGAATTGCA------GCAAGCTTTAAG-AGTACAGAGGCAACAGGAAAAGAAGTG---------------------------------------TGTTTCAAAAATGAAAGAGCTGGCTTACATTTGTCAGGAAATAAAGAA-TCCGTTAAGTGGCATACGTTTTACTAACTCACTGTTGGAAGCCACAGATTTGACAGAAGATCAAAAGCAG---TTACTTGAAACCAGTGCTGCTTGTGAGAAGCAGATGTTAAAGATTATAAAGGAT---GTTGATCTGGAAA-ATATTGAGGATGG---TTCA---CTGGAGCTCGAGAAGGCAGAATTCTTGCTCGGGAGTGTAATAGATKCTGTTGTTAGCCAAGTAATGTTATTGCTGAGGGAAAG------AGATCTGCAATTGATMCGAGATATCCCAGAGGAAATTAAGACATTGTCGGTCTATGGCGATCAAGTTAGAATTCAACAGGTCTTGGCAGATTTCTTGTTGAACATGGTGCATTATGCACCATCTCCAGAAGGTTGGGTAGAAATTCAACTTAGACCGAGTTTGAAGCAAATTTCTGATGGAATAACCATTGTGCACGTTGAATTTAG---GATTGTCTGCCCAGG----TGAAGGTCT--CCCTCCTGAACTGGTTCAA---GATATGTTC---CATAACGGTCATTGGGTTTCCCAGGAGGGCCTAGGGCTAAGCATGTGCAGAAAAATCTTGAGGCTCATGAATGGTGAAGTTCAATATATCAGAGAATCAGAAAGATGTTATTTTCTGATTATCCTCGACCTACCCATGCC---GCAGAGAGGTTCAA-----------------------------AGAGTGTTGTCTAA------------------------------------------------------
Forsythia_x_mandschurica_phyB_III ATGACT------TCAAGAAGCGGAGCAGGAAATGC-------------------------------------------------------------------------------------------------AGATAATCACTATTCCCA------------AGCTCAGTCTTCAGGTACAAGC--------------------------------------CATCATCCAAATGTTAATTATRCTTCCAGCGTC---AAGAAAGGGGACTCAGGA------------------------------------------AGCAAAGCAGTAGCACAGTACCCAGATGATGCAAGAATCCATGCGGTTTTTGAGCAATCGACCGAGTCCGGTAAATTCTTTGATTATTCACA--GAATATTATGACCACTAAAGATCATGT-TGCCGAGCAGCAAATCACTGCCTACTTGTCGAAAATCCAGCGGGGCGGCCACATTCAACCCTTTGGTTGCATGATAGCTGTAGACGAGGTRAATTTTTGCACAATAGCCTATTCGGAGAATGCCCGCGAATTGCTCGGCATAATGCTTCATTCAGTCCCTATCCTTGAGAGGCCTGAGATTTTG----ACAA--------------------------------------TTGGGACTGATGTTAGAACACTTTTCTCCCA-CTCCAGCTCTGTTTTGCTGGAGAGGGCATTCGGGGCGCGGGAGATCACACTGTTGAACCCAATATGGGTTCATTCGAAGTATTCTGGGAAGCCCTTTTATGCGATTTTGCATAGGATTGATGTTGGAATAGTTATTGATTTAGAGCCGGCAAGGAATCAGGAACCAGCCCTTTCTATTGCAGGTGCTGTTCAGTCGCAGAAGCTTGCCGTGAGGGCTATTTCGCATTTGCAGTCGCTTCCAGGTGGTGACATT--AAGCTTTTGTGTGATACAGTTGTCGAAAGTGTGACAGAGCTTACGGGGTATGATCGGGTGATGGTTTATAAGTTTCACGAGGACGA---GCACGGAGAGGTCGTGGCAGAGAGTAAGAGGCCAGATTTAGAGCCGTACATTGGTTTGCATTATCCTGCCTCTGATATTCC-TCAGGCGTCAAGGTTTTTGTTTAAACAGAACAGGGTTAGAATGATTGTGGACTGTCATGCAACTCCTGTTAGGGTGATTCAGGGTGAATCTCTAGTCCAGCCTTTGTGTTTGGTTGGTTCGACACTTAGGGCTCCTCACGGTTGCCACGCACAGTATATGGAAAATATGGGGTCGGTTGCCTCTTTGACTTTGGCTATTATCATTAATGGAATTGATGAGGATGGT------GGAGGAAGAAAT------------------TCCACAAGGCTATGGGGCTTGGTTGTTGGCCATCACACATCTGMTCGGTGCATTCCATACCCCCTCCGATATGCTTGTGAGTTCCTAATGCAAGCTTTTGGGCTTCAGTTAAATATGGAATTGCAGTTGGCATCTCAGTTGTCTGAGAAACACGTTTTAAGGACACAGACGCTGTTGTGTGAYATGCTGCTAAGAGATTCGCCTACTGGGATTGTTACACAGAAACCTAGTGTTATGGACCTTGTGAAGTGTGATGGGGCTGCATTGTACTACCAGGATAAATATTATTCATTGGGYGTGACACCTACTGAACCACAGATAAGGGATATTGTAGAATGGTTGTTGGCTCTTCATGGGGACTCGA-CAGGTTTGAGCACTGACAGTCTGGCTGATGCAGGGTATGCAG---GGGCAGCCTCTATAGAGGATGCAGTTTGTGGAATGA-CTGTTGCCTATATCAC------------------------ATCTAG---AGATTTCTTG-TTCTGGTTCCGTTCTCACACAGGGAAAGAG---ATCAAATGGGGTGGTGCAAAGCATCATCCTGAGGATAAAGATGATGGCCAGAGGATGCATCCACGTTCTTCT--------TTCAAGGCATTTTTGGAAGTGGTCAAGAGTCGAAGTTTGCCATGGGAGAACGCAGAATTGGATGCGATTCACTCTTTGCAGCTTATTTTACGAGATTCCTTTAGGATTAGTGATGGAAAAAATTCTAAGGCTGTAGTACATGCTCAGGCAGGGGACTTGGAGTT------GCAAGCGATGGTTGAGCTCAGTTCTGTTGCAAGAGAAATGGTAAGGTT-------GATAGAGACAGCAACAGCTCCCATATTC--GCAGTAGACRTCGAAGGCCAAATTAATGGATGGAATGCAAATGTTGCAGAGCTGACTGGACTATCAGTTGAAGAAGCAATTGGGAAGTCCTTAGTTCATGATCTTGTTCATAAAGAATCAGAAGAAGCTGTTGACAAGCTTCTGTTTCGTGCTCT-TGGAG---GTGAAGAAGACAGGGATGTTGAAATAAAGTTAAAAACATTTGGCACCGAACAGCATAAGAAGGCTGTATTTTTGGTGGTCAATGCTTGCTCTAGCAAGGACTATACAAACAATATAGTTGGGGTCTGCTTTGTTGGTCAGGATGTTACCAGTCAGAAAGTGGTAATGGACAAATTCATCCACATTCAAGGCGATTACAAGGCTATTGTACACAGTCCCAGYCCTCTGATWCCACCWATATTTGCTTCAGATGAAAACACTTGCTGCTCTGAGTGGAACACTGCCATGGAAAAKCTCACTGGGTGGAGTAGAGAARACATCATCGGAAAGATGTTAGTTGGGGAGATATTTGGCAGTTTCTGTCGGCTCCAGGGTSCAGATTCTATYACTAAGTTCACGATTCTCTTGCATAATGCAATTGGAGGCCAGGATACAGAAAAATTTCCATTTTCATTTTTTGATCAAAATGGGRAAAATGTGCAAGCTCTCTTAACGGTGAATAAGAGGGTTAATATGGATGGCAAAATTATTGGGGCCTTCTGTTTTTTGCARATTGCTAGTCCTGATTTGCA------GCATGCTTTAAG-AATCCAGAGGCAACAGGAAAAGAATGG---------------------------------------TGTTTCAAAGAACAAAGAGCTGGCTTACATTTGTCAGGAAATAAAAAA-TCCATTAAGTGGTATACGATTTACTCACTCACTCTTGAAAGYCACAGATTTAACAGAAGAACAAAAACAA---TTCCTTGAGACCAGTGGTGCTTGTGAGAAGCAGATGTCAAAGATTATAAAGGAT---ATAGATCTGGAAA-ACATTGAGGATGG---TTCC---ATGGAGCTCAAGAGAGCAGATTTTTTACTTGGGAGCGTAATAGATGCTGTCGTTAGCCAAGTAATGTTATTACTGAGRGAAAG------AGGTTTGCAATTGATCCRTGATATTCCAGAGGAAATCAAGACACTTGCAGTTTATGGTGATCGAGTCAGGATTCAACAGGCCTTGGCAGATTTCTTACTGAGCATGGTGCGTTGTGCACCATCTCCTGAAGGTTGGGTAGAAATTCAACTYAGGCCGACTTTGAAGCAAATTTCTGCTGGATCAGCTATTCTTCATGTTGAATTTAG---GATCATGTGCCCGGG----TGAAGGTCT--TCCTCCTGAACTGGTCCAA---GACACGTTC---CATAACAGTCAATGGGYGACTCAGGAAGGCCTGGGGCTAAGCATGTGCAGAAAAATTTTGAAGCTTATGAATGGAGAAGTTCAATATATTCGAGAATCAGAAAGATGTTATTTTCTTATTATTCTTGATTTGMCTATTCC---ATGA-----------------------------------------------------------------------------------------------------------
Forsythia_x_mandschurica_phyE_I ATG---------------------------------------------------------------------------------------------------GAGAGGAGTGAGGAA-CAAAGCAAAGAAAATAAATATCCCAATTCTTCGAAT----ATCAAA-------TTCAGGAAAAACGAGAAT---AAGAATAACACT------AATACT---------------------------------------------------------------GCCTTTTCTTCATCTGCTGCTAGCAATATGAACACC---AACAAAGCCATGGCTCAGTACAATGCAGATGCGAGGCTGATGGCTGAGTTTGAGCAATCTGGGGTGTCTGGTAAGTCGTTTAACTATTCAARATCAGTTTTTAATGCGCCGCGGATTTTGAGTACTGAAGAACAGATGTCTGTTTATTTATCAAGAATTCAGAGGGGTGGCCTTGTGCAACCCTTTGGTTGTATGCTTGCTATTGAGGATCCCACTTTTAAAATCATTGCTTATAGTGAGAATTGTTTTGATATGTTGGGGTTGA---------------------------------------------AGAA---TTTTG---TTGAGTCGAAAGAGTTGACGAGTCTCTTTGGGCTTGATGCAAGAACCCTTTTTACCMC-TTCTTCAAGGGCTTCATTGGCGAAGGCCGTGGGGTCTAAAGAAATTTCTTTTTTGAACCCGATTTGGGTTCATTCYGGGACTACCCACAAGCCTTTTTATGCTATACTACATAGAATTGACGTGGGAATTGTGATTGATTTGGAGCCTGCTTACTCTGTTGATCCTGCATTGCTGCATGCTGGTGCAGTGCAGTCTCAGAAACTAGCTGTTAGGGCGATTTCAAGGCTTCAGTCTCTTCCCGGGGGAGAYATA--GGGGTTTTGTGTGATACTGTAGTAGAAGATGTTCAGAAGCTTACTGGGTATGATAGAGTAATGGTTTATAAGTTTCATGGTGATGA---TCATGGTGAGGTTGTGTCGGAAATTAGAAGGTCCGATTTGGAGCCCTATTTGGGATTGCACTATCCTGCAACAGATATCCC-CCAAKCAGCACGATTTTTGTTTAAGCAGAGTCGTGTCAGGATGATCTGTGACTGCAATGCTCAGCCAGTAAAGATAGTGCARATTGAAGAACTTAAGCAGCCTCTTTGCTTGGTTAATTCAACCCTTCGAGCGCCCCATGGCTGTCATGCCCGGTATATGACCAACATGGGGTCRATTGCCTCGTTGGTAATGGCAGTTGTTGTTAATGGCACCGAC---------------------------------------------TCAATGAAGTTGTGGGGACTGGTKGTGTGCCACCACACTTCRCCACGCTATGTCCCCTTTCCCCTTCGCTATGCGTGCGAATTCCTGATGCAGGCATTTAGCCTGCAACTTTATCTGGAGCTTCAATTGGCATCACAGTTAGCAGAGAAGAAAATTCTCCGAATGCAAACATTATTGTGTGACATGCTTCTCCGTGATGCTCCATTCGGCATTGTCGCTCAGTCTCCTAGCATCATGGATCTTGTAAAGTGTGATGGGGCTGCATTATATTATGGTGGGAAATGTTGTTTGCTTGGTGTTACCCCCACTGAGGCACAAGTTAAAGATATTGCAGAATGGCTACTTAATAGCCATGGGGACTCCA-CAGGGCTAAGTACGGAGAGTCTTGCGGATGCTGGCTATCCAG---GTGCAGCTCTACTCGGTGATGCAGTTTGTGGAATGG-CTACGGCAAGAATTAC------------------------TTCCAC---AGATTTTCTA-TTTTGGTTCAGGTCCCACACAGCAAAGGAA---ATCAAATGGGGAGGGGCTAAGCATCATCCAGATGACAAAGATGATGGTGGAAAAATGCACCCCAGATTTTCA--------TTCAAAGCCTTTCTCGAAGTAGTTAAAAGCCGTAGTTTGCCGTGGGAGGTTTCAGAGATTAATGCTATTCACTCTTTACAGCTTATAATGAGAGATTCCTTTCARGATATTGAAGACAATGGTCCTAAAACCAAGATACATTCTCAACAGAATAATTTGGACGG------GSCAGAGGTGGATGAACTWACTTCTGTGGCAGTTGAAATGGTCCGATT-------GATAGAGACAGCCATTGCTCCAATTTTT--GGGGTTGATTCATCTGGTTTGATTAATGGGTGGAATGCAAAAATGAGTGAATTGACAGGATTACAAGCTTCTGAAGCTATGGGGAAATCCCTAGTTAATGACMTTGTTCATGAAGACTCACGYRGAGTTGTTGAAGTTCTTCTGCACAGAGCTCT-AAAAG---GSGAGGAGGACAAAAATGTTGAGGTGAAACTGCTGAGGTTTGGGATRGAAACCCCAAATTCAGCCATTTACCTTCTGGCTAATGCATGCACRAGTAGRGACTCTAAAAATGATGTTGTAGGTGTGTGCTTCATGGCTCAAGATATCACGTCTGAAAAAATTGTGATGGACAAATTCATCCGTCTGCAAGGGGATTATAAGGCTGTAGTACAAAGTCTAAATCCACTTATTCCACCCATATTTGCTTCCGACGAGAATGCCTGTTGTTCTGAATGGAATGCAGCCATGGAAAAACTAACAGGTTGGACGAGACATGAAATAGTTGGTAAAATGTTGCCGGGGGAAGTTTTTGGAAGTTTTTGTCAGCTTAAAGGGCAAGACACACTCACTAAACTTATGATTCTTTTGTACCGAGCAATTAGTGGCCATGACACCGAAAAGATTCCTTTTGGATTTTTTGATAGAAAAGGGGAGTTTGTAGAGGTGWTCTTGATGGCCAATAAGAGAACGGATGAGGGTGGAAATGTTGTTGGCTGTTACTGCTTCTTGCAGACTATA------GAGATTAA------CCAACG----------------------------------GCGGACCATAGAAAACGAGCA---GGAGGAGAAGGAGCATCTTTCAATTCTCAAAGAGTTAACTTACATTATGCAAGAGATGAAAAA-TCCTTTGAACGGAATCCGTTTCACCCACCAGCTTCTGGAAGGTTCTACTATTTCAGAGAATCAGAAGCAG---TTTCTTGAGACTAGTGATGCTTGTGAAAGACAGATATTRTCCATTATAGAGGAT---ATGCATTTTCAAA-GTTTAGAAGACGG---CAGCACGGTCGASCTCAAGATGGAAGAATTTTTTCTGGGAAATGTTATCGATGCTATTGCTAGTCAAGTTATGATTTTGTTAAAGGAAAA------GAATTTACAACTTCTCCATGATATCCCTGATCAAGTCAAAACTCTSTGTTTATGTGGGGATCGAATTAAGCTGCAGTTGGCCTTTTCAGATTTCTTGCTTAGCATAGTGCGTTATGCGCCTTCTCCAGATGGTTGGGTGGAAATTAAGGTGTCTCCTGGATCGAAGATGATACAAGATGGGAATGAGTTTGTTCGTCTACAATTTAG---AATGACTCACCCGGG----AAAKGGCAT--CCCTCCTGCTCTTATTGAA---GACATGTACGGAGCAAAAAGTCACYGGACGACACAAGAAGGGATTGCTTTAAACCTTTCTCGCAAACTTCTSAATATGATGAATGGTACTGTTCATTATATCAGAGATCAGAATAAATGCTACTTCCTCTTTAATCTTGAATTCAAGTCGCA---GAAAA-----TCAAGAT----------------------GTGA--------------------------------------------------------------------
Forsythia_x_mandschurica_phyE_II ATGCTCGAA---------------------------------------------------------------------------------------------------------------------------------------------------------------------------------------------------------------------------------------------------------------------------------------------GCTGCTAGCAACATGAACACA---GAGAAAGCTACCGCTCAGTTCAGTACTGATGCAAGGCTCATGGCTGAGTTTGAGAATTCCGGTGAGTCTGGTACGTATTTTAACTACTCAAAATCAGTCATTTATGCACCACACAGTACGAGTACCGAAGAACAAATGACTGCTTATTTATCAAGTATTCAGAGGGGTGGTCTTGTGCAATCCTTTGGCTCTATGCTTGCAATTGAAGAGCACTCTTTCAAAATCATAGCTTATAGTGAGAATTGCTTTGATATGTTGGGTTTAA---------------------------------------------GTGATCTTGTTG---ATGACTCAAAAGAGTTGATGGGTCTGATTGGAATTGATGCAAGAACCCTTTTCACCCC-TTCTTCAAGTTCTTCACTGGAGAAAGCAGCAGTATCCAGGGAGATTTCTTTGTTAAACCCAATTTGGGTTCATTCCAGGGCTACCCACAATCCATTTTATGCCATACTTCACAAAATTGATGTGGGAATTGTGATTGATTTGGAGCCTGCTCACTCTGAGGATCCTGCACTGTTGCATTCTGGTGCAGTGCAGTCCCAGAAACTAGCCGTTAAGGCGATATCTAGASTGCAGTCTCTCCCTGGGGGAGATATA--GGGGTTTTGTGTGACACAGTGGTAGAAGATGTTCAGAAGCTTACGGGGTACGATAGGGTTATGGTCTACAGATTCCATGACGATAA---TCACGGCGAGGTTGTGTCGGAAATTAGAAGGTCTGATTTAGAGCCGTATTTGGGGTTGCACTATCCCGCGACAGATATACC-ACAAGCCGCACGATTCTTGTTCAAGCAGAATCGTGTTAGGATGATTTATGACTGTCGTTCCCAGCCTGTTAAGATAATTCAAAGTGAAGAATTGAAGCAGCCTCTTTGTTTGGTTAATTCAACCCTTCGAGCGCCCCACGGATGTCATATGCAGTACATGGTCAATATGCAGTCTATTGCCTCATTGGTGATGGCAGTTCTTGTCAATAGCAGTGAT---------------------------------------------TCAATGAAGCTATGGGGATTGGTGGCTTGTCACCACACTTCAGCACGCCGCATGGCTTTCCCCCTTCGCTGTGCGTGCGAGTTTCTAATGCAGGCATTTGGGCTGCAGCTTTATATGGAGCTCCAATTGGCATCACTGGAAGCAGAGAAGAAAATTCTCCGGACGCAAACCTTATTATGTGATCTGCTTCTCCGGGATATTCCATTGGGCATTGTGACTCGGTCTCCTAGTATCATTAATCTTGTAAAGTGCGATGGTGCTGCATTATATTATGGTGGGAAATGTTGGTTTCTTGGTGTCACTCCAACTGAGGTACAAGTTAAAGATATTGTAGAATGGCTACTAGATGCTCACGGGGACTCGA-CCGGGTTAAGTACAGACAGTCTTTTCGAAGCTGGCTATCCCA---ACGCACATCTCCTGGGTGATGCAGTTTGTGGCATGG-CAATGGCTCGAATCAG---ATGTAGTAGTTTGCTTAGCCCCTCCCCATCTGATTTTTTG-TTTTGGTTCAGGTCCCACACAGCAAAGGAA---ATCAGATGGGGAGGGGAGAAGCATTGCCAAGAAGACAAAGGTGATGGAAGCAAAATGCACCCCAGATCTTCA--------TTCAAGGCCTTTCTCGAGGTAGTCAAAAGCCGAAGTTTGCCATGGGAGGTTTCAGAGATTAATGCTATTCACTCTTTGCAGCTCATAATTAGACATTCTTTTCAAGAGTTTGAAGAAACTGGTGTTAAACCTGTTATGCATTCTCAACCGAATGATTATGATAG------GCCAAAGCTGGATGAACTTAGTTCTGTGGCAGCTGAAATGGTGCGATT-------GATAGAGACTGCTAATGCTCCAATTTTT--GGGGTCAATTCATCTGGTTTCATCAATGGGTGGAATGCTAAAATGATTGAATTAACGGGATTACAAGCTACCTACGCTATGGGGAAGTCTCTAGTTAATGACATCRTTCATGAAGATTCACGTGGAGTTGTCGAAAGTGTACTGCACAGAGCTAT-GGAAG---GTGAGGAGGACAAAAATGTCGAATTAAAGATCCTAAGGATTGGGATGCATGTACCAAACTCAGTCATATACCTTCTGGTTAATGCGTGTACGAACAGGGACTGCAAAGATGATGTTGTTGGAGTGTGCTTCGTGGGTCAAGATGTTACACATGAGAAACTTGTGATGGATAAATTCACCCGCTTGCAAGCGGATTATAAGGCTATCATACAAAGTCTAAATCCACTAATTCCACCGGTATTTGCTTCTGACGAGAATGCATACTGTTCTGAGTGGAATGCAGCCATGGAAAAACTAACTGGTTGGATGAGACATGAGGTTCTTGGAAAGATGCTTCCTGGGGAAATTTTTGGAAATTTTTGTCAGCTTAAATGTCAAGACACGCTCACTAAATTTATGATTCTTTTGCACCGGGCAATTAGTGGCCATGATGTTGAAAATCTTCCTTTCGGCTTTTTTGATAGGAAAGGTGTTTTTGTGAAGGTTATCTTGACAGCAAATAAAAGAACAGACGAGGGCGGCAATAAAATTGGTTGTTTCTGCTTCTTGCAGACTCTA------GGTATTAA------CCG-------------------------------------------------AAATAAGCA---AGAGGAAGAAGGAACTGTTTCAAAACTCGAAGAGTTGGCTTACATTCGGCAGGAGATAAAAAA-TCCCTTGAATGGAATCCGTTTCATCCACCAACTCCTGGAAGGTTCAGCTATTTCAGACAGTCAGAAACAA---TTTCTAGAGACTAGTGAGGCTTGTGAAAGACAGATACTCTCCATTATCGACGAT---GTGCATTTTGCCA-GTTTAGAAGGAGG---CAGCAGGTTGGAGCTAAAGATGGAAGAGTTTATTTTGGGAGATCTTATAGATGCTATTGTTTGTCAAATTATGATTCCATTGAAGGAAAA------GAATTTACAACTAGTACACGATATCTCTGATGAAAATAAGTCTCTTTGCTTATACGGGGATCGGATTAAGCTTCAGCTCGTTGTTGCCAATTTCTTTCTTAGCATAGTGCATTATGCACCTTCTCCAGATGGTTGGGTGGAAATTAAGGTGTGCCCTGGGTTGAAGGTAATACAAGATGGAAATGAATCTGTTCATCTACAGTTCAG---AATGGCTCATCCTGG----CCAAGGCCT--TCCTCCTGCCCTCCTCGAA---GATATGTTGGGATCAAATAATCAATGGAGAACACAGGAAGGAGTTGCTTTGAACCTTTCTCAGAAACTTCTCCATACAATGAGTGGTAATGTTCGTTATATCAGAGAACAAAGTACGTCTTACTTCCAGGTTGACCTTAAACTTCAAACACA---GAAA------TCAGGATAA---------------------TGA--------------------------------------------------------------------
Fraxinus_americana_phyB_I ??????------???????????????????????-------------------------------------------------------------------------------------------------??????????????????????????CTCAAGCTCAATCGTCAGGTACAAGC--------------------------AATCCT---CGTCATCATAGTAATGTTAATGTAAATTCTAGCAGT---AATCAAAGAGAACCGATT------------------------------------------ATCAAAGCTGTTGC?????????????????????????????????????????????????????????????????????????TCACA--GATTATTAAGCCCACAACACAATCTGT-TCCCGAGCAGCAAATCGCTACTTATTTGTCGAAAATTCAACGTGGTGGCCATATTCAACCCTTCGGTTGTATGATAGCCGTGGATGAGTCTAATTTTCGCGTGATGTCTTACTCGGAAAATGCCCGTGAAATGCTTGGTTTAACTCCTCAATCAGTCCCAAGTCTTGAGAAGCCTGAGATTTT?----????--------------------------------------???????????????????????????????-????????????????????????????????????????????????????????ATCCGATTTGGATTCACTCTAAGAATTCTGGGAGGCCATTTTATGGAATTTTGCATAGGATAGATGTTGCCATAGTGATTGATTTAGAGCCTGCAAGGACAGAGGATCCAGCCCTGTCTATTGCCGGTGCTGTCCAATCACAGAAACTTGCAGTGAGGGCTATTTCGCGTTTGCAGTCGCTCCCTGGAGGGGACATT--AAGCTTTTGTGTGATACGGTTGTTGAGAGTGTGAGGGAGCTCACGGGATACGATAGGGTTATGGTTTATAARTTTCACGAGGACGA---GCATGGTGAGGTTGTGGCTGAGAGTAAGAGGGAGGACTTAGAGCCATATATCGGTTTGCATTATCCTGCCACAGATATTCC-TCAGGCTTCAAGGTTTTTATTTATGCAAAATAGGGTTAGGATGGTCGTGGACTGTCATGCCACCCATGTCAGGGTGATTCAGGATGAATCACTAATGCAGCCTCTGTGTTTAGTTGGTTCAACGCTTAGGGCTCCTCATGGCTGCCACGCTCAGTACATGGCAAATATGGGGTCAATTGCCTCACTGACTTTGGCAGTTATTATTAACGGAAATGACGAGGATGGTGTT---AGAGGAAGAAAT------------------TCTATGAGGCTGTGGGGATTGGTTGTTGGCCATCACACTTCTGCTAGGTACATTCCGTTCCCACTTCGTTATGCTTGTGAATTCCTAATGCAGGCATTTGGGCTTCAGTTAAACATGGAACTGCAATTAGCATCACAGTTGTCTGAGAAACGTGTTTTGAGGACACAAACGCTGTTATGTGACATGCTGCTCCGAGATTCTCCTACTGGCATCGTTACTCAAGGCCCTAGTATTATGGATCTTGTGAAATGTAATGGTGCTGCACTTTATTACAAGGGGAAGTATTATCCATTG??????????????????????????????????????????????????????????????????????-???GTTTGAGCACTGACAGTCTGGCTGATGCAGGGTATCCAG---GGGCAGCCTCTCTTGGGGATGCTGTTTGTGGGATGG-CTGTTGCATATATCAC------------------------TTCAAG---AGACTTCTTG-TTCTGGTTCCGTTCCCACACTGCTAAAGAG---ATTAAGTGGGGTGGGGCAAAG???????????????????????????????????????????????????--------????????????????AAGTGGTTAAGAGCCGGAGTATGCCTTGGGAGAATGCGGAAATGGATGCCATTCACTCTTTGCAGCTCATTTTACGAGATTCTTTCAGGGATGCTGATAGAAGCAATTCTAAGGCTGTCGTACAAGCTCAGAGTGGGGACTTGGACTT------GCACAGGATGGATGAGCTTAGT??????????????????????????-------????????????????????????????--????????????????????????????????????????????????????????????????CCGTTGAAGAAGCAATGGGGAAGTCCTTGGTTCACGATCTTGTTCATAAAGAATCAGTAGAAACTATGGACAAGCTTCTGTTTCGTGCTCT-AAGAG---??????????TAAGAACGTGGAAATAAAGTTGAGGACTTTTGGCACTGAAAAACATAATAAGGCCGTATTTGTGGTCGTAAATGCTTGCTCTAGTAAGGATTATACAAACCATATTGTTGGGGTCTGCTTTGTTGGACAGGACGTTACTGGACAGAAACTGGTGATGGACAAATTTATCAACATTCAAGGTGATTACAAGGCTATTGTACACAGTCCAAACCCTTTGATTCCACCTATATTGGCTTCAGATGACAACACTTGTTGCTCTGAGTGGAATACTGCTCTAGAAAAGCT??????????????????????????????AAAGTTGTTAGTAGGGGAAGTATTTGGCAGTTGCTGTCGGCTTAAAGGCACAGATGCTATGACAAAGTTCATGATCGTCTTGCATAATGCAATTGGTGGCCAGGATACTGACAAGTTCCCGTTTTCGTTTTTTGACCGAAGTGGCAGATATATACAAGCTCTTTTGACTGCAAATAAGAGGGTTAATATGGAGGGACAAATTATTGGAGCATTTTGTTTCTTACAGATTGCGAGTCCTGAATTGCA------GCAAGCTTTAAA-AGTCCACAGGCAACAGGAAAAGAACTG---------------------------------------TGTTTCAAAAATGAAAGAGCTGGCTTACATTTGTCAGGAAATAAAGAA-TCCATTAAGTGGCATACGCTTTACTAACTCACTGTTGGAAGCCACAGATTTGACAGAAGATCAAAGGCAG---TTTCTTGAAACCAGTGCTGCTTGTGAAAAGCAGATCTTAAAGATTATAGAGGAT---GTTGATCTGGAAA-ATATTGAGGATGG---TTCA---CTGGAGCTTG??????????????????????????????????TGCTGTTGTTAGCCAAGTAATGTTATTGCTGAGGGAAAG------AGGTCTGCAATTAATCCGAGATATTCCAGAAGAAATTAAGACATTGTCGGTCTATGGTGAT?????????????????????????????????????????????????????????????CTCCAGAAGGTTGGGTAGAAATTCAACTTAGACCGAGCTTAAAGCTTATTTCTGATGGAATAACTATTGTGCACATTGAATTTAG---AATTGTG????????----?????????--?????CTGAACTGGTTCAA---GATATATTT---TATAATGGTCTATGGGTGTCCCAGGAAGGCCTAGGACTAAGCATGTGCAGAAAAATCTTGAGGCTCATGAATGGTGAAGTTCAATATATTAGAGAATCAGAAAGATGCTATTTTCTGATTATCCTTGACCTACCCATGCC---GCAAAGAGGTTCGA-----------------------------AGAGGGTGGTCTAA------------------------------------------------------
Fraxinus_americana_phyB_II ??????------?????????????AAACGCATGC-------------------------------------------------------------------------------------------------TAATGATCAAAATTCTCGGGCTTTAACTCAAGCTCAATCGTCAGGTACAAGC--------------------------AATCCT---CATCATCGTAGTGATGTTAATGTAAATTCTAG????---??????????????????------------------------------------------?????????????????GTACACAGTTGATGCTAGGCTTCATGCTGTTTTCGAGCAATCGGGTGAGTCTGGAAAATCTTTCGATTATTCACA--GAGTATTAAGACTACAACGCAGTCTGT-TCCTGAGCAGCAA??????????ATTTGTCCAAAATTCAGCGCGGTGGCCATATTCAACCCTTTGGTTGTATGATAGCTGTGGATGAGTCGAATTTTTGTGTAATATCATACTCGGTAAATGCCCGTGAAATGCTTGGTTTAACTCCTCAATCAGTCCCAAGTCTTGAGAAGCCTGAGATTTTA----ACAA--------------------------------------TTGGGACTGATGTGAGGACCCTTTTTACCCC-ATCCAGCTCTGTTTTGCT??????GGCGTTTGGGGCACGGGAGATCACTTTATTGAATCCCATTTGGATTCACTCTAAGAATTCTGGAAGGCCATTTTATGCTATTTTGCATAGGATAGATGTTGCCATAGTGATTGATTTAGAGCCTGCAAGGACAGAGGACCCAGCC?????????????????????????CACAGAAACTTGCAGTTAGGGCTATTTCGCATTTGCAGTCGCTCCCTGGTGGGGACATT--AAGCTTTTGTGTGATACGGTTGTTGAGAGTGTGAGGGAACTCACGGGGTATGATAGGGTTATGGTTTACAAGTTTCATGAGGATGA---GCACGGTGAGGTTGTGGCTGAGAGTAAGAGGGCAGACTTAGAGCCATACATTGGTTTGCATTATCCTGCCACAGATATTCC-TCAGGCATCAAGGTTTTTGTTTAAGCAGAATAGGGTTAGAATGATTGTTGACTGTCATGCCACCCCTGTCAGGGTGATTCAGGATGAATCACTAATGCAGCCTCTGTGTTTGGTTGGTTCAACGCTTAGGGCCCCCCATGGCTGCCACGCTCAGTACATGGCAAATATGGGGTCAATCGCTTCGCT?????????????????TTAATGGAAACGACGAGGATGGCTCC---GGAGGAAGAAAT------------------TCTATGAGGCTGTGGGGATTGGTTGTTGGCCATCACACTTCTGCTAGGTGCATTCCATTCCCACTCCGTTATGCTTGTGAATTCCTAATGCAGGCATTCGGGCTTCAGTTAAACATGGAACTGCAATTAGCATCACAGCTGTCTGAGA????TGTTCTAAGGACGCAAACGCTACTGTGTGACATGCTGCTTCGAGATTCTCCTACTGGCATTGTTACGCAGAGCCCTAGTATTATGGATCTTGTGAAATGTGATGGTGCTGCACTTTATTACCAGGGGAAGTATTATCCATTGGGCGTGACACCTTCTGAAATGCAAGTAAAGGATATT??????????????????????????????????-??????????????????????????????????????????---????????????????????????????????????-????????????????------------------------??????---??????????-??????????????????????????????---????????????????????????CATCCAGAGGATAAAGATGATGGCCAGAGGATGCATCCACGTTCTTCA--------TTCAAAGCATTCCTAGAAGTGGTTAAGAGCCGGAGTATGCCTTGGGAGAATG??????????????????????????CAGCTCATTTTACGAGATTCTTTTAGGGATGCTGATGGAAGCAATTCTAAGGCTGTTGTACAAGCTCACGGTGGGGACTTGGACTT------GCAAGGGATCGATGAGCTTAGTTCTGTTGCCAGAGAAATGG???????-------???AGAGACTGCAACAGCGCCTATTTTT--GCTGTAGACGTTGAAGGCCGCATAAATGGGTGGAATGCAAAAGTCGCAGATTTGACAGGACTATCCGTTGAAGAA?????????????????????????????????????????????????????????????????????TTTAATGCTCT-AAGAG---?????????????????GTAGAAATAAAGTTGAGGACATTTGGCACTGAACAACATAAGAAGGCTGTATTTGTGGTAGTAAATGCTTGCTCTAGCAAGGATTACACAAACAATATTGTTGGGGTCTGCTTTGTTGGACAGGACGTTACTGGACAGAAACTGGTAATGGATAAATTTATCCACATTCAAGGTGATTACAAGGCTATCGTACACAGTCCAAACCCTCTGATTCCACCTATATTTGCTTCAGATGACAACACCTGTTGCTCTGAGTGGAACACTGCTATGGAAAAGC????????????GCAGAGGGGACATCATTGGAAAGATGCTAGTAGGGGAAGTATTTGGCAGTTGCTGTCGGCTTAAAGGCTCAGATGCTGTGACAAAGTTCATGMTCGTCTTGCATAATGCAATTGGT????????TACTGACAAGTTCCCGTTTTCATTTTTTGACCGAAGTGGCAGATATGTACAAGCTCTCTTGACAGCAAATAAGAGGGTTAATATGGACGGACAGATTATTGGAGCATTTTGTTTCTTGCAGATTGTGAGTCCTGAATTGCA------GCAAGCTTTAAG-AGTCCAGAAGCAACAGGAAAAGAAGTG---------------------------------------TGTTTCGAAGATGAAAGAGCT???????????????????????????-??????????????????????????????????????????????????????????????????????---??????????????????????????????????????????????????????---?????????????-?????????????---TTCG---ATGGAGCTCGAGAAGGCAGAATTCTTACTTGGGAGTGTAATAGATGCTGTTGTTAGCCAATCAATGTTATTGCTGAGGGAGAG------AGGTCTTCAATTGATCCGAGATATCCCAGAGGAAATTAAGACATTGTCTGTCTATGGTGATCAAGTCAGAATTCAACAGGTCTTGGCAAATTTCTTATCGAACATGGTGCATCATGCTCCATCTCCAGAAGGCTGGGTAGAAATTCAACTTAGACCAAGTT??????????????????????????????????????????????---AATTGTATGCCCAGG----TGAAGGTCT--TCCTCCTGAACTAGTTCAA---GATATGTTC---CATAATGGTCGATGGGTGTCCCAGGAGGGCCTAGGGCTAAGCATGTGCAGAAAATTCTTGAGGCTCATGAATGGTGA?????????????????????????AGATGTTATTTTCTGATTATCCTCGACCTACCCATGCC---ACATAGAGGTTCGA-----------------------------AGAGCGTAGTCTAA------------------------------------------------------
Fraxinus_americana_phyE ATG---------------------------------------------------------------------------------------------------GAGAGGAGTGAGGAA-AAGAGTAATGAAAATAAATATCCCACTTCTTCGAAT----ATCAAG-------TTCTGGAAGAACGAGAAT---AAGAATAACACT------AATACT---------------------------------------------------------------GCCTTTTCTTCTTCTGCTGCAAGCAATATGAACACC---AACAAAGCCATGGCTCAGTACAGTGCTGATGCGAGGCTGATGGCTGAGTTTGAGCAATCTGCGGAGTCGGGTAAGTCGTTTAACTAT---------GTTTTTCATGCGCCACAGATTTTAAGTACTGAGGAACAGATGTCTGTTTATTTATCAAGAATCCAAAGGGGTGGTTTTGTGCAACCCTTTGGTTGTATGCTTGCTATTGAGGTATCCACTTTTAAAATCATAGCTTATAGTGAGAATTGTTTTGATAGGGTGGG?????---------------------------------------------????---?????---??????????AGAGTTTACGAATCTCTTTGGACTTGATGCAAGAACCCTTTTTACCCA-TTCTTCAAGGGCTTCATTGGCAAAGGCCGTGGGGTCTAAGGAAATTTCCTTTTTGAACCCAATTTGGGTTCATTCTGCGACTACCCACAAGCCTTTTTATGCTATTCTACATAGAATTGAT???????????????????????????????????????????CTTCATTGCTGCATGCTGGAGCAGTGCAGTCTCAGAAACTAGCTGTTCGGGCGATTTCGAGGCTTCAGTCTCTTCCCGGGGGAGATATA--GGGGTTTTGTGTGATACTGTAGTAGAAGATGTTCAGAAGCTTACTGGCTATGATAGAGTAATGGTTTATAAGTTTCATGATGATGA---TCACGGTGAGGTTGTCTCTGAAATTAGAAGGTCTGACTTGGAGTCCTACTTGGGATGGCACTATCCTGCAACAGATATCCC-CCAAGCGGCTCGATTTTTGTTTAAGCAGAGTCGTGTTAGGATGATCTGTGATTGCAATGCTCAGCCAGTTAAG???????????????????????????????????????????????????????????TCCCCATGGTTGTCATTCCCAGTACATGGCCAACATGGGGTCGATTGCCTCTTTGGCAATGGCAGTTGTTGTTAATGGCACCGAC---------------------------------------------TCAATGAAGCTGTGGGGATTGGTGGTGTGCCACCACTCTTCACCACGCTATGTCCCTTTTCCCCTTCGCTATGCTTGTGAATTCCTGATGCAGGCATTTAGCCTGCAGCTTTATCTTGAGCTGCAATTGGCATCACAGTTAGCAGAGAAGAAAATTCTCCGAATGCAAACATTGTTGTGTGACATGCTGCTCCGTGATGCTCCATTCGGCATTATAACTCAGTCTCCTAGCATCATGGATCTTGTAAAGTGTGATGGGGCT?????????????????????????GGTTACTTGGTGTTACCCCCACTGAGGCACAAGTTAAAAATATTGTAGAATGGCTACTTACTAGCCATGGGGACTCAA-CAGGGCTAAGYACGGATAGTCTTGCRGATGCTGGCTATCCAG---GTGCAGCTCTACTCGGCGTTGCAGTTTGTGGAATGG-CTACAGCAAGAATTAC------------------------TTCCAC---AGATTTTCTA-TTTTGGTTTAGGTCCCACACAGCAAAGGAA---ATCAAATGGGGAGGGGCTAAGCATCATCCAGAGGACAAAGATGATGGTGGAAAAATGCACCCTAGATTTTCA--------TTCAAAGCCTTTCTCGAAGTAGTTAAAAGCCGCAGTTTGCCATGGGAGGTTTCAGAGATTAATGCTATTCACTCTTTA??????????????????????????????????????????????????????????????????????????????????????------????????????????????????????????????????????????-------????????????????????????????--?????????????????????????????????????????????????????????????????????????????TATGGGGAAATCCCTAGTTAATGACATTGTTCATGAAGACTCACGTGGTGTTGTTGAAGTTCTTCTGCGGAGAGCTCT-AAAAG---GCGAGGAGGACAAAAATGTTGAGGTGAAACTGCTGAGGTTTGGGATACAAACCCCAAATTCGGACATTTACCTTCTGGCTAATGCATGCACAAGTAGGGACTATAAAAATGATATTGTAGGTGTGTGCTTCATGGCTCAGGATATCACA??????????????????????????????????????????????????????ATTGTACAAAATCTAAATCCACTTATTCCACCCATATTTGCTACCGATGAGAATGCCTGTTGTTCGGAATGGAATGCAGCCATGGAAAAACTAACAGGTTGGACGAGACATGAAATTGTTGGTAAAATGTTGCCAGGGGAAGTTTTTGGAAGGTTTTG???GCTCAAAGGTCAAGACACGCTCACTAAACTTATGATTTTATTGTACCGAGCAATTAGTGGCCATGACACCGAAAAGCTTCTTTTTGGATTTTTCAATAGAAAGGGGGAGTTTGTAGAGGTGTTCTTGATGGCTAATAAGAGAATGGACAAGGTTGGAAATGCTGTTGGGTGTTTCTGCTTCTTGCAGATTATA------GAGATTAA------CCAACG----------------------------------GAAGTCCATAGAAGACGAGCA---GGA---GAAGGAGCATCATTCAAAACTCAAAGAGTTGACATACATTATGCAAGAGATGAAAAA-TCCTTTGAACGGAATCCGTTTCACCCAC??????????????????????????????????????????---??????????????????GCTTGTGAAAGACAGATATTATCCATTATAGAGGAT---ATGTCTTTTCAAA-GTTTAGAAGACGG---CAGCAGGGTCGAGCTCAAGATGGAAGAATTTTTTT?GGGAAATATTATCGATGCTATTGCTAGTCAAGTAATGATTTTGTTAAAGGAAAA------GAATTTACAACTTCTCCATGATATCCCTGATCAAATCAAAACTCTCTGTTTATGTGGGGATCGCATTAAG???????TGGCGTTGTCAGATTTCTTGCTTAGCATAGTGCATTATGTACCTTCTCCAGATGGTTGGGTGGAAATTAAAGTCTCTCCTGGGTTAAATATTACACAAGA???????????TTGTTCATCTACAATTTAG---AATGGCTCACCCAGG----AAAGGGCAT--TCCTCGTACTCTTATT???---??????CACGGAGCAAAAAGTGAATGGACAACACAAGAAGGGATTGCTTTAAACGTTTCTCAGAAACTTCTCAATACAATGAATGGWAATGTTCGTTATATCAGAGATCAGAATAAATGCTACTTCCTCATTGATCTTGAATTCAAGTTACA---GAAA------TCGAGATAA--------------------------------------------------------------------------------------------
Fraxinus_angustifolia_phyB_I ATGGCT------TCGGGAAGCAGAGAAACGCATGC-------------------------------------------------------------------------------------------------TAATAATCACAATTCTCGGTCTTTAACTCAAGCTCAATCGTCAGGTACAAGC--------------------------AATCCT---CGTCATCATAGTAATGTTAATGTAAATTCTAGCAGT---AATCAAAGAGTACCGATT------------------------------------------AGCAAAGCTGTTGCACAGTACACAGTTGATGCCATGCTCCATGCTGTCTTTGAGCAATCGGGTGAGTCCGGAAAATCACTTGATTATTCACA--GCTTATTAAGACCACAACACAAT????-?????????????ATCGCTACT?ATTTGTCGAAAATTCAACGTGGTGGCCATATTCAACCCTTCGGTTGTATGATAGCCGTGGATGAGTCTAATTTTCGCGTGATATCTTACTCGGAAAATGCCCGTGAAATGCTTGGTTTAACTCCTCAATCAGTCCCAAGTCTTGAGAAGCCTGATATTTTG----ACAA--------------------------------------TTGGGACTGATGTGCGTACCCTTTTTACCCC-ATCCTGCTCTGTTTTGCTTGAGAGG??????????????????????????????????????????????????????????????????????????????????????TAGGATAGATGTTGCCATAGTGATTGATTTAGAGCCTGCAAGGACAGAGGATCCAGCCCTGTCTATTGCCGGTGCTGTCCAATCACAGAAACTTGCAGTGAGGGCTATTTCGCATTTGCAGTCACTCCCTGGTGGGGACATT--AAGCTTTTGTGTGATACGGTTGTTGAGAGTGTGAGGGAGCTCACGGGGTATGATAGGGTTATGGTTTATAAGTTTCATGAGGACGA---GCATGGTGAGGTTGTGGCCGAGAGTAAGAGG??????????????????????????????TATCCTGCCACAGATATTCC-TCAGGCTTCAAGGTTTTTATTTATGCAAAATAGGGTTAGGATGATCGTGGACTGTCATGCCACCCATGTCAGGGTGATTCAGGATGAATCACTAATGCAGCCTCTGTGTTTAGTTGGTTCAACGCTTAGGGCTCCTCATGGCTGCCACGCTCAGTACATGGCAAATATGGGGTCAATTGCCTCACTGACTTTGGCAGCTATTATTAATGGAAATGATGAGGATGGTGTT---GGAGGAAGAAAT------------------TCTATGAGGCTGTGGGGATTGGTTGTTGGCCATCACACTTCTGCTAGGTGCATT???????????????????????????????????????????????????????????????????????????????????????????????????????????????CAAACGCTGTTATGTGACATGCTGCTTCGAGATTCTCCTACTGGCATCGTTACCCAAAGCCCTAGCATTATGGATCTTGTGAAATGTGATGGTGCTGCACTTTATTACAAGGGGAAGTATTATCCATTGGGCGTGACACCTTCTGAAATGCAAGTAAAGGATATTGTGGAATGGTTGTTGGCTTTCCATGGAGACTCTA-CAGGTTTGAGCACTGATAGTCTGGCTGATGCAGAGTATCCAG---GGGCAGCCTCGCTTGGGGATGCTGTTTGTGGGATGG-CTGTTGCATATATCAC------------------------TTCAAG---AGACTTCTTA-TTCTGGTTCCGTTCCC??????????????---????????????????????????????????GGATAAAGATGATGGCCAGAGGCTGCACCCACGTTCTTCA--------TTCAAAGCATTTCTAGAAGTGGTCAAGAGCCGGAGTATGCCTTGGGAGAATGCGGAAATGGATGCCATTCACTCTTT?????????TTTACGAGACTCTTTCAGGGATGCTGATAGAAGCAATTCTAAGGCTGTCGTACAAGCTCAGAGTGGGGACTTGGACTTGAACTTGCAAAGGATGGATGAGCTTAGTTCTGTTGCCAGAGAAATGGTTAGGTT-------GATA?AGACTGCAACAGCTCCCATTTTT--GCTGTAGATGTTGAAGGCCATATAAATGGGTGGAATGCAAAAGTTG?????????????????????????AGAAGCAATGGGGAAGTCCTTGGTTCACGATCTTGTTCATAAAGAATCAGTAGAAACTGTGGACAAGCTTCTGTTTCGTGCTCT-AAGAG---GTGAAGAAGAACAGAACGTGGAAATAAAGTTGAGGACTTTTGGCACTGAAAAACATAATAAGGCTGTATTTGTGGTCGTAAATGCTTGCTCTAGTAAGGATTACACAAACAATATTGTTGGGGTCTGCTTTGTTGGACAGGATGTTACTGGTCAGAAACTGGTGATGGACAAATTTATCCACATTCAAGGTGATTACAAGGCTATTGTACACAGTCCAAACCCTTTGATTCCACCTATATTTGCTTCAGATGACAACACCTGTTGCTCTGAGTGGAATACTGCTCTAGAAAAGCTCACTGGGTGGAACAGAGGGGACATCATTGGAAAGTTGTTAGTAGGGGAAGTATTTGGCAGTTGCTGCCGGCTTAAAGGCACAGATGCTATGACAAAGTTCATGATCGTCTTGCATAATGCAATTGGTGGCCAGGATACTGACAAGTTCCCGTTTTCCTTTTTTGACCGAAGTGGCAGATATATACAAGCTCTTTTGACTGCAAATAAGAGGGTTAATATGGAGGGACAAATTATTGGAGCATTTTGTTTCTTACAGATTGCGAG????????????------????????????-?????ACAGGCAACAGGAAAAGAAGTG---------------------------------------TGTTTCAAAAATGAAAGAGCTGGCTTACATTTGTCAGGAAATAAAGAA-TCCATTAAGTGGCATACGCTTTACTAACTCACTGTTGGAAGCCACAGATTTGACAGAAGATCAAAAGCAG---TTTCTTGAAACCAGTGCTGCTTGTGAAAAGCAGATCTTAAAGATTATAAAGGAT---GTTGATCTGGAAA-ATATTGAGGATGG---????---?????????????????????????TACTCGGGAGTGTGATAGATGCTGTTGTTAGCCAAGTAATGTTATTGCTGAGGGAAAG------AGGTCTGCAATTAATCCGAGATATCCCGGAAGAAATTAAGAC?????????????????????????????????????????????????????????????????????????????????????????????????????????????????????????????????????????????????????????????????????---AATTGTGTGCCCAGG----TGAAGGTCT--TCCTCCTGAACTGGTTCAA---GATATGTTT---CATAATGGTCTATGGGTGTCCCAGGAAGGCCTAGGACTGAGCATGTGCAGAAGAATCTTGAGGCTCATGAATGGTGAAGTTCAATATATTAGAGAATCAGAAAGATGCTATTTTCTGATTATCC????????????????---??????????????-----------------------------?GAGTGTTGTCTAA------------------------------------------------------
Fraxinus_angustifolia_phyB_II ATGGCT------TCAAGAAGCAGAGAAACGCATGC-------------------------------------------------------------------------------------------------TAATGATCAAAATTCTCGAGCTTTAACTCAAGCTCTATCGTCAGGTACAAGC--------------------------AATCCT---CATCATCGTAGTGATGTTAATGTAAATTCGAGCAAT---AGTCAGAGAGAATCAATT------------------------------------------AGCAAAGCTGTTGCACAGTACACAGTTGACGCTAGGCTTCATGCTGTTTTCGAGCAATCGGGTGAGTCTGGAAAATCTTTCGATTATTCACA--GAGTATTAAGACTACAACACAGTCTGT-TCCTGAGCAGCAAATCGCCACTTATTTGTCCAAAATTCAGCGCGGTGGCCATATTCAACCCTTTGGTTGTATGATAGCTGTGGATGAGTCGAGTTTTTGTGTAATATCATATTCGGTAAATGCCCGTGAAATGCTGGGTTTAACTCCTCAATCAGTCCCAAGTCTTGAGAAGCCTGAGATTTTA----ACAA--------------------------------------TTGGGACTGATGTGAGGACCCTTTTTACCCC-ATCCAGCTCTGTTTTGCTTGAGAGGGCGTTTGGGGCACGGGATATCACTTTATTGAATCCCATTTGGATCCACTCTAAGAATTCTGGAAGGCCATTTTATGCTATTTTGCATAGGATAGATGTTGCCATAGTGATTGATTTAGAGCCTGCAAGGACAGAAGACCCAACCCTGTCAATTGCTGGTGCTGTCCAGTCACAGAAACTTGCAGTTAGGGCTATTTCGCATCTGCAGTCGCTCCCTGGTGGGGACATT--A??????????????????????????????????????????????????????????TATGGTTTACAGGTTTCATGAGGATGA---GCACGGTGAGGTTGTGGCTGAGAGTAAGAGGGCAGACTTAGAGCCATACATTGGTTTGCATTATCCTGCTACAGACATTCC-TCAGGCATCAA???????????????????????????????????????????????????????TGTTAGGGTGATTCAGGATGAATCACTAATGCAGCCTCTGTGTTTGGTTGGTTCAACGCTTAGGGCCCCCCATGGCTGCCACGCTCAGTACATGGCAAATATGGGGTCAATCGCTTCCCTGACTTTGGCTGTTATTATTAATGGAAACGACGAGGATGGCTCC---GGAGGAAGAAGT------------------TCTATG?????????????????????????????????????????????ATTCCATTCCCACTTCGTTATGCTTGTGAATTCCTAATGCAGGCATTCGGGCTTCAGTTAAACATGGAACTGCAATTGGCCTCACAGCTGTCTGAGAAACATGTTCTAAGGACGCAAACGCTACTGTGTGACATGCTGCTTCGAGATTCTCCTACTGGCATCATTACGCAGAGCCCTAGTATTATGGATCTTGTGAAATGTGATGGTGCTGCACTTTATTACCAAGGGAAGTATTATCCATTGGGCGTGACACCTTCTGAAATGCAAGTAAAGGATATTGTGGAATGGTTGTTGGCTTTCCATGGAGACTCTA-CTGGTTTGAGCACTGATAGTCTGGCTGATGCAGGGTATCCAG---GGGCAGCCTCACTTGGGGATGCAGTTTGCGGGATGG-CTGTTGCGTATATCAC------------------------TTCAAG---AGACTTCTTG-TTTTGGTTCCGTTCCCATACTGCAAAAGAG---ATTAAGTGGGGTGGTGCAAAGCATCATCCAGAGGATAAAGATGATGGCCAGAGGATGCATCCACGTTCTTCA--------TTCATAGCATTTCTAGAAGTGGTTAAGAGCCGGAGTATGCCTTGGGAGAACGCCGAAATGGATGCCATTCACTCTTTGCAGCTCATTTTACGAGATTC??????????????????????????????????????????????????????????????????------????????????????????????????????????????????????-------????????????AACAGCGCCTATTTTT--GCTGTAGATGTTGAAGGCCGCATAAATGGGTGGAATGCAAAAGTCACAGATTTGACAGGACTATCCGTTGAAGAAGCAATGGGGAAATCCTTGGTTCACGATCTTGTTCACAAAGAATCAGTAGAAACTGCAGACAAGCTTCTGTTTCATGCTCT-AAGAG---GTGAGGA???????????????????????????????????????TGAACAACATAAGAAGGCTGTATTTGTGGTAGTAAATGCTTGCTCTAGCAAGGATTACACAAACAATATTGTTGGGGTCTGCTTTGTTGGACAGGACGTTACTGGACAGAAACTGGTAA??????????????????????????????????????????????????????????????????????????????????????????????????????????????????????????????????????????????????GGGGACATCATTGGAAAGATGCTAGTAGGGGAAGTATTTGGCAGTTGCTGTCGGCTTAAAGGCTCAGACGCTGTGACAAAGTTCATGATCGTCTTGCATA????????????????????????????????????????????????????????????????????????????????????????????????????????????????????????????????????????????????????????????????------????????????-???????????????????????????---------------------------------------?????????GATGAAAGAGCTGGCTTACATTTGTCAAGAAATTAAGAA-TCCATTAAGTGGCATACGCTTTACTCACTCACTGTTGGAAGCCACAGATTTGACAGAAGATCAAAAGCAG---TTCCTTGAAAGCAGTGCTGCTTGTGAGAAGCAGATGTTAAAGATTATAAAGGAT---GTTGATCTGGAAA-ATATTGAGGATGG---TTCG---ATGGAGCTCGAGAAGGCAGAATTCTTACTTGGGAGTGTAATAGATGCTGTTGTTAGCCAATCAATGTTATTGCTGAGGGAAAG------AGGTCTTCAATTGATCCGAGATATCCCAGAGGAAATTAAGACATTGTCT?????????????????????????????GGTCTTGGCAAATTTCTTATCGAACATGGTGCATCATGCTCCATCTCCAGAAGGTTGGGTAGAAATTCAACTTAGACCAAGTTTGAAGCAAATTTCTGATGGAATTACCATCGTGCACATTGAATTTAG---AATTGTATGCCCAGG----TGAAGGTCT--TCCTCCTGAACTAGTTCAA---GATATGTTC---CATAATGGTCGATGGGTGTCCCAGGAGGGCCTAGGGCTAAGCATGTGCAGAAAATTCTTGAGGCTTATGAATGGTGAAGTTCAATATATCAGAGAATCAGAAAGATGTTATTTTCTGATTATCCTCGACCTA????????---?CATAGAGGTTCAA-----------------------------AGAGCATAGTCTAA------------------------------------------------------
Fraxinus_angustifolia_phyE ATG---------------------------------------------------------------------------------------------------GAGAGGAGTGAGGAA-CAGAGTAATGAAAATAAATATCCCACTTCTTCGAAT----ATCAAG-------TTCTGGAAGAACGAGAAT---AAGAATAACACT------AATACT---------------------------------------------------------------GCCCTTTCT???????????????????????????---???AAAGCCATGGCTCAGTGCAGTGCTGATGCGAGGCTGATGGCTGAATTTGAGCAATCTGCGGAGTCGGGTAAGTCGTTTAACTAT---------GTTTTTCATGCGCCACAGATTTTGAGTACTGAGGAACAGATGTCTGTTTATTTATCAAGAATCCAGAGGGGTGGTTTTGTGCAACCCTTTGGTTGTATGCTT?????????????????????????????????????????GAATTGTTTTGATATGTTGGGGTTGA---------------------------------------------AGAA---ATTTG---TTGAGTCGGGAGAGTTTACGAATCTCTTTGGACTTGATGCAAGAACCCTTTTTACCCA-TTCTTCAAGGGTTTCATTGGCAAAGGCCGTGGGGTCTAAGGAAATTTCTTTTTTGAACCCAATTTGGGTTCATTCTGCGACTACCCACAAGCCTTTTTATGCTATTCTACACAGAATTGATGTGGGAATTGTGATTGATTTGGAGCCTGCTTACTCTGGTGATCCTTCATTGCTGCATGCTG???????????????????????????????????????????????????????????????????????--??????????????????????????????????????????????????????????TAATGGTTTATAAGTTTCATGATGATGA---TCATGGTGAGGTTGTGTCTGAAATTAGAAGGTCTGACTTGGAGTCCTACTTGGGATTGCACTATCCTGCAACAGATATCCC-CCAAGCAGCTCGATTTTTGTTTAAGCAGAGTCGTGTTAGGATGATCTGTGATTGTAATGCTCAGCCAGTTAAGATAGTTCAAATYGAAGAACTTAAGCGGCCTCTTTGCTTGGTTAATTCAACACTTCGAGCTCCCCATGGTTGTCATTCCCAGTA??????????????????????????CTTTGGCAATGGCAGTCGTTGTTAATGGCACCAAC---------------------------------------------TCAATGAAGCTGTGGGGATTGGTGGTGTGCCACCACTCTTCACCACGCTATGTCCCTTTTCCCCTTCGCTATGCGTGCGAATTCCTGATGCAGGCATTTAGCCTGCAACTTTATCTTGAGCTGCAATTGGCGTCACAGT???????????????????????????????????????????????????????????????????????????????????????CTAGCATCATGGATCTTGTAAAGTGTGATGGGGCTGCACTGTATTATGGTGGGAAATGTTGGTTACTTGGTGTTACCCCCACTGAGGCACAAGTTAAAGATATTGTAGAATGGCTACTTACTAGCCATGGG?????AA-CAGGGCTAAGCACGGATAGTCTTGCAGATGCTGGCTATCCAG---GTGCAGTTCTACTCGGCGTTGCAGTTTGTGGAATGG-CTACAGCAAGAATTAC------------------------TTCCAC---AGATTTTCTA-TTTTGGTTTAGGTCACACACAGCAAAGGAA---ATCAAATGGGGAGGGGCTAAGCATCATCCAGAGGACAAAGATGATGGTGGAAAAATGCACCCTAGATTTTCA--------TTCAAAGCCTTTCTCGAAGTAGTTAAAAGCCGTAGTTTGCCATGGGAGGTTTCAGAGATTAATGCTATTCACTCTTTACAGCTTATAATGAGAGATTCATTTCAGGATGTTGAAGACAGTGGTTCTAAACCGACGGTACATTCTCAACAGAATACTTTGGATGG------GCCAAAGGTGGAGAAACTTAAATCTATGGCATTTGAAATGGTCAAATT-------GATAGAGACAGCCATTGCTCCAATTTTT--GGTGTAGATTCATGTGGTTTGATTAATGGGTGGAATGCAAAAATGAGTGAATTGACAGGATTACAAGCTTCTCAAGCTATGGGGAAAKCCCTAGTTAATGACATTG?????????????????????????????????????????????????-?????---GCGAGGAGGACAAAAATGTTGAGGTGAAACTGCTGAGGTTTGGGATACAAACCCCAAATTCGGATATTTACCTTCTGGCTAATGCATGCACAAGTAGGGACCATAAAAATGATATTGTAGGTGTGTGCTTCATGGCTCAGGATATCACATCTGAAAAAATTGTGATGGACAAATTCATCCATCTGCAAGGGGATTATAAGGCTATTGTACAAAGTCTAAATCCACTTATTCCACCCATATTTGCTACCGATGAGAA????TGTTGTTTGGAATGGAATGCAGCCATGGAAAAACTAACAGGTTGGACGAGACATGAAATTGTTGGTAAAATGTTGCCAGGGGAWGTTTTTGGAAGTTTTTGTCAGCTCAAAGGTCAAGACATGCTCACTAAACTTATGATTTTATTGTACCGAGCAATTAGTGGCCATGACAACGAAAAGCTTCTTTTTGGATTTTTCAATAGAAAGGGGGAGTTTGTGGAGGTGTTCTTGATGGCTAATAAGAGAATGGACGAGGTTGGAAATGCTGTTGGGTGTTTCTGCTTCTTGCAGATTATA------GAGATTAA------CCAACA----------------------------------GAAGTCGATAGAAAACGAGCA---GGA---GAAGGAGCATCATTCAAAACTCAAAGAGTTGACATACATTATGCAAGAGATGAAAAA-TCCTTTGAACGGAATCCGTTTCACCCACCAACTTCTGGGAGGTTCTGATATTTCCGAGAATCAGAAGCAG---TTTCTTGAGACTAGTGATGCTTGTGAAAGACAGATATTATCCATTATA??????---?????????????-????????????G---???????GTCGAGCTCAAGATGGAAGAATTTTTTTTGGGAAATATTATCGATGCTATTGCTAGTCAAGTAATGATTTTGTTAAAGGAAAA------GAATTTACAACTTCTCCGTGATATCCCTGATCAAATCAAAACTCTCTGTTTATGTGGGGATCGCATTAAGCTGCAATTGGCGTTGTCAGATTTCTTGCTCAGCGTAGTGCGCTATGCACCTTCTCCAAATGGTTGGGTGGAAATTAAGGTCTCTCGTGGATTAGAGATGACACAAGATGGGAATGAGTTTGTTCATCTACAATTTAG---AATGGCTCACCCAGG----AAAGGGCAT--TCCTCGTACTCTTATTGAA---GACATGCACGGAGCAAAAAGTGAATGGACAACACAAGAAGGGATTGCTTTAAAAGTTTCT?????????????????AATGAATGGTAATGTTCGTTATATCAGAGATCAGAACAAATGCTACTTCCTCGTTGATCTTGAATTCAAGTTACA---GAAA------TCAAGATAA--------------------------------------------------------------------------------------------
Fraxinus_ornus_phyB_I ATGGCT------TCTGGAAGCAGAGAAACGCATGC-------------------------------------------------------------------------------------------------TAATATTCACAATTCTCGGTCTTTAACTCAAGCTCAATCGTCAGGTACAAGC--------------------------AATCCT---CGTCATCATAGTAATGTTAATGTAAATTCTAGCAGC---AATCAAAGAGAACCGATT------------------------------------------AGCAAAGCTGTTGCACAGTACACAGTTGATGCCATGCTCCATGCTGTCTTTGAGCAATCGGGTGAGTCAGGAAAATCATTTGATTATTCACA--GATYAYTAAAACCACAACACAATCTGT-TCCCGAGAAGCAAATCGCTACTTATTTGTCKAAAATGCAACGTGGTGGCCATATTCAACCCTTCGGTTGTATGATAGCCGTGGATGAGTCTAATTTTCGCGTGATATCTTACTCGGAAAATGCCCGTGAAATGCTTGGTTTAACACCTCAATCAGTCCCAAGTCTTGAGAAGCCTGATATTTTG----ACAA--------------------------------------TTGGGACTGATGTGCGTACCCTTTTTACCCC-ATCCTGCTCTGTTTTGCTTGAGAGGGCGTTTGGGGCACGGGAGATCACTTTATTGAATCCGATTTGGATTCACTCTAAGAATTCCGGGAGGCCATTTTATGGTATTTTGCATAGGATAGATGTTGCCATAGTGATTGATTTAGAGCCTGCAAGGACAGAGGATCCAGCCCTGTCTATTGCCGGTGCTGTCCAATCACAGAAACTTGCAGTGAGGGCTATTTCGCATTTGCAGTCGCTCCCTGGTGGGGACATT--AAGCTTTTGTGTGATACGGTTGTTGAGAGTGTGAGGGAGCTCACGRGGTATGATAGGGTTATGGTTTATAAGTTTCACGAGGACGA---GCATGGTGAGGTTGTGGCTGAGAGTAAGAGGGAGGACTTAGAGCCATATATCGGTTTGCATTAYCCTGCCACAGATATTCC-TCAGGCATCAAGGTTTTTATTTATGCAAAATAGGGTTAGGATGATCGTGGACTGTCATGCCACCCATGTCAGGGTGATTCAGGATGAATCACTAAT???????????????????????????????????????????GGCTGCCTCTCTCAGTAGATGGCAAATATGGGGTCAATTGCTTCAGTTACTTTGGCAGTTATTATTAATGGAAATGACGAGGATGGTGTT---GGAGGAAGAAAT------------------TCTATGAGGCTGTGGGGATTGGTTGTTGGCCATCACACTTCTGCTAGGTGCATTCCGTTCCCACTTCGTTATGCTTGTGAATTCCTAATGCAGGCATTCGGGCTTCAGTTAAACATGGAACTGCAATTAGCATCACAGTTGTCTGAGAAACGTGTTTTGAGGACACAAACGCTGTTATGTGACATGCTGCTTCGAGATTCTCCTACTGGCATCGTTACCCAAGGCCCTAGCATTATGGATCTTGTGAAATGTGATGGTGCTGCACTTTATTACAAGGGGAAGTATTATCCATTGGGCGTGACACCTTCTGAAATGCAAGTAAAGGACATTGTGGARTGGTTGTTGGCTTTCCATGGAGACTCTA-CAGGTTTGAGCACTGATAGTCTGGCTGATGCAGGGTATYYAG---GGGCAGCCTCGCTTGGGGATGCTGTTTGTGGGATGG-CTGTTGCATATATCAC------------------------TTCAAG---AG?CTTCTTA-TTCTGGTTCCGTTCCCACACTGCTAAAGAG---ATTAAGTGGGGTGGGGCTAAGCATCATCCAGAGGATAAAGATGATGGCCAGAGGCTGCACCCGCGTTCTTCA--------TTCATAGCATTTCTAGAAGTGGTTAAGAGCCGGAGTATGCCTTGGGAGAATGCGGAAATGGATGCCATTCACTCTTTGCAGCTCATTTTACGAGATTCTTTCAGGGATGCTGATAGAAGCAATTCTAAGGCTGTCGTACAAGCTCAGAGTGGGGACTTGAACTTGGAYTTGCAAAGGATGGATGAGCTTAGTTCTGTTGCCAGAGAAATGGTTAGGTT-------GATAGAGACTGCAACA????????????--????????????GAAGGCCATATAAATGGGTGGAATGCAAAAGTTGCAGATTTGACAGGACTATCCGTTGAAGAAGCAATGGGGAAGTCCTTGGTTCACGATCTTGTTCATAAAGAATCAGTAGAAACTGTGGACAAGCTTCTGTTTCGTGCTCT-AAGAG---?????GAAGATAAGAACGTGGAAATAAAGTTGAGGACTTTTGGCACTGAAAAACATAATAAGGCTGTATTTTTGGTCGTAAATGCTTGCTCTAGTAAGGATTACACAAACAATATTGT???????????TTGTTGGCCAGGACGTTACTGGACAGAAACTGGTGATGGACAAATTTATCCACATTCAAGGTGATTACAAGGCTATTGTACACAGTCCAAACCCTTTG???????????????????????????????????TTGCTCTGAGTGGAATACTGCTCTAGAAAAGCTCACTGGGTGGAACAGAGGGGACATCATTGGAAAGTTGTTAGTAGGGGAAGTATTTGGCAGTTGCTGTCGGCTTAAAGGCACAGATGCTATGACAAAGTTCATGATCGTCTTGCATAATGCAATTGGTGGCCAGGATACTGACAAGTTCCCGTTTTCCTTTTTTGACCGAAGTGGCAGATATATACAAGCTCTTTTGACTGCAAATAAGAGGGTTAATATGGAGGGACAAATTATAGGAGCATTTTGTTTCTTACAGATTGCGAGTCCTGAATTGCA------GCAAGCTTTAAA-AGTCCACAGGCAACAGGAAAAGAAGTG---------------------------------------TGTTTCAAAAATGAAAGAGCTGACTTACATTTGTCAGGAAATAAAGA?-??????AAGTGGCATACGCTTTACTAACTCACTGTTGGAAGCCACAGATTTGACAGAAGATCAAAAGCAG---TTTCTTGAAACCAGTGCTGCTTGTGAAAAGCAGATCTTAAAGATTATAAAGGAT---GTTGATCTGGAAA-ATATTGAGGTTGG---TTCA---CTGGAGCTTGAGAAGGCAGAATTCTTACTTGGGAGTGTAATAGATGCTGTTGTTAGCCAAGTAATGTTATTGCTGAGGGAAAG------AGGTCTGCAATTAATCCGAGATATCCCAGAAGAAATTAAGACATTGTCGGTCTATGGTGATCAAGTTAGAATTCAACAGGTCTTGGCAGATTTCTTATTGAACATGGTGCATTATGCACCATCTCCAGAAGGTTGGGTAGAAATTCAACTTAGACCAAGCTTAAAGCATATTTCTGATGGAATAACTATTGTGCACATTGAATTTAG---AATCGTGTGCCCAGG----TGAAGGTCT--TCCTCCTCAACTGGTTCAA---GATATGTTT---CATAATGGTCTATGGGTGTCCCAGGAAGGCCTAGGACTAAGCATGTGCAGAAAAATCTTGAGGCTCATGAATGGTGAAGTTCAATATATTAGAGAATCAGAAARATGCTATTTTCTGATTATCCTCGACCTACCCATGCC---GCAGAGAGGTTCGA-----------------------------AGAGTGTTGTCTAA------------------------------------------------------
Fraxinus_ornus_phyB_II ATGGCT------TCAGGAAGCAGAAAAACGCATGC-------------------------------------------------------------------------------------------------TAATGATCAAAATTCTCGGGCTTTAACTCAAGCTCAATCGTCAGGTACAAGC--------------------------AATCCT---CRTCATCGTAGTGATGTTAATGTAAATTCTAGCAAT---AGTCAKAGAGAATCAATT------------------------------------------AGCAAAGCTGTTGCACAGTACACAGTTGATGCTAGGCTTCATGCTGTTTTCGAGCAATCGGGTGAGTCTGGAAAATCTTTCGATTATTCACA--GAGTATTAAGACTACAACACAGTCTGT-TCCTGAGCAGCAAATCGCCACTTATTTGTCCAAAATTCAGCGCGGTGGCCATATTCAACCGTTTGGTTGTATGATAGCTGTGGATGAGTCGAATTTTTGTGTAATATCATACTCGGTAAATGCCC???AAATGCTTGGTTTAACTCCTCAATCAGTCCCAAGTCTTGAGAAGCCTGAGATTTTA----ACAA--------------------------------------TTGGGACTGATGTGAGGACCCTTTTTACCGC-ATCCAGCTCTGTATTGCTTGAGAGGGCGTTCGGGGCACGGGAGATCACTTTATTGAATCCCATTTGGATTCACTCTAAGAATTCTGGAAGGCCATTCTATGCTATTTTGCATAGGATAGATGTTGCCATAGTGATTGATTTAGAGCCTGCAAGGACAGAGGACCCAGCCCTGTCTATTGCTGGTGCTGTCCAGTCACAGAAACTTGCAGTTAGGGCTATTTCGCATTTGCAGTCGCTCCCTGGTGGGGACATT--AAGCTGTTGTGTGATACGGTTGTTGAGAGTGTGAGGGAACTCACGGGGTATGATAGGGTTATGGTTTACARGTTTCATGAGGATGA---GCACGGTGAGGTTGTGGCTGAGAGTAAGAGGGCAGACTTAGAGCCATACATCGGTTTGCATTATCCTGCCACAGATATTCC-TCAGGCGTCAAGGTTTTTGTTTAAGCAGAATAGGGTTAGAATGATTGTTGACTGTGATGCCACCCCTGTTAGGGTGATCCAGGATGAATCACTAATGCAGCCTCTGTGTTTGGTTGGTTCAACGCTTAGGGCTCCCCATGGCTGCCATGCTCAGTACATGGCAAATATGGGGTCAATCGCTTCGCTGACTTTGGCCGTTATTATTAATGGAAACGACGAGGATGGCTCC---GGAGGAAGAAAT------------------TCTATGAGGCTGTGGGGACTGGTTGTTGGCCATCACACTTCTGCTAGGTGCATTCCA?????????????????????GAATTCCTAATGCAGGCATTTGGGCTTCAGTTAAACATGGAACTGCAATTGGCATCACAGCTGTCTGAGAAACATGTTCTAAGGACGCAAACGCTACTGTGTGACATGCTGCTTCGAGATTCTCCTACTGGCATTGTTACGCAGAGCCCTAGTATAATGGATCTTGTGAAATGTGATGGTGCTGCACTTTATTACCAGGGGAAGTATTATCCATTGGGCGTGACACCTTCTGAAATGCAAGTAAAGGATATTGTGGAATGGTTGTTGGCTTTCCATGGAGACTCTA-CGGGTTTGAGCACTGATAGTCTGGCTGATGCAGGGTATCCAG---GGGCAGCCTCACTTGGGGATGCGGTTTGCGGGATGG-CTGTTGCGTATATCAC------------------------TTCAAG---AGACTTCTTG-TTTTGGTTCCGTTCCCATACTGCAAAAGAG---ATTAAGTGGGGTGGTGCAAAGCATCATCCAGAGGATAAAGATGATGGCCAGAGGATGCATCCACGTTCTTCA--------TTCAAAGCATTTCTAGAAGTGGTTAAGAGCCGGAGTATGCCTTGGGAGAATGCCGAAATGGATGCCATTCACTCTTTGCAGCTCATTTTACGAGATTCTTTTAGGGATGCTGATGGAAGCAATTCTAAGGCTGTTGTACAAGCTCACGGTGGGGACTTGAACTT------GCAAGGGATGGATGAGCTTAGTTCTGTTGCCAGAGAAATGGTTAGGTT-------GATAGAGACTGCAACAGCGCCTATTTTT--GCTGTAGACGTTGAAGGCCGCATAAATGGGTGGAATGCAAAAGTCGCAGATTTGACAGGACTATCCGTTGAAGAAGCAATGGGGAAACCCTTGGTTCACGATCTTGTTCACAAAGAATCAGTAGAAACTGCAGACAAGCTTCTGTTTCATGCTCT-AAGAG---GTGAAGAAGATAAGAATGTAGAAATAAAGTTGAGGACATTTGGCACTGAACAACATAAGAAGGCTGTATTTGTGGTGGTAAATGCTTGCTCTAGCAAGGATTACACAAACAATATTGTTGGGGTCTGCTTTGTTGGACAGGACGTTACTGGACAGAAACTGGTAATGGATAAATTTATCCACATTCAAGGTGATTACAAGGCTATCGTACACAGTCCAAACCCTCTGATTCCACCTATATTTGCTTCAGATGACAACACCTGTTGCTCTGAGTGGAACACTGCTATGGAAAAGCTCACTGGGTGGAGCAGAGGGGACATCATTGGAAAGATGCTAGTAGGGGAAGTATTTGGCAGTTGCTGTCGGCTTAAAGGCTCAGATGCTGTTACAAAGTTCATGATCGTCTTGCATAATGCAATTGGTGGCCAGGATACTGACAAGTTCCCGTTTTCATTTTTTGACCGAAGTGGCAGATATGTACAAGCTCTCTTGACAGCAAATAAGAGGATTAATATGGACGGACAGATTATTGGAGCATTTTGTTTCTTGCAGATTGTGAGTCCTGAATTGCA------GCAAGCTTTAAG-AGTCCAGAAGCAACAGGAAAAGAAGTG---------------------------------------TGTTTCGAAGATGAAAGAGCTGGCTTACATTTGTCAGGAAATTAAGAA-TCCATTAAGTGGCATACGCTTTACTCATTCACTGTTGGAAGCCACAGATTTGACAGATGATCAAAAGCAG---TTTCTTGAAAGCAGTGCTGCTTGTGAGAAGCAGATGTTAAAGATTATAAAGGAT---GTTGATCTGGAAA-ATATTGAGGATGG---TTCG---ATGGAGCTCGAGAAGGCAGAATTCTTACTTGGGAGTGTAATAGATGCTGTTGTTRGCCAATCAATGTTATTGCTGAGGGAAAG------AGGTCTTCAATTGATCCGAGATATCCCAGAGGAAATTAAGACATTGTCTGTTTATGGTGATCAAGTTAGAATTCAACAGATCTTGGCAAATTTCTTATCGAACATGGTGCATCATGCTCCATCTCCAGAAGGTTGGGTAGAAATTCAACTTAGACCAAGTTTGAAGCAAATTTCTGATGGAATTACCATTGTGCACATTGAATTTAG---AATTGTATGCCCAGG----TGAAGGTCT--TCCTCCTGAACAAGTTCAA---GATATGTTC---CATAACGGTCGATGGGTGTCCCAGGAGGGCCTAGGGCTAAGCATGTGCAGAAAATTCTTGAGGCTCATGAATGGTGAAGTTCAATATATTAGAGAATCAGAAAGATGTTATTTTCTGATTATCCTCGACCTACCCATGCG---ACATAGAGGTTCGA-----------------------------AGAGCGTAGTCTAA------------------------------------------------------
Fraxinus_ornus_phyE ATG---------------------------------------------------------------------------------------------------GAGAGGAGTGAGGAA-CGGAGTAATGAAAATAAATATCCCACTTCTTCGAAT----ATCAAG-------TTCTGGAAGAACGAGAAT---TGGAATAACACT------AATACT---------------------------------------------------------------GCCCTTTCTTCTTCTGCTGCCAGCAATATGAACATC---AACAAAGCCATGGCTCAGTACAGTGCTGATGCGAGGCTGATGGCTGAATTTGAGCAATCTGCGGAGTCTGGTAAGTCGTTTAACTAT---------GTTTTTCATGCGCCACAGATTTTGAGTACTGAGGAACAGATGTCTGTTTATTTATCAAGAATCCAAAGGGGTGGTTTTGTGCAACCCTTTGGTTGTATGCTTGCTATTGAGGAATCCACTTTTAAAATCATAGCTTATAGTGAGAATTGTTTTGATATGTTGGGGTTGA---------------------------------------------AGAA---ATTTG---TTGAGTCGGGAGAGTTTACGAATCTCTTTGGACTTGATGCAAGAACCCTTTTTACCCA-TTCTTCAAGGGCTTCATTGGCAAAGGCCGTGGGGTCTAAGGAAATTTCTTTTTTGAACCCAATTTGGGTTCATTCTGCGACTACCCACAAGCCTTTTTATGCTATTCTACATAGAATTGATGTGGGAATTGTGATTGATTTGGAGCCTGCTTACTCTGGTGATCCTTCATTGCTGCATGCTGGAGCAGTGCAGTCTCAGAAACTAGCTGTTCGGGCAATTTCGAGGCTTCAGTCTCTTCCCGGGGGAGATATA--GGGGTTTTGTGTGATACTGTGGTAGAAGATGTTCAGAAGCTTACTGGCTATGATAGAGTAATGGTTTATAAGTTTCATGATGATGA---TCATGGTGAGGTTGTGTCTGAAATTAGGAGGTCTGACTTGGAGTCCTACTTGGGATTGCACTATCCTGCAACAGATATCCC-CCAAGCAGCTCGATTTTTGTTTAAGCAAAGTCGTGTTAGGATGATCTGTGATTGCAATGCTCAGCCAGTTAAGATAGTTCAAATTGAAGAACTTAAGCAGCCTCTTTGCTTGGTTAATTCAACACTTCGAGCTCCCCATGGTTGTCATTCCCAGTACATGGCCAACATGGGGTCGATTGCCTCTTTGGCATTGGCAGTTCTTGTTAATGGCACCGAC---------------------------------------------TCAATGAAGCTGTGGGGATTGGTGGTGTGCCACCACTCTTCACCACGCTATGTCCCTTTTCCCCTTCGCTATGCGTGCGAATTCCTGATGCAGGCATTTAGCCTGCAGCTTTATCTTGAGCTGCAATTGGCGTCACAGTTAGCAGAGAAGAAAATTCTCCGAATGCAAACATTGTTGTGTGACATGCTGCTCCGTGATGCTCCAGTCGGCATTATAACTCAGTCTCCTAGCATCATGGATCTTGTAAAGTGTGATGGGGCTGCACTATATTATGGTGGGAAATGTTGGTTACTTGGTGTTACCCCCCCTGAGGCACAAGTT???????????????????TACTTACTAGCCATGGGGACTCAA-CAGGGCTAAGCACGGATAGTCTTGCGGATGCTGGCTATCCAG---GTGCAGCTCTACTCGGCGTTGCAGTTTGTGGAATGG-CTACAGCAAGAATTAC------------------------TWCCAC---AGATTTTCTA-TTTTGGTTTAGGTCCCACACAGCAAAGGAA---ATCAAATGGGGAGGGGCTAAGCATCATCCAGAGGACAAAGATGATGGTGGAAAAATGCACCCTAGATTTTCA--------TTCAAAGCCTTTCTCGAAGTAGTTAAAAGCCGTAGTTTGCCATGGGAGGTTTCAGAGATTAATGCTATTCACTCTTTACAGCTTATTATGAGAGATTCATTTCAGGATGTTGAAGAGAGTGGTTCTAAACCGACGGTACATTCTCAACAGAATACTTTGGACGG------GCCAAAGGTGGAGAAACTTAAATCTATGGCAGTTGAAATGGTCAAATT-------GATAGAGACAGCCATTGCTCCAATTTTT--GGTGTAGATTCATATGGTTTGATTAATGGGTGGAATGCAAAAATGAGTGAAT?????GGATTACAAGCTTCTCAAGCTATGGGGAAATCCCTAGTTAATGACATTGTTCATGAAGACTCACGTAGTGTTGTTGAAGTTCTTCTGAGGAGAGCTCT-AAAAG---GCGAGGAGGACAAAAATGTTGAGGTGAAACTGCTGAGGTTTGGGATACAAACCCCAAATTTGGACATTTACCTTCTGGCTAATGCATGCACAAGTAGGGACTACAAAAATGATATTGTAGGTGTGTGCTTCATGGCTCAGGATATSACATCTGAAAAAATTGTGATGGACAAATTCATCCATCTGCAAGGGGATTATAAGGCTATTGTACAAAGTCTAAATCCACTTATTCCACCCATATTTGCTACCGATGAGAATGCCTGTTGTTTGGAATGGAATGCGGCCATGGAAAAACTAACAGGTTGGACGAAACATGAAATTGTTGGTAAAATGTTGCCAGGGGAAGTTTTTGGAAGTTTTTGTCAGCTGAAAGGTCAAGACACGCTCACTAAACTTATGATTTTATTGTACCGAGCAATTAGTGGCCATGACACCGAAAAGCTTCTTTTTGGATTTTTCAATAGAAAGGGGGAGTTTGTAGAGGTRTTCTTGATGGCTAATAAGAGAATGGACGAGGTTGGAAATGCTGTTGGGTGTTTCTGCTTCTTGCAGATTATA------GAGATTAA------CCAAYG----------------------------------GAAGTCCATAGAAGACGAGCA---GGA---GAAGGAGCATCATTCAAAACTCAAAGAGTTGACATACATTATGCAAGAGATGAAARA-TCCTTTGAACGGAATCCGTTTCACCCACCAACTTCTGGGAGGTTCTGATATTTCCGAGAATCAGAAGCAG---TTTCTTGAGACTAGTGATGCTTGTGAAAGACAGATATTATCCATTATAGAGGAT---ATGCCTTTCCAAA-GTTTAGAAGACAG---CAGCAGGGTCGAGCTCAAGATGGAAGAATTTTTTTTGGGAAATATTATCGATGCTATTGCTAGTCAAGTAATGATTTTGTTAAAGGAAAA------GAATTTACAACTTCTCCATGATATCCCTGATCAAATCAAAACTCTCTGTTTATGTGGGGATCGCATTAAGCTGCAATTGGCGTTGTCAGATTTCTTGCTCAGCGTAGTGCATTATGCACCTTCTCCAAATGGTTGGGTGGAAATTAAGGTCTCTCGTGGATTAGAGATGACACAAGACGGGAATGAGTTTGTTCATCTACAATTTAG---AATGGCTCACCCAGG----AAAGGGCAT--TCCTCGTACTCTTATTGAA---GACATGCACGGAGCAAAAAGTGAATGGACAACACAAGAAGGGATTGCTTTAAAAGTTTCTCAGAAACTTCTCAATACAATGAATGGTAATGTTCGTTATATCAGAGATCAGAATAAATGCTACTTCCTCATTGATCTCGAATTCAAGTTACA---GAAA------TCAAGATAA--------------------------------------------------------------------------------------------
Fraxinus_quadrangulata_phyB_I ATGGCT------TCTGGAAGCAGAGAAACGCATGC-------------------------------------------------------------------------------------------------TAAGAATCACAATTCTCGGTCTTTAACTCAAGCTCAATCGTCAGGTACAAGC--------------------------AATCCT---CGTCATCATAGTAATGTTAACGTAAATTCTAGCAGT---AATCAAAGAGAACCGATT------------------------------------------AGCAAAGCTGTTGCACAGTATACAGTTGATGCCATGCTCCATGCTGT?????????????????????????????????????????????--???????????????????????????-??????????CAAATCGCTACTTATTTGTCGAAAATTCAACGCGGTGGCCATATTCAACCCTTCGGTYGTATGATAGCCGTGGATGAGTCTAATTTTCGCGTGATGTCTTACTCGGAAAATGCCCGTGAAATGCTTGGTTTAACTCCTCAATCAGTCCCAAGTCTTGAGAAGCCTGAGATTTTG----ACAA--------------------------------------TTGGGACTGATGTGCGTACCCTTTTTACCCC-ATCCTGCTCTGTTTTGCTCGAGAGGGCGTTTGGG?????????????CTTTATTGAATCCAATTTGGATTCACTCTAAGAATTCCGGGAGGCCATTTTATGGTATTTTGCATAGGATAGATGTTGCCATAGTGATTGATTTAGAGCC??????????????????????????????????????????????????????????????????GGCTATTTCGCATTTGCAGTCGCTCCCTGGTGGGAACATT--AAGCTTTTGTGTGATACGGTTGTTGAGAGTGTGAGGGAGCTCACGGGGTATGATAGGGTTATGGTTTATAAGTTTCATGARGACGA---GCATGGCGAGGTTGTGGCTGAGAGTAAGAGGGAGGACTTAGAGCCATATATCGGTTTACATTATCCTGCCACAGATAT???-?????????????????????????????????????????????????????????????????ACGTCAGGGTGATTCAGGATGAATCACTAATGCAGCCTCTGTGTTTAGTTGGTTCAACGCTTAGGGCTCCTCATGGMTGCCATGCTCAGTACATGGCAAATATGGGGTCAATTGCCTCACTGACTTTGGCAGTTATTATTAATGGAAATGACGAGGATAGTGTT---GGAGGAAGAAAT------------------TCTATGAGGCTGTGGGGATTGGTTGTTGGCCATCACACTTCTGCTAGGTGCATTCCGTTCCCACTTCGTTATGCTTGTGAATTCCTAATGCAGGCATTCGGGCTTCAGTTAAACATGGAACTGCAATTAGCATCACAGTTGTCTGAGAAACATGTTTTGAGGACACAAACGCTGTTATGTGACATGCTGCTTCGAGATTCTCCTACTGGCATCGTTACCCAAGGCCCTAGTATTAT?????????????????????????????????????????????GTATTATCCATTGGGCGTGACACCTTCTGAAATGCAAGTAAAGGATATTGTGGAATGGTTGTTGGCTTTCCATGGAGACTCTA-CAGGTTTGAGCACTGATAGTCTGGCTGATGCAGAGTATCCAG---GGGCAGCATCGCTTGGGGATGCTGTTTGTGGGATGG-CTGTTGCATATATCAC------------------------TTCAAG---AGACTTCTTA-TTCTGGTTCCGTTCCCACACTGCTAAAGAG---GTTAAGTGGGGTGGGGCAAAGCATCATCCAGAGGATAAAGATGATGGCCAAAGGCTGCATCCGCGTTCTTCA--------??????????????????????????????????????????????????TGCGGAAATGGATGCCATTCACTCTTTGCAGCTCATTTTACGAGATTCTTTCAGGGATGCTGATAGAAGCAATTCTAAGGCTGTTGTACAAGCTCAGAGC??????????????------??????????????????????????????????????????TAGGTT-------GATAGAGACTGCAACAGCTCCCATTTTT--GCTGTAGATGTTGAAGGCCGTATAAATGGTTGGAATGCAAAAGTTGCAGATTTGACAGGACTATCC????????????????????????????????????????????????????????????????????????????TGTTTCGTGCTCT-AAGAG---GTGAAGAAGATAAGAACGTGGAAATAAAGTTGAGGACTTTTGGCACTGAAAAACATAATAAGGCTGTATTTGTGGTCGTAAATGCTTGCTCTAGTAAGGATTACACAAACAATATTGTTGGGGTCTGCTTTGTTGGACAGGACGTTACTGGACAGAAACTGGTGATGGACAAATTTATCCACATTCAAGGTGATTACAAGGCTATTGTACACAGTCCAAACCCTTTGATTCCACCTATATTTGCTTCAGATGACAACACCTGTTGCTCTGAGTGGAATACTGCTCTAGAAAAGCTCACTGGGTGGAACAGAGGGGACATCATTGGAAAGTTGTTAGTAGGGGAAGTATTTGGCAGTTGCTGTCGGCTTAAAGGCACAGATGCTATGACAAAGTTCATGATCGTCTTGCATAATGCAATTGGTGGCCAGGATACTGACAAGTTCCCGTTTTCGTTTTTTGACCGAAGT??????????????????CTTTTGACTGCAAATAAGAGGGTTAATATGGAGGGACAAATTATAGGAGCATTTCGTTTCTTACAGATTGCAAGTCCTGAATTGCA------GCAAGCTTTAAA-AG?????????????????????????---------------------------------------????????????????????????????????????????????????-??????????????????????????????????????????????????????????????????????---??????????????????????????????????????????????????????---?????????????-?????????????---TTCA---CTGGAGCTTGAGAAGGCAGAATTCTTACTTGGGAGTGTAATAGATGCTGTTGTTAGCCAAGTAATGTTATTGCTGAGGGAAAG------AGGTCTGCAATTAATCCGAGATATCCCAGAAGAAATTAAGACATTGTCAGTCTATGGTGATCAAGTTAGAATTCAACAGGTCTTGGCAGATTTCTTATTGAACATGGTGCATTATGCACCATCTCCAGAAGGTTGGGTAGAAATTCAACTTAGACCAAGCTTAAAGCATATATCTGATGGAATAATTATTGTGCACATTGAATTTAG---AATTGTGTGCCCAGG----TGAAGGTCT--TCCTCCTGAACTGGTTCAA---GATATGTTT---CATAATGGTCTATGGGTGTCCCAGGAAGGCCTAGGACTAAGCATATGCAGAAAAATCTTGAGGCTCATGAATGGTGAAGTTCAATATATTAGAGAATCAGAAAGATGCTATTTTCTGATTATCCTCGACCTACCCATGCC---GCAGAGAGGTTCGA-----------------------------AGAGTGTTATCTAA------------------------------------------------------
Fraxinus_quadrangulata_phyB_II ???GCT------TCAGGAAGCAGAGAAACGCATGC-------------------------------------------------------------------------------------------------TAATGATCAAAATTCTCGGGCTYTAACTCAAGCTCAATCGTCAGGTACAAGC--------------------------AATCCT---CATCATCGTAGTGATGTTAATGTAAATTCTAGCAAT---AGTCATAAAGATTCAATT------------------------------------------AGCAAAGCTGTTGCACAGTACACAGTTGATGCTAGGCTTCATGCTGTTTTCGAGCAATCGGGTGAGTCTGGAAAATCTTTCGATTATTCACA--GAGTATTAAGACTACAACACAGTCTGT-TCCTGAGCAGCAAATCGCCACTTATTTGTCCAAAATTCAGCGCGGTGGCCATATTCAACCCTTTGGTTGTATGATAGCTGTGGAYGAGTCGAATTTTTGTGTAATATCATACTCGGTAAATGCCCGTGAAATGCTTGGTTTAACTCCTCAATCAGTCCCAAGTCTTGAGAAGCCTGAGATTTTA----ACAA--------------------------------------TTGGGACTGATGTGAGGACCCTTTTTACCCC-ATCCAGCTCTKTTTTGCTTGAGAGGTCGTTTGGGGCACGGGAAATCACTTTATTGAATCCCATTKGGATTCACTCTAAGAATTCTGGAAGGCCATTTTATGCTATTTTGCATAGGATAGATGTTGCCATAGTGATTGATTTAGAGCCTGCAAGGACAGAGGACCCAGCCCTGTCTATTGCTGGTGCTGTCCAGTCACAGAAACTTGCAGTTAGGGCTATTTCGCATTTGCAGTCGCTCCCTGGTGGGGACATT--AAGCTGTTGTGTGATACAGTTGTTGAGAGTGTGAGGGAACTCACAGGGTATGATAGGGTTATGGTTTACAAGTTCCATGAGGATGA---GCATGGTGAGGTTGTGGCTGAGAGTAAGAGGGCAGACTTAGAGCCATACATTGGTTTGCATTATCCTGCCACAGATATTCC-TCAGGCATCACGGTTTTTGTTTAAGCARAATAGGGTTAGAATGATTGTTGACTGTCATGCCACCCCTGTTAGGGTGATTCAGGATGAATCACTAATGCAGCCTGTGTGTTTGGTTGGTTCAACRCTTAGGGCCCCCCATGGCTGCCACGCTCAGTACATGGCAAATATGGGGTCAATCGCTTCACTGACTTTGGCCGTTATTATTAATGGAAACGACGAGGATGGCTCC---GGAGGAAGAAAT------------------TCTATGAGGCTGTGGGGATTGGTTGTTGGCCATCACACTTCTGCTAGGTGCATTCCATTCCCACTCCGTTATGCTTGTGAATTCCTAATGCAGGCATTCGGGCTTCAGTTAAACATGGAACTGCAATTGGCATCACAGCTGTCTGAGAAACATGTTCTAAGGACGCAAACGCTAC???????????CTGCTTCGAGATTCTCCTACTGGCATCGTTACGCAGAGCCCTAGTATTATGGATCTTGTGAAATGTGATGGTGCTGCACTTTATTACCAGGGGAAGTATT?TCCATTGGGCGTGACTCCTTCTGAAATGCAAKTAAAGGATATTGTGGAATGGTTGTTGGCTTTCCATGGAGACTCTA-CGGGTTTGAGCACTGATAGTCTGGCTGATGCAGGTTATCCAG---GGGCAGCCTCACTTGGGGATGCAGTTTGCGGGATGG-CTGTTGCATATATCAC------------------------TTCAAG---AGACTTCTTG-TTTTGGTTCCGTTCCCATACTGCAAAAGAG---ATTAAGTGGGGTGGTGCAAAGCATCATCCAGAGGATACAGACGATGGC?????????????????????TCA--------TTCAAAGCATTTCTAGAAGTGGTTAAGAGCCGGAGTATGTCTTGGGAGAATTCGGAAATGGATGCCATTCACTCTTTGCAGCTCATTTTACGAGATT????????????CTGATGGAAGCAATTCTAAGGCTGTTGTACAAGCTCACAGTGGGGACTTGGACTT------GCAAGGGATGGATGAGCTTAGTTCTGTTGCCAGAGAAATGGTTAGGTT-------GATAGAGACTGCAACAGYGCCTATTTTT--GCTGTAGACATTGAAGGCCGCATAAATGGGTGGAATGCAAAAGTCGCAGATTTGACAGGACTATCCCTTGAAGAAGCAATGGGGAAATCCTTGGTTCACGATCTTGTTCACAAAGAATCAGTAGAAACTGCAGACAAGCTTCTGTTTCATGCTCT-AAGAG---GTGAAGAAGATAAGAATGTAGAAATAAAGTTGAGGACATTTGGCACTGAACAACATAAGAAGGCTGTATTTGTGGTAGTAAATGCTTGCTCTAGCAAGGATTACACAAACAATATTGTTGGGGTCTGCTTTGTTGGACAGGACGTTACTGGACAGAAACTGGTAATGGATAAATTTATCCACATTCAAGGTGATTACAAGGCTATCGTACACAGTCCAAACCCTCTGATTCCACCTATATTTGCTTCAGATGACAACACCTGTTGCTCTGAGTGGAACACTGCTATGGAAAAGCTCACTGGGTGGAGCAGAGGGGACATCGTTGGAAAGATGCTAGTAGGGGAAGTATTTGGCAGTTGCTGTCGGCTTAAAGGCTCAGATGCTGTGACAAAGTTCATGATCGTCTTGCATAATGCAATTGGTGGCCAGGATACTGACAAGTTCCCATTTTCATTTTTTGACCGAAGTGGCAGATATGTACAAGCTCTCTTGACAGCAAATAAGAGGGTTAATATGGACGGACAGATTATTGGAGCATTTTGTTTCTTGCAGATTGTGAGTCCTGAATTGCA------GCAAGCTTTAAG-AGTACAGAAGCAACAGGAAAAGAAGTG---------------------------------------TGTTTCGAAGATGAAAGAGCTGGCTTACATTTGTCAGGAAATTAAGAA-TCCATTAAGTGGCATACGCTTTACTCACTCACTGTTGGAAGCCACAGATTTGACAGAAGATCAAAAGCAG---TTTCTTGAAAGCAGTGCTGCTTGTGAGAAGCAGATGTTAAAGATTATAAAGGAT---GTTGATCTGGAAA-ATATTGAGGATGG---TTCG---ATGGAGCTCGAGAAGGCAGAATTCTTACTTGGGAGTGTAATAGATGCTGTTGTTAGCCAATCAATGTTATTGCTGAGGGAAAG------AGGTCTTCAATTGATCCGAGATATCCCAGAGGAAATTAAGACATTGTCTGTCTATGGTGATCAAGTTAGAATTCAACAGGTCTTGGCAAATTTCTTATCGAACATGGTGCATCATGCTCCATCTCCAGAAGGTTGGGTAGAAATTCAACTGAGACCAAGTTTGAAGCAAATTTCTGATGGAATTACCATTGTGCACATTGAATTTAG---AATTGTATGCCCAGG----TGAAGGTCT--TCCTCCTGAACTAGTTCAA---GATATGTTC---CATAACGGTCGATGGGTA????????????????????????????????????????????????????????????????????????????????????AGATGTTATTTTCTGATTATCCTCGACCTACCCATGCC---ACACAGAGGTTCGA-----------------------------AGAGCGTAGTCTAA------------------------------------------------------
Fraxinus_quadrangulata_phyE ATG---------------------------------------------------------------------------------------------------GAGAGGAGTGAGGAA-CGGAGTAATGAAAATAAATA????????????GAAT----ATCAAG-------TTCTGGAAGAACGAGAAT---AAGAATAACACT------AATACT---------------------------------------------------------------GCCTTTTCTTCTTCTGCTGCAAGCAATATGAACACC---AACAAAGCCATGGCTCAG????????????????????????????????????????????????????????????TTTAACTAT---------GTTTTTCATGCGCCACAGATTTTGAGTACTGAGGAACAGATGTCTGTTTATTTATCAAGAATCCAAAGGGGTGGTTTTGTGCAACCCTTTGGTTGTATGCTTGCTATTGAGGAATCCACTTTTAAAATCAAAGCTTATAGTGAGAATTGTTTTGATATGTTGGGT????---------------------------------------------????---?????---??????????????????????????????????????GCAAGAACCCTTTTTACCCA-TTCTTCAAGGGCTTCATTGGCAAAGGCCATGGGGTCTAGGGAAATTTCTTTTTTGAACCCAATTTGGGTTCATTCTGCGACTACCCACAAGCCTTTTTATGCTATTCTACATAGAATTGATGTGGGAATTGTGATTGATCTGGAGCCTGCTTACTCTGGTGAMCCTTCATTGCTGCATGCTGGAGCAGTGCAGTCTCAGAAACTAGCTGTTCGGGCGATTTCGAGGCTTCAGTCTCTTCCCGGGGGAGATATA--GGGGTTTTGTGTGATACTGTAGTAGAAGATGTTCAGAAGCTTACTGGCTATGATAGAGTAATGGTTTATAAGTTTCATGATGATGA---TCATGGTGAGGTTGTGTCTGAAATTAGGAGGTCTGACTTGGAGTCCTACTTGGGATTGCACTA??????????????????-??????????????????????????????????????????????????????????????????????????????????????????????????????????????TGGTTAATTCAACACTTCGAGCTCCTCATGGCTGTCATTCCCAGTACATGGCCAACATGGGGTCGATTGCCTCTTTGGCAATGGCAGTTGTTGTTAATGGCACCGAC---------------------------------------------TCAATGAAGCTGTGGGGATTGGTGGTGTGCCACCACTCTTCACCACGCTATGTCCCTTTTCCCCTTCGCT??????????????????????????????????????????????????????????????????AGTTAGCAGAGAAGAAAATTCTCCGAATGCAAACATTGTTGTGTGACATGCTGCTCCGTGATGCTCCATTCGGCATTATAACTCAGTCTCCTAGCATTAT?????????????????????????????????????????????????????????????????????????????????????????????????????????????????????TGGGGACTCAA-CAGGGCTAAGCACGGATAGTCTTGCGGATGCTGGCTATCCAG---GTGCAGCTCTACTCGGCGTTGCAGTTTGTGGAATGG-CTACAGCAAGAATTAC------------------------TTCCAC---AGAGTTTCTA-TTTTGGTTTAGGTCCCACACAGCAAAGGAA---ATCAAATGGGGAGGGGCTAAGCATCATCCAGAGGACAA??????????????????????????????TTCA--------TTCAAAGCCTTTCTCGAAGTAGTTAAAAGCCGTAGTTTGCCATGGGAGGTTTCAGAGATTAATGCTATTCACTCTTTACAGCTTATAGTGAGAGATTCATTTCAGGATGTTGAAGACAGTGGTTCTAAACCGACGGTACATTCTCAACAGAATACTTTG?????------???????????AGAAACTTAAATCTATGGCAGTAGAAATGGTCAAATT-------GATAGAGACAGCCATTGCTCCAATTTTT--GGTGTAGATTCATGTGGTTTGATTAATGGGTGGAATGCAAAAATGAGTGAATTGACAGGATTACAAGCTTCTCAAGCTATGGGGAAATCCCTAGTTAATGACATTGTTCATGAAG????????????????????????????????????????-?????---GTGAGGAAAACAAAAATGTTGAGGTGAAACTGCTGAGGTTTGGGATACAAACCCCAAATTCGGACATTTACCTTCTGGCTAATGCATGCACAAGTAGGGACTATAAAAATG???????????????????????????????????????????????????????????????????????????????????????????????????????????????????????????????????????????????????????????????????GAATGCAGCCATGGAAAAACTAACGGGTTGGATGAGACATGAAATTGTTGGTAAAATGTTGCCAGGGGAAGTTTTTGGAAGTTTTTGTCAGCTCAAAGGTCGAGACACGCTAACTAAACTTATGATTTTATTGTACCGAGCAATTAGTGGCCATGACACCGAAAAGCTTCTTGTTGGATTTTTCAATAGAAAGGGAGAGTTTGTAGAGGTGTTCTTGATGGCTAATAAGAGAATGGACGAGGTTGGAAATGCTGTTGGGTGTTTCTGCTTCTTGCAGATTATA------GAGATTA?------??????----------------------------------?????????????????????---???---????????????????AAACTCAAAGAGTTGGCATACATTATGCAAGAGATGAAAAA-TCCTTTGAACGGAATCCGTTTCACCCACCAACTTCTGCGAGGTTCTGATATTTCCGAGA???????????---??????????????????????????????????????????????????????---??????TTTCAAA-TTTTAGAAGACGG---CAGCAGGGTCGAGCTCAAGATGGAWGAATTTATTTTGGGAAATATTATCGATGCTATTGCTAGTCAAGTAATGATTTTGTTAAAGGAAAA------GAATTTACAACTTCTCCATGATATCCCCGAT????????????????????????????????CATTAAGCTGCAATTGGCGTTGTCAGATTTCTTGCTCAGCGTAGTGCACTATGCACCTTCTCCAAATGGTTGGGTGGAAATTAAGGTCTCTCGTGGATTAGAGATGACACAAGACGGGAATGAGTTTGTTC?????????????---AATGGCTCACCCAGG----AAAGGGCAT--TCCTCATACTCTTATTGAA---GACATGCACGGACCAAAAAGTCAATGGACAACACAAGAAGGGATTGCTTTAAACGTTTCTCAGAAACTTCTCAATACAATGAATGGTAATGTTCGTTATATCAGAGAGCAGAATAAATGCTACTTCCTTGTTGATCTGGAATTCAAGTTACA---GAAA------CCAAGATAA--------------------------------------------------------------------------------------------
Fraxinus_xanthoxyloides_phyB_I ??????------???????????????????????-------------------------------------------------------------------------------------------------????????????????????????????????????????????????????--------------------------??????---????????????????????????????????????---??????????????????------------------------------------------???????CTGTTGCACAGTACACAGTTGATGCCATGCTCCATGCTGTCTTTGAGCAATCGAGCGAGTCAGGAAAATCATTTGATTATTCACA--GATTATTAAGACCACAACACAATCTGT-TCCCGAGCA??????????????????????????????????????????????????????????????????????????????????????????????????????????????????????????????????????????????????????????????????????GATATTTTG----ACAA--------------------------------------TTGGGACTGATGTGCGTACCCTTTTTACCCC-ATCCTGCTCTGTTTTGCTTGAGAGGGCGTTTGGGGCACGGGAGATCACTTTATTGAA????????????????????????????????????????????????????????????????????????????????????????????????????????????AGCCCTGTCTATTGCCGGTGCTGTCCAATCACAGAAACTTGCAGTGAGGGCTATTTCGCATTTGCAGTCGCTTCCTGGTKGGGACATT--AAGCTTTTGTGTGATACGGTTGTTGAGAGTGTGAGGGAGCTCACGGGGTATG??????????????????????????????????---?????????????????????????????????????????????????????????????????????????????????-?????????????????????????????????????????????CGTGGACTGTCATGCCACCCATGTCAGGGTGATTCAGGATGAATCACTAATGCAGCCTCTGTGTTTAGTTGGTTCAACGCTTAGGGCTCCTCATGGCTGTC???????????????????????????????????????????????????????????????????????????????????---????????????------------------?????????????????????????????????????????????????????????????????????????????????????????????????????????????????????????????????????????GTTGTCTGAAAAACGTGTTTTGAGGACACAAACGCTGTTATGTGACATGCTGCTTCGAGATTCTCCTACTGGCATCGTTACCCAAGGCCCTAGCATTATGG??????????????????????????????????????????????????????????????????????????????????????????????????????????????????????????????-??????????????????????????????????????????---????????????????????????????????????-????????????????------------------------??????---??????????-??????????????????????????????---????????????????????????????????????????????????????GGCTGCACCCGCGTTCTTCA--------TTCAAAGCATTTCTAGAAGTGGTCAAGAGCCGGAGTATGCCTTGGGAGAATGCGGAAATGGATGCCATTCACTCTTTGCAG?????????????????????????????????????????????????????????????????????????????????AT------GCAAAGGATGGATGAGTTTAGTTCTGTTGCCAGAGAAATGGTTAGGTT-------GATAGAGACTGCAACAGCTCCCATTTTT--GCTGTAGATGTTGAAGGCCATATAAATGGGTGGAATGCAAAAGTTGCAGATTTGACGGGACTATCCGTTGAAGAAGCAATGGGGAAGTCCTTGGTTCACGATCTTGTTCATAAAGAATCA???????????????????????????????????-?????---??????????????????????????????????????????????????????????????????????????????????????????????????????????????????????????????????????????????????????????????????????????????????????????????????????????????????????????????????????????????????????????????????????????????????????????????????????????????????????????????????????????????????????????????????????????????????????????????????????????????????????????????????????????????????????AGTTCCCATTTTCCTTTTTTGACCGAAGTGGCAGATATATACAAGCTCTTTTGACTGCAAATAAGAGGGTTAATATGGAGGGACAAATTATAGGAGCATTT????????????????????????????????------????????????-???????????????????????????---------------------------------------???????????????????????CTTACGTTTGTCAGGAAATAAAGAA-TCCATTAAGCGGCATACGCTTTACTAACTCACTGTTGGGAGCCACAGATTTGACAGAAGATCAAAAGCAG---TTTCTTGAAACCAGTGCTGCTTGTGAAAAGCAGATCTTAAAGATTATAAAGGAT---GTTGATCTGG???-?????????????---????---?????????????????????????????????????????????????????TAGCCAAGTAATGTTATTGCTGAGGGAAAG------AGGTCTGCAATTAATCCGAGATATCCCAGAAGAAATTAAGACATTGTTGGTCTATGGTGATCAAGTTAGAA???????????????????????????????????????????????????????????GGTTGGGTAGAAATTCAACTTAGACCAAGCTTAAAGCATATTTCTGATGGAATAACTATCGTGCACATTGAATTTAG---???????????????----?????????--???????????????????---?????????---??????????????GGTGTCCCAGGAAGGCCTAGGACTAAGCATGTGCAGAAAAATCTTGAGGCTCATGAATGGTGACGTTCAATATATTAGAGAATCAGAAAGATGCTATTTTC??????????????????CCATGCC---GCAGAGAGGTTCAA-----------------------------AGAGTGTTGTCTAA------------------------------------------------------
Fraxinus_xanthoxyloides_phyB_II ATGGCT------TCAGGAAGCAGAAAAACGCATGC-------------------------------------------------------------------------------------------------TAATGATCAAAATTCTCGGGCTTTAACTCAAGCTCAATCGTCAGGTACAAGC--------------------------AATCCT---CATCATCGTAGTGATGTTAATGTAAATTCGAGCAAT---AGTCAGAGAGAATCA???------------------------------------------?????????????????GTACACAGTTGATGCTAGGCTTCATGCTGTTTTCGAGCAATCGGGTGAGTCTGGAAAATTTTTCGATTATTCACA--GAGTATTAAGACTACAACACAGTCTGT-TCCTGAGCAGCAAATCGCCACTTATTTATCCAAAATTCAGCGTGGTGGCCATATTCAACCCTTTGGTTGTATGATAGCTGTGGATGAGTCGAATTTTTGTGTAATATCATACTCGGTAAATGCCCGTGAAATGCTTGGTTTAACTCCTCAATCAGTACCAAGTCTTGAGAAGCCTGATATTTTA----ACAA--------------------------------------TTGGGACTGATGTGAGGACCCTTTTTACCCC-ATCCAGCTC???????????????????????????????????????????????????????????????????????????????????????????????????????????????????????????????????????????????????????????????????????????????????????????CAGAAACTTGCAGTTAGGGCTATTTCGCATCTGCAGTCGCTCCCTGGTGGGGACATT--AAGCTGTTGTGTGATACGGTTGTTGAGAGTGTGAGGGAACTCACGGGGTATGATAGGGTTATGGTTTACAAGTTTCATGAGGATGA---GCACGGTGAGGTTGTGGCTGAGAGTAAGAGGGCAGACTTA??????????????????CATTATCCTGCCACAGATATTCC-TCAGGCATCAAGGTTTTTGTTTAAGCAGAATAGGGTTAGAATGATTGTCGACTGTCA????????????????????????????????????????????????????????????????????????????????????????????????????????????????????????????????????????????????????????????????????????????---??????????GT------------------TCTATGAGGCTGTGGGGATTGGTTGTTGGCCATCACACTTCTGCTAGGTCCATGCCATTCCCACTCCGTTATGCTTGTGAATTCCTAATGCAGGCATTCGGGCTTCAGTTAAACATGGAACTGCA?????????????????????????????????????????????????????????????????????????????????????????????GCAGAGCCCTAGTATTATGGATCTTGTGAAATGTGATGGTGCTGCACTTTATTACAAGGGGAAGTATTATCCATTGGGCGTGACACCTTCTGAAATGCAAGTAAAGGATATTGTGGAATGGTTGTTGGCTTTCCATGGAGACTCTA-CTGGTTTGAGCACTGATAGTCTGGCTGATGCAGGGTATCCAG---GGGCAGCCTCACT???????????????????????-????????????????------------------------??????---??????????-??????????????????????????????---???????????????????????????????????????????????????????????TCCACGTTCTTCA--------TTCATAGCATTTCTAGAAGTGGTTAAGAGCCGGAGTATGCCTTGGGAGAATGCCGAAATGGATGCCATTCACTCTTTGCAGCTCATTTTACGAGATTCTTTTAGGGATGCTGATGGAAGCAATTCTAAGGCTGTTGTACAAGCTCACGGCGGGGACTTGGACTT------GCAAGGGATGGATGAGCTTAGTTCTGTTGCCAGAGAAATGGTTAGGTT-------GATAGAGACTGCTACAGCGCCTATTTTT--GCTGTAGACGTTGAAGGCCGCATAAATG???????????????????????????????????????????????????????????????????????????????????????????????????????????????????????????????-?????---GTGAAGAAGATAAGAATGTAGAACTAAAGTTGAGGACATTT???????????????????????????????????????????????????????????????????????????????????????????????????????????????????????????????????????????????????????????????????????????????????????????????????????????????????????????????????????????????????????????GCTCACTGGGTGGAGCAGAGGGGACATCATTGGAAAGATGCTAGTAGGGGAAGTATTTGGCAGTTGCTGTCGGCTTAAAGGCTCAGATGCTGTGACAAAGTTCATGATCGTCTTGCATAATGCAATTGGTGGCCAGGATACTGACAA?????????????????????????????????????????????TCTCTTGACAGCAAATAAGAGGATTAATATGGACGGACAGATTATTGGAGCATTTTGTTTCTTGCAGATTGTGAGTCCTGAATTGCA------GCAAGCTTTAAG-AGTCCAGAAGCAACAGGAAAAGAAGTG---------------------------------------TGTTTCGAAGAT????????????????????????????????????-?????????????????????????????????GTTGGAAGCCACAGATTTGACAGAAGATCAAAAGCAG---TTCCTTGAAAGCAGTGCTGCTTGTGAGAAGCAGATGTTAAAGATTATAAAGGAT---GTTGATCTGG???-?????????????---TTCG---ATGGAGCTCGAGAAGGCAGAATTCTTACT????????????????????????????????????????????????GGAAAG------AGGTCTTCAATTGATCCGAGATATCCCAGAGGAAATTAAGACATTGTCTGTCTATGGTGATCAAGTTAGAATTCAACAGGTCTTGGCAAATTTCT????????????????????????????????????????????????????????????????????????????????????????????????????????????????---???????????????----?????????--???????????????????---?????????---???????????????????????????????????????????????????????????????????????????????????????????????????????????TTATTTTCTGATTATCCTCGACCTACCCATGCC---ACATAGAGGTTCAA-----------------------------AGAGCATAGTCTAA------------------------------------------------------
Fraxinus_xanthoxyloides_phyE ???---------------------------------------------------------------------------------------------------???????????????-????????????????????????????????????----??????-------??????????????????---????????????------??????---------------------------------------------------------------????????????????????????????????????---?????????????????????????????????????????????????????????????????????????????GTTTAACTAT---------GTTTTTCATGCGCCACAGATTTTGAGTACTGAGGAACAGATGTCTGTTTATTTATCAAGAATCCAGAGGGGTGGTTTTGTGCAACCCTTTGGTTGTATGCTTGCTATTGAGGAATCCACTTTTAAAATCATAGCTTATAGTGAGAATTGTTTTGATATGTTGGGGTTGA---------------------------------------------AGAA---ATTTG---TTGAGTCGGGAGAGTTTACGAATCTCTTTGGACTTGATGCAAGAACCC??????????-????????????TTCATTTGCAAAGGCCGTGGGGTCGAAGGAAATTTCTTTTTTGAACCCAATTTGGGTTCATTCTGCGACTACCCACAAGCCTTTTTATGCTATTCTACATA????????????????????????????????????????????????????????????????????????????????????????????????????????????????????????????????????????????--??????????????????????????????????????????????????????????????????????????????????????---?????????????????????????????????????????????????????????????????????????????????-?????????????????????????????????????????????????GATTGCAATGCTCAGCCAGTTAAGATAGTTCAAATTGAAGAACTTAAGAGGCCACTTTGCTTGGTTAATTCAACACTTCGAGCTCCCCATGGTTGTCATTC?CAGTACATGGCCAACATGGGGTCGATTGCCTCTTTGGCAATGGCAGTTGTTGTTAATGGCACCGAC---------------------------------------------TCAATGAAGCTGTGGGGATTGGTGGTGTGCCACCA???????????????????CCTTTCCCCCTTCGCTATGCGTGCGAATTCCTGATGCAGGCATTTAGCCTGCAGCTTTATCTTGAGCTGCAATTGGCGTCACAGTTAGAAGAGAAGAAAAT?????????????????????????????????????????????????????????????????????????????????????????????????????????????????????????????????????????????????????????????????????????????????????????????????????????????????-??????????????????????????????????????????---????????????????????????????????????-????????????????------------------------??????---??????????-??????????????????????????????---????????????????????????????????????????????????????????????????????????--------??????????????????????TTAAAAGCCGTAGTTTGCCATGGGAGGTTTCAGAGATTAATGCTATTCACTCTTTACAGCTAATAATGAGAGATTCATTTCAGGATGTTGAAGACAGTGGT?????????????????????????????????????????------????????????????????????????????????????????????-------????????????????????????????--???GTAGATTCATGTGGTTTGATTAATGGGTGGAATGCAAAAATGAGTGAATTGACAGGATTACAAGCTTCTCAAGCTATGGGGAAATCCCTAGTTAATGACAT???????????????????????????????????????????????????-?????---?????????????????????????????????????????????????????????????????????????????????????????????????????????????????????????????????????????????????????????????????????????????????????????????????????????????????????????????????????????????????????????????????????????????????????????????????????????????????????????????????????????????????????????????????????????????????????????????????????????????????????????????????????????????????????????????????????????????????????????????????????????????????????????????????????????????????????????????????????????????------????????------??????----------------------------------?????????????????????---???---?????????????????????????????????????????????????????????-??????????GGAATCCGTTTCACCCACCAACTTCTGGGAGGTTCTGATATTTCCGAGAATCAGAAGCAG---TTTCTAGAGACTAGTGATGCTTGTGAAAGACAGATATTATC?????????????---?????????????-?????????????---CAGCAGGGTCGAGCTCAAGATGGAAGAATTTTATTTGGGAAATATTATCGATGCTATTGCTAGTCAAGTAATGATTTTGTTAAAGGAAAA------GAATTTACAACTTCTTCATGATATCCCTGATCAAATCAAAACTCTCTGTTTATGTGGGGATCGCATTAAGCTGCAATTGGCGTTGTCAGATTTCTTGCTCAGCGTAGTGCATTATGCACCTTCTCCAAATGGTTGGGTGGAAATTAAGGTCTCTCGTGGATTAGAGATGACACGAGACGGGAATGAGTTTGT???????????????---AATGGCTCACCCAGG----AAAGGGCAT--TCCTCGTACTCTTATTGAA---GACATGCACGGAGCAAAAAGTGAATGGACAACACAAGAAGGGATTGCTTTAAAAG???????????????????????????????????GTTCGTTATATCAGAGATCAGAATAAATGCTACTTCCTCGTTGATCTCGAATTCAAGTTACA---GAAA------TCAAGATAA--------------------------------------------------------------------------------------------
Haenianthus_salicifolius_phyB_I ATGGCT------TCAGGAAGCAGAGAAAGGCATGC-------------------------------------------------------------------------------------------------TAATAATCGCAATTCTCGGGCTTTAACTCAAGCTCAATCGTCAGGTACAAGC--------------------------AATCCT---CGTCATCATAGTAATGTTAATGTAAATTCTAGCAGT---AATCAAAGAGAACCAATC------------------------------------------AGCAAAGCTGTTGCACAGTACACAGCTGATGCGAGGCTCCATGCTGTCTTCGAGCAATCGGGTGAGTCTGGAAAATCATTTGATTATTCACA--GAGTATTAAGACCACAACACAATCTGT-TCCCGAGCAGCAAATCGCTACTTATTTGTCGAGAATTCAGCGTGGTGGCCATATTCAACCCTTTGGTTGTATGATAGCCGTGGATGAGTCTAATTTTCGCGTGATATCTTACTCGGAAAATGCCCGTGAAATGCTTGGTTTAACTCCTCAATCAGTCCCCAGTCTTGAGAAGCCTGAGATTTTG----ACAA--------------------------------------TTGGGACCGATGTGCGGACCCTTTTTACCCC-ATCCAGCTCTGTTTTGCTTCAGAAGGCGTTTGGGGCACGGGAGATCACTTTATTGAATCCGATTTGGATTCACTCTAAGAATTCTGGGAGGCCATTTTATGCTATTTTGCATAGGATAGATGTTGCCATAGTGATTGATTTAGAGCCTGCAAGGACGGAGGATCCAGCCCTGTCTATTGCCGGGGCTGTCCAGTCACAGAAACTTGCAGTGAGGGCCATTTCTCATTTGCAGTCGCTCCCTGGTGGGGACATT--AAGCTTTTGTGTGATACGGTTGTTGAGAGTGTGAGGGAGCTCACGGGGTACGATAGGGTTATGGTCTACAAGTTTCATGAGGACGA---GCACGGCGAGGTTGTGGCTGAGAGTAAGAGGGAGGACTTAGAGCCATATATCGGTTTGCATTATCCTGCCACAGATATTCC-TCAGGCTTCAAGGTTTTTGTTTAAGCAAAATAGGGTTAGGATGATCGTGGACTGTCATGCCACCAATGTTAGGGTGATTCAGGATGAATCACTAATGCAGCCTCTGTGTTTGGTTGGGTCAACGCTTAGGGCTCCTCATGGCTGCCATGCTCAGTACATGGCAAATATGGGGTCAATTGCCTCGCTGACTTTGGCAGTTATTATTAATGGAAACGACGAGGATGGTGTT---GGAGGAAGAAAT------------------TCTATGAGGCTGTGGGGATTGGTTGTTGGCCATCACACTTCTGCTAGGTGCATTCCATTCCCACTCCGTTATGCTTGTGAATTCCTAATGCAGGCATTCGGGCTTCAGTTAAACATGGAACTGCAATTAGCATCACAGTTATCTGAGAAACGTGTTTTGAGGACACAAACACTGTTATGTGACATGCTGCTTCGAGATTCTCCTACTGGCATCGTTACCCAAAGCCCTAGTATTATGGATCTTGTGAAATGTGATGGTGCTGCACTTTATTACAAGGGGAAGTATCATCCATTGGGTGTGACACCTTCTGAAMCACATGTAAAGGATATTGTGGAATGGTTGTTGGCTTTCCATGGAGACTCTA-CAGGTTTGAGCACTGATAGTCTGGCTGATGCAGGGTATCCAG---GGGCAGCCTCTCTAGGGGATGCTGTTTGTGGGATGG-CTG????????????C------------------------TTCAGG---AGACTTCTTG-TTCTGGTTCCGTTCCCACACTGCTAAAGAG---ATTAAGTGGGGTGGGGCAAAGCATCATCCAGAGGATAAAGATGATGGCCAGAGGATGCATCCGCGTTCTTCA--------TTCAAAGCATTTCTAGAAGTGGTTAAGAGCCGAAGTATGCCTTGGGAGACTGCGGAAATGGATGCCATTCACTCTTTGCAGCTCATTTTACGAGATTCTTTCAGGGATGCTGATAGAAGCAATTCTAAGGCTGTTGTACAAACTCAGAGTGGGGACTTGGACTT------GCAAAGGTTGGATGAGCTTAGTTCTGTTGCTAGAGAAATGGTTAGGTT-------GATAGAGACTGCAACAGCTCCCATTTTT--GCTGTAGATGTTGAAGGCCACATAAATGGGTGGAATGCAAAAGTTGCAGATTTGACAGGACTGTCCGTTGAAGAAGCAACGGGGAAGTCCTTGGTTCACGAACTTGTTCATAAAGAATCAGTAGAAACTGCGGACAAGCTTCTGTTTCGTGCTCT-AAGAG---GTGAAGAAGATAAGAATGTGGAAATAAAGTTGAGGACTTTTGGCACTGAAGAACATAAGAAGGCTGTATTTGTGGTGGTAAATGCTTGCTCTAGCAAGGATTACACAAACAATATTGTTGGGGTCTGCTTTGTTGGACAGGACATTACTGGACAGAAACTGGTAATGGA????????????????????GTGATTACAAGGCTATTGTACACAGTCCAAACCCTCTGATTCCACCTATATTTGCTTCAGATGACAACACCTGTTGCTCTGAGTGGAATACTGCTATAGAAAAGCTCTCTGGGTGGAACAGGGGGGACATCATTGGAAAGTTGTTAGTAGGGGAAGTATTTGGAAGTTGCTGTCGGCTTAAAGGCACAGATGCTATGACAAAGTTCATGATCGTCTTGCATAATGCAATTGGTGGCCAGGATACTGACAAGTTTCCATTTTCGTTTTTTGACCGAAGTGGCAGATATGTACAAGCTCTTTTGACTGCAAATAAGAGGGTCAATATGGAGGGTCATATTATTGGAGCATTTTGTTTCTTGCAGATTGCGAGTCCTGAATTGCA------GCAAGCTATAAA-GGTCCAGAGGCAACAGGAAAAGAAAAG---------------------------------------TGTTTCAAAAATGAAAGAGCTGGCTTACATTTGTCAGGAAATAAAGAA-TCCATTAAGCGGCATACGCTTCACTAACTCGCTGTTGGATGCCACAGATTTGACAGAAGATCAAAAGCAG---TTTCTTGAAACCAGTGCTGCTTGTGAGAAGCAGATGTTAAAGATTATAAAGGAT---ATTGATCTGGAAA-ATATCGAGGATGG---TTCA---CTGGAGCTCGAGAAGGCAGAATTCTTACTTGGGAGTGTAATAGATGCTGTTGTTAGCCAAGTAATGTTATTGCTGAGGGAAAG------AGGTCTGCAATTAATCCGAGATATCCCAGAAGAAATTAAGACATTGTCAGTCTATGGTGATCAAGTTAGAATTCAACAGGTCTTGGCAGATTTCTTGTTGAACATGGTGCATTATGCACCATCTCCAGAAGGTTGGGTAGAAATTCAACTTAGACCAAGCTTGAAGCATATTTCTGATGGAATAACCATTGTGCACATTGAATTTAG---AATTGTGTGCCCAGG----TGATGGTCT--TCCTCCTGAACTGGTTCAA---GATATGTTT---CACAACGGTCGATGGGCGTCCCAGGAAGGCCTAGGACTAAGCATGTGCAGAAAAATCTTGAGGCTCATGAATGGCGAAGTTCAATATATCAGAGAATCAGAAAGATGCTATTTTCTGATTATCCTCGACCTACCCATGCC---GCAGAGAGGTTCGA-----------------------------AGAGCGTTGTCTAA------------------------------------------------------
Haenianthus_salicifolius_phyB_II ATGGCT------TCAGGAAGCAAAGAAACGCATTC-------------------------------------------------------------------------------------------------TAATAATCACAATTCTCGGGCTTTAACTCAAGTTCAATCGTCGGGTACAAGC--------------------------TATCCT---AATCATGATAGTAATGTTAATGTAAATTCTAGCAAT---AGTCATAGAGAATCAATT------------------------------------------AGCAAAGCTGTTGCACAGTACACAGTTGATGCTAGGCTTCATGCTGTTTTCGAGCAATCGGGTGAGTCTGGAAAATCATTCGATTATTCACA--GAGTATTAAGACCACAACACAGTCTGT-TCCTGAGCAGCAAATCGCCACTTATTTGTCCAAAATTCAGCGCGGTGGCCATATTCAACCCTTTGGTTGTATGATAGCTGTGGATGAGTCGAATTTTTGCGTGACATCATACTCGGAAAATGCTCGTGAAATGCTTGGTTTAACTCCTCAATCAGTCCCAAGTCTTGAGAAGCCTGAGATTTTG----ACAA--------------------------------------TTGGGACTGATGTGAGGACCCTTTTTACCCC-GTCCAGCTCTGTTTTGCTTGAGAGGGCGTTTGGGGCACGGGAGATTACTCTATTGAATCCCATTTGGATTCACTCTAAGAATTCTGGAAGGCCATTTTATGCTATTTTGCATAGGATAGATGTTGCCATAGTGATTGATTTAGAGCCTGCAAGGACAGAGGACCCAGCCCTGTCTATTGCTGGTGCTGTCCAGTCACAGAAACTTGCAGTTAGGGCTATTTCGCATTTGCAGTCGCTCCCTGGTGGGGACATT--AAGCTGTTGTGTGATATGGTTGTTGAGAGTGTGCGGGAACTCACGGGGTATGATAGGGTTATGGTTTACAAGTTTCATGCGGATGA---GCACGGCGAGGTTGTGGCTGAGACTAAGAGGGCGGACTTAGAGCCATACATAGGTTTGCATTATCCTGCCACAGATATTCC-TCAGGCGTCAAGGTTTTTGTTTAAGCAGAATAGGGTTAGGATGATCGTTGACTGTCATGCCACCCCCGTTGGGGTGATTCAGGATGAATCACTAATGCAGCCTCTGTGTTTGGTTGGTTCAACCCTTAGGGCTCCCCACGGCTGCCATGCTCAGTACATGGCAAATATGGGGTCAATTGCCTCGCTGACTTTGGCCGTTATTATTAATGGAAACGACGAGGATGGATCT---GGAGGAAGAAAC------------------TCTATGAGGCTGTGGGGATTGGTTGTTGGCCATCACACTTCTGCTAGGTGCATCCCGTTCCCACTCCGTTATGCTTGTGAATTCCTAATGCAGGCATTCGGGCTTCAGTTAAACATGGAACTGCAATTGGCTTCACAGCTGTCTGAGAAACATGTTTTAAGGACTCAAACGCTATTGTGTGACATGTTGCTTCGAGATTCTCCTACTGGCATTGTTACGCAGAGCCCTAGTATTATGGATCTTGTGAAATGCGATGGTGCTGCACTTTATTACCAGGGGAAGTATTATCCATTGGGCGTGACACCTTCTGAAATGCAAGTAAAGGATATTGTGGAATGGTTGTTGGCTTTCCATGGAGRCTCTA-CGGGATTGAGCACTGATAGTCTGGCTGATGCAGGGTATCCAG---GGGCAGCCTCACTTGGGGATGCAGTTTGCGGGATGG-CTGTTGCGTATATCAC------------------------TTCAAG---AGACTTCTTG-TTTTGGTTCCGTTCCCATACTGCTAAAGAG---ATTAAGTGGGGTGGTGCGAAGCATCATCCAGAGGATAAAGATGATGGCCAGAGGATGCATCCACGTTCTTCA--------TTCAAAGCATTTCTAGAAGTGGTTAAGAGCCGGAGTATGCCTTGGGAGAATGCTGAAATGGATGCCATTGACTCTGTGCAGCTCATTTTACGTGATTCTTTTAGGGATTCTGAGGGAAGCAATTCTAAGGCTGTTGTACAAGCTCACGGTGTGGACTTGGACTT------GCAAGGGATGGATGAGCTTAGTTCTGTTGCCAGAGAAATGGTTAGGTT-------GATATAGACTGCAACAGCGCCCATTTTT--GCTGTAGATATTGAAGGCCACATAAATGGGTGGAATGCAAAAGTCGCAGATTTGACAGGACTATCCGTTGAAGAGGCAATGGGGAAGTCCTTGGTTCACTATCTCGTTCACAAAGAATCAGTAGAAACTGCAGACAAGCTTCTGTYTCATGCTCT-AAGAG---GTGAAGAAGATAAGAATGTAGAAATAAAGTTGAAGACGTTTGGCATTGAACAACAAAAGAAGGCTGTATTTGTGGTAGTAAATGCTTGCTCTAGCAAGGATTACACAAACAATATCGTTGGGGTCTGCTTTGTTGGACAGGACATTACTGGACAGAAACTGGTAATGGATAGATTTATCCACATTCAAGGTGATTACAAGGCTATCGTACACAGTCCAAACCCTCTGATTCCACCTATATTTGCTTCAGATGACAACACCTGTTGCTCTGAGTGGAACACTGCTATGGAAAAGCTCACTGGGTGGAGCAGAGATGACATCATTGGAAAGATGTTAGTAGGGGAAGTATTTGGCAGCTGCTGTCGCCTTAAAGGCGCAGATGCTGTGACAAAGTTCATGATCGTCTTGCATAATGCATTTGATGGCCAGGATACTGACAAGTTCCCGTTTTCATTTTTTGACCGAAGTGGCAGATATGTACAAGCTCTCTTGACTGCAAATAAGAGGGTTAATATGGATGGACAGATTATTGGAGCGTTTTGTTTCTTGCAGATTGCAAGTCCTGAATTGCA------GCAAGCTTTAAG-AGTCCAGAAGCAACAGGAAAAGAAGTG---------------------------------------TGTTTCGAAGATGAAAGAGCTGGCTTACATTTGTCAGGAAATAAAGAA-TCCATTAAGTGGCATACGGTTTACTAACTCACTGTTGGAAGCCACGGATTTGACAGAAGATCAAAAGCAG---TTTCTTGAAAGCAGTGCTGCTTGTGAGAAGCAGATGTTAAAGATTATAAAAGAT---GTTGATCTGGAAA-ACATTGAGGATGG---TTCG---CTGGAGCTTGAGAAGGCAGAATTCTTGCTTGARAGTGTAATAGATGCTGTTGTTAGCCAATCAATGTTATTGCTGAGGGAAAG------AGGTCTTCAATTGATACGAGATATCCCAGAGGAAATTAAGACATTGTC?????????????????????AATTCAGCAGGTCTTGGCAAATTTCTTATCGAACATGGTGCATCATGCTCCATCTCCAGAAGGTTGGGTAGAAATTCAACTTAGACCGAGTTTGAAGCAAATTTCCGATGGAATTACCACTGTGCACATTGAATTTAG---AATTATGTGCCCAGG----TGAAGGTCT--TCCTCCCGAACTAGTTCAA---GATATGTTC---CATAACGGTCGATGGGTGTCCCAGGAAGGCCTAGGGCTAAGCGTGTGCAGAAAAATCTTGAGGCTCATGAATGGTGAAGTTCAATATATCAGAGAATCAGAAAGATGCTATTTTCTGATTATCCTCGACCTACCCACGCC---ACGGAGAGGTTCGA-----------------------------AGAGCGTTGTCTAA------------------------------------------------------
Haenianthus_salicifolius_phyE ATG---------------------------------------------------------------------------------------------------GA-------------------TAAAGAAAATAAATATCTCACTTCTTCGAAT----ATCAAG-------ATCTGGAAAAACGAGAAT---AAGAATAACACT------AATACA---------------------------------------------------------------GCCTTTTCTTCTTCTGCTGCAAGCAATATGAACACC---AACAAATCCATGGCTCAGTACAGTGCTGATGCGAGGCTGATGGCTGAGTTTGAGCAATCTGCGGAGTCGGGTAAGTCGTTTAACTAT---------GTTTTTCATGCGCCACAGATTTTGAGTATCGAGGAACAGGTGTCTGTTTATTTATCAAGAATCCAGAGGGGTGGTCTTGTGCAACCCTTCGGTTGTATGCTTGCTATCGAGGAATCCACTTTTAAAATAATAGCTTATAGTGAGAATTGTCTTGATATGTTGGSGTTGA---------------------------------------------AGAA---ATTTG---TTGAGTCGGAAGAGTTTACGAATCTCTTTGGACTTGATGCAAGAACCCTTTTGACCCC-TTCTTCAAGCGATTCATTGGCAAAGGCCGTGGGGTCTAAGGAAATTTCTTTTTTGAACCCAATTTGGGTTCATTCTGCGACTACCCACAAGCCTTTTTATGCTATTCTACATAGAATTGATGTGGGAATTGTCATTGATTTAGAGCCTGCTTATTCTGGTGATCCTTCATTGCTGCATGCTGGTGCAGTGCAGTCTCAGAAACTAGCTGTTCTGGCGATTTCGAGGCTCCAGTCTCTTCCCGGGGGAGATATA--GGGGTTTTGTGTGATGCTGTAGTAGAAGATGTTCAGAAGCTTACTGGGTATGATAGAGTAATGGTTTATAAGTTTCATGATGATGA---TCATGGTGAGGTTGTGTCTGAAATTAGAAGGTCTGACTTGGAGCCCTACTTGGGATTGCACTATCCTGCAACAGATATCCC-CCAAGCGGCACGATTTTTCTTTAAGCAGAGTCGTGTCAGGATGATCTGTGATTGCAAGGCTCAGCCGGTTAAGATAGTCCAAATTGAAGAACTTAAGCGGCCTCTTTGCTTGGTTAATTCAACACTTCGAGCACCCCTTGGCTGTCATTCTCAGTACATGGCCAACATGGGGTCGATTGCATCTTTGGCAATGGCAGTTGTTGTTAATGGCACCAAC---------------------------------------------TCAATGAAGCTGTGGGGATTGGTGGTGTGCCACCACTCTTCACCACGCTATGTCCCTTTTCCCCTTCGCTATGCGTGTGAATTCCTGATGCAGGCATTTAGCCTGCAGCTTTATCTGGAGCTGCAATTGGCATCACAGTTAGTAGAGAAGAATATTCTCCGAATGCAAACGTTATTGTGTGACATGTTTCTCCGAGATGCTCCATTCGGCATTGTCACTCAGTCTCCTAGCATCATGGATCTCGTAAAGTGTGATGGGGCTGCATTATATTATGGTGGGAAATGTTGGTTGCTTGGTGTTACCCCCACTGAGGCACAAGTTAAAGATATTGCAGAATGGCTACTTTCCAGCCATGGGGACTCAA-CAGGGCTAAGTACGGATAGTCTTGCGGATGCTGGCTATCCAG---GTGCAGCTCTACTCGGCGTTACAGTTTGTGGAATGG-CTACAGCAAGAGTTAC------------------------TTCCAC---AGATTTTCTA-TTTTGGTTTAGGTCCCACACAGCAAAAGAA---ATCAAATGGGGAGGAGCTAAGCATCATCCCAAGGACAAAGATGATGGTGGAAAAATGCATCCTAGATTTTCA--------TTCAAAACCTTTCTCGAAGTAGTTAAAGGCCGTAGTTTGCCGTGGGAGGTTTCAGAGATTAATGCTATTCACTCTTTACAGCTTATAATGAGAGATTCATTTCAGGATGTTGAAGACAGCGGTTCTAAACCCACGATACAGTCTCAACAGAATAATTTGGACGG------GCCAGAGGTGGATGAACTTACTTCTGTGGCAGTTGAAATGGTCAAATT-------GATAGAGACAGCCATTGCTCCAATTTTT--GGGGTTGATTCATGTGGTTTGATTAATGGATGGAATGCAAAAATGAGTGAATTGACAGGATTACAAGCTTCTTAAGCTATGGGGAAATCCCTAGTTAATGACATTGTTCATGAAGACTCACGCGGTGTTGTTGAAGTTCTTTTGCACAGAGCTCT-AAAAG---GCAAGGAGGACAAAAATGTTGAGGTGAAACTGCTGAGGTTTGGGATACAAACCCCAAATKCGGACATTTACCTTCTGGCTAATGCGTGCACAAGTAGGAACTATAAAAATGATATTGTAGGTGCGTGCTTCATGGCTCAGGATATCACATCTGAAAAAGTTGTGATGGACAAATTCATCCGTCTGCAAGGGGATTATAAGTCTATTGTACAAAGTGTAAATCCACTTATTCCTCCCATATTTGCTACGGATGAGAATGCCTGTTGTTCAGAATGGAATGCAGCCATGGAAAAACTAACAGGTTGGACAAGACATGAAATTGTTGGTAAAATGTTGACAGGGGAAGTTTTTGGAAGTTTTTGTCAGCTCGAAGGTCAAGATACACTCACTAAACTTATGATTTTACTGTACCGAGCAATTAGCGGCTATGACACTGAAAAGCTTCTTTTTGGATTTTTCAATAGAAAAGGAGAGTTTGTAAAGGTGTTCTTGATGGCCAATAAGAGAACGGACGAGGTTGGAAATGCAGTTGGGTGTTTCTGCTTCTTGCAGATTTTA------GAGATTAA------ACAATG----------------------------------GCAGTCCATAGAAGATGAACA---GGA---GAAGCAGCATCTTTCAAAACTCAAAGAGTTGACTTACATTATGCAAGAGATGAAAAA-TCCTTTGAACGGAATCCGTTTCATCCACCAGCTACTGGAAGGTTCTGATATTTCAGAGAATCAGAAGCAG---TTTCTTGAGACTAGTGATGCTTGTGAAAGACAGATATTATCCATTATAGAGGAT---ATGCATTTTCAAA-GTTTAGAAGACGG---CAGCAGGGTCGAGCTCAAGATGGAAGAATTTCTTCTGGGAAATATTGTCGATGCTATTGCTAGTCAAGTTATGATTTTGTTAGAGGAAAA------GAATTTACAACTTCTTCATGATATCCCTGATCATATCAAAACTCTCTATTTACGTGGGGATCGAATTAAGCTGCAGTTGGCGTTGTCAGATTTCTTGCTCAGCATAGTGCATTATGCACCTTCTCCAAATGGTTGGGTTGAAATTAAGGTCTCTCCTGGATTAGAGATGATACAAGACGGGAATGAGTTTGTTCATATACAATTAAG---AATGACTCACCCAGG----AAATGGCAT--CCCTCATACTCTTATTGAA---GACATGAACGGAGCAAAAGGTCAATGGACAACACAAGAAGGGATTGCTTTAAACCTTTCTCAGAAACTTCTCAATATAATGAATGGTAATGTCCGTTATATCAGAGATCAGAATAAATGCTACTTCCTTGTTGATCTTGAATTCAAGACACA---GAAA------TCAAGATAA--------------------------------------------------------------------------------------------
Hesperelaea_palmeri_phyB_I ATGGCT------TCAG?AAGCAGAGAAACGC????-------------------------------------------------------------------------------------------------??????????????????????????CTCAAGCTCAATCGTCAGGTACAAGC--------------------------AATCCT---CGTCATCATAGTAATTTTAATGTAAATTCTAGCAGT---AATCAAAGAGAACCAATT------------------------------------------AGCAAAG???????????????????????????????????????????????CAATCGGGTGAGTCAGGAAAAACATTTGATTATTCACA--GAGTATTAAGACCACAACACAATCTGT-TCCCGAGCTGCAAATCGCTACTTATTTGTCGAGAATTCAGCGYGGTGGCCATATTCAACCCTTTGGTTGTATGATAGCCGTGAATGAGTCTAATWTTCGCGTGATATCTTACTCGGAAAATGCTCGTGAAATGCTTGGTTTAACTCCTCAATCAGTYCCCAGTCTTGATAAGCCTGAGATTTTS----ACAA--------------------------------------TTGGGACTGATGTGMGGACCCTTTTTACCCC-ATCCAG???????????????????????????????????????????????????????????????????????????????????????????????????????????????????????????????????????????????????????????????????????????????????????????????????????????????????????????????????????????????????????--??????????????????????????????????????????????????????????????????????????????????????---????????????????????????????????????CTTAGAGCCATATATCGGTTTGCATTATCCTGCCACAGATATTCC-TCAGGCTTCAAGGTTTTTGTTTAAGCAAAATAGGGTTAGGATGATCGTGGACTGTCATGCCACCCATGTTAGGGTGATTCAGGATGAATCGCTAATGCAGCCTCTGTGTTTGGTTGGGTCAACGCTTAGGGCTCCYCATGGCTGCCATGCTCAGTACATGGCAAATATGGGGTCAATTGCCTCGCTGACTTTGGCTGTTATTATTAATGGAAAYGACGAGGATGGTGTT---GGAGGAAGAAAT------------------TCTATGAGGCTGTGGGGATTGGTTGTTGGCCATCACACTTCTGCTAGGTGCATTCCRTTCCCACTCCGTTATGCTTGTGAATTCCTAATGCAGGCATTCGGGCTTCAGTTAAACATGGAACTGCAATTAGCATCACAGTTGGCTGAGAAACGTGTTTTGAGGACACAAACGCTGTTATGTGACATGCTGCTTCGA?????????????????????????????????????????????????????????????????????????????????????????????????????????????????????????????????????????????????????????????????????????-??????????????????????????????????????????---????????????????????????????????????-????????????????------------------------??????---??????????-??????????????????????????????---????????????????????????????????????????????????????????????????????????--------??????????????AGAAGTGGTTAAGAGCCGAAGTATGCCTTGGGAGAATGCGGAAATGGATGCCATTCACTCTTTGCAGCTCATTTTACGAGATTCTTTCAGGGATGCTGATAGAAGCAATTCTAAGGCTGTCGTACAAGCTCAGAGTGGGGACTTGGACTT------GCAAAGGATGGA????????????????????????????????????-------????????????????????????????--???????????????????????????????????????????????????????????????????????????????????????????????????????????????????????????????????????????????????????CTCT-AAGAG---??????????????????????????????????????????????????????????????????????????????????????????????????????????????????????????????????????????????????????????????????????????????????????????????TGATTACAAGGCTATTGTACACAGTCCAAACCCTCTGATTCCACCTATATTTGCTTCAGATGACAACACCTGTTGCTCTGAGTGGAATACTG????????????????????????????????????????????????????????????????????????????????????????????????????????????????????????????????????????????????????????????ATTTTCCGTTTTCGTTTTTTGACCGAAGTGGCAGATATGTACAAGCTCTTTTGACTGCAAATAAGAGGGTTAATATGGAGGRACAGATTATTGGAGCATTTTGTTTCTTGCAGATTGCGAGTCCTGAATTGCA------GCAAGCTATAAA-AGTCCAGATGCAACAGGAAAAGAKGTG---------------------------------------TGTTTCAAAAATGAAAGAGCTGGCTTACAT??????????????????-????????????????????????????????????????????CAGATTTGACAGAGGATCAAAAGCAG---TTTCTTGAAACCAGTGCTGCTTGTGAGAAGCAGATGTTAAAGATTATAAAGGAT---ATTGATCTGGAAA-ATATCGAGGATGG---????---???????????????????????????????????????????????????????????????????????????????????------??????????????????????????????????????????????????????????????????????????????????????????????????????CATGGTGCATAATGCACCATCTCCAGAAGGTTGGGTAGAAATTCAACTTCGACCAAGCTTGAAGCATATTTCTGATGGAATAACCATTGTGCACATTGAATTTAG---AATTGTGTGCCCAGG----TGAAGGTCT--TCCTCCTGAACTGGTTCAA---GATATGTTT---CATAACAGTMGATGGGTGTCCCAGGAAGGCCTAGGACTAAGCATGTGCAGAAAAATCTTGAGGCTCATGAATGGTGAAGTTCAATATATCAGAGAATCAGAAAGATGCTATTTTCTGATTATCTTCGACATACCCATGCC---GCAGAGAGGTTCGA-----------------------------AGAGCATTGTCTAA------------------------------------------------------
Hesperelaea_palmeri_phyB_II ATGGCT------TCAGGAAGCAGAGAAACGCATGC-------------------------------------------------------------------------------------------------TAATAATCACAATTCTCGGGCTTTAACTCGAGCTCAATCGTCAGGTACAAGC--------------------------AATCCT---CATCATCGTAGTAATGTTAATGTAAATTCTAGCAAT---AGTCATAGAGAATCAATT------------------------------------------AGCAAAGCTGTTGCACAGTACACAGTTGATGCYAGGCTTCATGCTGTTTTCGAGCAATCGGGTGAGTCTGGAAAATCATTCGATTATTCACA--GAGTATTAAGACCACAACACAGTCTGT-TCCTGAGCTGCAAATCGCCACTTATTTGTCCAAAATTCAGCG?????????????????????????????TGATAGCTGTGGATGAGTCGAATTTTTGTGTAATATCATTCTCGGAAAATGCCCGTGAAATGCTTGGTTTAACTCTTCAATCAGTCCCAAGTCTCGAGAAG????????????----????--------------------------------------???????????????????????????????-?????????????????????????????????????????????????????????????????????????????????????????????????????????????????????????????????????????????????????????????????????????????????????????????????????????????????????????????????????????????????????????????--?????????????????????????????????????AACTCACGGGGTATGATAGGGTTATGGTTTACAAGTTTCATGAGGATGA---GCACGGTGAGGTTGTGGCTGAGAGTAAGAGGGCGGACTTAGAGCCATACATAGGTTTGCATTATCCTGCCACAGATATTCC-TCAGGCTTCAAGGTTTTTGTTTAAGCAGAATAGGGTTAGGATGATTGTTGAYTGTCATGCCACCCCTGTTAGGGTGATTCAGGATGAATCACTAATGCAG?????????????????????????????????????????????????CTCAGTACATGGCAAATATGGGGTCAATTGCCTCGCTGACTTTGGCTGTTATTATTAATGGAAACGACGAGGATGGCTCT---GGAGGAAGAAAC------------------TCTATGAGGCTGTGGGGATTTGTTGTTGGCCATCACACTTCTGCTAGGTGCATTCCGTTCCCACTCCGTTATGCTTGTGAATTCCTAATGCAGGCATTCGGGCTTCAGTTAAACATGGAA???????????????????????????AAACATGTTTTAAGGACGCAAACGCTATTGTGTGACATGCTGCTTCGAGATTCTCCTACTGGCATTGTTACGCAGAGC?????TATTATGGATCTTGTGAAATGTGATGGTGCTGCACTTTATTACCGGGGGAAGTATTATCCATTGGGCGTGACACCTTCTGAAATGCAAGTAAAGGATATTGTGGAAT??????????????????????CTCTA-CGGGTTTGAGCACTGATAGTCTGGCTGATGCAGGGTATCCAG---GGGCAGCCTCACTTGGGGATGCAGTA??????????-????????????????------------------------??????---??????????-??????????????????????????????---????????????????????????????????????????????????????????????????????????--------???????????????????????????????????????????????????????????????????????CTCTTTGCAGCTCATTTTACGAGATTCTTTTAGGGATGCTGATGGAAGCAATTCTAAGGCTGTTGTACAAGCTCACGGTAGGGACTTGGACTT------GCAAGGGATGGATGAGCTTAGTTCTGTTGCCAGAGAAATGGTTAGGTT-------GATAGAGACTGCAACAGCRCCCATTTTT--GCTGTAGATGTTGAAGGCCGCATAAATGGGTGGAATGCAAAAGTCGCAGATTTGACAGGACTATCCGTTGAAGAAGCAATGGGGAAATCCTTGGTTCA?????????????????????????????????????????????????????????-?????---GTGAAGAAGATAAGAATGTAGAAATAAAGTTGAGGACATTTGGCACTGAACAACATAAGAAGGCTGTATTTGTGGTAGTAAATGCTTGCTCTAGCAAGGATTACACAAACAATATTGTTGGGGTCTGCTTTGTTGGGCAGGACATTAC???????????????????????????????????TTCAAGGTGATTACAAGGCTATCGTACACAGTCCAAACCCTCTGATTCCACCTATATTTGCTTCAGATGACAACACCTGTTGCTCTGAGTGGAACA????????????????????????????????????????????????????????????????????????????????????????????????????????????????????????????????????????????????????????????????????????????????????????AAGTGGCAGCTATGTACAAGCTCTCTTGACTGCAAATAAGAGGGTTAATATGGATGGACAGATTATTGGAGCGTTTTGTTTCTTGCAGATTGCAAGTCCTGAATTG??------????????????-???????????????????????????---------------------------------------????????????????????????????????????????????????-???????????????????????CTAACTCATTGTTGGAAGCCACAGATTTGACAGAAGATCAAAAGCAG---TTTCTTGAAAGCAGTGCTGCTTGTGAGAAGCAGAYGTTAAAGATTATAAAGGAT---GTTGATCTGAAAA-ATATTGAGGATGG---TTTG---CTGGAGCTCGAGAAGGCAGAATTTTTACTTGGGAGTGTAATAGATGCTGTTGTTAGCCAATCAATGTTATTGCTGAGGGAAAG------AGGTCTTCAATTGATCCGAGATATCCCAGAGGAAATTAAGACGTTGTCTGTCTATGGTGATCAAGTTAGAATTCAACAGGTCTTGGCAAATTTYTTATCGAACATGGTGCATCATGCTCCATC??CAGAAGGTTGGGTAGAAATTCAACTTAGACCAAGTTTGAAGCAAATTT??????????????????????????????????---???????????????----?????????--???????????????????---?????????---????????????????????????????????????????????????????????????????????????????????????????????????????????????????????????????????????????????---??????????????-----------------------------??????????????------------------------------------------------------
Hesperelaea_palmeri_phyE ATG---------------------------------------------------------------------------------------------------GAGAG---TGAGGAA-CAGAGTAAAGAAAATAAATAT???????????????----?????G-------TTCTGGAAAAACGAGAAT---AAGAATAACACT------AATACT---------------------------------------------------------------GCCATTTCTTCTTCTGCTGCAAGCAATATGAACACC---AACAAATCCATGGCTCAGTACAGTGCTGATGCGAGGCTGATGGCTGAGTTTGAG??????????AGTCGGGTAATTCGTTTAACTAT---------GTTTCTCATKMGCCACAGATTTTGAGTACTGAGGAACAGATGTCTGTTTATTTATCAAGAATCCAGAGGGGTGGTCTTGTGCAACCCTTTGGTTGTATGCTTGCTATMGAGGAATCTACTTTTAAAATCATAGCTTATAGTGAGAATTGTTTTGATATGTTGGGGTTGA---------------------------------------------AGAA---WTTTG---TTGAGTCGGAAGAGTTTACGAATCTCTTTGGACTTGATGCAAGAACCCTTTTTACCCC-TTCTTCAAGGGCTTCATTGGCAAAGGCCGTGGGATCTAAGGAAATTTCTTTTTTGAACCCAATTTGGGTTCATTCTGCGACTACCCACAAGCCTTTTTATGCTATTCTACA??????????????????????????????????????????????????????????????????????????????????????????????????????????????????????????????????????????????--??????????????????????????????????????????????????TGATAGAGTAATGGTTTATAAGTTTCATGATGATGA---TCATGGTGAGGTTGTGTCTGAAATTAGAAGGTCTGACTTGGAGCCCTACTTGGGATTGCACTATCCTGCAACAGATATCCC-CCAAGCAGCACGATTTTTGTTTAAGCAGAGTCGTGTCAGGATGATCTGTGATTGCAATGCTCAGCCAG?????????????????????????????????????????????????????????????????????????????????????????????????????????????????????????????????????????????????????---------------------------------------------????????????????????????????????????????????????????????TTTTCCCCTTCGCTATGCATGTGAATTCCTGATGCAGGCATTTAGCCTGCAGCTTTATCTGGAGCTGCAATTGGCATCACAGTTAGCAGAGAAGAAAATTCTCCGAATGCAAACATTATTGTGTGACATGTTTCTCCGTGATACTCCATTCGGCATTGTCACTCAGTCTCCTAGCATCATGGATCTTGTGAAGTGTGATGGGGCTGCATTATATTATGGTGGGAAATGTTGG????????????????????????????????????????????????????????????????????????????-??????????????????????????????????????????---????????????????????????????????????-????????????????------------------------??????---??????????-??????????????????????????????---????????????????????????????????????????????????????????????????????????--------????????????????????????TTTGGCCGTAGTTTGCCGTGGGAGGTTTCAGAGATTAATGCTATTCACTCTTTACAGCTTATAATGAGAGATTCATTTCAGGATGTTGAAGACAGTGGTTCTAAAC??????????????????????TAACTTGGACGG------GCAAGAGGTGGATGAACTTACTTCTATGGCATTTGAAATGGTCAAATT-------GATAGAGACAGCCATTGCTCCAATTTTT--GGGGTTGATTCATGTGGTTTGG????????????ATGCAAAAATGAGTGAATTGACAGGATTACAAGCTTCTCAAGCTATGGGGAAATCCCTAGTTAATGACATTGTTCATGAAGACTCA???????????????????????????????????-?????---GCGAGGAGGACAAAAATGTTGAGGTGAAACTGCTGAGGTTTGGGATACAAACCCCAAAGTCGGACATTTACCTTCTGGCTAATGCAC????????????????????????????????????TGTGCTTCATGGCTCAGGATATCACATCTGAAAAAATTGTGACGGACAAATTCATCCGTCTGCAAGGGGATTATAAGGCTATTGTACAAAGTGTAAATCCACTTATTCCGCCCATAT??????????TGAGAATGCCTGTTGTTCAGAATGGAATGCAGCCATGGAAAAACTAACAGGTTGGACGAGACATGAAATTGTCGGTAAAATGTTGGCAGGGGATGTTTTTGGAAGTTTTTGTCAGCTCAAAGGTCAAGACACGCTCACTAAACTTATGATTTTATTGTACCGAGCAATTAGTGGCCATGACACCGAAAAGCTTCATTTTGGATTTTTCAATAGAAAAGGAGAG??????????????????????????????????????????????GAAATGCTGTTGGGTGTTTCTGCTTCTTGCAGATTATA------GAGATTAA------ACAACG----------------------------------GGAGTCCATAGAAGACGAACA---GGA---GAAGGAGCATCTTTCAAAACTCAAAAAGTTGACTTACATTATGCAAGAGATGAAAAA-TCCTTTGAACGGAATCCGTTTCACCCACCAGCTCCTGGAAGGTTCTGATATTTCAAAGAATCAGAAGCAG---TTTCTTGAGACWAGTGATGCTTGTGAAAGACAGATATTATCTGTTATAGAGGAT---ATGCATTTTCAAA-GTTTAGAAGATGG---CAGCAGGATCGAGCTCAAGAYRGAAGAATTTTTTTTGGGAAATATTATCTATGCTTTTGCTAGTCAAGTTATGATTTTGTTAAAGGAAAA------GAATTTACRRYTTCTCMAYRAYATCCCTGATMAAATYAAAACTCTCTRYYTATGTGGGGATCGAATTAAGCTGCAGTTGGCKTTGTCAGATTTCTTGCTYAGCATAGTGCRTTATGCACCTTCTCCARATGGTTGGGTGGAAATTAAGGTCTCTCCTGGRTTARAKATRATACAAGATGGGAACGAGTTTGTTCATATACAATTTAG---???????????????----?????????--???????????????????---??????????????????????????????????????????????????????????????????????????????????????????????????????????????????????????CTTCCTCATCGATCTTGAATTCAAGTCACA---GAAA------TCAAGATAA--------------------------------------------------------------------------------------------
Jasminum_didymum_phyB ATGGCT------TCTGGAAGCAGAGAAACGCATGC-------------------------------------------------------------------------------------------------TAGTAATCACAATTCTCGGGCTTTAACTCAAGCTCAATCTTCAGGTACAAGC--------------------------AATCCT---CGTCRTCATAGCAACGTTAATGTAAATTCTAGCCAT---AATCACAGAGAATCAATT------------------------------------------AGCAAAGCTGTTGCACAGTACACAGTTGATGCTAGGCTCCATGCTGWTTTCGAACAATCTGGTGAGAGTGGAAAATCTTTTGATTATTCACA--GAGTGTKAAAACCACAACGCAATCAGT-TCCTGAGCGGCAAATCGCTACTTATTTGTCTAAAATTCAACGAGGKGGCCATATTCAACCATTTGGTTGTATGATAGCTGTAGATGAGTCAAATTTTCGCGTCATATCTTACTCTGAAAATGCCCGTGAAATGCTTGGTTTAACTCCTCAATCAGTTCCAAGTCTTGAGAAGCCTGAGATTTTG----ACAA--------------------------------------TTGGGACTGATGTGAGGAGCCTTTTTACCCC-ATCCAGTTCTGTTTTGCTTGAGAGAGCATTTGGGGCACGCGAAATCACGCTATTGAATCCAATTTGGATTCATTCTAAGAATTCTGGGAGGCCATTTTATGCTATTTTGCATCGAATAGATGTTGCTATAGTGATTGATTTAGAGCCTGCAAGAACAGAGGATCCAGCCCTGTCTATTGCAGGTGCAGTCCAGTCACAAAARCTTGCTGTTAGGGCTATTTCACATTTGCAGTCGCTTCCCGGTGGAGATATT--AAGCTATTGTGTGATACAGTTGTTGAGAGTGTTAGAGAGCTTACAGGGTATGATAGGGTTATGGTTTACAAGTTTCATGAGGATGA---ACATGGTGAGGTTGTGTCTGAGAGTAAGAGAGCAGACTTAGAGCCATATATTGGGTTGCATTATCCTGCCACTGATATTCC-TCAGGCTTCAAGGTTCTTGTTTAAGCAGAATAGGGTTAGGATGATCGTCGATTGTCATGCCACCCCTGTTAGCGTGATTCAAGATGGATCACTAATGCAGCCCTTGTGTTTGGTGGGCTCGACGCTTAGGGCGCCCCATGGTTGCCACGCCCAATACATGGCAAATATGGGTTCAATCGCCTCACTGACTTTGGCTGTAATTATTAATGGGAGTGACGAAGATGGTGTT---GGAGGAAGAAAT------------------TCTATGAGGCTGTGGGGATTGGTTGTTGGCCACCACACCTCTGCTCGTTGCATCCCGTTCCCACTTCGTTATGCTTGTGAATTCCTAATGCAAGCATTTGGGCTTCAGTTAAACATGGAACTACAATTGGCATCACAGTTGTCTGAAAAACGCGTTCTGAGGACACAGACACTGTTGTGTGACATGCTTCTTAGAGATTCTCCTGCTGGCATTGTCACACAGAGCCCTAGTATTATGGACCTTGTGAAATGTGATGGAGCTGCACTTTATTACCAGGGGAAATATTATCCACTAGGGGTGACACCTTCTGAAACTSAGGTAAAGGGTATTGTCGAATGGTTGCTGGCTTACCATGGAGACTCGA-CCGGTTTGAGCACTGATAGTCTCGCTGATGCGGGGTATCCAG---GTGCAGCCTCGCTTGGGGATGCTGTTTGTGGGATGG-CTGTTGCTTATATCAC------------------------TTCAAG---AGACTTCTTG-TTCTGGTTTAGGTCCCACACTGCAAAAGAG---ATTAAGTGGGGTGGGGCAAAGCATCACCCYGAGGATAAAGACGATGGCCAGAGGATGCATCCACGTTCGTCG--------TTCAAAGCATTTCTTGAAGTGGTTAAGAGCAGGAGTATGCCTTGGGAGAATGCTGAAATGGATGCTATTCACTCTTTGCAGCTCATTTTACGAGATTCTTTTAAGGATGCTGATGGAACCAATTCTAAGGCTGTTGTACAAGCTCAGGGTGGGGAGTTGGATGT------GCAAGGGATGGATGAGCTTAGTTCTGTTGCCAGAGAAATGGTTAGGTT-------GATAGAGACTGCAACAGCTCCCATTTTT--GCTGTAGATGTTGAAGGTTGCATAAATGGGTGGAATGCAAAAGTTGCAGACTTGACGGGACTGACTGTTGAAGAAGCAATGGGGAAGTCATTGGTTCATGACCTTGTTCATAAAGAATCGGTGGAAACTGTGGACAWGCTTCTATTCCGTGCTYT-CAGAG---GTGAGGAAGATAAGAATGTTGAAATAAAGTTGAAGACATTTGGCACTGAACAACAAAAGAAGGCTGTATTTGTTGTGGTAAATGCTTGCTCTAGCAAAGATTACACAAACAATATCGTCGGCGTYTGCTTTGTCGGACAGGACGTTACTGGCCAGAAACTGGTAATGGACAAATTTATCCACATTCAAGGTGATTACAAGGCTATCGTACACAGTCCAAACCCTCTGATTCCACCTATATTTGCTTCAGATGACAACACTTGTTGCTCTGAGTGGAACACTGCCATGGAGAAGCTCACTGGGTGGAGCAGAGGGGAAGTTATTGGAAAGATGTTAGTTGGTGAACTATTTGGCAGTTGCTGTCGTCTTAAAGGCGCAGATGCTATGACAAAGTTCATGATAGTCTTGCATAATGCAATTGGTGGCCAAGATACTGACAAATTTCCTTTCTCGTTTTTCGATCGAAGCGGGCGATATGTACAAGCTCTCTTGACTGCAAATAAGAGGGTTAATATGAAGGGACAGATTAGTGGGGCGTTTTGTTTCATGCAGATTGCTAGTCCTGAATTGCA------GCAAGCTTTGAG-AGTCCAGAGGCAACAGGAGAAGAAGTG---------------------------------------TGTTTCGAAAATGAAAGAGCTGGCTTACATTTGTCAGGAAATAAATAA-TCCGTTAAGTGGCATTCGTTTTACTAACTCGTTATTGGAAGCCACTGATTTGACTGAAGATCAGAAGCAG---TTTCTCGAAACCAGCTCTGCTTGTGAGAAGCAGATGTTGAAGATAATAAAGGAT---GTTGATCTCGAAA-ATATTGAGGATGG---TTCG---TTGGAGCTTGAGAAGTCAGAATTCTTACTCGGAAGTGTAATAGATGCTGTTGTTAGTCAAGTGATGTTATTGCTAAGGGAAAG------AGGTTTGCAATTGATCAGAGATATCCCAGAAGAAATCAAGACATTGTCAGTGTCAGGTGATCAAGTTAGAATTCAACAGGTCTTGGCAGATTTCTTACTGAACATGGTGCATTACGCACCATCKCCAGAAGGCTGGGTCGAAATTCAGCTTAGACCAAGTTTGAAGCAAATTTCTGATGGGATGACAACTGTGCACATTGAATTTAG---AATTGTGTGCCCAGG----AGAAGGTCT--TCCTCCAGAACTTGTTCAA---GATATGTTC---CATAATGGTCGATGGGTATCCCAGGAAGGCCTAGGCTTAAGCATGTGCAGAAAAATCTTGAGGCTCATGAATGGTGAAGTGCAATACATCAGAGAATCAGAAAGATGCTATTTTCTCATTGTCCTCGACCTACCCATGTC---TCAG---AATCCAA-----------------------------AGGCCGTTGCCTAA------------------------------------------------------
Jasminum_didymum_phyE ATG------------------------------------------------------------------------------------------------------------------------------------------------------------------------------------------------------------------------------------------------------------------------------------------------------------------AACACCAACATCAAAGCTATGGCTCAGTACAGCGCCGACGCGAGGCTGATGGCTGAGTTTGAGCAATCTGAGGAATCTGGTAA---------CTATTCAAA------------TGACCCACAGAATTTAACTACCGACGAACAGGTATCTGTTTACTTATCAAGAATTCAGAGGGGTGGTCTCGTTCAACCGTTTGGTTGTATGTTTGCTATTGACGAACCCACGTTCAAAATCATAGCTTATAGTGAAAATTGCTTTGATATGTTGGGTTTGA---------------------------------------------AGAA---------------------------CTGGAATCTATTTGGACTTGATGCAAGAACCCTTTTCACCCC-TTCTTCAAGGGCTTCATTGATTAAAGTAGTGGGGTGTAAGGAAATTTCATTTCTGAACCCAATTTGGGTTCATTCTGTGACTACCCACAAACCCTTTTATGCTATACTACATAGAATTGATGTGGGAATTGTGATTGATTTAGAACCAGCTTATTATGACGATCCTTCATTACTGCATGCTGGTGCTGTGCAGTCTCAGAAACTAGCCGTTAGGGCTATTTCCAGGCTTCAGTCTCTTCCTGGGGGAGATATA--GGCGTTCTTTGTGATACTGTTGTAGAAGATGTTCAAAAGCTTACTGGATATGATAGAGTAATGGCTTATAGGTTTCATGAAGATGA---TCATGGTGAGGTTGTGTCTGAAATTAGAAGGTCTGATTTGGAGCCCTATTTAGGATTGCACTATCCTGCAACGGATATCCC-ACAAGCTGCAAGATTCTTGTTTAAGCAGAGTCGTGTGAGGATAATCTGCGACTGCAATGCTCAGCCCGTTAAGGTAGCCCAAGTTGAAGAACTTAAACAGCCTCTTTGCTTGGTTAATTCAACTCTTCGAGCGCCACACGACTGTCATTCCCAGTACATGGCCAACATGGGGTCCATTGCCTCTTTGGTAATGGCAGTTGTTGTCAATGAAAATGAC---------------------------------------------TCGGCGAAGCTGTGGGGATTGGTTGTTTGCCACCACTCTTCACCACGCTATGTCCCATTTCCCCTTCGCTATGCGTGTGAGTTTCTTATGCAGGCATTCAGCCTGCAGCTTTATATGGAGCTTCAATTGGCATCACAGTTAGCAGAGAAGAGAATTCTCCAAATGCAAACGTTATTGTGTGATATGCTTCTCCGTGATACACCGTTCCGCATTGTAACTCAGTCTCCTGGTATCATGGATCTTGTGAAGTGTGATGGGGCTGCTTTATTTCATGGTGGGAAATGTTGGTTGCTTGGAGTTACCCCTACCGAGGATCAAGTTAAAGATATTGCAGAGTGGTTASTCACTAGCCATGGGGACTCCA-CAGGGTTTAGTACAGATAGTCTTGCAGATGCTGGTTATCCAG---GTGCAGCTCTACTCGGCGATGCAGTGCGTGGAATGG-CAACTGCAAGAATTAC------------------------GTCCAC---GGATTTTCTA-TTTTGGTTTAGGTCCCACACGGCGAAGGAA---ATCAAATGGGGAGGTGCTAAGCATCATCCCGAGAACAAAGACGATGGTGGAAAACTGCACCCGAGATCTTCA--------TTCAAAGCGTTTCTTGAAGTTGTTAAAAGCCGTAGTTTGCCATGGGAGCTTTCAGAGATTAATGCTATCCACTCTTTACAACTTATAATGAGATATTCATTTCAAGATGCTGAAGATTCTGGTCATAAATCCATG---------------AATAATTTG---------------------AATGAACTCACTTCTGTGGCTGTTGAAATGGTGCGGTT-------GATAGAGACGGCCATTGTTCCCATTTTT--GGAGTTGATTCTTGTGGTTTAATTAATGGATGGAACACAAAAATGAGTGAACTGACAGGACTACTAGCTTCTGGAGCTATGGGGAAATCTCTACTTGATGATATCATTCATCAAGACTCACGAGGAGTTGTTGAAGGAATTCTTCACAGAGCTCT-ACAAG---GTGAAGAGGACAATAATGTTGAGATGAAACTACGCAGTTTTGGGACACAAAAACCAAACTCGGCTRTCTATCTTATGGCTAACGCATGCACAAGTAGGGACTATAAAAATGACGTTGTAGGTGTGTGCTTCATGGCTCAAGATATCACGCACGAAAAAATTGTGATGGACAAATTCATTGGTATGCAAGGGGATTATAAATCTATAATACAGAACCTAAATCCACTTATTCCACCCATTTTTGCTTCGGACGAGAATGCCTGTTGTTCAGAATGGAACTCAGCCATGGAGAAGCTAACGGGCTGGATGAGACATGAAGTTATTGGTAAAGTGTTGGCGGGAGAAATTTTTGGAGGTTTTTGTCGACTTAAAGGTCAAGATGTGTTGACTAAGCTTATGATTGTTTTGTACCGATCGGTCAGTGGCCATGATACTGAAAAGCTACCTTTTGGATTTTTCAATCGAAAAGGGGAGTTTGTAGAGGTGTTCTTGATGGCCAATAAGAGAACAGACGAGGGTCGAAATGTTGTTGGTTGTTTCTGCTTCTTGCAGACTATT------GAGGCTGA------CCAATG----------------------------------GCAGTCCATTGAAGGGGAGAA---GGACGAGGAGGAGCAGCTTTCAAAAGTCAAAGAGTTGACTTACATTATGCAAGCGATGAAAAA-TCCTTTGAACGGGATTCGTTTCACCCGCCAGCTTCTGGAAGGTTCTGTTATTTCCGAGAATCAGAAGCAG---TTTCTTGAGACTAGCGACGCTTGTGAAAGACAGATATTATCTATCTTAGAGGATAATATGCATTTTCAAG-GTTTAGAAGAAGG---CAGCAGAGTCGAGCTGAAGATGGAGGAATTTTATTTTGGAAATATTATCGACGCTATCGCTAGTCAAGTTATGATTCTGTTGAAGGAGAA------GAACTTACAACTTCTCCACGATATCCCCGATCAAGTCAAAACTCTGTGTTTATGTGCTGATCGAATTAAGCTGCAGTTAGCCTTATCAGATTTCTTGCTTAGCATGGTTCGATACGCA---------GATGGTTGGGTGGAAATTAAGGTCTCCCCTGGATTAAAGATGATACAAGATGGGAATGAGTTTGTTCATTTACAGCTGAG---AATCGCTCACCCTGG----AGAGGGCCT--CCCTCGTTCTCTTATTGAA---GACATGCTCACTGCAAAAAGTCAATGGACGACCCAAGAAGGGATTGCTTTATATCATTCTAAGAAGCTTGTAAATATGATGAATGGTAATGTTCGTTATATCAGAGATGATCGTAAATGCTACTTCCTCATCGATCTTGATCTCAAGTTACA---GAAA------TCAAGA---AGGGATTCTTGCAAT------TGA--------------------------------------------------------------------
Jasminum_didymum_phyE_II_pseudoegne ATGCTCGAA---------------------------------------------------------------------------------------------------------------------------------------------------------------------------------------------------------------------------------------------------------------------------------------------GCTGCTA---ACGTGAAGGTG---AAGAAAGCTGCAGCTCAGTTTATTACTGATGCAAGCCTCATCGCTGAGTTTGAGAATTCCATTGAGTCTGGTAACTATTTTAACTACTCAAAATCAGTTCAATATGCACGASAGAGTGTGAGTACCGAAGAACAAATGATTGCTTATTTATCAAGTATTCAGAGAGGTGGACTGGTGCAGCCCTT-GGCTGTTTGCTTGTAGT-GAAGAATCCACTTTCGAAATCATAGCTTACAGCGAGAATTGCTTTGATATGTTGGGTTTAT---------------------------------------------ATGATCTTG------TTGACTCAAAGGATTCTATGGCTCTAATAGGACTTGATGCAAGAACACTTTTCACACC-TTCTTCAAGTTCGTCACTGGTGAAAGCAGCATCCTCTGGGGAGATTTCTCTGTGGAATCCAATTTGGGTTCATTCTAKGGCTACCCACAATTCATTTTACGCCATACTACACAAAATCGATGTGGGAATCGTAATTGATTTGGAGCCTGCTTAGTCGGGTGATCCTGCATTGTTGCATTCTGCTGCATTGCAGTCGCAGAAACTCGCCGTGAGGGCTATTTGTAGATTACAGTCTCTCCCTGGGGGTGATATC--GGGATTTTGTGCGACACTCTCGTAGAAGAGGTTCAGAAGCTAACAGGGTACAATAGGATTATGGTGTACAAATTCCACGACGATGA---TCACGGTGATGTCGTATCTGAAATCAGAAGAACAGACTTGGAGCCCTATTTAGGATTGCACTATCCTGCAACAGACATACC-ACAAGCCACTGGATTCTTGTTCAAGCAGAACCGTGTTAGGATGATATACGACTGCCATTCACAGCCTGTTGAGATAATTCAAAGTAAAGAACTAGACCAGCCTCTTTGTTTGGTCAATTCAAGTCTTAGAGCACCCCATAGATGTCATATGCAGTATATGGCTAATATGCAGTCTCTTGCCTCGTTGGTGATGGCAATCCTCATCAACGACAGTGAT---------------------------------------------TCAGTGAAGCTATGGGGGCTGGTAGCTTGTCACCACAGCTCACCACACCATGTTGCTTTCCCCATTCACTATGCTTGTGAGTTCCTAATGCAGGTTTTCGGGCTGCAGCTTTATATGGAGCTCCAAGTGGCATTGTTGGAAGCACAGAAGAAAATTCTGCAA?CGCAGACCTTGTTATGTGATCTGTTTCTCAGGGATATTCCTCCAGGAATTGTAAACAGGTCCCCTAGTATCATTAATCTCGTGAAATGTGATGGTGCTGCGTTATATTACGGTGGGGAATGTTGGTTGCTAGGTGTGACGCCAACTGAGGCACAAGCTAAAGATATTGTACACTGGCTTCTAAATACTCATGGGGACTCGA-CCTGGTTAAGTACAGATAGTCTTTTGGATGCTGGTGATCCCC---ATGCACGTTTGCTTGGTGATGCGGTTTGTGGCATGG-CAATGGTTCGACTCCG---ATATAGTAATTCATTCAGCCC---------AGATTTTTTG-TTGTGGTTTAGGTCCCACACGGCAAAGGAA---ATTAGATGGGGAGGGGAGAAGCACTGTGAAGAAGATAAAGATAATGGAAGTAAAATGCACCCAAGATCTTCA--------TTCAAGGCCTTTCTGGAGGTAGTCAAAAGCCTAAGTTTGCCATGKGAG-----AGAGATTAATGCTATTCACTCTTTACAGCTCATCCTTAGACATTCTATTCAGGAGCTTGAAGACTCTCGAGCTAATCCAGTTATGTCTTCTCAACC------------------------AAAGTCGGATGAAGTTAGCTCTGTGGCAGCTGAAATGGAGCGTTT-------GATAGAGACTGCTGGTGCTACAATTTTT--GGGGTCACTTCATCTGGTTTCATCAGTGGGTGGAATGCTAAAATGACTGAATTGACAGGTTTACAAGCTGCGGACGCTATGGGGAAGTCTTTGGTTAATGACATCGTTCATGAAGATTCACGTGGAGTTGTCACAAGTGTTCTGCACAGAGCCAT-GGAAG---GTAAGGAGGACAAAAATGTTGAAATCAAGATCCTAACATTTGGGATGCATATATCAAACTCAGCTGCATACCTTCTTGTTAATGCGTCCACAAACAGAGACTACGAAAATAATGTTGTTGGAGTATGCTTTGTGGGTCAAGACGTTACATATGAGAGAACTGTGATGGATAAATTCACCCGATTGCAATCGGATTACAAGACTATGATACAAAGTCTAAATCCACTAATTCCGCCCATGTTTGCTTCTGATGAAAATGTGTACTGTTCTGAGTGGAATGGAGC-ATGGAAAAAACAACTGGTTGGATGAGACATGAGGTTTTTGAAAAGCTGCTTCCTGGTGAAATTTTTGGAAATTTTTGTCAGGTTACTTGCCAAGAAAGACTCRCTAAATTTACATTTCTTTTGCACCAAGCAATTAATGGCCATGATGTTGAAAATCTTCCTTTTGGGTTTTTTGATAGGAAAGGGACTTTTGTGAAGGTTATCTTGACAGCAAACAAGAGAATCGATGAGGACGGCAATGTGATTGGTTGTTTCTGTTTCTTGCAGACTCTA------GGAATTAA------CCAAAA----------------------------------ACAGTGTGCGGAAAATAAGGAAAAGGAAAAAGAAGGAAATATTTCAAACCTTGATGACTTGACTTACATTCAGCAGGAGATAAAAAC-TGCTTTGAGTGGAATCCA---------CCAACTCCTGGAAGGTTCATCTGTTTCAGA---ACATAAACAACATCTTCTGGAGATCAATGACGCTTGTGAACGACAGATACTCTCAATTATTGACGAC---CTGCATTTTGCCA-GTGTAGAAGATGG---CAGCGTGTTGGAGCTAAAGATGGAAGAGTTTATTTTGGGAGATCTCATGGATACTATTGTTTGTCAAATTATGATCCCGTTGAAGCAAAG------GAATCTACAACTACTGCATGGTATCTCTGATGAAAATAATTCTCTTTTCTTATATGGGGATCGGATTAAGCTTCAGCTTGTATTTGCCAGTTTCTTTCATGGCATACTGTATCATGCACCTTCTCCAGACAGTTGGGTGGAAATTAAGGTCTGCCAAGTGTCGAAGCTAATGCAAGATGGAAATGAAATTGTTCATCTACAATTCAG---AATGGCACATCCTAG----TCAAGGCCT--TCCTTCTGCTCTTGTTGAA---GATATGTTGAGATCAAATGATCAATTCCGTAGGCATGAAGGAGTTGCTTTGAACCTTCCTTGGAAAATTCTCCATACAATGAGTGGTGATGTTCTGTATATCAGAGAACACAGTATGTCTGACTTTATACCTGACATTAAACTTCAAACA-A---TAAG------TCAAGATAA--------------------------------------------------------------------------------------------
Jasminum_lanceolaria_phyB ATGGCT------TCAGGAAGCAGAGAAACGCATGC-------------------------------------------------------------------------------------------------TAGTAATCACAATTCTCGGGCTTTAACTCAAGCTCAATCTTCAGGTACAAGC--------------------------AATCCT---CGTCATCGTAGCAATGTTAATGTAAATTCTAGCCAT---AATCACAGAGAATCAATT------------------------------------------AGCAAAGCTGTTGCACAGTACACAGTTGATGCTAGGCTCCATGCTGTTTTCGAACAATCTGGTGAGAGTGGAAAATCTTTTGATTATTCACA--GAGTATTAAAACCACAACGCAATCGGT-TCCTGAGCAG???????CTACTTATTTGTCTAAAATTCAACGAGGTGGTCATGTTCAACCATTTGGTTGTATGATAGCTGTAGATGAGTCAAATTTTCGCGTAATATCTTACTCTGAAAATGCCCGTGAAATGCTTGGTTTAACTCCTCAATCAGTCCCAACCCTTGAGAAGCCTGAGATTTTG----ACAA--------------------------------------TTGGGACTGA?????????????????????-?????????????????????????????????????????????????????????????????????????????????????????????????????????????????????????????????????????????????CCTGCAAGAACAGAGGATCCAGCCCTGTCTATTGCAGGTGCTGTCCAGTCACAAAAACTTGCTGTTAGGGCTATTTCGCATTTGCAGTCGCTTCCCGGTGGAGATATT--AAGCTATTGTGTGATACAGTTGTTGAGAGTGTTAGAGAGCTCACAGGGTATGATAGGGTTATGGTTTACAAGTTTCATGAGGATGA---ACATGGTGAGGYTGTGTCTGAGAGTAAGAGAGCAGMCTTAGAGCCATATATTGGGTTGCAKTATCCTGCCACTGATATTCC-TCAGGCTTCAAGGTTCTTGTTTAAGCAGAATAGGGTTAGGATGATCGTCGACTGTCATGCCACCCCTGTTAGGGTGATTCAAGATGGATCACTMATGCAGCCCTTGTGTTTGGTGGGCKCCACGCTTAGGGCGCCCCATGGTTGCCATGCCCAATACATGGCAAATATGGGTTCAATCGCCTCACTGA?????????????????????????????????????????---????????????------------------????????????????????????????????????????????????????????????????????????????????????????????????????????????????????????????????GGCATCACAGTTGTCTGAAAAACGCGTTTTGAGGACACAAACACTGTTGTGTGACATGCTTCTTAGAGATTCTCCTACCGGCATTGTCACACAGAGCCCTAGTATTATGGACCTTGTGAAATGTGATGGAGCTGCACTTTATTAC??????????????????????????????????????????????TAAAGGGTATTGTCGAATGGTTGCTGGCTTACCATGGAGACTCGA-CCGGTTTGAGCACTGATAGTCTTGCTGATGCGGGGTATCCAG---GTGCAGCCTCGCTCGGGGATGCTGTTTGTGGGATGG-CTGTTGCTTATATCAC------------------------TTCAAG---AGACT?????-??????????????????????????????---???AAGTGGGGTGGGGCAAAGCATCACCCAGAGGATAAAGACGATGGCCAGAGGATGCATCCACGTTCGTCG--------TTCAAAGCATTTCTTGAAGTGGTCAAGAGCAGGAGTATGCCTTGGGAGAATGCTGAAATGGATGCTATTCACTCTTTGCAGCTCATTTTACGAGATTCTTTTAAGGATGCTGATGGAAGCAATTCTAAGGCTGTTGTACAAGCTCAGGGTGGGGAGTTGGATGT------GCAAGGGATGGATGAGCTTAGTTCTGTTGCCAGAGAAATGGTTAGGTT-------GATAGAGACTGCAACAGCTCCCATTTTT--GCTGTAGATGTTGAAGGCTGCATAAATGGGTGGAATGCAAAAGTTGCAGATTTGACGGGACTGACTGTTGAAGATGCAATGGGAAAGTCATTGGTTCATGATCTTGTTCATAAAGAATCAGTGGAAACTGTGGACAAGCTTCTATTCCGTGCTCT-CAGAG---GTGAGGAAGATAAGAATGTCGAAATAAAGTTGAAGACATTTGGCACTGAACAACAAAAGAAGGCTGTATTTGTGGTGGTAAATGCTTGCTCTAGCAAAGATTACACAAACAATATCGTCGGCGTCTGCTTTGTCGGACAGGACGTTACTGGCCAGAAACTGGTAATGGACAAATTTATCCACATTCAAGGTGAT?????????????????????????????????????????????????????????????????????????????????????????????????????????????????????????????????????????????????????????????GCAGCTGCTGTTGTCTTAAAGGCGCAGATGCTATGACAAAGTTCATGATAGTCTTGCATAATGCAATTGGTGGCCAAGATACTGACAAATTTCCTTTCTCGTTTTTCGACCGAAGTGGGCGATATGTACAAGCTCTCTTGACTGCAAATAAGAGGGTTAATATGGAGGGACAGATTAGTGGGGCATTTTGTTTCATGCAGATTGCTAGTCCAGAATTGCA------GCAAGCTTTGAG-AGTCCAGAGGCAACAGGAGAAGAAGTG---------------------------------------TGTTTCAAAAATGAAAGAGCTGGCTTACATTTGTCAGGAAATAAAGAA-TCCGTTAAGTGGCATTCGTTTTACTAACTCGTTATTGGA???????????????????????????????---??????????????????????????????????????????????????????---?????????????-?????????????---TTCG---TTGGAGCTTGAGAAGTCAGAATTCTTACTCGGAAGTGTAATAGATGCTGTTGTTAGTCAAGTGATGTTATTGCTAAGGGAAAG------AGGTTTGCAATTGATCAGAGATATCCCAGAAGAAATCAAGACATTGTCAGTGTCTGGTGATCAAGTTAGAATTCAACAGGTCTTGGCAGAT?????????????????????????????????????????CTGGGTCGAAATTCAGCTTAGACCGAGTTTGAAGCAAATTTCTGATGGGATGACAATTGTGCACATTGAATTTAG---???????????????----?????????--???????????????????---?????????---????????????????????????????????????????????????????????????AGGCTCATGAACGGCGAAGTGCAATACATCAGAGAATCAGAAAGATGCTATTTTCTCATTATCCTCGACCTATCCGTGTC---TCAG---AATCCAA-----------------------------AGGCCGTTGCTTAA------------------------------------------------------
Jasminum_lanceolaria_phyE ATG------------------------------------------------------------------------------------------------------------------------------------------------------------------------------------------------------------------------------------------------------------------------------------------------------------------AACACCAACATCAAAGCTTTGGCTCAGTACAGCGCTGATGCGAGGCTGATGGCTGAGTTTGAGCAATCTGAGGAATCTGGCAA---------CTATTCAAA------------TGAACCACAGAATTTAACTACCGAAGAACAGGTATCTGTTTACTTATCAAGAATTCAGAGGGGTGGTCTCGTTCAACCCTTTGGTTGTATGTTTGCTATTGAGGAACCCACATTCAAAATCATAGCTTATAGTGAAAATTGCTTTGATATGTTGGGTTTGA---------------------------------------------AGAA---------------------------CTCGAATCTATTTGGACTTGATGCAAGAACCCTTTTCACC??-?????????????????????????????????????????????????????????CCCAATTTGGGTTCATTCTGTGACTACCCACAAACCCTTTTATGCTATACTACATAGAATTGATGTGGGAATTGTGATTGATTTAGAACCAGCTTATTATGGTGATCCTTCATTACTGCATGCTGGTGCTGTGCAGTCTCAGAAACTAGCTGTTAGGGCTATTTCCAGGCTTCAGTCTCTTCCTGGGGGAGATATA--GGGGTTCTTTGTGATACTGTTGTAGAAGATGTTCAAAAGCTTACTGGATATGATAGAGTAATGGTTTATAGGTTTCATGAAGATAA---TCATGGTGAGGTTGTGTCTGAAATTAGAAGATCTGATTTGGAGCCCTATTTAGGATTGCACTATCCTGCAACAGATATCCC-ACAAGCTGCAAGATTCTTGTTTAAGCAGAGTCGTGTGAGGATAATCTGCGACTGCAATGCTCAGCCTGTTAAGGTGGCCCAAGTTGAAGAACTTAAACAGCCTCTTTGCTTGGTTAATTCAACTCTTCGAGCGCCACACGATTGTCATTCCCAGTACATGGCCAACATGGGGTCCATTGCCTCTTTGGTAATGGCAGTTGTTGTCAATGAAAATGAC---------------------------------------------TCGACAAAGCTGTGGGGATTGGTTGTTTGCCACCACTCTTCACCGCGCTATGTCCCATTTCCCCTTCGCTACGCGTGTGAGTTTCTTATGCAGGCATTCAGCCTGCAGCTTTATATGGAGCTTCAATTGGCATCACAGTTAGCAGAGAAGAGAATTCTCCAAATGCAAACATTATTGTGTGATATGCTTCTCCGTGATGCACCAT??????????????????????????????????????????????????????????????????????????????????????????????????????????????????????????????????????????????????????GGGACTCCA-CAGGGCTTAGTACAGATAGTCTTGCAGATGCTGGTTATCCAG---GTGCAGCTCTACTCKGCGATGCAGTACGTGGAATGG-CAACTGCAAGAATTAC------------------------GTCCAC---GGATTTTCTA-TTTTGGTTTAGGTCCCACACGGCGAAGGAA---ATCAAATSGGGAGGTGCTAAGCATCACCCCGAGAACAAAGACGATGGTGGAAAACTGCACCCGAGATCTTCA--------TTCAAAGCGTTTCTTGAAGTTGTTAAAAGCCGTAGTTTGCCATGGGAGCTTTCAGAGATTAATGCTATCCACTCTTTACAACTTATAATGAGATATTCATGTCAAGATGTTGAAGATTCTGGTCCTAAATCCATG---------------AATAATTTG---------------------AATGAACTTACTTCTGTGGCAGTTGAAATGGTTCGGTT-------GATAGAGACAGCCATTGTTCCCATTTTT--GGAGTTGATTCTTGTGGTTTAATTAATGGATGGAACCCAAAAATGAGTGAACTGACAGGATTACTAGCTTCTGAAGCTATTGGGAAATCTCTACTTGATGATATCGTTCATCAAGACTCACGTGGAGTTGTTGAAGAAGTTCTTCGCAGAGCTCT-ACAAG---GTGAAGAGGACAATAATGTTGAGATGAAACTACGTGGTTTTGGGACACAAACACCAAACTCGGCTATCTATCTTACGGCTAATGCATGCACCAGTAGGGACTATAAAAACGACATTGTAGGTGTGTGCTTCATGGCTCAAGATATAACGCGCGAAAAAATTGTGATGGACAAATTCATTCGTATGCAAGGGGATTATAAGTCTATCTTCCGGAATCTAAATCCACTTATTCCACCCATTTTKSCTTCGGACGAGAATGCCTGTTGTTCAGAATGGAACTCAGCCATGGAGAAGCTAACGGGCTGGATGAGACATGAAGTTATTGGTAAAGTGTTGGCGGGMGAAATWTTTGGAGGYTTTTGTCGACTTAAAGGTCAAGATGTGTTGACTAAACTTATGAT???????????GATCAGTTAGTGGCCATGATACTGAAAAGCTACCTTTTGGATTTTTCAATCGAAAAGGGGAGTTTGTAGAGGTGTTCTTGATGGCCAATAAGAGAACAGACGAGGGTCGAAATGTTGTTGGGTGTTTCTGCTTCTTGCAGACTATC------GAGGCTGA------CCAATG----------------------------------GCAGTCCATTGAAGCGGAGCA---GGTCGAGGAGGAGCAGCTTTCAAAAGTCAAAGAGTTTACTTACATTATGCAAGAGATGAAAAA-TCCTTTGAATGGGATTCGTTTCACCCACCAGCTTCTGGAAGGTTCTGTTATTTCTGAGAATCAGAAGCAG---TTTCTTGAGACCAGCGACGCTTGTGAAAGACAGATATTATCTATCTTAGAGGATAATATGCATTTTCAAG-GTTTAGAAGAAGG---CAGCAGAGTCGAGCTGAAGATGGAAGAATTTTATTTTGGAAATATTATCGACACTATTGCTAGTCAAGTTATGATTCTGTTGAAGGAGAA------GAACTTACAACTTCTCCACGATATCCCCGATCAAATCAAAACTCTGTGTTTATGTGCGGATCGAATTAAGCTGCAGTTAGCCTTGTCAGATTTCTTGCTTAGCACGGTTCGATATGCA---------GATGGTTGGGTGGAAATCAAGGTCTCCCCTGGATTAAAGATGATACAAGAAGGGAATGAGTTTGTTCATTTACAGCTGAG---AATGGCTCACCCTGG----AGAGGGCAT--CCCTCG?????????????---????????????????????????????????????????????????????????????????????????????????????????????????????????????????????????????????????????????????????????---????------?????????????????????????????????--------------------------------------------------------------------
Jasminum_nummularifolium_phyB ATGGCT------TCAGGAAGCAGAGAAACGCATGC-------------------------------------------------------------------------------------------------TAGTAATCACAATTCTCGGGCTTTAACTCAAGCTCAATCTTCAGGTACAAGC--------------------------AATCCT---CGTCATCATAGCAACGTTAATGTAAATTCTAGCCAT---AATCACAGAGAATCAGTT------------------------------------------AGCAAAGCTGTTGCACAGTACACAGCTGATGCTAGGCTCCATGCTGTTTTCGAACAATCTGGTGAGAGTGGAAAATCTTTTGATTATTCACA--GAGTGTTAAAACCACAACGCAATCAGT-TCCTGAGCAGCAWATCGCTACTTATTTGTCTAAAATTCAACGAGGTGGCCATATTCAACCATTTGGATGTATGATAGCTGTAGATGAGTCAAATTTTCGCGTCATATCTTACTCTGAAAATGCCCGTGAAATGCTTGGTTTAACCCCTCAATCAGTTCCAAGTCTTGAGAAGCCTGAGATTTTG----ACAA--------------------------------------TTGGGACTGATGTGAGGAGCCTTTTTACCCC-ATCCACTTCTGTTTTGCTTGAGAGAGCATTTGGGGCACGCGAAATCACGTTATTGAATCCAATTTGGATTCATTCTAAGAATTCTGGGAGGCCATTTTATKCTATTTTGCATAGAATAGATGTTGCTATAGTGATTGATTTAGAGCCTGCAAGAACAGAGGATCCAGCCCTGTCTATTGCAGGTGCAGTCCAGTCACAAAAACTTGCTGTTAGGGCTATTTCGCATTTGCAGTCGCTTCCCGGTGGAGATATT--AAGCTATTGTGTGATACAGTTGTTGAGAGTGTTAGAGAGCTTACAGGGTATGATAGGGTTATGGTTTACAAGTTTCATGAGGATGA---ACATGGTGAGGTTGTGTCTGAGAGTAAGAGAGCAGACTTAGAGCCATATATTGGGTTGCATTATCCTGCCACTGATATTCC-TCAGGCTTCAAGGTTCTTGTTTAAGCAGAATAGGGTTAGGATGATCGTCGATTGTCATGCCACCCCTGTTAGGGTGATTCAAGATGGATCACTAATGCAGCCCTTGTGTTTGGTGGGCTCGACGCTTAGGGCGCCCCATGGTTGCCATGCCCAATACATGGAAAATATGGGTTCAATCGCCTCACTGACTTTGGCTGTTATTATTAACGGGAGTGACGAAGATGGTGTT---GGAGGAAGAAAT------------------TCTATGAGGCTGTGGGGATTGGTTGTTGGCCACCACACCTCTGCTCGTTGCATCCCATTCCCACTTCGTTATGCTTGTGAATTCCTAATGCAAGCATTTGGGCTTCAGTTAAACATGGAACTACAATTGGCATCACAATTGTCTGAAAAACGCGTTTTGAGGACACAGACACTGTTGTGTGACATGCTTCTTAGAGATTCTCCWGCTGGCATTGTCACACAGAGCCCTAGTATTATGGACCTTGTGAAATGTGATGGAGCTGCACTTTATTACCAGGGGAAATATTATCCACTAGGGGTGACACCTTCTGAGACTCAGGTAAAGGGTATTGTTGAATGGTTGCTGGCTTACCATGGAGACTCAA-CCGGTTTGAGCACTGATAGTCTCGGTGATGCGGGTTATCCAG---GTGCAGCCTCCCTTGGGGATGCTGTTTGTGGGATGG-CTGTTGCTTATATCAC------------------------TTCAAG---AGACTTCTTG-TTCTGGTTTAGGTCCCACACTGCAAAAGAG---ATTAAGTGGGGTGGGGCAAAGCATCACCCTGAGGATAAAGACGATGGCCAGAGGATGCATCCACGTTCGTCG--------TTCAAAGCATTTCTTGAAGTGGTTAAGAGCAGGAGTATGCCTTGGGAGAATGCTGAAATGGATGCTATTCACTCTTTGCAGCTCATTTTACGAGATTCTTTTAAGGATGCTGATGGAAGCAATTCTAAGGCTGTTGTACAAGCTCAGGGTGGGGAGTTGGATGT------GCAAGGGATGGATGAGCTTAGTTCTGTTGCCAGAGAAATGGTTAGGTT-------GATAGAGACWGCAACAGCTCCCATTTTT--GCTGTAGATGTTGAAGGTTGCATAAATGGGTGGAATGCAAAAGTTGCAGACTTGAYGGGATTGACTGTTGAAGAAGCAATGGGGAAGTCATTGGTTCATGACCTTGTTCATAAAGAATCGGTGGAAACTGTGGACAAGCTTCTATTCCGTGCTCT-CAGAG---GTGAGGAAGATAAGAATGTCGAAATAAAGTTGAAGACATTTGGCACTGAACAACAAAAGAAGGCTGTATTTGTTGTGGTAAATGCTTGCTCTAGCAAAGATTACACAAACAATATTG???????????????TCGGACAGGACGTTACTGGCCAGAAACTGGTAATGGACAAATTTATCCACATTCAAGGTGATTACAAGGCTATCGTACACAGTCCAAACCCTTTGATTCCACCTATATTTGCTTCAGATGACAACACTTGTTGCTCTGAGTGGAACACTGCCATGGAGAAGCTCACTGGGTGGAGCAGAGGGGAAGTTATCGGAAAGATGTTAGTTGGTGAACTATTTGGCAGTTGCTGTCGTCTTAAAGGCGCAGATGCTATGACAAAGTTCATGATAGTCTTGCATAATGCAATTGGTGGCCAAGATACTGACAAATTTCCTTTCTCATTTTTCGATCGAAGCGGGCGATATGTACAAGCTCTCTTGACTGCAAATAAGAGGGTTAATATGAAGGGACAGATTAGTGGGGCGTTTTGTTTCATGCAGATTGCTAGTCCTGAATTGCA------GCAAGCTTTGAG-AGTCCAGAGGCAACAGGAGAAGAAGTG---------------------------------------TGTTTCGAAAATGAAAGAGCTGGCTTACATTTGTCAGGAAATAAATAA-TCCGTTAAGTGGCATTCGTTTTACTAACTCGTTATTGGAAGCCACTGATTTGACTGAAGATCAGAAGCAG---TTTCTAGAAACCAGTTCTGCTTGTGAGAAGCAGATGTTGAAGATAATCAAGGAT---GTTGATCTCGAAA-ATATTGAGGATGG---TTCG---TTGGAGCTTGARAAGTCAGAATTCTTACTCGGAAGTGTAATAGATGCTGTTGTTAGTCAAGTGATGTTATTGCTAAGGGAAAG------AGGTTTGCAATTGATCAGAGATATCCCAGAAGAAATCAAGACATTGTCAGTGTCCGGTGATCAAGTTAGAATTCAACAGGTCTTGGCAGATTTCTTACTGAACATGGTGCAYTACGCACCATCGCCAGAAGGCTGGGTCGAAATTCAGCTTAGACCGAGTTTGAAGCAAATTTCTGATGGGATGACAACTGTGCACATTGAATTTAG---AATTGTGTGCCCAGG----AGAAGGTCT--TCCTCCAGAACTTGTTCAA---GATATGTTC---CATAATGGTCGATGGGTATCCCAGGAAGGCCTAGGCTTAAGCATGTGCAGAAAAATCTTGAGGCTCATGAATGGTGAAGTGCAATACATCAGAGAATCAGAAAGATGCTATTTTCTCATTATCCTCGACCTACCCATGTC---TCAG---AATCCAA-----------------------------AGGCCGTTGCCTAA------------------------------------------------------
Jasminum_nummularifolium_phyE ATG------------------------------------------------------------------------------------------------------------------------------------------------------------------------------------------------------------------------------------------------------------------------------------------------------------------AACACCAACATCAAAGCTATGGCTCAGTACAGCGCCGATGCGAGGCTGATGGCTGAGTTTGAGCAATCTGAGGAATCTGGTAA---------CTATTCAAA------------TGACCCACAGAATTTAACTACCGACGAACAGGTATCTGTTTACTTATCAAGAATTCAGAGGGGTGGTCTCGTTCAACCCTTTGGTTGTATGTTTGCTATTGACGAACCCACATTCAAAATCATAGCTTATAGTGAAAATTGCTTTGATATGTTGGGTTTGA---------------------------------------------AGAA---------------------------CTCGAATCTATTTGGACTTGATGCGAGAACCCTTTTCACCCC-TTCTTCAAGGGCTTCATTGACTAAAGTAGTGGGGTGTAAGGAAATTTCATTTCTGAACCCAATTTGGGTTCATTCTGTGACTACCCACAAACCCTTTTATGCTATACTACATAGAATTGATGTGGGAATTGTGATTGATTTAGAACCAGCTTATTATGGCGATCCTTCATTACTGCATGCTGGTGCTGTGCAGTCTCAGAAACTAGCTGTTAGGGCTATTTCCAGGCTTCAGTCTCTTCCTGGGGGAGATATA--GGCGTTCTTTGTGATACTGTTGTAGAAGATGTTCAAAAGCTTACTGGATATGATAGAGTAATGGCTTATAGGTTTCATGAAGATGA---TCATGGTGAGGTTGTGTCTGAAATTAGAAGGTCTGATTTGGAGCCCTATTTAGGATTGCACTATCCTGCAACGGATATCCC-ACAAGCTGCAAGATTCTTGTTTAAGCAGAGTCGTGTGAGGATAATCTGTGACTGCAATGCTCAGCCCGTTAAGGTAGCCCAAGTTGAAGAACTTAAACAKCCTCTTTGCTTGGTTAATTCAACTCTTCGAGCGCCACACGACTGTCATTCCCAGTACATGGCCAACATGGGGTCCA????????TTGGTAATGGCAGTTGTTGTCAATGAAAATGAC---------------------------------------------TCGACGAAGCTGTGGGGATTGGTTGTTTGCCACCACTCTTCACCACGCTATGTCCCATTTCCCCTTCGCTATGCGTGTGAGTTTCTTATGCAGGCATTCAGCCTGCAGCTTTATATGGAGCTTCAACTGGCATCACAGTTAGCAGAGAAGAGAATTCTCCAAATGCAAACGTTATTGTGTGATATGCTTCTCCGTGATACACCGTTCCGCATTGTAACTCAGTCTCCTGGTATCATGGATCTTGTGAAGTGTGATGGGGCTGCTTTATTTCATGGTGGGAAATGTTGGTTGCTTGGAGTTACCCCTACCGAGGATCAAGTTAAAGATATTGCAGAGTGGTTACTCACTAGCCATGGGGACTCCA-CAGGGTTTAGTACAGATAGTCTTGCAGATGCTGGTTATCCAG---????????????????????????????????????-????????????????------------------------??????---??????????-???????????GTCCCACACGGCGAAGGAA---ATCAAATGGGGAGGTGCTAAGCATCATCCCGAGAACAAAGACGATGGTGGAAAACTGCACCCGAGATCTTCA--------TTCAAAGCGTTTCTTGAAGTTGTTAAAAGCCGTAGTTTKCCATGGGAGCTYTCAGAGATTAATGCTATCCACTCTTTACAACTTATAATGAGATATTCATTTCAAGATGCTGAAGATTCTGGTCATAAATCCATG---------------AATAATTTG---------------------AATGAACTCACTTCGGTGGCTGTTGAAATGGTGCGGTT-------GATAGAGACAGCCRTTGTTCCCATTTTT--GGAGTCGATTCTTGTGGTTTAATTAATGGATGGAACACAAAAATGAGTGAACTGACAGGATTACTAGCTTCTGGAGCTATGGGGAAATCTCTACTTGATGATATCATTCATCAAGACTCACGAGGAGTTGTTGAAGGAATTCTTCACAGAGCTCT-ACAAG---GTAAAGAGGACAATAATGTTGAGATGAAACTGCGCAGTTTTGGGACACAAACACCAAACTCGGCTATCTATCTTATGGCTAACGCATGCACAAGTAGGGACTATAAAAATGACGTTGTAGGTGTTTGCTTCATGKCTCAAGATATCACGCACGAAAAAATTGTGATGGACAAATTCATTGGTATGCAAGGGGATTATAAGTCTATAATACAGAACCTAAATCCACTTATTCCACCCATTTTTGCTTCGGACGAGAATGCSTGTTGTTCAGAATGGAACTCAGCCATGGAGAAGCTAACGGGCTGGATGAGACATGAAGTTATTGGTAAAGTGTTGGCCGGAGAAATTTTTGGAGGTTTTTGTCGACTTAAAGGTCAAGATGTGTTGACTAAGCTTATGATTGTTTTGTACCGATCGGTCAGTGGYCATGATACTGAAAAGCTACCTTTTGGATTTTTCAATCGAAAAGGGGAGTTTGTAGAGGTGTTGTTGATGGCCAATAAGAGAACAGACGAGGGTCGAAATGTTGTTGGTTGTTTCTGCTTCTTGCAGACTATC------GAGGCTGA------CCAATG----------------------------------GCAGTCCATTGAAGGGGAGAA---GGACGAGGASGAGCAGSTTTCAAAAGTCAAAGAGTTGACTTACATTATGCAAGAGATGAAAAA-TCCTTTGAACGGGATTCGTTTCACCCACCAGCTTCTGGAAGGTTCTGTTATTTCTGAGAATCAGAAGCAG---TTTCTTGAGACTAGCGACGCTTGTGAAAGACAGATATTATMTATCTTAGAGGATAATATGCATTTTCAAG-GTTTAGAAGAAGG---CAGCAGAGTCGAGCTGAAGATGGAGGAATTTTATTTYGGAAATATTATCGACGCTATCGCTAGTCAAGTTATGATTCTGTTGAAGGAGAA------GAACTTACAACTTCTCCAMGATATCYCCGATCAARTCAAAACTCTGTGTTTATGTGCTGATCGAATTAAGCTGCAGTTAGCCTTGTCAGATTTCTTGCTTAGCACGGTTCGATATGCA---------GATGGTTGGGTGGAAATTAAAGTCTCCCCTGGATTAAAGATGATACAAGATGGGAATGAGTTTGTTCATTTACAGCTGAG---AATCGCTCACCCTGG----AGAGGGCAT--CCCTCGTTCTCTYATTGAA---GACATGCTCACTGCAAAAAGTCAATGGACGACCCAAGAAGGGATTGCTTTATATCATTCTAAGAAGCTTGTTAATATGATGAATGGTAATGTTCGTTATATCAGAGATGATAGTAAATGCTACTTCCTCATCGATCTTGATCTCAAGTTACA---GAAA------TCAAGAAGAAGGGATTCTTGCAATCGAAGTTGA--------------------------------------------------------------------
Jasminum_pauciflorum_phyB ATGGCT------TCAGGAAGCAGAGAAACGCATGC-------------------------------------------------------------------------------------------------TAGTAATCACAATTCTCGGGCTTTAACTCAAGCTCAATCTTCAGGTACAAGC--------------------------AATCCT---CGTCATCATAACAACGTTAATGTAAATTCTAGCCAT---AATCACAGAGAATCAATT------------------------------------------AGCAAAGCTGTTGCACAGTACACAGTTGATGCTAGGCTCCATGCTGTTTTCGAACAATCTGGTGGGAGTGGAAAATCTTTCGATTATTCACA--AAGTGTTAAAACCACAACGCAATCAGT-TCCTGAGCAGCAAATCGCTACTTATTTGTCTAACATTCAACGAGGTGGCCATATTCAACCATTTGGTTGTATGATAGCTGTAGATGAGTCAAATTTTCGCGTAATATCTTACTCTGAAAATGCCCGTGAAATGCTTGGTTTAACTCCTCAATCAGTTCCAAGTCTTGAGAAGCCTGAGATTTTG----ACAA--------------------------------------TTGGGACTGATGTGAGGAACCTTTTTACTCC-ATCCAGTTCTGTTTTGCTTGAGAAAGCATTTGGGGCACGCGAAATCACGTTATTGAATCCMATTTGGATTCATTCTAAGAATTCTGGGAGGCCATTTTATGCTATTTTGCATAGAATAGATGTTGCTATAGTGATTGATTTAGAGCCTGCAAGAACAGAGGATCCAGCCCTGTCTATTGCAGGTGCAGTCCAGTCACAAAAACTTGCTGTTAGGGCTATTTCGCATTTGCARTCACKTCCCGGTGGAGATATT--AAGCTATTGTGCGATACAGTTGTTGAGAGTGTTAGAGAGCTTACAGGGTATGATAGGGTTATGGTTTACAAGTTTCATGAGGATGA---ACATGGTGAGGTTGTGTCTGAGAGCAAGAGAGCAGACTTAGAGCCATATATYGGGTTGCATTATCCTGCCACTGATATTCC-TCAGGCTTCAAGGTTCTTGTTTAAGCAGAATAGGGTTAGGATGATCGTCGATTGTCATGCCACCCCTGTTAGGGTGATTCAAGATGGATCACTAATGCAGCCCTTGTGTTTGGTGGGCTCCACGCTTAGGGCGCCCCATGGTTGCCATGCCCAATACATGGCAAATATGGGTTCAATTGCCTCACTGACTTTGGCTGTTATTATTAACGGGAGTGACGAAGATGGTGTT---GGAGGAAGAAAT------------------TCTATGAGGCTGTGGGGATTGGTTGTTGGCCACCACACCTCTGCTCGTTGCATCCCGTTCCCACTTCGTTATGCTTGTGAATTCCTAATGCAAGCATTTGGGCTTCAGTTAAACATGGAACTACAATTGGCATCACAGTTGTCTGAAAAACGCGTTTTGAGGACACAGACACTGTTGTGTGACATGCTTCTTAGAGATTCTCCTGCTGGCATTGTCACACAGAGCCCTAGTATTATGGACCTTGTGAAATGTGATGGAGCTGCACTTTATTACCAGGGGAAATATTATCCACTAGGGGTGACACCTTCTGAAACTCAAGTAAAGGGTATTGTCGAATGGTTGCTGGCTTACCATGGAGACTCGA-CCGGTTTGAGCACTGATAGTCTCGCTGATGCGGGGTATCCAG---GTGCAGCCTCGCTCGGGGATGCTGTTTGTGGGATGK-CTGTTGCTTATATCAC------------------------TTCAAG---AGACTTCTTG-TTCTGGTTTAGGTCCCACACTGCAAAAGAG---ATTAAGTGGGGTGGGGCAAAGCATCACCCCGAGGATAAAGACGATGGCCAGAGGATGCATCCACGTTCGTCG--------TTCAAAGCATTTCTTGAAGTGGTTAAGAGCAGGAGTATGCCTTGGGAGAATGCTGAAATGGATGCTATTCACTCTTTGCAGCTCATTTTACGAGATTCTTTTAAGGATGCTGATGGAAGAAATTCTAAGGCTGTTGTACAAGCTCAGGGTGGGGAGTTGGATGT------GCAAGGGATGGATGAGCTTAGTKCTGTTGCCAGAGAAATGGTTAGGTT-------GATAGAGACTGCAACAGCTCCCATTTTT--GCTGTAGATGTTGAAGGTTGCATAAATGGGTGGAATGCAAAAGTTGCAGATTTGATGGGACKGACTGTTGAAGAAGCAATGGGGAAGTCATTGGTTCATGATCTTGTTCATAAAGAATCGGTGGAAACTGTGGACAAGCTTCTATTCCGTGCCCT-CAGAG---GTGAGGAAGATAAGAATGTCGAAATAAAGTTGAAGACATTTGGCACTGAACAACAAAAGAAGGCTGTATTTGTCGTGGTAAATGCCTGCTCTAGCAAAGATTACACAAACAATATCATCGGCGTCTGCTTTGTTGGACAGGATGTTACTGGCCAGAAACTGGTAATGGACAAATTTATCCACATTCAAGGTGATTACAAGGCTATCGTACACAGTCCAAACCCTCTGATTCCACCTATATTTGCTTCAGATGACAACACTTGTTGCTCTGAGTGGAACACTGCCATGGAGAAGCTCACTGGGTGGAGCAGAGGGGAAGTTATTGGAAAGATGTTAGTTGGTGAACTATTTGGCAGCTGCTGTCGTCTTAAAGGCGCAGATGCTATGACAAAGTTCATGATAGTCTTGCATAATGCAGTTGGTGGCCAAGATACTGAAAAATTTCCTTTCTCGTTTTTCGACCGAAGTGGGCGATATGTACAAGCTCTCTTGACTGCAAATAAGAGGGTTAATATGGAGGGACAGATTAGTGGGGCATTTTGTTTCATGCAGATAGCTAGTCCAGAATTGCA------GCAAGCTTTGAG-AGTCCAGAGGCAACAGGAGAAGAAGTG---------------------------------------TGTTTCGAAAATGAAAGAGCTGGCTTACATTTGTCAGGAAATAAATAA-TCCGTTAAGTGGCATTCGTTTTACTAACTCGTTATTGGAAGCCACTGATTTGACAGAAGATCAGAAGCAG---TTTCTCGAAACCAGTTCTGCTTGTGAGAAGCAGATGTTGAAGATAATAAAGGAT---GTTGATCTCGAAA-ATATTGAGGATGG---TTCG---TTGGAGCTTGAGAAGTCAGAATTCTTACTCGGAAGTGTAATAGATGCTGTTGTCAGTCAAGTGATGTTATTGCTAAGGGAAAG------AGGTTTGCAATTGACCAGAGATATCCCAGAAGAAATCAAGACATTGTCAGTGTCTGGTGATCAAGTTAGAATTCAACAGGTCTTGGCAGATTTCTTACTGAACATGGTGCATTATGCACCATCGCCAGAAGGCTGGGTCGAAATTCAGCTTAGACCGAGTTTGAAGCAAATTTCTGATGGGATGACAACTGTGCACATTGAATTTAG---AATTGTGTGCCCAGG----AGAAGGTCT--TCCTCCAGAACTTGTTCAA---GATATGTTC---CATAATGGTCGATGGGTATCCCAGGAAGGCCTAGGCCTAAGCATGTGCAGAAAAATCTTGAGGCTGATGAACGGTGAAGTGCAATACATCAGAGAATCAGAAAGATGCTATTTTCTCATTGTCCTCGACCTACCCATGTC---TCAG---AATCCAA-----------------------------AGGCCGTTGCCTAA------------------------------------------------------
[truncated: 374,962 more chars]
