# Supplementary material for: Resolving the Phylogeny of the Olive Family (Oleaceae): Confronting Information from Organellar and Nuclear Genomes
Source: Genes (Basel). 2020 Dec 16;11(12):1508. doi: 10.3390/genes11121508 (PMC7767060; doi:10.3390/genes11121508)
Supplement: Supplementary file 1 [file genes-11-01508-s001.zip › SM10.phyB1_phyE1.nwk]

(Solanum_lycopersicum:0.0554728343,Capsicum_annuum:0.0608464280,((Avicennia_marina:0.1007243695,Sesamum_indicum:0.0832907836)100:0.0557688147,((((Abeliophyllum_distichum:0.0123605834,Forsythia_x_mandschurica:0.0063954361)100:0.0166356017,(((((((((((Cartrema_americana:0.0098525645,Chengiodendron_marginatus:0.0102882715)100:0.0010302006,((((Chionanthus_aff_brassii:0.0176037727,Chionanthus_aff_ramiflorus:0.0116472821)93:0.0009413852,Chionanthus_aff_thorelii:0.0134192405)100:0.0020937379,(Chionanthus_rupicolus:0.0136003233,Olea_javanica:0.0093065490)100:0.0026736145)100:0.0022114010,Chionanthus_retusus:0.0121411295)92:0.0006725252)99:0.0015263517,(Chionanthus_virginicus:0.0083897878,((((((Nestegis_cunninghamii:0.0045529749,Notelaea_longifolia:0.0058558940)93:0.0006416911,Osmanthus_austrocaledonicus:0.0039384112)99:0.0005591066,Nestegis_sandwicensis:0.0074236059)100:0.0015637787,Phillyrea_angustifolia:0.0082308522)82:0.0007886730,Picconia_excelsa:0.0076707954)76:0.0003075733,(Osmanthus_armatus:0.0024897390,Osmanthus_decorus:0.0040924873)100:0.0024437583)100:0.0026544640)85:0.0008541896)100:0.0029125376,((Chionanthus_aff_trichotomus:0.0073892111,Chionanthus_domingensis:0.0098866257)100:0.0177867317,Haenianthus_salicifolius:0.0162668293)100:0.0025796497)98:0.0003698242,(Chionanthus_parkinsonii:0.0174710500,(((Noronhia_emarginata:0.0064310402,Noronhia_lowryi:0.0041825943)98:0.0004340305,Noronhia_peglerae:0.0068302794)84:0.0004240955,Noronhia_nilotica:0.0082513683)100:0.0109714989)100:0.0031395850)78:0.0005791480,((Olea_europaea_laperrinei:0.0101046746,Olea_lancea:0.0112778722)100:0.0033164765,Olea_paniculata:0.0171253216)100:0.0064675100)100:0.0014213495,(((Chionanthus_ligustrinus:0.0118464597,Priogymnanthus_hasslerianus:0.0329632338)98:0.0035864821,((Forestiera_angustifolia:0.0073924419,Forestiera_isabelae:0.0116630363)91:0.0008060480,Forestiera_pubescens_pubescens:0.0065890960)100:0.0068774692)69:0.0000019978,Hesperelaea_palmeri:0.0106576228)100:0.0026036925)100:0.0057377625,(Fraxinus_americana:0.0093762860,(((Fraxinus_angustifolia:0.0085945813,Fraxinus_xanthoxyloides:0.0082242376)100:0.0026163615,Fraxinus_ornus:0.0079119139)100:0.0010882966,Fraxinus_quadrangulata:0.0113281178)99:0.0009929707)100:0.0138942230)100:0.0043818166,((Comoranthus_obconicus:0.0206828658,Schrebera_trichoclada:0.0289892741)100:0.0041220689,Schrebera_swietenioides:0.0275015989)100:0.0132271667)98:0.0017759412,((((Ligustrum_lucidum:0.0036479602,Ligustrum_ovalifolium:0.0063269288)100:0.0091987852,(Syringa_pubescens_microphylla:0.0089942379,Syringa_tomentella_yunnanensis:0.0027560271)97:0.0013795334)100:0.0032332571,Syringa_persica:0.0093325280)99:0.0034136099,Syringa_vulgaris:0.0191139020)100:0.0209726645)100:0.0112418506,(Chrysojasminum_fruticans:0.0333019273,((((Jasminum_didymum:0.0055352167,Jasminum_nummularifolium:0.0051085745)100:0.0072848346,Jasminum_pauciflorum:0.0111633194)100:0.0051905254,Jasminum_lanceolaria:0.0099802918)100:0.0218490546,Menodora_integrifolia:0.0703878330)100:0.0103543441)100:0.0644177807)96:0.0050896605)58:0.0017778376,Fontanesia_fortunei:0.0389056466)96:0.0069777370,((Dimetra_craibiana:0.0898230495,Nyctanthes_arbor_tristis:0.0246742269)100:0.0297677048,(Myxopyrum_nervosum:0.0078042996,Myxopyrum_smilacifolium:0.0054732772)100:0.0439816910)100:0.0139112059)100:0.0614522979)100:0.1906976035);
