# Supplementary material for: Resolving the Phylogeny of the Olive Family (Oleaceae): Confronting Information from Organellar and Nuclear Genomes
Source: Genes (Basel). 2020 Dec 16;11(12):1508. doi: 10.3390/genes11121508 (PMC7767060; doi:10.3390/genes11121508)
Supplement: Supplementary file 1 [file genes-11-01508-s001.zip › SM11.full_concordance.nwk]

(Capsicum_annuum:0.0109682106,Solanum_lycopersicum:0.0137050220,((Avicennia_marina:0.0369032870,Sesamum_indicum:0.0160391348)100:0.0173390290,(((Dimetra_craibiana:0.0179968117,Nyctanthes_arbor_tristis:0.0111325454)100:0.0056283277,(Myxopyrum_nervosum:0.0006775196,Myxopyrum_smilacifolium:0.0008338927)100:0.0067678310)100:0.0053947543,(((((((((Ligustrum_lucidum:0.0075556791,Ligustrum_ovalifolium:0.0062503066)100:0.0135134374,(Syringa_tomentella_yunnanensis:0.0106960841,Syringa_pubescens_microphylla:0.0177325606)97:0.0019062627)100:0.0030725162,Syringa_persica:0.0024755982)100:0.0009722440,Syringa_vulgaris:0.0028819863)100:0.0033094533,(((Fraxinus_americana:0.0015591157,Fraxinus_quadrangulata:0.0016120596)100:0.0004312737,((Fraxinus_ornus:0.0012010951,Fraxinus_xanthoxyloides:0.0012119108)91:0.0001436843,Fraxinus_angustifolia:0.0012325784)100:0.0009640172)100:0.0023211779,(((((Chionanthus_aff_trichotomus:0.0011037595,Chionanthus_domingensis:0.0015078299)100:0.0031774357,Haenianthus_salicifolius:0.0025847099)100:0.0004821821,(((((Chionanthus_aff_brassii:0.0033853258,Chionanthus_aff_ramiflorus:0.0015006201)100:0.0002768689,(Chionanthus_aff_thorelii:0.0012826278,(Chionanthus_rupicolus:0.0021623454,Olea_javanica:0.0017460220)100:0.0008567895)98:0.0001125720)99:0.0001523738,Chionanthus_retusus:0.0019253546)100:0.0003658670,(Chionanthus_virginicus:0.0013498044,(Chengiodendron_marginatus:0.0019574942,Cartrema_americana:0.0013788795)100:0.0002705738)100:0.0002862164)100:0.0003125325,(((Nestegis_sandwicensis:0.0011379216,((Notelaea_longifolia:0.0018576424,Nestegis_cunninghamii:0.0008887443)92:0.0000510320,Osmanthus_austrocaledonicus:0.0004745489)100:0.0001530436)100:0.0002068765,(Phillyrea_angustifolia:0.0007585963,Picconia_excelsa:0.0009155476)100:0.0002211009)100:0.0003211543,(Osmanthus_armatus:0.0014197632,Osmanthus_decorus:0.0006775934)100:0.0003168136)100:0.0008326680)100:0.0005274052)74:0.0001020128,((Olea_europaea_laperrinei:0.0018820806,Olea_lancea:0.0010402758)99:0.0002371609,Olea_paniculata:0.0019345320)100:0.0010517566)100:0.0002069320,(((((Forestiera_pubescens_pubescens:0.0008177706,Forestiera_angustifolia:0.0019354019)100:0.0003104144,Forestiera_isabelae:0.0018766396)100:0.0012904536,Hesperelaea_palmeri:0.0014828125)99:0.0001215949,(Priogymnanthus_hasslerianus:0.0049559983,Chionanthus_ligustrinus:0.0025580679)100:0.0003877561)100:0.0002650342,((((Noronhia_lowryi:0.0008415673,Noronhia_emarginata:0.0010881212)100:0.0001448439,Noronhia_peglerae:0.0008393245)100:0.0002868214,Noronhia_nilotica:0.0017453996)100:0.0013138933,Chionanthus_parkinsonii:0.0023049265)100:0.0004973306)57:0.0001149615)100:0.0017115188)100:0.0011205002)100:0.0003616326,((Comoranthus_obconicus:0.0025308073,Schrebera_trichoclada:0.0036869825)87:0.0002013746,Schrebera_swietenioides:0.0030742413)100:0.0008044695)100:0.0026063290,((Menodora_integrifolia:0.0866935540,((Jasminum_pauciflorum:0.0053062623,(Jasminum_nummularifolium:0.0028411452,Jasminum_didymum:0.0022698298)100:0.0022002195)100:0.0032478787,Jasminum_lanceolaria:0.0088695805)100:0.0183732924)100:0.0037608257,Chrysojasminum_fruticans:0.0145240854)100:0.0464725253)100:0.0009298489,Fontanesia_fortunei:0.0076738492)96:0.0003278820,(Forsythia_x_mandschurica:0.0021175339,Abeliophyllum_distichum:0.0021853229)100:0.0035513267)100:0.0021010127)100:0.0090907191)100:0.0609428197);
