# Supplementary material for: Resolving the Phylogeny of the Olive Family (Oleaceae): Confronting Information from Organellar and Nuclear Genomes
Source: Genes (Basel). 2020 Dec 16;11(12):1508. doi: 10.3390/genes11121508 (PMC7767060; doi:10.3390/genes11121508)
Supplement: Supplementary file 1 [file genes-11-01508-s001.zip › SM2. phyB1_phyE1.nex]

#NEXUS
begin taxa;
	dimensions ntax=65;
	taxlabels
	Solanum_lycopersicum
	Capsicum_annuum
	Avicennia_marina
	Sesamum_indicum
	Abeliophyllum_distichum
	Cartrema_americana
	Chengiodendron_marginatus
	Chionanthus_aff_brassii
	Chionanthus_aff_ramiflorus
	Chionanthus_aff_thorelii
	Chionanthus_aff_trichotomus
	Chionanthus_domingensis
	Chionanthus_ligustrinus
	Chionanthus_parkinsonii
	Chionanthus_retusus
	Chionanthus_rupicolus
	Chionanthus_virginicus
	Chrysojasminum_fruticans
	Comoranthus_obconicus
	Dimetra_craibiana
	Fontanesia_fortunei
	Forestiera_angustifolia
	Forestiera_isabelae
	Forestiera_pubescens_pubescens
	Forsythia_x_mandschurica
	Fraxinus_americana
	Fraxinus_angustifolia
	Fraxinus_ornus
	Fraxinus_quadrangulata
	Fraxinus_xanthoxyloides
	Haenianthus_salicifolius
	Hesperelaea_palmeri
	Jasminum_didymum
	Jasminum_lanceolaria
	Jasminum_nummularifolium
	Jasminum_pauciflorum
	Ligustrum_lucidum
	Ligustrum_ovalifolium
	Menodora_integrifolia
	Myxopyrum_nervosum
	Myxopyrum_smilacifolium
	Nestegis_cunninghamii
	Nestegis_sandwicensis
	Noronhia_emarginata
	Noronhia_lowryi
	Noronhia_nilotica
	Noronhia_peglerae
	Notelaea_longifolia
	Nyctanthes_arbor_tristis
	Olea_europaea_laperrinei
	Olea_javanica
	Olea_lancea
	Olea_paniculata
	Osmanthus_armatus
	Osmanthus_austrocaledonicus
	Osmanthus_decorus
	Phillyrea_angustifolia
	Picconia_excelsa
	Priogymnanthus_hasslerianus
	Schrebera_swietenioides
	Schrebera_trichoclada
	Syringa_persica
	Syringa_pubescens_microphylla
	Syringa_tomentella_yunnanensis
	Syringa_vulgaris
;
end;
begin characters;
	dimensions nchar=10438;
	format datatype=dna missing=? gap=- interleave=yes;
	matrix
	Solanum_lycopersicum	------------------------------------------------------------
	Capsicum_annuum	------------------------------------------------------------
	Avicennia_marina	------------------------------------------------------------
	Sesamum_indicum	------------------------------------------------------------
	Abeliophyllum_distichum	ATG---------------------------------------------------------
	Cartrema_americana	ATG---------------------------------------------------------
	Chengiodendron_marginatus	ATG---------------------------------------------------------
	Chionanthus_aff_brassii	ATG---------------------------------------------------------
	Chionanthus_aff_ramiflorus	ATG---------------------------------------------------------
	Chionanthus_aff_thorelii	ATG---------------------------------------------------------
	Chionanthus_aff_trichotomus	ATG---------------------------------------------------------
	Chionanthus_domingensis	ATG---------------------------------------------------------
	Chionanthus_ligustrinus	???---------------------------------------------------------
	Chionanthus_parkinsonii	ATG---------------------------------------------------------
	Chionanthus_retusus	ATG---------------------------------------------------------
	Chionanthus_rupicolus	ATG---------------------------------------------------------
	Chionanthus_virginicus	ATG---------------------------------------------------------
	Chrysojasminum_fruticans	ATGATAAATATCCAGCTATTCCTACTACTGAAATTGAATCCACTCGAATTTCTCAGTAGA
	Comoranthus_obconicus	ATG---------------------------------------------------------
	Dimetra_craibiana	ATG---------------------------------------------------------
	Fontanesia_fortunei	ATG---------------------------------------------------------
	Forestiera_angustifolia	ATG---------------------------------------------------------
	Forestiera_isabelae	???---------------------------------------------------------
	Forestiera_pubescens_pubescens	ATG---------------------------------------------------------
	Forsythia_x_mandschurica	ATG---------------------------------------------------------
	Fraxinus_americana	ATG---------------------------------------------------------
	Fraxinus_angustifolia	ATG---------------------------------------------------------
	Fraxinus_ornus	ATG---------------------------------------------------------
	Fraxinus_quadrangulata	ATG---------------------------------------------------------
	Fraxinus_xanthoxyloides	???---------------------------------------------------------
	Haenianthus_salicifolius	ATG---------------------------------------------------------
	Hesperelaea_palmeri	ATG---------------------------------------------------------
	Jasminum_didymum	ATG---------------------------------------------------------
	Jasminum_lanceolaria	ATG---------------------------------------------------------
	Jasminum_nummularifolium	ATG---------------------------------------------------------
	Jasminum_pauciflorum	ATG---------------------------------------------------------
	Ligustrum_lucidum	ATG---------------------------------------------------------
	Ligustrum_ovalifolium	ATG---------------------------------------------------------
	Menodora_integrifolia	ATG---------------------------------------------------------
	Myxopyrum_nervosum	???---------------------------------------------------------
	Myxopyrum_smilacifolium	???---------------------------------------------------------
	Nestegis_cunninghamii	ATG---------------------------------------------------------
	Nestegis_sandwicensis	ATG---------------------------------------------------------
	Noronhia_emarginata	ATG---------------------------------------------------------
	Noronhia_lowryi	ATG---------------------------------------------------------
	Noronhia_nilotica	ATG---------------------------------------------------------
	Noronhia_peglerae	ATG---------------------------------------------------------
	Notelaea_longifolia	ATG---------------------------------------------------------
	Nyctanthes_arbor_tristis	ATG---------------------------------------------------------
	Olea_europaea_laperrinei	ATG---------------------------------------------------------
	Olea_javanica	???---------------------------------------------------------
	Olea_lancea	???---------------------------------------------------------
	Olea_paniculata	ATG---------------------------------------------------------
	Osmanthus_armatus	ATG---------------------------------------------------------
	Osmanthus_austrocaledonicus	ATG---------------------------------------------------------
	Osmanthus_decorus	ATG---------------------------------------------------------
	Phillyrea_angustifolia	ATG---------------------------------------------------------
	Picconia_excelsa	ATG---------------------------------------------------------
	Priogymnanthus_hasslerianus	???---------------------------------------------------------
	Schrebera_swietenioides	ATG---------------------------------------------------------
	Schrebera_trichoclada	ATG---------------------------------------------------------
	Syringa_persica	ATG---------------------------------------------------------
	Syringa_pubescens_microphylla	ATG---------------------------------------------------------
	Syringa_tomentella_yunnanensis	ATG---------------------------------------------------------
	Syringa_vulgaris	ATG---------------------------------------------------------
	Solanum_lycopersicum	------------------------------------------------------------
	Capsicum_annuum	------------------------------------------------------------
	Avicennia_marina	------------------------------------------------------------
	Sesamum_indicum	------------------------------------------------------------
	Abeliophyllum_distichum	----------GAGAGGAGTGAGGAACAAAGCAAAGAAAATAAATATCCCAATTCTTCGAA
	Cartrema_americana	----------GAGAGGAGTGAGTAACAGAGTAAAGAAAATAAATATCCCACTTCTTAGAA
	Chengiodendron_marginatus	----------GAGAGGAGTGAGGAACAGAGTAAAGAAAATAA---TCCCACTTCTTCGAA
	Chionanthus_aff_brassii	----------GAG---AGT?????????????????????????????????????????
	Chionanthus_aff_ramiflorus	----------RAG---AGTGAGGAACAGAGTAAAGAAAATAAATATCCCACTTCTTCGAA
	Chionanthus_aff_thorelii	----------GAG---AGTGAGGAACAGAGTAAAGAAAATAAATATCCCTCTTCTTCGAA
	Chionanthus_aff_trichotomus	----------GA------------------TAAAGAAAATAAATATCCCACTTCTTCGAA
	Chionanthus_domingensis	----------GA------------------TAAAGAAAATAAATATCCCACTTCTTCGAA
	Chionanthus_ligustrinus	----------????????????GAACAGACTAAAGAAAATAAATATTCCACTTCTTCAAA
	Chionanthus_parkinsonii	----------GAGAGGASTGTGGAACAGAGTAAAGAAAATAAATATCCCACTTCTTCRAA
	Chionanthus_retusus	----------GAGAGGAGTGAGGAACAGAGTAAAGAAAATAAATATCCCACTTCTTCGAA
	Chionanthus_rupicolus	----------GAGAGGAGTGAGGAACAGAGTAAAGAAAATAAATATCCCAGTTCTTCGAA
	Chionanthus_virginicus	----------GAGAGGAGTGAGGAACAGTGTAAAGAAAATAAATATCC????????????
	Chrysojasminum_fruticans	CCCCATCATA--------------------------------AAATCCCACTTCTCCGAA
	Comoranthus_obconicus	----------GAGAGGAGCGAGGAACAGAGTAAAGAAAATAAATATCCCACTTCTTCCAA
	Dimetra_craibiana	----------GAGAGGGGTGTKGAAAAAAGTGAAGAAAATAAAGATGCCAATTCTTCAAA
	Fontanesia_fortunei	-------------------------GAGAGTAAAGAAAATAAATATCCCACTCCTTCGAA
	Forestiera_angustifolia	----------GAGAGGCGTGAGGAACAGAGKAAAGAAAATAAATATCCCTCTTCTTCGAA
	Forestiera_isabelae	----------???????????????????????GGAAAATAAATATCCCTCTTCTTCGAA
	Forestiera_pubescens_pubescens	----------GAGAGGCGTGAGGAACAGAGTAAAGAAAATAAATATCCCTCTWCTTCGAA
	Forsythia_x_mandschurica	----------GAGAGGAGTGAGGAACAAAGCAAAGAAAATAAATATCCCAATTCTTCGAA
	Fraxinus_americana	----------GAGAGGAGTGAGGAAAAGAGTAATGAAAATAAATATCCCACTTCTTCGAA
	Fraxinus_angustifolia	----------GAGAGGAGTGAGGAACAGAGTAATGAAAATAAATATCCCACTTCTTCGAA
	Fraxinus_ornus	----------GAGAGGAGTGAGGAACGGAGTAATGAAAATAAATATCCCACTTCTTCGAA
	Fraxinus_quadrangulata	----------GAGAGGAGTGAGGAACGGAGTAATGAAAATAAATA????????????GAA
	Fraxinus_xanthoxyloides	----------??????????????????????????????????????????????????
	Haenianthus_salicifolius	----------GA------------------TAAAGAAAATAAATATCTCACTTCTTCGAA
	Hesperelaea_palmeri	----------GAGAG---TGAGGAACAGAGTAAAGAAAATAAATAT??????????????
	Jasminum_didymum	------------------------------------------------------------
	Jasminum_lanceolaria	------------------------------------------------------------
	Jasminum_nummularifolium	------------------------------------------------------------
	Jasminum_pauciflorum	------------------------------------------------------------
	Ligustrum_lucidum	----------GAGAGGAGTGAGGAACGGAGTAAAGAATGTAAAGATCCCTCTTCTTCGAA
	Ligustrum_ovalifolium	----------GAGAGGAGTGAGGAACGGAGTAAAGAAAGTAAAGATCCCTCTTCTTCGAA
	Menodora_integrifolia	------------------------------------------------------------
	Myxopyrum_nervosum	----------??????????????????????????????????????????????????
	Myxopyrum_smilacifolium	----------??????????????????????????????????????????????????
	Nestegis_cunninghamii	----------GAGAGGAGTGAGGAACAAAGTAAAGAAAATAAATATCCTACTTCTTCGAA
	Nestegis_sandwicensis	----------GAGAGGAGTGAGGAACAAAGTAAAGAAAATAAATATCCCACTTCTTCGAA
	Noronhia_emarginata	----------GAGAGGAGTGAGAAACAGAGTAAAGAAAATAAATATCCCACTTCGTCGAA
	Noronhia_lowryi	----------GAGAGGAGTGA???????????????????AAATATCCCACTTCTTCGAA
	Noronhia_nilotica	----------GAGAGGAGTGAGAAACAGAGTAAAGAAAATAAATATCCCACTTCKTCGAA
	Noronhia_peglerae	----------GAGAGGAGTGAGAAACAGAGTAAAGAAAATAAATATCCCACTTCTTCGAA
	Notelaea_longifolia	----------GAGAGGAGTGAGGAACAAAGTAAAGAAAATAAATATCCTACTTCTTCGAA
	Nyctanthes_arbor_tristis	----------GACAGGAGTGAGGAACAGAGTGAAGAAARTAAATATCCCAAATCTTYGAA
	Olea_europaea_laperrinei	----------GAGAG---TGAGGAACAGAGTAAAGAAAATAAATATCCCACTTCTTCGAA
	Olea_javanica	----------????????????????????????????ATAAATGTCCCACTTCTTCGAA
	Olea_lancea	----------?AGAG---TGAGGAACAGAGTAAAGAAAATAAATATCCCACTTCTTCGAA
	Olea_paniculata	----------GAGAGAAGTGAGGAACAGCGTAAAGAAAATAAATATCCCACTTCTTCGAA
	Osmanthus_armatus	----------GAGAAGAGTGAGGAACAGAGTAAAGAAAATAAATATCCCACTTCTTCGAA
	Osmanthus_austrocaledonicus	----------GAGAGGAGTGAGGAACAAAGTAAAGAAAATAAATATCCCACTTCTTCGAA
	Osmanthus_decorus	----------AAGAAGAGTGAGGAACGGAGTAAAGAAAATAAATATCCCACTTCTTCGAA
	Phillyrea_angustifolia	----------GAGAGGAGTGAGGAACAAATTAAAGAAAATAAATATCCCACTTCTTTGAA
	Picconia_excelsa	----------GAGAGGAGTGAGGAACAGAGTAAAGAAAATAAATATCCCACTTCTTCGAA
	Priogymnanthus_hasslerianus	----------?????????????AACAGAGTAAATAAAATAAATATTCCATTTCTTCGAA
	Schrebera_swietenioides	----------GAGAGGAGCGAGGAACAGAGTAAAGAAGATAAATATCCCACKTCTTCGAC
	Schrebera_trichoclada	----------GAGAGGACCGAGGAACAGAAGAAAGAAAATAAATATCCCACTTCTTCGAA
	Syringa_persica	----------GAGAGGAGTGAGGAACGGAGTAAAGAA---AAATATCCGACTTCTTCGAA
	Syringa_pubescens_microphylla	----------GAGAGGAGTGAGGAACGGAGTAAAGAAAGTAAAGATCCCACTTCTTCGAA
	Syringa_tomentella_yunnanensis	----------GAGAGGAGTGAGGAACGGAGTAAAGAAAGTAAAGATCCCACTTCTTCGAA
	Syringa_vulgaris	----------GAGAGGAGTGAGGAACGGAGTAAAGAAAATTAATATCCCACTTCTTCGAA
	Solanum_lycopersicum	------------------------------------------------------------
	Capsicum_annuum	------------------------------------------------------------
	Avicennia_marina	------------------------------------------------------------
	Sesamum_indicum	------------------------------------------------------------
	Abeliophyllum_distichum	TATCAAGTTCAGGAAAAACGAGAAT---AAGAATAACACT------AATACTGCCTTTTC
	Cartrema_americana	TA?????????GGAAAAACGAGAAT---AAGAATAACCCT------AATACTGCCCTTTC
	Chengiodendron_marginatus	TATCAAGTTCTGGAAAAACGAGAAT---AAGAATAACCCT------TATACTGCCCTTTC
	Chionanthus_aff_brassii	?????????CTGGAAAAACGAGAAT---AAGAATAACACT------AATACTGCCTTTTC
	Chionanthus_aff_ramiflorus	TATCAAGTTCTGGAAAAACGAGAAT---AAGAATAAYACT------AATACTGCCCTTTC
	Chionanthus_aff_thorelii	TATTAAGTTCTGGAAAAACGAGAAT---AAGAATAACACT------AATAYTGCCCTTTC
	Chionanthus_aff_trichotomus	TATCAAGTTCTGGAAAAACGAGAAT---AAGAATGACACT------AATACTGCCTTTTC
	Chionanthus_domingensis	TATCAAGTTCTGGAAAAACGAGAAT---AAGAATAATACT------AATACTGCCTTTTC
	Chionanthus_ligustrinus	TATCAAGTTCTGGAAAAATGAGAAT---AAGAATAACACT------AATACTGCCATTTC
	Chionanthus_parkinsonii	TATCAAGTTCTGGAAAAACGAGAAT---AASAATAAAACC------AATACGGCCTTTTC
	Chionanthus_retusus	TATCAAGTTCTGGAAAAACGAGAAT---AAGAATAACACT--------------------
	Chionanthus_rupicolus	TATCAAGTTCTGGAAAAACGAGAAT---AAGAATAACACT------AATACTGCCCTTTC
	Chionanthus_virginicus	?????????????????????????---????????????------??????????????
	Chrysojasminum_fruticans	TATCAAG------AAAAAGGATAAA------------AAT------AATACTGCATTTTC
	Comoranthus_obconicus	TATCAAGTTCAGGAAAAGCGAGAAT---AAGAATAACACT------AATACTGCCTTTTC
	Dimetra_craibiana	CATCAATTTCAGAGAAAAACAG------AAAAGAAACACT------AGGACTGTCTCTTC
	Fontanesia_fortunei	TATC------------------------AAGAATAAMACT------AATACTGCCTTGYC
	Forestiera_angustifolia	TATCAAGTTCTGGAAAAACGAGAAT---GAGAATAACACT------AATACTGCCATTTC
	Forestiera_isabelae	TATCAAGTTCTGGGAAAACGAGAAT---AAGAATAACACT------AATACTACCATTTC
	Forestiera_pubescens_pubescens	TATCAAGTTCTGGAAAAACGAGAAT---AAGAATAACACT------AATACTGCCATTTC
	Forsythia_x_mandschurica	TATCAAATTCAGGAAAAACGAGAAT---AAGAATAACACT------AATACTGCCTTTTC
	Fraxinus_americana	TATCAAGTTCTGGAAGAACGAGAAT---AAGAATAACACT------AATACTGCCTTTTC
	Fraxinus_angustifolia	TATCAAGTTCTGGAAGAACGAGAAT---AAGAATAACACT------AATACTGCCCTTTC
	Fraxinus_ornus	TATCAAGTTCTGGAAGAACGAGAAT---TGGAATAACACT------AATACTGCCCTTTC
	Fraxinus_quadrangulata	TATCAAGTTCTGGAAGAACGAGAAT---AAGAATAACACT------AATACTGCCTTTTC
	Fraxinus_xanthoxyloides	?????????????????????????---????????????------??????????????
	Haenianthus_salicifolius	TATCAAGATCTGGAAAAACGAGAAT---AAGAATAACACT------AATACAGCCTTTTC
	Hesperelaea_palmeri	??????GTTCTGGAAAAACGAGAAT---AAGAATAACACT------AATACTGCCATTTC
	Jasminum_didymum	------------------------------------------------------------
	Jasminum_lanceolaria	------------------------------------------------------------
	Jasminum_nummularifolium	------------------------------------------------------------
	Jasminum_pauciflorum	------------------------------------------------------------
	Ligustrum_lucidum	TATCAAGTTCAGAAAAAACGAAAAT---ACGAATGACAAT------AAAACTACCTTTTC
	Ligustrum_ovalifolium	TATCAAGTTCAGAAAAAACGAAAAT---ACGAATGACAAT------AAAACTACCTTTTC
	Menodora_integrifolia	------------------------------------------------------------
	Myxopyrum_nervosum	????????????????????????????????????????------??????????????
	Myxopyrum_smilacifolium	????????????????????????????????????????------??????????????
	Nestegis_cunninghamii	TATCAAGTTCTG??????CGAGAAT---AAGAATAACACT------AATACTGCCTTTTC
	Nestegis_sandwicensis	TATCAA????????AAAACGAGAAT---AAGAATAACACT------AATACTGCCTTTTC
	Noronhia_emarginata	TATCAAGTTCTGGAAAAACGAGGAA---------AACACT------AATACCGCCTTTTC
	Noronhia_lowryi	TATCAAGTTCTGGAAAAACGAGGAA---------AACACT------AATACCGCCTTTTC
	Noronhia_nilotica	TATCAAGTTCTGGAAGAACGAGGAA---------TACACT------AATACCGCTTTTTC
	Noronhia_peglerae	TATCAAGTTCTGGAAAAACGAGGAA---------AACACT------AATACCGCCTTTTC
	Notelaea_longifolia	TATCAAGTTCTGGAAAAACGAGAAT---AAGAATAACACT------AATACTGCCTTTTC
	Nyctanthes_arbor_tristis	TATCAAKTTCAGAAGAAACCAGAATCATAAAAGAAACACC------AACACTGYTTTTTC
	Olea_europaea_laperrinei	TATCAACTTCTGGAAAAACGAGAAT---------AACGCT------AATACCGCCTTTTC
	Olea_javanica	TATCAAGTTCTCGAAAAACGAGAAT---AAGAATAACACT------AATACTGCCCTTTC
	Olea_lancea	TATCAACTTCTGGAAAAGCGAGAAT---------AACACT------AATACCGCCTTTTC
	Olea_paniculata	TATCAAGTTCAGGAAAAACGAGAAT---------AACACT------AATACCGCCTTTTC
	Osmanthus_armatus	YATCAAGTTCTGGAAAAACGAGAAT---AAGAATAACACT---------ACTGCCTTTTC
	Osmanthus_austrocaledonicus	TATCAAGTTCTGGAAAAACGAGAAT---AAGAATAACACT------AATACTGCCTTT??
	Osmanthus_decorus	TATCAAGTTCTGGAAAAACGAGAAT---AAGAATAACACT---------ACTGCCTTTTC
	Phillyrea_angustifolia	TATCAAGTTCTGGAAAAACGAGAAT---ACGAATAACACT------AATGCTGCCTTTTC
	Picconia_excelsa	TATCAAGTTCTGGAAAAACGAGAAT---AAGAATAACACT------AATACTGCCTTCTC
	Priogymnanthus_hasslerianus	TATCAAGCTCTCGAAAAACGAGGAT---AAGAATAACAAT------AATACTGCCATTTC
	Schrebera_swietenioides	TGTCAAGTTCAGGAAAAACGAGAAT---------AACACT------ACTACTGCCTTTTC
	Schrebera_trichoclada	TATCAAGTTCAGGAAAAGCGAGAAT---AAGAATAACACT------AATACTGCCTTTTC
	Syringa_persica	TATCAAGTTCAGAAAAAACGAAATT---AACAATAACAATAACGATAATACTACCTTTTC
	Syringa_pubescens_microphylla	TATCAAGTTCAGAAAAAACGAAAAT---AAGAATAACAAT------AAAACTACCTTTTC
	Syringa_tomentella_yunnanensis	TATCAAGTTCAGAAAAAACGAAAAT---ACGAATAACAAT------AAAACWACCTTTTC
	Syringa_vulgaris	TATCAAGTTCAGAAAAAACGAAAAT---AACAATAACAATAACAATAATACTACCTTTTC
	Solanum_lycopersicum	-------------------------------------------GCTCAGTACAATGCTGA
	Capsicum_annuum	-------------------------------------------GCTCAGTACAATGCTGA
	Avicennia_marina	-------------------------------------------TCTCAGTAAAATGCTGA
	Sesamum_indicum	-------------------------------------------GCTCAGTACAATGCTGA
	Abeliophyllum_distichum	TTCATCTGCTGCTAGCAATATGAACACCAA---CAAAGCCATGGCTCAGTACAGTGCTGA
	Cartrema_americana	TTCTTCTGCTGCAAGCAATATGAACACCAA---CAAATCCATGGCTCAGTACAGTGCTGA
	Chengiodendron_marginatus	TTCTTCTGCTGCAAGCAATATGAACACCAA---CAAATCCATGGCTCAGTACAGTGCTGA
	Chionanthus_aff_brassii	TTCTTCTGCTGCAAGAAATATGAACACCAA---CAAATCSATGGCTCAGTACAGTGCTGA
	Chionanthus_aff_ramiflorus	TTCTTCTGCTGCAAGCAATATGAACRCCAA---CAAATCCATGGCTCAGTACAGTGCTGA
	Chionanthus_aff_thorelii	TTCTTCTGCTGCAAGCAATATGAACACCAA---CAAAT???????????TACAGTGCTGA
	Chionanthus_aff_trichotomus	TTCTTCTGCTGCAAGCAATATGGACACCAA---CAAATCCATGGCTCAGTACAGTGCTGA
	Chionanthus_domingensis	TTCTTCTGCTGCAAGCAATATGGACACCAA---CAAMTSCATGGCTCAGTACAGGGATGA
	Chionanthus_ligustrinus	TTCTTCTGCTGCAAGCAATAAGAACACCAA---CAAATCCA???????????????????
	Chionanthus_parkinsonii	TTCTTCTGCTGCAAGCAATATGAACACCAR---CAAATCCATGGCTCAGTACAGTGCTGA
	Chionanthus_retusus	-------------------ATGAACACCAA---CAAATCCATGGCTCAGTACAGTGCTGA
	Chionanthus_rupicolus	TTCTTCTGCGGCAAGCAATATGAACACCAA---CAAATCCATGGCTCAGTACAGTGCTGA
	Chionanthus_virginicus	?????CTGCTGCAAGCAATATGAACACCAA---CAAATCCATGGCTCAGTACAGTGCTGA
	Chrysojasminum_fruticans	TTCATCTGCTGCTAGCAACATGCACACCAA---CAAAGCTATGGCTCAGTACAGCGCTGA
	Comoranthus_obconicus	TTCTTCTGCTGCAACCAATATGAACACCAA---TAAAGCCCTGGCTCAGTACAGYGCTGA
	Dimetra_craibiana	TTGCTCTGCTGCTAGCAATATTAACACCAA---CAAAACCATGGCTCAATACAGTGCTGA
	Fontanesia_fortunei	TTCCTCTGCTACTAGCAATATGAACACCAA---CAAAGCTATGGCTAAGTACAGTGCTGA
	Forestiera_angustifolia	TTCTTCTGCTGCTAGCAATATGAACACCAA---CAAATCCATGGCTCAGTACAGTGCTGA
	Forestiera_isabelae	TTCTTCTGCTGCAAGCAATATGAACACCAG---CAAATCCATGGCTCAGTACAGTGCTGA
	Forestiera_pubescens_pubescens	GTCTTCTGCTGCAAGCAATATGAACWCCAA---CAAATCCATRGCTCAGTACAGTGCTGA
	Forsythia_x_mandschurica	TTCATCTGCTGCTAGCAATATGAACACCAA---CAAAGCCATGGCTCAGTACAATGCAGA
	Fraxinus_americana	TTCTTCTGCTGCAAGCAATATGAACACCAA---CAAAGCCATGGCTCAGTACAGTGCTGA
	Fraxinus_angustifolia	T?????????????????????????????---?AAAGCCATGGCTCAGTGCAGTGCTGA
	Fraxinus_ornus	TTCTTCTGCTGCCAGCAATATGAACATCAA---CAAAGCCATGGCTCAGTACAGTGCTGA
	Fraxinus_quadrangulata	TTCTTCTGCTGCAAGCAATATGAACACCAA---CAAAGCCATGGCTCAG???????????
	Fraxinus_xanthoxyloides	??????????????????????????????---???????????????????????????
	Haenianthus_salicifolius	TTCTTCTGCTGCAAGCAATATGAACACCAA---CAAATCCATGGCTCAGTACAGTGCTGA
	Hesperelaea_palmeri	TTCTTCTGCTGCAAGCAATATGAACACCAA---CAAATCCATGGCTCAGTACAGTGCTGA
	Jasminum_didymum	----------------------AACACCAACATCAAAGCTATGGCTCAGTACAGCGCCGA
	Jasminum_lanceolaria	----------------------AACACCAACATCAAAGCTTTGGCTCAGTACAGCGCTGA
	Jasminum_nummularifolium	----------------------AACACCAACATCAAAGCTATGGCTCAGTACAGCGCCGA
	Jasminum_pauciflorum	----------------------AACACCAACATCAAAGCTGTGGCTCAGTACAGCGCTGA
	Ligustrum_lucidum	TTCTTCCGCTGCAAGCAATATGAACAAAAA---CAAAGCCATGGCTCAGTACAGTGCTGA
	Ligustrum_ovalifolium	TTCTTCCGCTGCAAGCGATATAAACAATAA---CAAAGCCATGGCTCAGTACAGTGCTGA
	Menodora_integrifolia	-------------------------------------------GCTCAGTACAGCACTGA
	Myxopyrum_nervosum	??????????????????????????????---???????????????????????????
	Myxopyrum_smilacifolium	??????????????????????????????---???????????????????????????
	Nestegis_cunninghamii	TTCTTCTGCTGCAAGCAATATGAACACCAA---CAAATCCATGGCTCAGTACAGTGCTGA
	Nestegis_sandwicensis	TTCATCTGCTGCAAGCAATATGAACACCAA---CAAATCCATGGCTCAGTACAGTGCTGA
	Noronhia_emarginata	TTCTTCTGCTGCAAGCAATATGAACACCAA---CAAATCCATGGCTCAGTACAGTGCTGA
	Noronhia_lowryi	TTCTTCTGCTGCAAGCAATATGAACACCAA---CAAATCCATGGCTCAGTACAGTGCTGA
	Noronhia_nilotica	TTCTTCTGCTGCAAGCAATATGAACACCAA---CAAATCCATGGCTCAGTACAGTGCTGA
	Noronhia_peglerae	TTCTTCTGCTGCAAGCAATATGAACACCAA---CAAATCTATGGCTCAGTACAGTGCTGA
	Notelaea_longifolia	TTCTTCTGCTGCAAGCAATATGAACACCAA---CAAATCCATGGCTCAGTACAGTGCTGA
	Nyctanthes_arbor_tristis	TTCCTCTGCTGYTAGCAATATGAACACCAA---CAAAGCCATGGCTCAGTACAGTGCTGA
	Olea_europaea_laperrinei	TTCTTCTGCTGCAAGCAATATGAACACCAA---CAAATCCATCGCTCAGTACAGTGCTGA
	Olea_javanica	TTCT---GCTGCAAGCAATATGAACATCAA---CAAATCCATGGCTCAGTACAGTGCTGA
	Olea_lancea	TTCTTCTGCT?????CAATATGAACACCAA---CAAATCCGTGGCTCAGTACAGTGCTGA
	Olea_paniculata	TTCTTCTGCTGCAAGCAACATGAACACCAA---C??????????????????????????
	Osmanthus_armatus	TTCTTCTGCTGCAAGCAATATGAACACCAA---CAAATCCATGGCTCAGTACAGTGCTGA
	Osmanthus_austrocaledonicus	??????????????????????????????---?????????????????????TGCTGA
	Osmanthus_decorus	TTCTTCTGCTGCAAGCAATATGAACACCAA---CAAATCCATGGCTCAGTACAGTGCTGA
	Phillyrea_angustifolia	TTCTTCTGCTGCAAGCAATATGAACACCAA---CAAATCCATGGCTCAGTACAGTGCTGA
	Picconia_excelsa	TTCTTCTGCTGCAAGCAATATGAACACCAA---CAAATCCATGGCTCAGTACAGTGCTGA
	Priogymnanthus_hasslerianus	TTTTTCTGCTGCAAGCAATATGAACACCAA---CAAATCCACGGCTCAGTACAGTGCTGA
	Schrebera_swietenioides	TTCTTCTGCTKCAAKCAATATGAACACCAA---TAAAGCCATTGCACAGTACAGTGCTGA
	Schrebera_trichoclada	TTCTTCTGCTGCAAGCAATATGAACACCAA---TAAAGCCCTGGCTCAGTACAGTGCTGA
	Syringa_persica	TTCTTCCGCTGCAAGCAATATGAACAACAA---CAAAGCCATGGCTCAGTACAGTGCTGA
	Syringa_pubescens_microphylla	TTCTGCCGCTGCAAGCAATATGAACAACAA---CAAAGCCATGGCTCAGTACAGTGCTGA
	Syringa_tomentella_yunnanensis	TTCTTCCGCTGCAAGCAATATGAACAACAA---CAAAGCCATGGCTCAGTACAGTGCTGA
	Syringa_vulgaris	TTCTTCCGCTGCAAGCAATATGAACATAAA---CAAAGCCATGGCTCAGTACAGT?????
	Solanum_lycopersicum	TGCAAAGTTAATGGCTGAGTTTGAGCAGTCTAGTGTTTCTGGTAAGTCTTTTGATTATTC
	Capsicum_annuum	TGCAAAGCTTATGGCTGAATTTGAAAAGTCTACTGTGTCTGGTGAGTCATTTGACTATTC
	Avicennia_marina	TGCACGGTTGATGGCTGAGTTTGAGCAATCTGGGGTTTCTGGTAAGTCTTTTAACTACTC
	Sesamum_indicum	TGCAAGACTGATGGCTGAGTTTGAGCAGTCTGGTATGTCTGGTAAGGTTTTTGACTACTC
	Abeliophyllum_distichum	TGCGAGGCTGATGGCTGAGTTTGAGCAATCTGGGGTGTCTGGTAAGTCGTTTAACTATTC
	Cartrema_americana	TGCGAGGCTGATGGCTGAGTTTGAGCAATCTGCGGAGTCGGGTAAGTCGTTTAACTAT--
	Chengiodendron_marginatus	TGCGAGGCTGATGGCTGAGTTTGAGCAATCTGCGGAGTCGGGTAAGTCGTTTAACTAT--
	Chionanthus_aff_brassii	TGCGAGGCTGCTGGCTGAGTTGGAGCAATCTGYGGAGTTGGGTAAGTCGTTTAACAAT--
	Chionanthus_aff_ramiflorus	TGCGAGGCTGATGGCTGAGTTTGAGCAATCTGCGGAGTCTGGTAAGTCGTTTAAYTAT--
	Chionanthus_aff_thorelii	TGCGAGGCTGATGGCTGAGTTTGAGCAATCTGCGGAGTTGGGTAAGTCGTTTAGCTAT--
	Chionanthus_aff_trichotomus	TGCGAGGCTGATGGCTGAGTTTGAGCAATCTGCGGAGTCGGGTAAGTCCTTTAACTAC--
	Chionanthus_domingensis	TGCGAGGCTGATGGCTGAGTATGAGCAATCTGCGGAGTCGGGTAAGTCCTTTAACTAC--
	Chionanthus_ligustrinus	??????????????????????????????????????????TAAGTCGTTTAACTAT--
	Chionanthus_parkinsonii	TGCGAGGCTGATGGCCGAGTTTGAGCACTCTGCGGAGTCGGGTAAGTCGTTTAACYAT--
	Chionanthus_retusus	TGCGAGGCTGATGGCTGAGTTTGAGCAATCTGCGGAGTCGGG---GTCGTTTAACTAT--
	Chionanthus_rupicolus	TGCGAGGCTGATGGCTGAGTTTGAGCAATCTGCGGAGTCGGGTAAG????????????--
	Chionanthus_virginicus	TGCGAGGCTGATGGCTGAGTTTGAGCAATCTGCGGAGTCGGGYAAGTCGCTTAACTAT--
	Chrysojasminum_fruticans	TGCGAAGCTGATGGCTGAGTTTGAGCAATCTGAGGAGTCTGGTAA---CTATAA------
	Comoranthus_obconicus	TGCAAGGCTGATGGCTGAGTTTGAGCAATCTGCGGAGTCTGGTAAGTCGTTTAACTAT--
	Dimetra_craibiana	TGCAAGGTTGCTAGCTGAATTCGAGCAATCAGGTGAGTCTAATAAGTCGTTTAACTATTC
	Fontanesia_fortunei	TGCCAGGCTGATGGCTGAGTTTGAGCAATCTGGT??????????????????????????
	Forestiera_angustifolia	TGCGAGGCTGATGGCTGAGTTTGAGCAATCTGCGGAGTCGAATAAGTCGTTTAACTAT--
	Forestiera_isabelae	TGCGAGGCTGATGGCTGAGTTTGAGCAATCTGCGGAGTTGGGTAAGTCGTTTAACTAT--
	Forestiera_pubescens_pubescens	TGCGWGGCTGATGGCTGAGTTTGAGCAATCTGCGGAGTCGGGTAAGTCGTTTAAATAT--
	Forsythia_x_mandschurica	TGCGAGGCTGATGGCTGAGTTTGAGCAATCTGGGGTGTCTGGTAAGTCGTTTAACTATTC
	Fraxinus_americana	TGCGAGGCTGATGGCTGAGTTTGAGCAATCTGCGGAGTCGGGTAAGTCGTTTAACTAT--
	Fraxinus_angustifolia	TGCGAGGCTGATGGCTGAATTTGAGCAATCTGCGGAGTCGGGTAAGTCGTTTAACTAT--
	Fraxinus_ornus	TGCGAGGCTGATGGCTGAATTTGAGCAATCTGCGGAGTCTGGTAAGTCGTTTAACTAT--
	Fraxinus_quadrangulata	?????????????????????????????????????????????????TTTAACTAT--
	Fraxinus_xanthoxyloides	????????????????????????????????????????????????GTTTAACTAT--
	Haenianthus_salicifolius	TGCGAGGCTGATGGCTGAGTTTGAGCAATCTGCGGAGTCGGGTAAGTCGTTTAACTAT--
	Hesperelaea_palmeri	TGCGAGGCTGATGGCTGAGTTTGAG??????????AGTCGGGTAATTCGTTTAACTAT--
	Jasminum_didymum	CGCGAGGCTGATGGCTGAGTTTGAGCAATCTGAGGAATCTGGTAA---CTATTC------
	Jasminum_lanceolaria	TGCGAGGCTGATGGCTGAGTTTGAGCAATCTGAGGAATCTGGCAA---CTATTC------
	Jasminum_nummularifolium	TGCGAGGCTGATGGCTGAGTTTGAGCAATCTGAGGAATCTGGTAA---CTATTC------
	Jasminum_pauciflorum	TGCGAGGCTGATGGCCGAGTTTGAGCAATCTGAGGAATCTGGTAA---CTATTC------
	Ligustrum_lucidum	TGCGAGGCTGATGGCTGAGTTTGAGCAATCTGCGGAGTCTGGCAAGTCGTTTAACTTT--
	Ligustrum_ovalifolium	TGCGAGGCTGATGGCTGAGTTTGAGCAATCTGCGGAGTCTGGCAAGTCGTTTAACTTT--
	Menodora_integrifolia	TGCGAAGCTGATGGCTGAGTTCGAGCAATCCAAGGAATCGGGTAA---CTGTTC------
	Myxopyrum_nervosum	????????????????????????????????????????????????????????????
	Myxopyrum_smilacifolium	???????????????????TTTGAGCAATCTGGTGAGTCCGGTAAGTCGTTTAACTATTC
	Nestegis_cunninghamii	TGCGAGGCTGA???????????????????????????????????????????????--
	Nestegis_sandwicensis	TGCGAGGCTGATGGCTGAGTTTGAGCAATCTACGGAGTCGGGT???????????CTAT--
	Noronhia_emarginata	TGCGAGGCTGATGGCTGAGTTTGAGCAATCTGCGGAGTCGGGTAAGTCGTTTAACTAA--
	Noronhia_lowryi	TGCGAGGCTGATGGCTGAGTTTGAGCAATCTGCGGAGTCGGGTAAGTCGTTTAACTAT--
	Noronhia_nilotica	TGCGAGGCTGATGGCTGAGTTTGAGCAATCTGCGGAGTCGGGTAAGTCGTTTAACTAT--
	Noronhia_peglerae	TGCGAGGCTGATGGCTGAGTTTGAGCAATCTGCGGAGTCGGGTAAGTCGTTTAACTAT--
	Notelaea_longifolia	TGCGAGGCTGATGGCTGAGTTTGAGCAATCTKCGGAGTCGGGTAAGTCGCTYAACTAT--
	Nyctanthes_arbor_tristis	TGCGAGGCTGATGGCTGAGTTYGAGCAATCAGGTGAGTCTAGWRAGTCGTTTAACTATTC
	Olea_europaea_laperrinei	TGCGAGTCTGATGGCTGCGTTTGAGCAATCTGCGGAGTCGAGTAAGTCGTCTAACTAT--
	Olea_javanica	TGCGAGGCTGATGGCTGAGTTTGAGCAATCTGCAGAGTCGGGTAAGTCGTTTAACTAT--
	Olea_lancea	TGCGAATCTGATGGCTGCGTTTGAGGAATCTGCGGAGTCGGGTAAGTCGTCTAACTAT--
	Olea_paniculata	???????????????????????????????????AGTCGGGCAAGTCGTCTAACTAT--
	Osmanthus_armatus	TGCGAGGCTGATGGCTGAGTTTGAGCAATCTGCGGAGTCGGGTAAGTCGCTTAACTAT--
	Osmanthus_austrocaledonicus	TGCGAGGCTGATGGCTGAGTTTGAGCAATCTGCGGAGTCGGGTAAGTCGCTAAACTAT--
	Osmanthus_decorus	TGCGAGGCTGATGGCTGAGTTTGAGCAATCTGCGGAGTCGGGTAAGTCG?????????--
	Phillyrea_angustifolia	TGCGAGGCTGATGGCTGAGTTTGAGCAATCTGCGGAGTCGGGTAACTCGCTTAACTAT--
	Picconia_excelsa	TGCGATGTTGATGGCTGAGTTTGAGCAATCTACGGAGTCGGGTAAGTCGCTTAACGAT--
	Priogymnanthus_hasslerianus	TGCGAGGCTGATGGCTGAGTTTGAGCAATCTGCGGAGTCGAGTAAGTCGTTTAACTAT--
	Schrebera_swietenioides	TGCGAGGCTGATGGCTGAGTTTGAGCAATCTGCGGAG---AGTAAGTCGTTTAACTAT--
	Schrebera_trichoclada	TGCAAGGCTGATGGCTGAGTTTGAGCAATCTGCGGAGTCTGGTAAGTCATTTAACTAT--
	Syringa_persica	TGCGAGGCTGATGGCTGAGTTTGAGCAATCTGCGGAATCTGGTAAGTCGTTTAACTTT--
	Syringa_pubescens_microphylla	TGCGAGGCTGATGGCTGAGTTTGAGCAATCTGCGGAGTCTGGTAAGTCGTTTAACTTT--
	Syringa_tomentella_yunnanensis	TGCGAGGCTGATGGCTGAGTTTGAGCAATCTGCGGCATCTGGTAAGTCGTTTAACTTT--
	Syringa_vulgaris	?GCGAGGCTGATGGCTGAGTTTGAGCAATCTGCGGAGTCTGGTAAGTCGTTTAACTTA--
	Solanum_lycopersicum	AAAATCTGTTCTTTTTCCACCACATGAAG---CTAATGAAGAAGAAATCACTTCTTATCT
	Capsicum_annuum	AAAATCAGTGCCTTATGCACCAGAAGATG---CTAATGAAGAAGAAATCACTGCTTATCT
	Avicennia_marina	AAAATCAGTTTCCCATGCACCACAGACTTTGAGTACTG--GAGCAAATGATTGCTTATTT
	Sesamum_indicum	TAAATCAGTTCC---TGAGTCGCAGATTCCAAGTACTGAAGAGCAAATGATCGCTTATTT
	Abeliophyllum_distichum	AAGATCAGTTTTTAATGCGCCACAGATTTTGAGTACTGAAGAACAGATGTCTGTTTATTT
	Cartrema_americana	-------GTTTTT??????????????TTTGAGTACCGAGGAACAGGTGTCTGTTTATTT
	Chengiodendron_marginatus	-------GTTTTTCATGCGCCACAGATTTTGAGTACCGAGGAACAGGTGTCTGTTTATTT
	Chionanthus_aff_brassii	-------GTTTTTCACGGGCCACAGATTTCGAGTACCGAGGAACAGGTGTCTGTTTATTT
	Chionanthus_aff_ramiflorus	-------GTTTTTCACGCGCCACAGATTTTGAGTACCGAGGAACAAGTGTCTGTTTATTT
	Chionanthus_aff_thorelii	-------GTTTTTCACGCGCCACAGATTTTGAGTACCGAGGAACAGTTGTCTGTTTATTT
	Chionanthus_aff_trichotomus	-------GTTTTTCATGCGCCACAGATTTTGAGTGCCGAGGAACAGGTGTCTGTTTATTT
	Chionanthus_domingensis	-------GTTTTTSATGCGCCACAGATTTTGAGTGCCGAGGAACAGGTGTCTGTTTATTT
	Chionanthus_ligustrinus	-------GTTTTTCATGCGCCACAGATTTTGAATACTGAGGAACAGATGTCTGTTTATTT
	Chionanthus_parkinsonii	-------GTTTTTCATGCGCCACAGATTCTGAGTACCGAGGAACAGGTGTCTGTTTATTT
	Chionanthus_retusus	-------GTTTTTCATGCGCCACAGATTTTGAGTACCGAGGAACAGGTGTCTGTTTATTT
	Chionanthus_rupicolus	-------?????????????????????????????????????????????????????
	Chionanthus_virginicus	-------GTTTTTCATGCGCCACAGATTTTGAGTACCGAGGAACAGGTGTCTGTTTATTT
	Chrysojasminum_fruticans	------------AAATGAGCCACATATTTTGACCACTGAGGAACAGGTATCTGTTTATTT
	Comoranthus_obconicus	-------GCTTTTAATGCGCCACAGATTTTAAATACTGAGGAACAGATGTCTGTTTATTT
	Dimetra_craibiana	GAGATCGGTTTTTAATGCTYCACGCTCTATCAGTACTGAAGRGGAGATGTGTGCTTATTT
	Fontanesia_fortunei	?????CAGTTTTTCATGCGCCGCAGATTTTGAGTACTGAGGAACAGATGTCTGCTTATTT
	Forestiera_angustifolia	-------GTTTTTCATGCGCCWCAGATTTTGAGTACTGAGGAACAGATGTCTGTTTATTT
	Forestiera_isabelae	-------GTTTTCCATGCGCCACAGATTTTGAGTACTGAGGAACAGATGTCTGTGTATTT
	Forestiera_pubescens_pubescens	-------GTTTTTCATGCGCCACAGATTTTGAGTACTGAGGAACAGATGTCTGTTTATTT
	Forsythia_x_mandschurica	AARATCAGTTTTTAATGCGCCGCGGATTTTGAGTACTGAAGAACAGATGTCTGTTTATTT
	Fraxinus_americana	-------GTTTTTCATGCGCCACAGATTTTAAGTACTGAGGAACAGATGTCTGTTTATTT
	Fraxinus_angustifolia	-------GTTTTTCATGCGCCACAGATTTTGAGTACTGAGGAACAGATGTCTGTTTATTT
	Fraxinus_ornus	-------GTTTTTCATGCGCCACAGATTTTGAGTACTGAGGAACAGATGTCTGTTTATTT
	Fraxinus_quadrangulata	-------GTTTTTCATGCGCCACAGATTTTGAGTACTGAGGAACAGATGTCTGTTTATTT
	Fraxinus_xanthoxyloides	-------GTTTTTCATGCGCCACAGATTTTGAGTACTGAGGAACAGATGTCTGTTTATTT
	Haenianthus_salicifolius	-------GTTTTTCATGCGCCACAGATTTTGAGTATCGAGGAACAGGTGTCTGTTTATTT
	Hesperelaea_palmeri	-------GTTTCTCATKMGCCACAGATTTTGAGTACTGAGGAACAGATGTCTGTTTATTT
	Jasminum_didymum	------------AAATGACCCACAGAATTTAACTACCGACGAACAGGTATCTGTTTACTT
	Jasminum_lanceolaria	------------AAATGAACCACAGAATTTAACTACCGAAGAACAGGTATCTGTTTACTT
	Jasminum_nummularifolium	------------AAATGACCCACAGAATTTAACTACCGACGAACAGGTATCTGTTTACTT
	Jasminum_pauciflorum	------------AAATGACCCACAGAATTTAACTACCGACGAACAGGTATCTGTTTACTT
	Ligustrum_lucidum	-------GTTTTTAATGCATCACAGAATTTGAGTACAGAGGAACAGA?????????????
	Ligustrum_ovalifolium	-------GTTTTTAATGCATCACAGAATTTGAGTACTGAGGAACAGATATCTGTTTATTT
	Menodora_integrifolia	------------AAACAACCCAGAAATTTTAACCATCGAAGAACAGGTATCTGTTTATTT
	Myxopyrum_nervosum	????????????????????????????????????????????????????????????
	Myxopyrum_smilacifolium	AAAATCAGTTTTTTATGYTCCACAGATTTTGAGTACTGAAGAGCAGATGTCTGTTTATTT
	Nestegis_cunninghamii	-------??????????CGCCACAGATTTTGAGTACCGAGGAACAGGTGTCTGTTTATTT
	Nestegis_sandwicensis	-------GTTTTTCATGCGCCACAGATTTTGAGTACCGAGGAACAGGTGTCTGTTTATTT
	Noronhia_emarginata	-------GTTTTTCATGCGCCACAGATTTTGAGTACCGAGGAACAGGTGTCTGTTTATTT
	Noronhia_lowryi	-------GTTTTTCATGCGCCACAGATTTTGAGTACCGAGGAACAGGTGTCTGTTTATTT
	Noronhia_nilotica	-------GTTTTTCATGCGCCACAGATTTTGAGTACCGAGGAACAGGTGTCTGTTTATTT
	Noronhia_peglerae	-------GTTTTTCCTGCGCCACAGATTTTGAGTACCGAGGAACAGGTGTCTGTTTATTT
	Notelaea_longifolia	-------GTTTTTCATGCGCCACAGATTTTGAGTACCGAGGAACAGGTGTCTGTTTATTT
	Nyctanthes_arbor_tristis	AAGATCRGTTTTTAATGMGCCACAYACTTTGAGTACTGAAGAGCAGATGTCTGCTTATTT
	Olea_europaea_laperrinei	-------GCTTTTCATGCGCCACAGATTTTGAGTACCGAGGAACAGGTGTCTGTTTATTT
	Olea_javanica	-------GTTTTTCATGCGCCACAGATTTTGAGTACGGAGGAACAGGTGTCTGTTTATTT
	Olea_lancea	-------GTTTTTCATGCGCCACAGATTTTGAGTACCGAGGAACAGGTGTCTGTTTATTT
	Olea_paniculata	-------GTTTTTCATGCGCCACAGAATTTGAGTACCGAGGAACAGGTGTCTGTTTATTT
	Osmanthus_armatus	-------GTTTTTCATGCGCCACAGATTTTGAGTACCGAGGAACAGGTGTCTGTTTATTT
	Osmanthus_austrocaledonicus	-------GTTTTTCATGCGCCACAGATTTTGAGTACCGAGGAACAGGTGTCTGTTTATTT
	Osmanthus_decorus	-------??????????????AGAGATTTTGAGTACCGAGGAACAGGTGTCTGTTTATTT
	Phillyrea_angustifolia	-------GTTTTTCATGCGYCACAGATTTTGAGTACCGAGGAACAGGTGTCTGTTTATTT
	Picconia_excelsa	-------GTTTTTCATGCGCCACAGATTTTGAGTACCGAGGAGCAGGTGTCTGTTTATTT
	Priogymnanthus_hasslerianus	-------GTTTCTCATGCGCCACAGATTTTGAGTGCTGAGGAACAGATGTCTGTTTATTT
	Schrebera_swietenioides	-------GTTATTAATGCGCCACAGATTTTGAGTACTGAGGAACAGATGTCAGTTTATTT
	Schrebera_trichoclada	-------GTTTTTAATGCGCCACAGATTTTGAGTACTGAGGAACAGATGTCTGTTTATTT
	Syringa_persica	-------GTTTTTAATACGTCACAGATTTTGAGTACTGAGGAACGGATATCTGTTTATTT
	Syringa_pubescens_microphylla	-------GTTTTTAATGCGTCACAGAATTTGAGTACTGAGGAACAGATGTCTGTTTATTT
	Syringa_tomentella_yunnanensis	-------GTTTTTAATGCGTCACAGAATTTGAGTACTGAGGAACAGATGTCTGTTTATTT
	Syringa_vulgaris	-------GATTTTAATGCGTCACAGATTTTGAGTACTGAGGAACAGATGTCTGTTTATTT
	Solanum_lycopersicum	TTCAAGAATTCAAAGGGGTGGGCTTGTTCAACCATTTGGGTGTATGGTCGCTATTGAGGA
	Capsicum_annuum	TTCAAGAATTCAAAGGGGTGGTCTCGTCCAGCCATTTGGTTGTATGGTTGCTATCGAGGA
	Avicennia_marina	GTCTAAAATCCAGAGGGGTGGGCTAGTGCAGCCGTTTGGGCGTATGCTTGCAATTGGAGA
	Sesamum_indicum	ATCAAAAATCCAGAGGGGTGGCCTTGTGCAGCCCTTTGGTTGTTTGCTTGCAATTGAGGA
	Abeliophyllum_distichum	ATCAAGAATTCAGAGGGGTGGCCTTTTGCAACCCTWTGGTTGTATGCTTGCTATTGAKGA
	Cartrema_americana	ATCAAGAATCCAGAGGGGTGGTCTTGTGCAACCCTTTGGTTGTATGCTTGCTATCGAGGA
	Chengiodendron_marginatus	ATCAAGAATCCAGAGGGGTGGTCTTGTGCAACCCTTTGGTTGTATGCTTGCTATCGAGGA
	Chionanthus_aff_brassii	AGCTAGAATCCAGAGGGGTGGTCTTGTGCAACCCTTTGGTTGTATGCTTGCTATCGAGGA
	Chionanthus_aff_ramiflorus	ATCAAGAATCCAGAGGGGTGGTCTTGTGCAACCTTTTGGTTGTATGCTTGCTATCGAGGA
	Chionanthus_aff_thorelii	ATCAAGAATCCAGAGGGGTGGTCTTGTGCAACCCTTTGGTTGTATGCTTGCTATCGAGGA
	Chionanthus_aff_trichotomus	ATCAAGAATCCAGAGGGGTGGTCTTGTGCAACCCTTTGGTTGTATGCTTGCTATCGAGGA
	Chionanthus_domingensis	ATCAAGAATCCAGAGGGGTGGTCTTGTGCAACCCTTTGGTTGTATGCTTGCTATCGAGGA
	Chionanthus_ligustrinus	ATCAAGAATCCAGAGGGGTGGTCTTGTGCAACCCTTTGGTTGTATGCTTGCTATCGAGGA
	Chionanthus_parkinsonii	ATCAAGRATCCAGAGGGGTGGTCTTGTGCAACCCTTTGGTTGTATGCTTGCTATCGAGGA
	Chionanthus_retusus	ATCAAGAATCCAGAGGGGTGGTCTTGTGCAACCCTTTGGTTGTATGCTTGCTATCGAGGA
	Chionanthus_rupicolus	???????????AGAGGGGTGGTCTTTTGCAACCCTTTTGTTGTATGCTTGCTATCGAGGA
	Chionanthus_virginicus	ATCAAGAATCCAGAGGGGTGGTCTTGTGCAACCCTTTGGTTGTATGCTTGCTATCGAGGA
	Chrysojasminum_fruticans	ATCAAGAATTCAGAGGGGTGGTCTCGTCCAACCCTTTGGTTGTATGCTTGCTATTGAGGA
	Comoranthus_obconicus	ATCAAGAATCCAGAGGGGTGGTCTTGTGCAATCGTTTGGTTGTATGCTTGCTATTGAGGA
	Dimetra_craibiana	ATCGAGAATCCAAAGGGGTGGCCTTGTGCAACCCTTTGGTTGTATGCTTGCTATTGAAGA
	Fontanesia_fortunei	ATTAAGAATTCAGAGGGGTGGTCTTGTGCAACCCTTTGGTTGTATGCTGGTTATTGAGGA
	Forestiera_angustifolia	ATCAAGAAYCCAGAGGGGTGGTCTTGTGCAACCCTTTGGTTGTATGCTTGCTATCGAGGA
	Forestiera_isabelae	ATCAAGAATCCAGAGGGGTGGTCTTGTGCAACCATTTGGTTGTATGCTTGCTATCGAGGA
	Forestiera_pubescens_pubescens	ATCAAGAATACAGAGGGGTGGTCTTGTGCAACCCTTTGGTTGTATGCTTGCTATCGAGGA
	Forsythia_x_mandschurica	ATCAAGAATTCAGAGGGGTGGCCTTGTGCAACCCTTTGGTTGTATGCTTGCTATTGAGGA
	Fraxinus_americana	ATCAAGAATCCAAAGGGGTGGTTTTGTGCAACCCTTTGGTTGTATGCTTGCTATTGAGGT
	Fraxinus_angustifolia	ATCAAGAATCCAGAGGGGTGGTTTTGTGCAACCCTTTGGTTGTATGCTT???????????
	Fraxinus_ornus	ATCAAGAATCCAAAGGGGTGGTTTTGTGCAACCCTTTGGTTGTATGCTTGCTATTGAGGA
	Fraxinus_quadrangulata	ATCAAGAATCCAAAGGGGTGGTTTTGTGCAACCCTTTGGTTGTATGCTTGCTATTGAGGA
	Fraxinus_xanthoxyloides	ATCAAGAATCCAGAGGGGTGGTTTTGTGCAACCCTTTGGTTGTATGCTTGCTATTGAGGA
	Haenianthus_salicifolius	ATCAAGAATCCAGAGGGGTGGTCTTGTGCAACCCTTCGGTTGTATGCTTGCTATCGAGGA
	Hesperelaea_palmeri	ATCAAGAATCCAGAGGGGTGGTCTTGTGCAACCCTTTGGTTGTATGCTTGCTATMGAGGA
	Jasminum_didymum	ATCAAGAATTCAGAGGGGTGGTCTCGTTCAACCGTTTGGTTGTATGTTTGCTATTGACGA
	Jasminum_lanceolaria	ATCAAGAATTCAGAGGGGTGGTCTCGTTCAACCCTTTGGTTGTATGTTTGCTATTGAGGA
	Jasminum_nummularifolium	ATCAAGAATTCAGAGGGGTGGTCTCGTTCAACCCTTTGGTTGTATGTTTGCTATTGACGA
	Jasminum_pauciflorum	ATCAAGAATTCAGAGGGGTGGTCTCGTTCAACCCTTTGGTTSTATGTTTGCTATTGAGGA
	Ligustrum_lucidum	??????????????????????????TGCAACCCTTTGGTTGTATGCTCGCTGCTGAGGA
	Ligustrum_ovalifolium	ATCAAGAATTCAGAGGGGTGGTCTTGTGCAACCCTTTGGTTGTATGCTCGCTACTGAGGA
	Menodora_integrifolia	ATCAAGAATTCAAAGGGGTGGTCTTGTTCAACCCTTTGGTTGTCTGCTTGCAATTGAAGA
	Myxopyrum_nervosum	????????????????????????????????????????????????????????????
	Myxopyrum_smilacifolium	GTCAAGAATTCAGAGGGGTGGCCTTGTGCAGCC???????????????????????????
	Nestegis_cunninghamii	ATCAAGAATCCAGAGGGGTGGTCTTGTGCAACCCTTTGGTTGTATGCTTGCTATCGAGGA
	Nestegis_sandwicensis	ATCAAGAATCCAGAGGGGTGGTCTTGTGCAACCCTTTGGTTGTATGCTTGCTATCGAGGA
	Noronhia_emarginata	ATCAAGAATCCAGAGAGGTGGTCTTGTGCAACCATTTGGTTGTATGCTTGCTTTCGAGGA
	Noronhia_lowryi	ATCAAGAATCCAGAGGGGTGGTCTTGTGCAACCCTTTGGTTGTATGCTTGCTATCGAGGA
	Noronhia_nilotica	ATCAAGAATCCAGAGGGGTGGTCTTGTACAACCCTTTGGTTGTATGCTTGCTATCGAGGA
	Noronhia_peglerae	ATCAAGAATCCAGAGGGGCGGTCTTGTGCAACCCTTTGGTTGTAT???????????????
	Notelaea_longifolia	ATCAAGAATCCAGAGGGGTGGTCTTGTGCAACCCTTYGGTTGTATGCTTGCTATCGAGGA
	Nyctanthes_arbor_tristis	ATCAAGAATTCAGAGGGGTGGCCTTGTGCAACCCTTTGGTTGTATGCTTGCTATTGAAGA
	Olea_europaea_laperrinei	ATCAAGAATCCAGAGGGGTGGTCTTGTGCAACCCTTTGGTTGTATGCTTGCTATCGAGGA
	Olea_javanica	ATCTAGAATCCAGAGGGGTGGTCTT???????????????????????????????????
	Olea_lancea	ATCAAGAATCCAGAGGGGTGGTCTTGTGCAACCCTTTGGTTGTATGCTTGCTATCGAGGA
	Olea_paniculata	ATCAAGAATCCAGAGGGGTGGTCTT???????????????????????????????????
	Osmanthus_armatus	ATCAAGAATCCAGAGGGGTGGTCTTGTGCAACCCTTTGGTTGTATGCTTGCTATCGAGGA
	Osmanthus_austrocaledonicus	ATCAAGAATCCAGAGTGGTGGTCTTGTGCAACCCTTTGGTTGTATGCTTGCTATCGAGGA
	Osmanthus_decorus	ATCAAGAATCCAGAGGGGTGGTCTTGTGCAACCCTTTGGTTGTATGCTTGCTATCGAGGA
	Phillyrea_angustifolia	ATCAAGAATCCAGAGGGGTGGTCTTGTGCAACCCTTTGGTTGTATGCTTGCTATCGAGGA
	Picconia_excelsa	ATCAAGAATCCAGAGGGGTGGTCTTGTGCAACCCTTTGGTTGTATGCTTGCTATCGAGGA
	Priogymnanthus_hasslerianus	ATCAAGAATCCAGAGGGGTGGTCTTGTGCAACCCTTTGGTTGTATGCTTGCTATCGAGGA
	Schrebera_swietenioides	ATCAAAAATCCAGAGGGGTGGTCTTGTGCAACCGTTTGGATGTATGCTTGCTATTGAGGA
	Schrebera_trichoclada	ATCAAGAATCCAGAGGGGAGGTCTTGTGCAATCGTTTGGTTGTATGCTTGCTATTGAGGA
	Syringa_persica	ATCAAGAATTCAGAGGGGTGGTCTTGTGCAACCCTTTGGTTGTATGCTCGCTATTGAGGA
	Syringa_pubescens_microphylla	ATCAAGAATTCAGAGGGGTGGTCTTGTGCAACCCTTTGGTTGTATGCTCGCTATTGAGGA
	Syringa_tomentella_yunnanensis	ATCAAGAATTCAGAGGGGTGGTYTTGTGCAACCCTTTGGTTGTATGCTCGCTATTGAGGA
	Syringa_vulgaris	ATCAAGAATTCAGAGGGGGGGTCTTGTGCAACCCTTTGGTTGTATGCTCGCTATTGAGGA
	Solanum_lycopersicum	ACCCACTTTCAAGATTATAGGTTATAGTGAGAATTGCTATGATATGTTGGGTTTTAAGCC
	Capsicum_annuum	ACCCAGTTTCAAGATTATTGGTTATAGTGAGAACTGCTTTGATATGTTGGGTTTAAAGA-
	Avicennia_marina	GCCTAATTTTAAAATCATAGGATATAGTGAGAATTGCTTTGATATGTTGGGTTTGAAGAG
	Sesamum_indicum	GCCCAATTTTAGTATCACAGCTTATAGTGAGAATTGCTTTGATATGCTGGGTTTGAAGAG
	Abeliophyllum_distichum	ACCCACTTTTAAAATCATTGCTTATAGTGAGAATTGTTTTGATATGCTGGGGTTGAAGAA
	Cartrema_americana	ATCCACTTTTAAAATCATAGCTTATAGTGAGAATTGTTTTGATATGTTGGGGTTGAAGAA
	Chengiodendron_marginatus	ATCCACTTTTAAAATCATAGCTTATAGTGAGAATTGTTTTGATATGTTGGGGTTGAAGAA
	Chionanthus_aff_brassii	ATCCACTTTTAGAATCATAGCTTATAGTGAGAATTGTTTTGATATGTTGGGGTTGAAGAA
	Chionanthus_aff_ramiflorus	ATCCACTTTTAAAATCATAGCTTATAGTGAGAATTGTTTTGATATGTTGGGGTTGAAGAA
	Chionanthus_aff_thorelii	GTCCACTTTTAAAATCATAGCTTATAGTGAGAATTGTTTTGATATGTTGGGGTTGAAGAA
	Chionanthus_aff_trichotomus	ATCCACTTTTAAAA??????????????????????????????????????????????
	Chionanthus_domingensis	ATCCACTTTTAAAATCATAGCTTATAGTGAGAATTGTTTTGATATGTTGGGGTTGAAGAA
	Chionanthus_ligustrinus	ATCTACTTTTAAAATCATAGCTTA????????????????????????????????????
	Chionanthus_parkinsonii	ATCCACTTTTAAAATCATAGCTTATAGTGARAATTGTCTTGATATGTTGGGGTTGAAGAA
	Chionanthus_retusus	ATCCACTTTTAAAATCATAGCTTACAGTGAGAATTGTTTTGATATGTTGGGGTTGAAGAA
	Chionanthus_rupicolus	ATCCACTTTTAAAATCATAGCTTATAGTGAGAATTGTTTTGATATGTTGGGGTTGAAGAA
	Chionanthus_virginicus	ATCCACTTTTAAAATCATAGCTTATAGTGAGAATTGTTTTGATATGTTGGGGTTGAAGAA
	Chrysojasminum_fruticans	ACCCACATTCAAAATCATAGCTTATAGTGAGAATTGTTTTGATATGTTGGGGTTAAAGAA
	Comoranthus_obconicus	ATTTACCTTTAAAATCATAGCTTATAGTAAGAATTGTTTTGATATGCTGGGGTTGAAGAW
	Dimetra_craibiana	ATCGAGTTTTAAAATTGTTGCTTATAGTGAAAATTGTTTCGATATGTTGGGCTTGAAGAA
	Fontanesia_fortunei	ACCCACTTTTAAAATCATAGCTTATAGTGAGAATTGTTTTGATATGTTGGGGTTGAAGCA
	Forestiera_angustifolia	ATCTACTTTTAAAATCATAGCTTATAGTGAGAATTGTTTTGATATGTTGGGGTTGAAGAA
	Forestiera_isabelae	ATCAACTTT???????????????????????????????????????????????????
	Forestiera_pubescens_pubescens	ATCTACTTTTAAAATCATAGCTTATAGTGAGAATTGTTTTGATATGTTGGGGTTTAAGAA
	Forsythia_x_mandschurica	TCCCACTTTTAAAATCATTGCTTATAGTGAGAATTGTTTTGATATGTTGGGGTTGAAGAA
	Fraxinus_americana	ATCCACTTTTAAAATCATAGCTTATAGTGAGAATTGTTTTGATAGGGTGGG?????????
	Fraxinus_angustifolia	??????????????????????????????GAATTGTTTTGATATGTTGGGGTTGAAGAA
	Fraxinus_ornus	ATCCACTTTTAAAATCATAGCTTATAGTGAGAATTGTTTTGATATGTTGGGGTTGAAGAA
	Fraxinus_quadrangulata	ATCCACTTTTAAAATCAAAGCTTATAGTGAGAATTGTTTTGATATGTTGGGT????????
	Fraxinus_xanthoxyloides	ATCCACTTTTAAAATCATAGCTTATAGTGAGAATTGTTTTGATATGTTGGGGTTGAAGAA
	Haenianthus_salicifolius	ATCCACTTTTAAAATAATAGCTTATAGTGAGAATTGTCTTGATATGTTGGSGTTGAAGAA
	Hesperelaea_palmeri	ATCTACTTTTAAAATCATAGCTTATAGTGAGAATTGTTTTGATATGTTGGGGTTGAAGAA
	Jasminum_didymum	ACCCACGTTCAAAATCATAGCTTATAGTGAAAATTGCTTTGATATGTTGGGTTTGAAGAA
	Jasminum_lanceolaria	ACCCACATTCAAAATCATAGCTTATAGTGAAAATTGCTTTGATATGTTGGGTTTGAAGAA
	Jasminum_nummularifolium	ACCCACATTCAAAATCATAGCTTATAGTGAAAATTGCTTTGATATGTTGGGTTTGAAGAA
	Jasminum_pauciflorum	ACCCACATTCAAAATCATAGCTTATAGTGAAAATTGCTTTGATATGTTGGGTTTGAAGAA
	Ligustrum_lucidum	ATCCACTTTTAAAATCATAGCTTATAGTGAGAATTGTTTTGATATGTTGGGGTTGAAGAA
	Ligustrum_ovalifolium	ATCCACTTTTAAAATCATAGCTTATAGTGAGAATTGTTTTGATATGTTGGGGTTGAAGAA
	Menodora_integrifolia	ATCCACATTCAAAATTATAGCTTATAGTGAAAATTGCTTCGATATGTTGGGTTTGAAGAT
	Myxopyrum_nervosum	???????????????????????????????????????????????TGGGTTTGAAGAA
	Myxopyrum_smilacifolium	????????????????????????????????????????????????????????????
	Nestegis_cunninghamii	ATCCACTTTTAAAATCATAGCTTATAGTGAGAATTGTTTTGATATGTTGGGGTTGAAGAA
	Nestegis_sandwicensis	ATCCACTTT????????????????????AGAATTGTTTTGATATGTTGGGGTTGAAGAA
	Noronhia_emarginata	ATCCACTTTTAAAATCATAGCTTATAGTGAGAATTGCCTTGATATGTTGGGTTTGAAGAA
	Noronhia_lowryi	ATCCACTTTTAAAATCATAGCTTATAGTGAGAATTGCCTTGATATGTTGGGTTTGAAGAA
	Noronhia_nilotica	ATCCACTTTTAAAATCATAGCTTATAGTGAGAATTGCCTTGATATGTTGGGTTTGAAGAA
	Noronhia_peglerae	??????????????????????????????????????????????TTGGGTTTGAAGAA
	Notelaea_longifolia	ATCCACTTTTAAAATCATAGCTTATAGTGAGAATTGTTTTGATATCTTGGGGTTGAAGAA
	Nyctanthes_arbor_tristis	RTCCAGTTTTAAAATCATTGCTTATAGTGAGAATTGTTTTGATATGTTGGGTTTGAAGAA
	Olea_europaea_laperrinei	ATCCACTTTTAAAATCATAGCTTATAGTGAGAATTGTTTTGATATGTTGGGTTTGAAGAA
	Olea_javanica	???????????????????????????????????????????????TGGGGTTGAAAAA
	Olea_lancea	ATCCACTTTTAAAATCATAGCTTATAGTGAGAATTGTTTTGATATGTTGGGGTTGAAGAA
	Olea_paniculata	????????????????????????????????????????????????????????????
	Osmanthus_armatus	ATCCACTTTTAAAATCATAGCTTATAGTGAGAATTGTTTTGATATGTTGGGGTTGAAGAA
	Osmanthus_austrocaledonicus	ATCCACTTTTAAAATCATAGCTTATAGTGAGAATTGTTTTGATATGTTGGGGTTGAAGAA
	Osmanthus_decorus	ATCCACTTTTAAAATCATAGCTTATAGTGAGAATTGTTTTGATATGTTGGGGTTGAAAAA
	Phillyrea_angustifolia	ATCCACTTTTAAAATCATAGCTTATAGTGAGAATTGTTTTGATATGTTGGGGTTGAAGAA
	Picconia_excelsa	ATCCACTTTTAAAATCATAGCTTATAGTGAGAATTGTTTTGATATGTTGGGGTTGAAGAA
	Priogymnanthus_hasslerianus	ATCTACTTTTAAAGTCATAGCTTATAGTGAGAATTGTTTTGATATGTTGGGGTTGAAGAA
	Schrebera_swietenioides	ATCCAATTTTAAAATTATAGCTTATAGTGAGAATTGTTCTGATATGTTGGGGTTGAAGAA
	Schrebera_trichoclada	ATCAACCTTTAAAATCATAGGTTACAGTGAGAATTGTTT??ATATGCTGGGGTTGACGAA
	Syringa_persica	ATCCACTTTTAAAATCATAGCTTATAGTGAGAATTGTTTTGATATGTTGGGGTTGAAGAA
	Syringa_pubescens_microphylla	ATCCACTTTTAAAATCATAGCTTATAGTGAGAATTGTTTTGATATGTTGGGGTTGAAGAA
	Syringa_tomentella_yunnanensis	ATCCACTTTTAAAATCRTAGCTTATAGTGAGAATTGTTTTGATATGTTGGGGTTGAAGAA
	Syringa_vulgaris	ATCGACTTTTAAAATCATAGCTTATAGTGAGAATTGTTTTGATATGTTGGGGTTGAAGAA
	Solanum_lycopersicum	------------TACAAAGATGAAATTAGGTCTGATTGGTGTTGATGCTAGAAATC-TTT
	Capsicum_annuum	-----TTGTTGAGCCTGCTAAGTTGAAAGGTTTAATTGGGGTTGATGCTAGAACCC-TTT
	Avicennia_marina	---TCTTGTAGAGTCTAAAGAG------GGTCTGATAGGGACTGATGCAAAAAACCCTAT
	Sesamum_indicum	---TCTTTTTGAGTCGAAAGAGTCGATGAGTCTGATCGGTATGGATGCAAGAACCC-TTT
	Abeliophyllum_distichum	---TTTTGTTGAGTCGAAAGAGTTGACGAGTCTCTTTGGACTTGATGCAAGAACCC-TTT
	Cartrema_americana	---ATTTGTTGAGTCGGAAGAGTTTACGAATCTCTTTGGACTTGATGCAAGAACCC-TTT
	Chengiodendron_marginatus	---ATTTGTTGAGTCGTTAGAGTTTACGAATCTCTTTKGACTTGATGCAAGAACCC-TTT
	Chionanthus_aff_brassii	---ATTTGTTGAGTCGGAAGAGTTTCCGAATCTCTTTGGACTTGATGCTAGAACCA-TTT
	Chionanthus_aff_ramiflorus	---ATTTGTTGTGTCGGAAGAGTTTACGAATCTCTTTGGACTTGATGCAAGAACTA-TTT
	Chionanthus_aff_thorelii	---ATTTGTTGAGTCGGAAGAGTTTACGAATCTCTTTGGACTTGATGCAAGAACCA-TTT
	Chionanthus_aff_trichotomus	---?????????????????????????????????????????????????????-???
	Chionanthus_domingensis	---ATTTGTAGAGTAAGAAGGGTTTACGAATCTCTTTGGACTTGATGCAAGAACCC-TTT
	Chionanthus_ligustrinus	---??TTGTTGAGTCGGAAGAGTTTACGAATCTCTTTGGACTTGATGCAAGAACCC-TTT
	Chionanthus_parkinsonii	---ATTTGTTGAATCGGAAGAGTTTACSAATCTCTTTGGACTTGATGCAAGAASCC-TTT
	Chionanthus_retusus	---ATTTGTTGAGTCGGAAGAGTTTACGAATCTCTTTGGACTTGATGCAAGAACCC-TTT
	Chionanthus_rupicolus	---ATTTATTGAGTCGGAAGAGTTTACGAATCTCTTTGGACTTGATGCAAGAACCG-TTT
	Chionanthus_virginicus	---ATTTGTTGAGTCKGAAGAGTTTACGAATCTCTTTGGACTTGATGCAAGAACCC-TTT
	Chrysojasminum_fruticans	---TCTTGTCGA------------GTCAAATCTCTTTGGAATTGATGCAAGAACCC-YTT
	Comoranthus_obconicus	---ATTTGTTGAGTCGGAAGAGTTTGCAAATCTCTTTGGACTTGATGCAAGAACCC-TTT
	Dimetra_craibiana	---TTCTGTTGARTTAAAAGAATYAGCTAATCTATTTGGACTTGATGCAAGAACCC-TTT
	Fontanesia_fortunei	---TTTTGTTGAGTCGAAAGAGTTGTCAAATCTCTTTGGACTTGATGCAAGAACCC-TTT
	Forestiera_angustifolia	---ATTTGTTGAGTCGGAAGAGTTTACGAATCTCTTTGGACTTGATGCAAGAACCC-TTT
	Forestiera_isabelae	---?????????????????????????????????????????????????????-???
	Forestiera_pubescens_pubescens	---ATTTGTTGAGTCGGAAGAGTTTACGAATCTGTTTGGACTTGATGCAAGAACCC-TTT
	Forsythia_x_mandschurica	---TTTTGTTGAGTCGAAAGAGTTGACGAGTCTCTTTGGGCTTGATGCAAGAACCC-TTT
	Fraxinus_americana	---???????????????AGAGTTTACGAATCTCTTTGGACTTGATGCAAGAACCC-TTT
	Fraxinus_angustifolia	---ATTTGTTGAGTCGGGAGAGTTTACGAATCTCTTTGGACTTGATGCAAGAACCC-TTT
	Fraxinus_ornus	---ATTTGTTGAGTCGGGAGAGTTTACGAATCTCTTTGGACTTGATGCAAGAACCC-TTT
	Fraxinus_quadrangulata	---???????????????????????????????????????????GCAAGAACCC-TTT
	Fraxinus_xanthoxyloides	---ATTTGTTGAGTCGGGAGAGTTTACGAATCTCTTTGGACTTGATGCAAGAACCC-???
	Haenianthus_salicifolius	---ATTTGTTGAGTCGGAAGAGTTTACGAATCTCTTTGGACTTGATGCAAGAACCC-TTT
	Hesperelaea_palmeri	---WTTTGTTGAGTCGGAAGAGTTTACGAATCTCTTTGGACTTGATGCAAGAACCC-TTT
	Jasminum_didymum	------------------------CTGGAATCTATTTGGACTTGATGCAAGAACCC-TTT
	Jasminum_lanceolaria	------------------------CTCGAATCTATTTGGACTTGATGCAAGAACCC-TTT
	Jasminum_nummularifolium	------------------------CTCGAATCTATTTGGACTTGATGCGAGAACCC-TTT
	Jasminum_pauciflorum	------------------------CTCGAATCTATTTGGACTTGATGCAAGAACCC-TTT
	Ligustrum_lucidum	---ACTTGTGGAGTTGGAAGAGATTATGAATCTCTTTGGACTTGATGCCAGAACCC-TTT
	Ligustrum_ovalifolium	---ACTTGTGGAGATGGAAGAGATTATGAATCTCTTTGGACTTGATGCCAGAACCC-TTT
	Menodora_integrifolia	ACATTTTGTTGA------------TTCGAATTTGTTTGGGGTTGATTTAAGAACCC-TTT
	Myxopyrum_nervosum	---ATTTGTGGAGTCGGAAGAGTTTACGAATCTCTTTGGGCTTGATGCAAGAACCC-TTT
	Myxopyrum_smilacifolium	---?????????????????????????????????????????????????????-???
	Nestegis_cunninghamii	---CTTTGTTGAGTCGGAAGAGTTTACGAATCTCTTTGGACTTGATGCAAGAACCC-TTT
	Nestegis_sandwicensis	---ATTTGTTGAGTCGGAAGAGTTTACGAATCTCTTTGGACTTGATGCAAGAACCC-TTT
	Noronhia_emarginata	---ATTTATAGAGTCGGAAGAGTTTACGAATCTCTTTGGGCTTGATGCAAGAACCC-TTT
	Noronhia_lowryi	---ATTTGTGGAGTCGGAAGAGTTTACGAATCTCTTTGGGCTTGATGCAAGAACCC-TTT
	Noronhia_nilotica	---RTTTGTGGAGTCGGAAGAGTTTACGAATCTCTTTGGGCTTGATGCAAGAACAC-TTT
	Noronhia_peglerae	---ATTTGTGGAGTCGGAAGAGTTTACGAATCTCTTTGGGCTTGATGCAAGAACCC-TTT
	Notelaea_longifolia	---ATTTGTTGAGTCGGAAGAGTTTACGAATCTCTTTGGACTTGATGCAAGAACCC-TTT
	Nyctanthes_arbor_tristis	---TTCTGTTGAGTTGAAAGAATTATCTAATCTATTTGGACTTGATRCRAGAACCC-TTT
	Olea_europaea_laperrinei	---ATTTGTTGAGTCGGAAGAGTTTACGAATCTCTTTGGACTTGATGCAAGAACCC-TTT
	Olea_javanica	---AATTGTTGAGTCGGAAGAGTTTACGAATCTCTTTGGACTTGATGCAAGAACCG-TTT
	Olea_lancea	---ATTTGTTGAGTCGGAAGAGTTTA??????????????????????????????-???
	Olea_paniculata	---?????????????????????????????????????????????????????-???
	Osmanthus_armatus	---ATTTGTTGAGTCGGAAGAGTTTACGAATCTCTTTGGACTTGATGCAAGAACCC-TTT
	Osmanthus_austrocaledonicus	---ATTTGTTGAGTCGGAAGAGTTTACGAATCTCTTTGGACTTGATGCAAGAACCC-TTT
	Osmanthus_decorus	---ATTTGTTGAGTCGGAAGAGTTTACGAATCTCTTTGGACTTGATGCAAGAACCC-TTT
	Phillyrea_angustifolia	---ATTTGTTGAGTCGGAAGAGTTTACGAATCTCTTTGGACTTGATGCAAGAACCC-TTT
	Picconia_excelsa	---ATTTGTTGAGTCGGAAGAGTTTACGAATCTCTTTGGACTTGATGCAAGAACCC-TTT
	Priogymnanthus_hasslerianus	---ATTTGTTGGGTCGGAAGAGTTTACGAATCTCTTTGGA????????????????-???
	Schrebera_swietenioides	---ATTTGTTGAGTCGGAAGAGTTTGCAAATCTCTTTGGACTTGATGCAAGAACCC-TTT
	Schrebera_trichoclada	---ATTTGTTGGGTCAGAAGAGTTTGCAAATCTCTTTGGACTTGATGCAAGAACCC-TTT
	Syringa_persica	---ACTTGTTGAGTTGGAAGAGATTATGAATCTCTTTGGACTTGATGCAAGAACCC-TTT
	Syringa_pubescens_microphylla	---ACTTGTTGAGTTGGAAGAGATTATGAATCTCTTWGGACTTGATGCAAGAACCC-TTT
	Syringa_tomentella_yunnanensis	---ACTTKTTGAGTTGGAAGAGATTATGAATCTCTWTGGACTTGATGCAAGAACCC-TTT
	Syringa_vulgaris	---ACTTGTTGAGTTGGAAGAGATTATGAATCTCTTTGGACGTGATGCAAGAACCC-TTT
	Solanum_lycopersicum	TTACCCCTTCTTCAGGGGATTCATTGGCTAAAGTTATGGCTTCTAGGGAAATTTCTTTGT
	Capsicum_annuum	TTACCCCTTCTTCTGGGGATTCATTGGCCAAAGTTATGGCATCTAGGGAACTTTCTTTGT
	Avicennia_marina	TTACCCTTTCTTCGGGGGCTTCATTGGCAAAAACTGTTGTATCAAGGGAAAAATCTTTGT
	Sesamum_indicum	TTACCCCATCTTCTAGGACTTCATTGATGAAAGCTGTTGCATCAAGGGAAATATCTTTCT
	Abeliophyllum_distichum	TTACCCCTTCTTCAAAGGCTTCATTGGCGAAGGCCGTGGGGTCTAAAGAAATTTCTTTTT
	Cartrema_americana	TTACCCCTTCTTCAAGCGCTTCATTGGCAAAGGCCGTGGGGTCTAARGAAATTTCTTTTT
	Chengiodendron_marginatus	TTACCCCTTCTTCAAGCGCTTCATTGGCAAAGGCCGTGGGGTCTAAGGAAATTTCATTTT
	Chionanthus_aff_brassii	TTACCCCTTCTTCAAGCTCTTCATTGGCAAAGGCTGTGGGRTCTAAGGAAATTTCTTTTT
	Chionanthus_aff_ramiflorus	TTACCCCTTCTTCAAGCGCTTCATTGGCAAAGGCCGTGGGGTCTAAGGAAATTTCTTTTT
	Chionanthus_aff_thorelii	TTACCCCTTCTTCAAGCGCTTCATTGGCAAAGGCCGTAGGGTCTAAGGAAATTTCTTTTT
	Chionanthus_aff_trichotomus	????????????????????????????????????????????????????????????
	Chionanthus_domingensis	TTACCCCTTCTTCAAGCGCT????TGGCAAAGGCCGTGGGGTCTAAGGAAATTTCTTTTT
	Chionanthus_ligustrinus	TTACCCCTTCTTCAAGGGCTTCAYTGGCAAAGGCCGTGGGGTCTAAGGAAATTTCWTTTT
	Chionanthus_parkinsonii	TYACCCCTTCTTCAAGCGCTTCATTGGCAAAGGCCGTGGGGTCTAAGGAAATTTCTTTTT
	Chionanthus_retusus	TTACCCCTTCTTCAAGCGCTTCATTGGCAAAGGCCGTGGGGTCTAAGGAGATTTCTTTTT
	Chionanthus_rupicolus	TTACCCCTTCTTCAAGCGCTTCATTGGCAAAGGCCGTGGGGTCTAAGGAAATTTCATTTT
	Chionanthus_virginicus	TTACCCCTTCTTCAAGCGCTTCATTGGCAAAGGCCGTGGGGTCTAAGGAAATTTCTTTTT
	Chrysojasminum_fruticans	TTACACCTTCTGCAAGGGCTTCCTTGGCTAAAGCAGTGGGATCTAAGGAAATTTCATTTC
	Comoranthus_obconicus	TCACCCCTTCTTCAAGGGCTTCCTTGGCAAAGGCCGTGGGGTCTAAGGAAATTTCTCTTT
	Dimetra_craibiana	TCACCCCTTCCTCAAGGGCTTCATTAGCAAAGGCAGTGGGGTCGAAGGAAATTTCGTTTT
	Fontanesia_fortunei	TTACGCCTTCTTCAAGGGCTTCATTGGCGAAGGCTGTAGGGTCTAAGGAGATTTCCCTTT
	Forestiera_angustifolia	TTACSCCTTCTTCAAGGGCKTCATTGGMAAAGGCCGTGGGGTCCAAGGAAATTTCYTTTT
	Forestiera_isabelae	????????????????????????????????????????????????????????????
	Forestiera_pubescens_pubescens	TTACACCTTCTTCAAGGGCTTCATTGGCAAAGGCCGTGGGGTCTAAGGAAATTTCA?TTT
	Forsythia_x_mandschurica	TTACCMCTTCTTCAAGGGCTTCATTGGCGAAGGCCGTGGGGTCTAAAGAAATTTCTTTTT
	Fraxinus_americana	TTACCCATTCTTCAAGGGCTTCATTGGCAAAGGCCGTGGGGTCTAAGGAAATTTCCTTTT
	Fraxinus_angustifolia	TTACCCATTCTTCAAGGGTTTCATTGGCAAAGGCCGTGGGGTCTAAGGAAATTTCTTTTT
	Fraxinus_ornus	TTACCCATTCTTCAAGGGCTTCATTGGCAAAGGCCGTGGGGTCTAAGGAAATTTCTTTTT
	Fraxinus_quadrangulata	TTACCCATTCTTCAAGGGCTTCATTGGCAAAGGCCATGGGGTCTAGGGAAATTTCTTTTT
	Fraxinus_xanthoxyloides	???????????????????TTCATTTGCAAAGGCCGTGGGGTCGAAGGAAATTTCTTTTT
	Haenianthus_salicifolius	TGACCCCTTCTTCAAGCGATTCATTGGCAAAGGCCGTGGGGTCTAAGGAAATTTCTTTTT
	Hesperelaea_palmeri	TTACCCCTTCTTCAAGGGCTTCATTGGCAAAGGCCGTGGGATCTAAGGAAATTTCTTTTT
	Jasminum_didymum	TCACCCCTTCTTCAAGGGCTTCATTGATTAAAGTAGTGGGGTGTAAGGAAATTTCATTTC
	Jasminum_lanceolaria	TCACC???????????????????????????????????????????????????????
	Jasminum_nummularifolium	TCACCCCTTCTTCAAGGGCTTCATTGACTAAAGTAGTGGGGTGTAAGGAAATTTCATTTC
	Jasminum_pauciflorum	TCACCCCTTCTTCAAGGGCTTCATTGACTAAAGCAGTGGGGTGTAAGGAAATTTCATTTC
	Ligustrum_lucidum	TTACCCCTTCTTCAAGGGCTTCATTGGCAAAGGCCATGGGGTCTAAAGAAATTTCCCTTT
	Ligustrum_ovalifolium	TTACCCCTTCTTCAAGTGCTTCATTGGCAAAGGCCATGGGGTCTAAAGAAATTTCCCTTT
	Menodora_integrifolia	TCACCGCTTCCTCAAGGGCTTCATTGGCTAAAGCAGTGGGGTCTAAGGAGATTTCTTTTC
	Myxopyrum_nervosum	TTACCTCATCTTCAAGCGCTTCATTGGCAAAAGCCGTGGGGTCTAAGGAAATTTCTTTTT
	Myxopyrum_smilacifolium	????????????????????????????????????????????????????????????
	Nestegis_cunninghamii	TTACCCCTTCTTCAAGCGCTTCATTAGCAAAGGCCGTGGGTTCTAAGGAAATTTCTTTTT
	Nestegis_sandwicensis	TTACCCCTTCTTCAAGCGCTTCATTGGCAAAGGCCGTGGGTTCTAAGGAAATTTCTTTT?
	Noronhia_emarginata	TTACCTCATCTTCAAGCGCTTCATTGGCAAAAGCCGTGGGGTCTAAGGAAATTTCTTTTT
	Noronhia_lowryi	TTACCTCATCTTCAAGCGCTTCATTGGCAAAAGCCGTGGGGTCTAAGGAAATTTCTTTTT
	Noronhia_nilotica	TTACCTCATCTTCAAGCGCTTCATTGGCAAAAGCCGTGGGGTCTAAGGAAATTTCTTTTT
	Noronhia_peglerae	TTACCTCATCTTCAAGCGCTTCATTGGCAAAAGCYGTGGGGTCTAAGGAAATTTCTTTTT
	Notelaea_longifolia	TTACCCCTTCTTCAAGCGCTTCATTGGCAAAGGCCGTGGGTTCTAAGGAAATTTCGTTT?
	Nyctanthes_arbor_tristis	TCACCCCTTCCTCAAGGACTTCATTGGCAAAGGCCATGGCTTCAAAGGAAATTTCCTTTT
	Olea_europaea_laperrinei	TTACCCCTTCTTCAAGTGCTTCATTGGCAAAGGCCGTGGGGTCTAAGGAAATTTCATTTT
	Olea_javanica	TTACCCCTTCTTCAAGCGCTTCATTGGCAAAGGCCG????????????AAATTTCTTTTT
	Olea_lancea	???????TTCTTCAAGCGCTTCATTGGCAAAGGCCGTGGGGTCTAAGGAAATTTCTTTTT
	Olea_paniculata	????????????????????????????????????????????????????????????
	Osmanthus_armatus	TTACCCCTTCTTCAAGCGCTTCATTGGCAAAGGCCGTGGGGTCTAAAGAAATGTCWTTTT
	Osmanthus_austrocaledonicus	TTACCCCTTCTTCAAGCGCTTCATTGGCAAAGGCCGTGGGTTCTAAGGAAATTTCTTTTT
	Osmanthus_decorus	TTACCCCTTCTTCAAGCGCTTCATTG??????????????????????????????????
	Phillyrea_angustifolia	TTACCCCTTCTTCAAGCGCTTCATTGGCAAAGGCCGTGGGTTCTAAAGAAATTTCATTTT
	Picconia_excelsa	TCACCCCTTCTTCAAGCGCTTCATTGGCGAAGGTCGTGGGGTCTAAGGAAATTTCTTTTT
	Priogymnanthus_hasslerianus	????????????????????????????????????????????????????????????
	Schrebera_swietenioides	TCACTTCTTCTTCCAGGGCTTCATTGGCAAAGGCCGTGGGGTCTAAGGAAATTTCCTTTT
	Schrebera_trichoclada	TCACCCCTTCTTCAAGGGCTTCACTGGCAAAGGCCGTGGGGTCTCAGGAAATTTCTCTTT
	Syringa_persica	TTACCACTTCTTCAAGGGCTTCATTGGCAAAGGCCGTGGGGTCTAAGGAAATTTCCTTTT
	Syringa_pubescens_microphylla	TTACCCCTTCTTCAAGGGCTTCATTGGCAAAGGCCGTGGGGTCTAAGGAAATTTCCTTTT
	Syringa_tomentella_yunnanensis	TTACCCCTTCTTCAAGGGCTTCATTGGCAAAGGCCGTGGGRTCTAAGGAAATTTCCCTTT
	Syringa_vulgaris	TTACCCCTTCTTCAAGGGCTTCATTGGCAAAGGCCGTGGGGTCTAAGGAAATTTCCTTTT
	Solanum_lycopersicum	TGAACCCTATATGGGTTCATTCTAGGACTACCCATAAGCCCTTTTATGCTATACTTCACA
	Capsicum_annuum	TGAACCCTATATGGGTTCATTCTAGGAGTAACCATAAACCCTTTTATGCTATACTTCATA
	Avicennia_marina	TGAACCCAATTTGGGTGCATTCCAGGGCTACCCAAAAGGCATTTTATGCTATATTACATA
	Sesamum_indicum	TGAACCCAATCTGGGTTCACTCTAGGACTAACAATAAACCATTTTATGCTATATTACATA
	Abeliophyllum_distichum	TGAACCCGATTTGGGTTCATTCTGGGACTACCCATAAGCCTTTTTATGCTATACTACATA
	Cartrema_americana	TGAATCCAATTTGGGTTCATTCTGCGACTACCCACAAGCCTTTTTATGCTATTCTACATA
	Chengiodendron_marginatus	TGAACCCAATTTGGGTTCATTCTGCGACTACCCACAAGCCTTT?????????????????
	Chionanthus_aff_brassii	TGAACCCAATTTGGGTTCATTCTGCGACTACCCACAAGCCTTTTTATGCTATTCTACATA
	Chionanthus_aff_ramiflorus	TGAACCCAATTTGGGTTCATTCTGCGACTACCCACAGGCCTTTTTATGCTATTCTACATA
	Chionanthus_aff_thorelii	TGAACCCAATTTGGGTTCATTCTGCGACTACCCACAAGCCTTTTTATGCTATTCTACATA
	Chionanthus_aff_trichotomus	???????????????????????????????????????????????????TTTTACATA
	Chionanthus_domingensis	TGAACCCAATTTGGGTTCATTCTGCGACTACCCACAAGCYTTTTTATGCTATTTTACATA
	Chionanthus_ligustrinus	TGAACCCAATTTGGGTTCRTTCTGCGACTAMCCACAAGCCTTTTTATGCTATTCTACATA
	Chionanthus_parkinsonii	TGAACCCAATTTGGGTTCATTCYGCGACTTCSCACAAGCCTTTTTATGCTATTCTACATA
	Chionanthus_retusus	TGAACCCAATTTGGGTTCATTCTGCGACTACCTACAAGCCTTTTTATGCTATTCTA????
	Chionanthus_rupicolus	TGAACCCAATTTGGGTTCATTCAGCGACTACCCACAATCCTTTTTATGCTATTCTACATA
	Chionanthus_virginicus	TGAACCCAATTTGGGTTCATTCTGCGACTACCCACAAGCCTTTTTATGCTATTCTACATA
	Chrysojasminum_fruticans	TGAACCCAATTTGGGTTCATTCTGTGACTATCCACAAGCCCTTTTATGCTATACTACATA
	Comoranthus_obconicus	TGAACCCAATTTCGGTTCATTCTGCGACTACCCACAAGCCTTTTTATGCTATTCTACATA
	Dimetra_craibiana	TGAACCCGATTTGGATTCATTCTACGACCACCCACAAGCCCTTTTACGCTATATTACATA
	Fontanesia_fortunei	TGAACCCGATTTGGGTTCATTCKGGGACTACCCACAAGCCTTTTTATGCTATACTGCATA
	Forestiera_angustifolia	TGAACCCAATTTGGGTTCATTCTGCGACTACCCACAAGCCTTTTTATGCTATTCTACATA
	Forestiera_isabelae	????????????????????????????????????????????????????????????
	Forestiera_pubescens_pubescens	TGAACCCAATTTGGGTTCATTCTGCGACTACCCACAAGCCTTTTTATGCTATTCTACATA
	Forsythia_x_mandschurica	TGAACCCGATTTGGGTTCATTCYGGGACTACCCACAAGCCTTTTTATGCTATACTACATA
	Fraxinus_americana	TGAACCCAATTTGGGTTCATTCTGCGACTACCCACAAGCCTTTTTATGCTATTCTACATA
	Fraxinus_angustifolia	TGAACCCAATTTGGGTTCATTCTGCGACTACCCACAAGCCTTTTTATGCTATTCTACACA
	Fraxinus_ornus	TGAACCCAATTTGGGTTCATTCTGCGACTACCCACAAGCCTTTTTATGCTATTCTACATA
	Fraxinus_quadrangulata	TGAACCCAATTTGGGTTCATTCTGCGACTACCCACAAGCCTTTTTATGCTATTCTACATA
	Fraxinus_xanthoxyloides	TGAACCCAATTTGGGTTCATTCTGCGACTACCCACAAGCCTTTTTATGCTATTCTACATA
	Haenianthus_salicifolius	TGAACCCAATTTGGGTTCATTCTGCGACTACCCACAAGCCTTTTTATGCTATTCTACATA
	Hesperelaea_palmeri	TGAACCCAATTTGGGTTCATTCTGCGACTACCCACAAGCCTTTTTATGCTATTCTACA??
	Jasminum_didymum	TGAACCCAATTTGGGTTCATTCTGTGACTACCCACAAACCCTTTTATGCTATACTACATA
	Jasminum_lanceolaria	????CCCAATTTGGGTTCATTCTGTGACTACCCACAAACCCTTTTATGCTATACTACATA
	Jasminum_nummularifolium	TGAACCCAATTTGGGTTCATTCTGTGACTACCCACAAACCCTTTTATGCTATACTACATA
	Jasminum_pauciflorum	TGAACCCAATTTGGGTTCATTCTGTGACTACCCACAAGCCCTTTTATGCTATACTACATA
	Ligustrum_lucidum	TGAACCCGATTTGGGTTCATTCTGCGACTACCCACAAGCCTTTTTATGCTATTCTACATA
	Ligustrum_ovalifolium	TGAACCCGATTTGGGTTCATTCTGCGACTACCCACAAACCTTTTTATGCTATTCTACATA
	Menodora_integrifolia	TGAACCC?????????????????????????????????????????????????????
	Myxopyrum_nervosum	TGAACCCAATTTGGGTTCATTCTGCGACTTCCCACAAGCCTTTTTATGCTATTCTACATA
	Myxopyrum_smilacifolium	????????????????????????????????????????????????????????????
	Nestegis_cunninghamii	TGAACCCAATTTGGGTTCATTCTGCGACTACCCACA????????????????????????
	Nestegis_sandwicensis	????????????GGGTTCATTCTGCGACTACCCACAAGACTTTTTATGCTATTCTACATA
	Noronhia_emarginata	TGAACCCAATTTGGGTTCATTCTGCGACTTCCCACAATCCTTTTTATGCTATTCTACATA
	Noronhia_lowryi	TGAACCCAATTTGGGTTCATTCTGCGACTTCCCACAAGCCTTTTTATGCTATTCTACATA
	Noronhia_nilotica	TGAACCCAAT??????????????????????????????????????????????????
	Noronhia_peglerae	TGAACCCAATTTGGGTTCATTCTG??????????????????????????ATTCTACATA
	Notelaea_longifolia	?????CCAATTTGGGTTCATTCTGCGACTACCCACAAGCCTYTTTATGCTATTCTACATA
	Nyctanthes_arbor_tristis	TGAACCCAATTTGGGTTCATTCTGGGACCAACCACAAGCCCTTTTATGCTATATTACATA
	Olea_europaea_laperrinei	TGAACCCAATTTGGGTTCATTCTGCGACTAMCCACAAGCCTTTTTATGCAATTCTACATA
	Olea_javanica	TAAACCTAATTTGGGTTCATTCTGAGACTACYCACARGCCTTTTTATGCTATTCTACATA
	Olea_lancea	TGAACCCAATTTGGGTTCATTCTGCGACTACCCACAAGCCTTTTTATGCAATTCTACATA
	Olea_paniculata	????????????????????????????????????????????????????????????
	Osmanthus_armatus	TGAACCCAATTTGGGTTCATTCTGCGACTACCCACAAGCCTTTTTATGCTATTCTACATA
	Osmanthus_austrocaledonicus	TGAACCCAATTTGGGTTCATTCTGCGACTACCCACAAGCCTTTTTATGCTATTCTACATA
	Osmanthus_decorus	????????????????????????????????????????????????????????????
	Phillyrea_angustifolia	TGAACCCTATTTGGGTTCATTCTGCGACTACCCACAAGCCTTTTTATGCTATTCTACATA
	Picconia_excelsa	TGAACCCAATTTGGGTTCATTCTGCGACTACCAACAAGCCTTTTTATGCTATTCTACATA
	Priogymnanthus_hasslerianus	?????????????????????????????????????GCCTTTTTATGCTATTCTACATA
	Schrebera_swietenioides	TGAACCCAATTTGGGTTCATTCTGGGACTACCCACAAGCCTTTTTACGCTATTCTTCATA
	Schrebera_trichoclada	TGAACCCAATCTGGGTTCATTCTGCGACTACTCACAAGCCTTTTTATGCTATTCTACATA
	Syringa_persica	TGAACCCGATTTGGGTTCATTCTGTGACTACCCACAAGGCTTTTTATGCTATTCTACATA
	Syringa_pubescens_microphylla	TGAACCCGATTTGGGTTCATTCTGCGACTACCCACAAGCCTTTTTATGCTATTCTACATA
	Syringa_tomentella_yunnanensis	TGAACCCGATTTGGGTTCATTCTGCGACTACCCACAAACCTTTTTATGCTATTCTACATA
	Syringa_vulgaris	TGAACCCGATTTGGGTTCATTCTGCGACTACCCACAAGCCTTTTTATGCTATTCTACATA
	Solanum_lycopersicum	GGATTGATGTGGGCATTGTGATTGATTTAGAACCTGCTAATTCTAGTGATCCTGCATTGC
	Capsicum_annuum	GGATTGATGTGGGAATTGTGATTGATTTAGAACCTGCTAATTCTAGTGATCCTGCATTGC
	Avicennia_marina	GATTTGATGTGGGCATTGTGATTGATTTGGAGCCTGCTCATTCTGGTGATCCTGCAATGG
	Sesamum_indicum	GAATTGATGTGGGCACTGTGATTGATTTGGAGCCTGCTCATTCTGTTGGTGCTGAAATGC
	Abeliophyllum_distichum	GAATTGACGTGGGAATTGTGATTGATTTGGAGCCTGCTTACTCTGGTGATCCTGCYTTGC
	Cartrema_americana	GAATTGATGTGGGAATTGTCATTGATTTGGAGCCTGCTTATTCTGGGKATCCTTCATTGC
	Chengiodendron_marginatus	????????????????????????????????????????????????????????????
	Chionanthus_aff_brassii	GAATTGATGTGGGAATTGTCATTGATTTGGAGCCTGCTTATTCCGGTGATCCTTCATTGC
	Chionanthus_aff_ramiflorus	GAATTGATGTGGGAATTGTCATTGATTTGGAGCCTGCTTATTCCGGTGATC?????????
	Chionanthus_aff_thorelii	GAATTGATGTGGGAATTGTCATTGATTTGGAGCCTGCTTATTCCGGTGATCCTTCATTGC
	Chionanthus_aff_trichotomus	GAATTGATGTGGGAATTGTCATGGATTTGGAGCCTGCTTATTCTGGTGATCCTTCATTGC
	Chionanthus_domingensis	GAATTGATGTGGGAATTGTCATTGATTTGGAGCCTGCTTATTCTGGTGATCCTTCATTGC
	Chionanthus_ligustrinus	GAATTGATGTGGGAATTGTGATTGATTTGGAGCCTGCTTACTC?????????????????
	Chionanthus_parkinsonii	GAATTGATGTAGGAATTGTCATTGATTTGGAGCCTGCTTATTCTGGTGATCCTTCATTGC
	Chionanthus_retusus	????????????????????????????????????????????????????????????
	Chionanthus_rupicolus	GAATTGATGTGGGAATTGTCATTGATTTGGAGCCTGCTTATTCCGGTGATCCTTCATTGC
	Chionanthus_virginicus	GAATTGATGTGGGAATTGTCATTGATTTGGAGCCTGCTTATTCTGGTGATCCTTCATTGC
	Chrysojasminum_fruticans	GAATTGATGTGGGAATTGTGATTGATTTAGAACCAGCTTACTCTGGTGATCCTTCATTGC
	Comoranthus_obconicus	GAATCGATGTGGGAATTGTGATTGATTTGGAGCCTGCTTACTCTGGTGATCCTTCATTGC
	Dimetra_craibiana	GAATTGATGTGGGAATTGTGATTGATTTAGAGCCTGCTTACTCTGGTGATCATGCATTGC
	Fontanesia_fortunei	GAATTGACRTGGGAATTGTGATTGATTTGGAGCCTGCTTACTCTGGTGATCCTGCATTGC
	Forestiera_angustifolia	GAATTGATGTGGGAATTGTGATTGATTTGGAGCCTKCTTACTCTGGTGATCCTTCATTGC
	Forestiera_isabelae	????????????????????????????????????????????????????????????
	Forestiera_pubescens_pubescens	GAATTGATGTGGGAATTGTGATTGATTTGGAGCCTGCTTACTCTGGTGATCCTTCATTGC
	Forsythia_x_mandschurica	GAATTGACGTGGGAATTGTGATTGATTTGGAGCCTGCTTACTCTGTTGATCCTGCATTGC
	Fraxinus_americana	GAATTGAT???????????????????????????????????????????CTTCATTGC
	Fraxinus_angustifolia	GAATTGATGTGGGAATTGTGATTGATTTGGAGCCTGCTTACTCTGGTGATCCTTCATTGC
	Fraxinus_ornus	GAATTGATGTGGGAATTGTGATTGATTTGGAGCCTGCTTACTCTGGTGATCCTTCATTGC
	Fraxinus_quadrangulata	GAATTGATGTGGGAATTGTGATTGATCTGGAGCCTGCTTACTCTGGTGAMCCTTCATTGC
	Fraxinus_xanthoxyloides	????????????????????????????????????????????????????????????
	Haenianthus_salicifolius	GAATTGATGTGGGAATTGTCATTGATTTAGAGCCTGCTTATTCTGGTGATCCTTCATTGC
	Hesperelaea_palmeri	????????????????????????????????????????????????????????????
	Jasminum_didymum	GAATTGATGTGGGAATTGTGATTGATTTAGAACCAGCTTATTATGACGATCCTTCATTAC
	Jasminum_lanceolaria	GAATTGATGTGGGAATTGTGATTGATTTAGAACCAGCTTATTATGGTGATCCTTCATTAC
	Jasminum_nummularifolium	GAATTGATGTGGGAATTGTGATTGATTTAGAACCAGCTTATTATGGCGATCCTTCATTAC
	Jasminum_pauciflorum	GAATTGATGTGGGAATTGTGATTGATTTAGAACCAGCTTATTGTGGTGATTCTTCATTGC
	Ligustrum_lucidum	GAATTGATGTGGGAATTGTTATTGATCTGGAGCCTGCTTACTCTGGTGACCCYTCATTGC
	Ligustrum_ovalifolium	GAATTGAAGTGGGAATTGTTATTGATCTGGAGCCTGCTTACTCTGGTGACCCTTCATTGC
	Menodora_integrifolia	?????????????????????????TTTAGAACCTGCTTATTCTGGTGATCCTTCATTGT
	Myxopyrum_nervosum	GAATTGATGTTGGAATTGTCATTGATTTGGAGCCTGCTTATTCTGGTGATCCTTCATTGC
	Myxopyrum_smilacifolium	????????????????????????????????????????????????????????????
	Nestegis_cunninghamii	????????????????????????????????????????????????????????????
	Nestegis_sandwicensis	GAATTGATGTGGGAATTGTCATTGATTTGGAGCCTGCTTATTCTGGTGATCCT???????
	Noronhia_emarginata	GAATTGATGTTGGAATTGTCGTTGATTTGGAGCCTGCTTATTCTGGTGATCCTTCATTGC
	Noronhia_lowryi	GAATTGATGTTGGAATTGTCATTGATWTGGAGCCTGCTTATTCTGGTGATCCTTCATTGC
	Noronhia_nilotica	????????????????????????????????????????????????????????????
	Noronhia_peglerae	GAATTGACGTTGGAATTGTCATTGATTTGGAGCCTGCTTATTCTGGTGATCCTTCATTGC
	Notelaea_longifolia	GAATTGATGTGGGAATTGTCATTGATTTGGAGCCTGCTTATTCTGGTGATCCTTCATTGC
	Nyctanthes_arbor_tristis	GAATTGATGTGGGAATTGTGATTGATTTGGAGCCTGGTTACTCTGGTGATCCGGCATTGC
	Olea_europaea_laperrinei	GAATTGATGTGGGAATTGTTATTGATTTGGAGCCTGCTTATTCTGGTGATCCTTCATTGC
	Olea_javanica	GAATTGATGTGGGAATTGTCATTGATTTGGAGCCTGCATATTCCGGTGATCCTTCATTGC
	Olea_lancea	GAATTGATGTGGGAATTGTCATTGATTTGGAGCCTGCTTATTCTGGTGATCCTTCATTGT
	Olea_paniculata	????????????????????????????????????????????????????????????
	Osmanthus_armatus	GAATTGATGTGGGAATTGTCATTGATTTGGAGCCTGCTWATTCTGGTGATCCTTCATTGC
	Osmanthus_austrocaledonicus	GAATTGATGTGGGAATTGTCATTGATTTGGAGCCTGCTTATTCTGGTGATCCTTCATTGC
	Osmanthus_decorus	????????????????????????ATTTGGAGCCTGCTTATTCTGGTGATCCTTCATTGC
	Phillyrea_angustifolia	GAATTGATGTGGGAATTGTCATTGATTTGGAGCCTGCTTATTCTGGTGATCCTTCATTGC
	Picconia_excelsa	GAATTGATGTGGGAATTGTCATTGATTTGGAGCCTGCTTATTCTGGTGATCCTTCATTGC
	Priogymnanthus_hasslerianus	GAATTGATGTGGGAATCGTGATTGATTTGGAGCCCGCTTACTCTGGTGATCCTTCATTGT
	Schrebera_swietenioides	GAATTGATGTGGGAATTGTCATTGATTTGGAGCCTGCTTACTCTGGAGATCCTTCATTGC
	Schrebera_trichoclada	GAATTGATGTGGGAATTGTGATTGATTTGGAGCCTGCTTACTCTGGTGATCCTTCATTGC
	Syringa_persica	GAATTGATGTGGGAATTGTTATTGATCTGGAGCCTGCTTACTCTGGTGACCCTTCATTGC
	Syringa_pubescens_microphylla	GAATTGATGTGGGAATTGTTATTGATCTGGAGCCT???TACTCTGGTGACCCTTCATTAC
	Syringa_tomentella_yunnanensis	GAATTGATGTGGGAATTGTTATTGATCTGGAGCCTGCTTACTCTGGTGACCCTTCATTGC
	Syringa_vulgaris	GAATTGATGCGGGAATTATTATTG????????????????????????????????????
	Solanum_lycopersicum	TGCTTGCTGGGGCAGTGCAGTCACAAAAACTGGCGGTACGGTCAATATCTAGGTTGCAGT
	Capsicum_annuum	TGCTAGCTGGGGCAGTCCAGTCACAAAAACCGGTTGTCCGGTCGATAACTAGGTTGCAGT
	Avicennia_marina	TGCATGCCGGTGCTGTGCAATCGCAGAAACTGGCTGTAAGGTCAATTTCTAGGCTGCAGT
	Sesamum_indicum	TGCATGCTGGTGCGTTGCATTCCCAGAAACTAGCTGTGAAGGCGATATCGAGATTACAGT
	Abeliophyllum_distichum	TGCATGCTGGTGCAGTGCAGTCTCAGAAACTAGCTGTTAGGGCGATTTCAAGGCTTCAGT
	Cartrema_americana	TGCATGCTGGTGCAGTGCAGTCTCAGAAACTATCTGTTCGGGCAATTTCGAAGCTCCAGT
	Chengiodendron_marginatus	????????????????????????????????????????????????????????????
	Chionanthus_aff_brassii	TGCATGCTGGTGCAGTGCAGTCTCAGAAACTAGCTGTTCGGGCGATTTCCAGGCTCCAGT
	Chionanthus_aff_ramiflorus	????????????????????????????????????????????????????????????
	Chionanthus_aff_thorelii	TGCATGCTGG??????????????????????????????????????????GCTCCAGT
	Chionanthus_aff_trichotomus	TGCATGCTGGTGCAGTGCAGTCTCAGAAACTAGCTGTTCGGGCGATATCGAGGCTCCAGT
	Chionanthus_domingensis	TGCATGCTGGTGCAGTGCAGTCTCA???????????????????????????????????
	Chionanthus_ligustrinus	??????????????GTGCAGTCTCGGAAACTAGCTGTTCGGGCGATTTCGAGGCTTCAGT
	Chionanthus_parkinsonii	TGCATGCTGGTGCAGTGCAGTCTCAGAAACTAGCTGTTCGGTCGATTTCGAGGCTCCAGT
	Chionanthus_retusus	????????????????????????????????????????????????????????????
	Chionanthus_rupicolus	TGCATGCTGGTGCAATGCAGTCTCAGAAACTAGCTGTTAGGGCGATTTCGATGCTCCAGT
	Chionanthus_virginicus	TGCATGCTRGTGCGGTGCAGTCTCAGAAACTAGCTGTTCGGGCAATTTCGAGGCTCCAGT
	Chrysojasminum_fruticans	TGCATGCCGGTGCAGTGCAGTCTCAGAAACTAGCTGTTAGGGCTATTTCCAGGCTTCAGT
	Comoranthus_obconicus	TGCATGCTGGTGCAGTGCAGTCTCAGAAACAAGCTGTTCGGGCGATTTCGAGGCTTCAGT
	Dimetra_craibiana	TTCACGCCGATGCGGTACAATCACAAAAACTAGCCGTTATGGCTATTTCTAGGCTTCAAT
	Fontanesia_fortunei	TGCATGCTAGTGCAGTGCARTCTCAGAAGCTAGCTGTTAGGGCRATTTCRAGGCTTCAGT
	Forestiera_angustifolia	TGCATGCTGGTGCAGTGCAGTCTCAGAAACTAGCTGTTCGGGCGATTTCGAGGCTTCAGT
	Forestiera_isabelae	????????????????????????????????????????????????????????????
	Forestiera_pubescens_pubescens	TGCATGCTGGTGCAGTGCAGTCTCAGAAACTAGCTGTTCGGGCAATTTCGAG????????
	Forsythia_x_mandschurica	TGCATGCTGGTGCAGTGCAGTCTCAGAAACTAGCTGTTAGGGCGATTTCAAGGCTTCAGT
	Fraxinus_americana	TGCATGCTGGAGCAGTGCAGTCTCAGAAACTAGCTGTTCGGGCGATTTCGAGGCTTCAGT
	Fraxinus_angustifolia	TGCATGCTG???????????????????????????????????????????????????
	Fraxinus_ornus	TGCATGCTGGAGCAGTGCAGTCTCAGAAACTAGCTGTTCGGGCAATTTCGAGGCTTCAGT
	Fraxinus_quadrangulata	TGCATGCTGGAGCAGTGCAGTCTCAGAAACTAGCTGTTCGGGCGATTTCGAGGCTTCAGT
	Fraxinus_xanthoxyloides	????????????????????????????????????????????????????????????
	Haenianthus_salicifolius	TGCATGCTGGTGCAGTGCAGTCTCAGAAACTAGCTGTTCTGGCGATTTCGAGGCTCCAGT
	Hesperelaea_palmeri	????????????????????????????????????????????????????????????
	Jasminum_didymum	TGCATGCTGGTGCTGTGCAGTCTCAGAAACTAGCCGTTAGGGCTATTTCCAGGCTTCAGT
	Jasminum_lanceolaria	TGCATGCTGGTGCTGTGCAGTCTCAGAAACTAGCTGTTAGGGCTATTTCCAGGCTTCAGT
	Jasminum_nummularifolium	TGCATGCTGGTGCTGTGCAGTCTCAGAAACTAGCTGTTAGGGCTATTTCCAGGCTTCAGT
	Jasminum_pauciflorum	TGCATGCTGGTGCTGTGCAGTCTCAGAAACTAGCTGTTAGGGCTATTTCCAGGCTTCAGT
	Ligustrum_lucidum	TGCATGCTGGTGCTGTGCAATCTCAGAAACTAGCTGTTCGGGCGATTTCGAGGTTTCAGT
	Ligustrum_ovalifolium	TGCATGCTGGTGCTTTGCAATCTCAGAAACTAGCTGTTCGGGCGATTTCGAGGTTTCAGT
	Menodora_integrifolia	TACATGCTGGTGCTGTGCAGTGTCAGAAACTAGCTGTTAGGGCTATTTCTAGGCTTCAAT
	Myxopyrum_nervosum	TGCATGCTGGTGCAGTGCAGTCTCAGAAACTAGCTGTTCGGGCGATTTC???????????
	Myxopyrum_smilacifolium	?????????????????????????????????????????????????????CTTCAGT
	Nestegis_cunninghamii	????????????????????????????????????????????????????????????
	Nestegis_sandwicensis	????????????????????????????????????????????????????????????
	Noronhia_emarginata	TGCATGCTGGTGCAGTGCAGTCTCAGAAACTAGCTGTTCGGGCGATTTCGAGGCTCCAGT
	Noronhia_lowryi	TRCATGCTGGTGCAGTGCAGTCTCAGAAACTRGCTGTTCGGGCGATTTCGAGGCTCCAGT
	Noronhia_nilotica	?????????????????????????????????????????????????????CTCCAGT
	Noronhia_peglerae	TGCATGCTGGTGCAGTGCAGTCTCAGAAACTAGCTGTTCGGGCGATTTCGAGGCTCCAGT
	Notelaea_longifolia	TGCATGCTGGTACGGTGCAGTCTCAGAAACTAGCTGTTCGGGCGATTTCGAGGCTCCAGT
	Nyctanthes_arbor_tristis	TTCATGCT---------------------------GTTATGGCTATTTCTAGGCTTCAAT
	Olea_europaea_laperrinei	TGCATGCTGGTGCAGTGCAGTCTCAGAAACTAGCTGTTCGGGCGATTACGAGGCTCCAGT
	Olea_javanica	TGCATGCTGGTGCAGTGCAGTCTCAGAAACTAGCTGTTCGGGCGATTTCGAGGCTCCAGT
	Olea_lancea	TGCATG??????????????????AGAAACTAGCTGTTCGGGCGATTACGAGGCTCCAGT
	Olea_paniculata	????????????????????????????????????????????????????????????
	Osmanthus_armatus	TGCATGCTGGTACGGTGCAGTCTCAGAAACTAGCTGTTCGGGCGATTTCGAGGCTCCAGT
	Osmanthus_austrocaledonicus	TGCATGCTGGTACGGTGCAGTCTCAGAAACTAGCTGTTCRGGCGATTTCGAGGCTCCAGT
	Osmanthus_decorus	TGCATGCTGGTACGGTGCAGTCTCAGAAACTAGCTGTTCGGGCGATTTCGAGGCTCCAGT
	Phillyrea_angustifolia	TGCATGCTGGTACGGTGCAGTCTCAGAAACTAGCTGTTCGGGCGATTTCGAGGCTCCAGT
	Picconia_excelsa	TGCATGCTGGTGCGGTGCAGTCTCAGAAACTAGCTGTTCGGGCGATTTCGAGGCTCCAGT
	Priogymnanthus_hasslerianus	TGCATGCTGGTGCAGTGCAGTCTCAGAAA???????????????????????????????
	Schrebera_swietenioides	TGCATGCTGGTGCAGTGCAGTCACAGAAACTAGCTGTTCGGGCGATTTCGAGGCTTCAGT
	Schrebera_trichoclada	TGCATGCTGGTGCAGTGCAGTCTCAGAAACTAGCTGTTCGGGCGATTTCGAGGCTTCAGT
	Syringa_persica	TGCATGCTGGTGCTGTGCAGTCTCAGAAACTAGCTGTTCGAGCGATTTCGAGGCTTCAGT
	Syringa_pubescens_microphylla	TGCATGCTGGTGCTGTGCAGTCTCAGAAACTAGCTGTTCGGGCGATTTCGAGGTTTCAGT
	Syringa_tomentella_yunnanensis	TGCATGCTGGTGCTGTGCAGTCTCAGAAACTAGCTGTTCGGGCGATTTCGAGGTTTCAGT
	Syringa_vulgaris	????????????????????????????????????????????????????????????
	Solanum_lycopersicum	CACTCCCTGGTGGAGATATAGGGGTTCTATGTGATACAGCTGTGGAAGATGTGCAGAAGC
	Capsicum_annuum	CACTTCCTGGTGGAGATGTAGGGATTCTCTGTGATACCGCGGTGGAAGATGTGCAGAAGC
	Avicennia_marina	CGCTTCCTGGTGGTGAT-TAGGGGCTCTGAGTGACACTGTAGTAGACGTTGTTCAAAGGT
	Sesamum_indicum	CACTTCCTGGTGGTGATGTTGGGGTTTTGTGTGACACCGTAGTAGAAGATGTCCAAAGAC
	Abeliophyllum_distichum	CTCTTCCTGGGGGAGATATAGGGGTTTTGTGTGATACTGTAGTAGAAGATGTTCAGAAGC
	Cartrema_americana	CTCTTCCCGGGGGAGATATAGGGGTTTTGTGTGATACTGTAGTAGAAGATGTTCAGAAGC
	Chengiodendron_marginatus	????????????????????????????????????????????????????????????
	Chionanthus_aff_brassii	CTCTTCCCGGGGGAGATATAGGGGTTTTGTGTGATACTGTAGTAGAAGATGTTCAGAAGC
	Chionanthus_aff_ramiflorus	??????????????????????GGTTTTGTGTGATACTGTAGTGGAGGATATTCAGAAGC
	Chionanthus_aff_thorelii	CTCTTCCCGGGGGAGATATAGGGGTTTTGTGTGATACTGTAGTAGAAGATGTTCAGAAGC
	Chionanthus_aff_trichotomus	CTCTTCCCGGGGGAGATATAGGGGTTTTGTGTGATACTGTAGTAGAAGATGTTCAGAAGC
	Chionanthus_domingensis	????????????????????????????????????????????????????????????
	Chionanthus_ligustrinus	CTCTTCCGGGGGGAGATATAGGGGTGTTGTGTGATACTGTAGTAGAAGATGTTCAAAAGC
	Chionanthus_parkinsonii	CTCTTCCT????????????????????????????????????????????????????
	Chionanthus_retusus	????????????????????????????????????????????????????????????
	Chionanthus_rupicolus	CTCTTCCCGGGGGAGATCTAGGGGTTTTGTGTGATACTGTAGTAGAAGATGTTCAGAAGC
	Chionanthus_virginicus	CTCTTCCCGGGGGAGATATAGGGGTTTTGTGTGATACTGTAGTAGAAGATGTTCAGAAGC
	Chrysojasminum_fruticans	CTCTTCCACGGGGCGATATAGGGGTTCTTTGTGATACTGTGGTAGAAGATGTTCAAAAGC
	Comoranthus_obconicus	CTCTTCCCGGGGGAGACATAGGGGTTTTGTGTGATACTGTAGTAGAAGATGTTCAGAAGC
	Dimetra_craibiana	CTCTTCCCGGGGGAGATATTGGAGTTCTTTGTGATACCGTGGTAGAAGAAGTTCAAAAGC
	Fontanesia_fortunei	CTCTTCCTGGGGGAGATATAGGGGTTTTGTGTGATACTGTAGTAGAAGATGTTCARAAGC
	Forestiera_angustifolia	CTCTTCCCGGGGGAGATATAGGGGTGCTGTGTGATACTGTTGTAGAAGATGTTCAGAAGC
	Forestiera_isabelae	????????????????????????????????????????????????????????????
	Forestiera_pubescens_pubescens	????????????????????????????????????????????????????????????
	Forsythia_x_mandschurica	CTCTTCCCGGGGGAGAYATAGGGGTTTTGTGTGATACTGTAGTAGAAGATGTTCAGAAGC
	Fraxinus_americana	CTCTTCCCGGGGGAGATATAGGGGTTTTGTGTGATACTGTAGTAGAAGATGTTCAGAAGC
	Fraxinus_angustifolia	????????????????????????????????????????????????????????????
	Fraxinus_ornus	CTCTTCCCGGGGGAGATATAGGGGTTTTGTGTGATACTGTGGTAGAAGATGTTCAGAAGC
	Fraxinus_quadrangulata	CTCTTCCCGGGGGAGATATAGGGGTTTTGTGTGATACTGTAGTAGAAGATGTTCAGAAGC
	Fraxinus_xanthoxyloides	????????????????????????????????????????????????????????????
	Haenianthus_salicifolius	CTCTTCCCGGGGGAGATATAGGGGTTTTGTGTGATGCTGTAGTAGAAGATGTTCAGAAGC
	Hesperelaea_palmeri	????????????????????????????????????????????????????????????
	Jasminum_didymum	CTCTTCCTGGGGGAGATATAGGCGTTCTTTGTGATACTGTTGTAGAAGATGTTCAAAAGC
	Jasminum_lanceolaria	CTCTTCCTGGGGGAGATATAGGGGTTCTTTGTGATACTGTTGTAGAAGATGTTCAAAAGC
	Jasminum_nummularifolium	CTCTTCCTGGGGGAGATATAGGCGTTCTTTGTGATACTGTTGTAGAAGATGTTCAAAAGC
	Jasminum_pauciflorum	CTCTTCCTGGGGGAGATATAGGGGTTCTTTGTGATACTGTTGTAGAMGATGTTCAAAAGC
	Ligustrum_lucidum	CTCTTCC?????????????????????????????????????????????????????
	Ligustrum_ovalifolium	CTCTTCCTGGGGGAGATATAGGGGTTTTGTGTGATACTGTAGTAGAAGATGTTCAGAAGC
	Menodora_integrifolia	CTCTACCTGGTGGAGATATTGGGATTCTTTGTGATACTGTTGTCGAAGATGTTCAAAAAC
	Myxopyrum_nervosum	????????????????????????????????????????????????????????????
	Myxopyrum_smilacifolium	CTCTTCCCGGGGGAGATATAGGAGTTCTTTGTGACACTGTAGTTGAAGATATACAGAAGC
	Nestegis_cunninghamii	???????????????????????????????????????TAGCAGAAGATGTTCAGAAGC
	Nestegis_sandwicensis	????????????????????GGGGTTTTGTGTGATACTGTAGCAGAAGATGTTCAGAAGC
	Noronhia_emarginata	CTCTTCCCGGGGGAGATATAGGGGTTTTGTGTGATACTGTAGTAGAAGATGTTCAGAAGC
	Noronhia_lowryi	CTCTTCCCGGGGGAGATATAGGGGTTTTGTGTGATACTGTAGTAGAAGATGTTCAGAAKC
	Noronhia_nilotica	CTCTTCCCGGGGGAGATWTAGGGGTTTTGTGTGATWCTGTAGTAGAAGATGTTCAGAAGC
	Noronhia_peglerae	CTCTTCCCGGGGGAGATATAGGGGTTTTGTGTGATACTGTAGTAGAAGATGTTCAGAAGC
	Notelaea_longifolia	CTCTTCCCGGGGGAGATATAGGGGTTCTGTGTGACACTGTAGCAGAAGATGTTCAGAAGC
	Nyctanthes_arbor_tristis	CTCTTCCTGGGGGAGATATTGGAGTTCTTTGRGATACTGTGGTAGAAGATGTTCAGAAGC
	Olea_europaea_laperrinei	CTCTTCCCGGGGGAGATATAGGGGTTTTGTGTGATACCGTAGTTGAAGATGTTCAGAAGC
	Olea_javanica	CTCTTCCCGGGGGAGATCTAGGGGTTTTGTGTGATACTGTAGTAGAAGATGTTCAGAAGC
	Olea_lancea	CTCTTACTGGGGGAGATATAGGGGTTTTGTGTGATACCGTAGTTGAAGATGTTCAGAAGC
	Olea_paniculata	????????????????????????????????????????????????????????????
	Osmanthus_armatus	CTCTTCCCGGGGGAGATATAGGGGTTTTGTGTGATACTGTAGTAGAAGATGTTCAGAAGC
	Osmanthus_austrocaledonicus	CTCTTCCCGGGGGAGATATAGGGGTTTTGTGTGATATTGTAGCAGAAGATGTTCAGAAGC
	Osmanthus_decorus	CTCTTCCCGGGGGAGATATAGGGGTTTTGTGTGATACTGTAGTAGAAGATGTTCAGAAGC
	Phillyrea_angustifolia	CTCTTCCCGGGGGAGATATAGGGGTTTTGTGTGATACTGTAGCAGAAGATGTTCAGAAGC
	Picconia_excelsa	CTCTTCCCGGGGGAGATATAGGGGTTTTGTGTGATACTGTAGTAGAAGATGTTCAGAAGC
	Priogymnanthus_hasslerianus	???????????????????????GTGTTGTGTGATTCTGTAGTAGACGATGTTCAGAAGC
	Schrebera_swietenioides	CTCTTCCCGGGGGAGATATAGGGGTCCTGTGCGATACTGTAGTAGAAGATGTTCAGAAGC
	Schrebera_trichoclada	CTCTACCTGGGGGAGATATTGGGGTTTTATGTGATACTGTTGCAGAAGATGTTCAGAAGC
	Syringa_persica	CTCTTCCCGGGGGAGATATAGGGGTTTTGTGTGATACTGTAGTAGAAGATGTTCAGAAGC
	Syringa_pubescens_microphylla	CTCTTCCCGGGGGAGATATAGGGGTTTTGTGTGATACTGTCGTAGAAGATGTTCAGAAGC
	Syringa_tomentella_yunnanensis	CTCTTCCCGGGGGAGATATAGGGGTTTTGTGTGATACTGTAGTAGAAGATGTTCAGAAGC
	Syringa_vulgaris	???????????????????AGGGGTTTTGTTTGATACTGTAGTAGAAGATGTTCAGAGGC
	Solanum_lycopersicum	TGACTGGATATGATAGGGTAATGGTCTATAAGTTCCATGATGATAA---TCATGGTGAAA
	Capsicum_annuum	TGACTGGATATGATAGGGTAATGGTCTATAAGTTTCATGATGATAA---TCATGGCGAAA
	Avicennia_marina	TTACAGGGTATGATAGGGTTATGGTGTATAAGTTCCACGATGATAA---TCATGGTGAGG
	Sesamum_indicum	TTACAGGGTATGATAGGGTTATGGTTTATAGGTTCCATGAAGATAA---TCATGGCGAGG
	Abeliophyllum_distichum	TTACTGGGTATGATAGAGTAATGATTTATAAGTTTCATGGTGATGA---TCATGGCGAGG
	Cartrema_americana	TTACTGGGTATGATAGAGTAATGGTTTATAAGTTTCATGATGATGA---TCATGGTGAGG
	Chengiodendron_marginatus	??????????????????????????????????????????????---?????????GG
	Chionanthus_aff_brassii	TTACAGGGTACGATAGAGTAACGGTTTATAAGTTTCATGATGG???---???????????
	Chionanthus_aff_ramiflorus	TTACGGGGTATGATAGAGTAATGGTTTATAAGTTTCATGATGATGA---TCATGGTGAGG
	Chionanthus_aff_thorelii	TTACTGGGTATGATAGAGTAATGGTTTATAAGTTTCATGATGATGA---TCATGGTGAGG
	Chionanthus_aff_trichotomus	TTACTGGGTATGATAGAGTAATGGTTTATAAGTTTCATGATGATGA---TCATGGTGAGG
	Chionanthus_domingensis	?????????????????????AGGTTTATAAGTTTCATGATGATGA---TCATGGAGAGG
	Chionanthus_ligustrinus	TTACTGGGTATGATAGAGTAATGGTTTATAAGTTTCATGATGATGA---TCATGGTGAGG
	Chionanthus_parkinsonii	??????????????????????????????????????????????---???????????
	Chionanthus_retusus	??????????????????????????????????????????????---???????????
	Chionanthus_rupicolus	TTACTGGGTATGATAGAGTAATGGTTTATAAGTTTCATGATGATGA---TCATGGTGAGG
	Chionanthus_virginicus	TTACTGGGTATGATAGAGTAATGGTTTATAAGTTTCATGATGATGA---TCATGGTGAGG
	Chrysojasminum_fruticans	TTACTGGATATGATAGAGTAATGGTTTATAAGTTTCACGAAGATAA---TCACGGTGAGG
	Comoranthus_obconicus	TTACTGGGTATGATCGAGTAATGGTTTATAAGTTTCATGATGATGA---TCATGGTGAGG
	Dimetra_craibiana	TTACCGGATATGATAGAGTTATGGTTTATAAATTTCACGACGATGA---CCATGGGGAAA
	Fontanesia_fortunei	TTACTGGGTATGATAGAGTAATGGTGTATAAGTTTCATGATGATGATGATCATGGTGAGG
	Forestiera_angustifolia	TTACTGGATATGATAGAGTAATKGTTTATAAGTTTCATGATGATGA---TCATGGTGAGG
	Forestiera_isabelae	??????????????????????????????????????????????---???????????
	Forestiera_pubescens_pubescens	??????GATATGATAGAGTAATGGTTTATAAGTTTCATGATGATGA---TCATGGTGAGG
	Forsythia_x_mandschurica	TTACTGGGTATGATAGAGTAATGGTTTATAAGTTTCATGGTGATGA---TCATGGTGAGG
	Fraxinus_americana	TTACTGGCTATGATAGAGTAATGGTTTATAAGTTTCATGATGATGA---TCACGGTGAGG
	Fraxinus_angustifolia	??????????????????TAATGGTTTATAAGTTTCATGATGATGA---TCATGGTGAGG
	Fraxinus_ornus	TTACTGGCTATGATAGAGTAATGGTTTATAAGTTTCATGATGATGA---TCATGGTGAGG
	Fraxinus_quadrangulata	TTACTGGCTATGATAGAGTAATGGTTTATAAGTTTCATGATGATGA---TCATGGTGAGG
	Fraxinus_xanthoxyloides	??????????????????????????????????????????????---???????????
	Haenianthus_salicifolius	TTACTGGGTATGATAGAGTAATGGTTTATAAGTTTCATGATGATGA---TCATGGTGAGG
	Hesperelaea_palmeri	??????????TGATAGAGTAATGGTTTATAAGTTTCATGATGATGA---TCATGGTGAGG
	Jasminum_didymum	TTACTGGATATGATAGAGTAATGGCTTATAGGTTTCATGAAGATGA---TCATGGTGAGG
	Jasminum_lanceolaria	TTACTGGATATGATAGAGTAATGGTTTATAGGTTTCATGAAGATAA---TCATGGTGAGG
	Jasminum_nummularifolium	TTACTGGATATGATAGAGTAATGGCTTATAGGTTTCATGAAGATGA---TCATGGTGAGG
	Jasminum_pauciflorum	TTACTGGATATGATAGAGTAATGGCTTATAGGTTTCATGAAGATAA---TCATGGTGAGG
	Ligustrum_lucidum	??????????????????????????????????????????????---???????????
	Ligustrum_ovalifolium	TTACAGGGTATGATAGAGTAATGGTTTATAAGTTTCATGATGATGA---TCATGGTGAGG
	Menodora_integrifolia	TCACTGGATATGATAGAGTAATGGTTTATAAGTTTCATGAAGATAA---TCATGGTGAAG
	Myxopyrum_nervosum	??????????????????????????????????????????????---???????????
	Myxopyrum_smilacifolium	TTACTGGATATGATAGAGTAATGGTTTATAAGTTTCACGAAGATGA---TCATGGTGAGA
	Nestegis_cunninghamii	TTACTGAGTA????????????????????????????????????---???????????
	Nestegis_sandwicensis	TTACTGGGTATGATAGAGAAATGGTTTATAAGTTTCATGATGATGA---TCATGGTGAGG
	Noronhia_emarginata	TTACTGGGTATGATAGAGTAATGGTTTATAAGTTTCATGATGATGA---TCATGGTGAAG
	Noronhia_lowryi	TTACTGGGTATGATAGAGTAATGGTTTATAAGTTTCATGATGAYGA---TCATGGTGAAG
	Noronhia_nilotica	TTACTGGGTATGATAGAGTAATGGTTTATAAGTTTCACGATGATGA---TCATGGTGAAG
	Noronhia_peglerae	TTACTGGGTATGATAGAGTAATGGTTTATAAGTTTCATGATGATGA---TCATGGTGAAG
	Notelaea_longifolia	TTACTGGGTATGATAGAGTAATGGTYTATAAGTTTCATGATGATGA---TCATGGTGAGG
	Nyctanthes_arbor_tristis	TTACTGGATATGATAGAGTCATGGTTTATAAGTTTCACGATGATGA---TCATGGTGAGG
	Olea_europaea_laperrinei	TTACTGGGTATGATAGAGTAATGGTTTATAAGTTTCATGATGATGA---TCATGGTGAGG
	Olea_javanica	TTACTGGGTATGATAGAGTAATGGTTTATAAGTTTCACGATGATGA---TCATGGTGAGG
	Olea_lancea	TTACTGGGTATGATAGAGTAATGGCTTATAAGTTTCATGATGATGA---TCATGGTGAGG
	Olea_paniculata	??????????????????????????????????????????????---???????????
	Osmanthus_armatus	TTACTGGGTATGATAGAGTAATGGTTTATAAGTTTCATGATGACGA---TCATGGTGAGG
	Osmanthus_austrocaledonicus	TTACTGGGTATGATAGAGTAATGGTTTATAAGTTTCATGATGATGA---TCATGGTGAGG
	Osmanthus_decorus	TTACTGGGTATGATAGAGTAATGGTTTATAAGTTTCATGATGATGA---TCATGGTGAGG
	Phillyrea_angustifolia	TTACTGGGTATGATAGAGTAATGGTTTATAAGTTTCA?????????---???????????
	Picconia_excelsa	TTACTGGGTATGATAGAGTAATGGTGTATAAGTTTCATGATGATGA---TCATGGTGAGG
	Priogymnanthus_hasslerianus	TTACTGGTTATGATAGAGTAATGGTTTATAAGTTTCATGATGATGA---CCATGGTGAGR
	Schrebera_swietenioides	TTACTGGATATGATAGAGTAATGGTTTATAAGTTTCATGATGATGA---TCATGGTGAGG
	Schrebera_trichoclada	TTACTGGGTACGATAGAGTAATGGTTTATAAGTTTCATGATGATGA---TCATGGTGAAG
	Syringa_persica	TTACAGGGTATGATAGAGTAATGGTTTATAAGTTTCACGATGATGA---TCATGGTGAGG
	Syringa_pubescens_microphylla	TTACAGGGTATGATAGAGTAATGGTTTATAAGTTTCATGATGATGA---TCATGGTGAGG
	Syringa_tomentella_yunnanensis	TTACAGGGTATGATAGAGTAATGGTTTATAAGTTTCATGATGATGA---TCATGGTGAGG
	Syringa_vulgaris	TTACAGGGTATGATAGAGTAATGGTTTATAAGTTTCATGATGATGA---TCATGGCGAGG
	Solanum_lycopersicum	TTGTGTCTGAGATAAGGAGATCAGACTTGGAACCTTATTTGGGTTTGCATTATCCTGCAA
	Capsicum_annuum	TAGTGTCTGAGATTAGGAGATCAGACTTGGAACCTTATTTGGGTTTGCATTATCCTGCAG
	Avicennia_marina	TTGTCTCAGAAATTAGAAGGTCTGACTTAGACCCCTATCTGGGATTGCACTATCCT----
	Sesamum_indicum	TTGTGGCGGAAATTAGAAGGTCTGACTTAGATCCCTATCTGGGATTGCACTATCCAGCAA
	Abeliophyllum_distichum	TTGTGTCGGAAATTAGAAGGTCCGACTTGGAGCCCTATTTGGGATTGCACTATCCTGCAA
	Cartrema_americana	TTGTGTCTGAAATTAGAAGGTCTGACTTGGAGCCCTACT?????????????????????
	Chengiodendron_marginatus	TTGTGTCTGAAATTAGAAGGTCTGACTTGGAGCCCTACTTGGGATTGCACTATCCTGCAA
	Chionanthus_aff_brassii	????????????????????????????GGAGCCCTACTTGGGATTGCACCATCCTGCAA
	Chionanthus_aff_ramiflorus	TTGTGTCTGAAATTAGAAGGTCTGACTTGGAGCCCTACTTGGGATTGCACTATCCTGCAA
	Chionanthus_aff_thorelii	TTGTGTCTGAAATTAGGAGGTTCGACTTGGAGCCCTACTTGGGATTGCACTATCCTGCAA
	Chionanthus_aff_trichotomus	TTGTGTCAGAAATTAGGAGGTCTGACTTGGAGCCGTACTTGGGATTGCACTATCCTGCAA
	Chionanthus_domingensis	TTGTGTCAGAAATTAGGAGATCTGACTTGGAGCCCTACTTGGGATTGCACTATCCTGCAA
	Chionanthus_ligustrinus	TTGTGTCTGAAATTAGAAGGTCTGACTTGGAGCCCTACTTGGGWTTGCACTATCCTGCAA
	Chionanthus_parkinsonii	????????????????????????????????????????????????????????????
	Chionanthus_retusus	??????????????????????????????????????????????GCACTATCCTGCAA
	Chionanthus_rupicolus	CTGTGTCTGAAATT---AGGTCTGACTTGGAGCCCTACTTGGGATTGCACTATCCTGCAA
	Chionanthus_virginicus	TTGTGTCTGAAATTAGAAGGTCTGACTTGGAGCCCTACTTGGGATTGCACTATCCCGCGA
	Chrysojasminum_fruticans	TTGTGTCTGAAATTAGAAGGTCTGACTTAGAACCCTATTTAGGATTGCATTATCCTGCAA
	Comoranthus_obconicus	TTGTGTCTGAAATTAGAAGGTCTGACTTGGAGCCCTACCTGGGATTGCACTATCCTGCAA
	Dimetra_craibiana	TTGTGTCTGAAATGAGAAGGTCCGATTTAGAGCCATATTTGGGATTGCACTATCCTGCAA
	Fontanesia_fortunei	TTGTGTCGGAAATTAGAAGGTCTGATTTGGAGCCGTATTTGGGATTGCACTATCCTGCAA
	Forestiera_angustifolia	TTGTGTCTGAAATTAGAAGGTCTGACTTGGAGCCCTACTTGGGATTGCACTATCCTGCAA
	Forestiera_isabelae	????????????????????????????????????????????????????????????
	Forestiera_pubescens_pubescens	TTGTGTCTGAAATTAGAAGGTCTGACTTGGAGCCCTACTTGGGATTGCACTATCCTGCAA
	Forsythia_x_mandschurica	TTGTGTCGGAAATTAGAAGGTCCGATTTGGAGCCCTATTTGGGATTGCACTATCCTGCAA
	Fraxinus_americana	TTGTCTCTGAAATTAGAAGGTCTGACTTGGAGTCCTACTTGGGATGGCACTATCCTGCAA
	Fraxinus_angustifolia	TTGTGTCTGAAATTAGAAGGTCTGACTTGGAGTCCTACTTGGGATTGCACTATCCTGCAA
	Fraxinus_ornus	TTGTGTCTGAAATTAGGAGGTCTGACTTGGAGTCCTACTTGGGATTGCACTATCCTGCAA
	Fraxinus_quadrangulata	TTGTGTCTGAAATTAGGAGGTCTGACTTGGAGTCCTACTTGGGATTGCACTA????????
	Fraxinus_xanthoxyloides	????????????????????????????????????????????????????????????
	Haenianthus_salicifolius	TTGTGTCTGAAATTAGAAGGTCTGACTTGGAGCCCTACTTGGGATTGCACTATCCTGCAA
	Hesperelaea_palmeri	TTGTGTCTGAAATTAGAAGGTCTGACTTGGAGCCCTACTTGGGATTGCACTATCCTGCAA
	Jasminum_didymum	TTGTGTCTGAAATTAGAAGGTCTGATTTGGAGCCCTATTTAGGATTGCACTATCCTGCAA
	Jasminum_lanceolaria	TTGTGTCTGAAATTAGAAGATCTGATTTGGAGCCCTATTTAGGATTGCACTATCCTGCAA
	Jasminum_nummularifolium	TTGTGTCTGAAATTAGAAGGTCTGATTTGGAGCCCTATTTAGGATTGCACTATCCTGCAA
	Jasminum_pauciflorum	TTGTGTCTGAAATTAGAAGGTCTGATTTGGAGCCCTATTTAGGATTGCACTATCCTGCAA
	Ligustrum_lucidum	????????????????????????????????????????????????????????????
	Ligustrum_ovalifolium	TTGTGTCAGAAATTAGAAGGTCCGACTTGGAGCCCTATTTGGGATTGCACTATCCTGCAA
	Menodora_integrifolia	TTGTGTCTGAAATTCGAAGGTCTGATTTAGAACCCTATTTAGGATTGCATTACCCTGCCA
	Myxopyrum_nervosum	????????????????????????????????????????????????????????????
	Myxopyrum_smilacifolium	TTGTGTCAGAAATTAGACGGTCTGACTTGGAGCCCTATTTGGGATTGCACTATCCTGCAA
	Nestegis_cunninghamii	????????????????????????????????????????????????????????????
	Nestegis_sandwicensis	TTGTGTCTGAAATTAGAAGGTCTGACTTGGAGCCCTACTTGGGATTGCACTACCCGC???
	Noronhia_emarginata	TTGTGTCTGAAATTAGAAGGTCTGACTTGGAGCCCTACTTGGGATTGCACTATCCTGCAA
	Noronhia_lowryi	TTGTGTCTGAAATTAGAAGGTCTGACTTGGAGCCCTACTTGGGATTGCACTATCCTGCAA
	Noronhia_nilotica	TTGTGTCTGAAATTAGAAGGTCTGACTTGGAGCCCTACTTGGGATTGCACTATCCTGCAA
	Noronhia_peglerae	TTGTGTCTGAAATTAGAAGGTCTGACTTGGAGCCCTACTTGGGATTGCACTATCCTGCAA
	Notelaea_longifolia	TTGTGTCTGAAATTAGAAGGTCTGACTTGGAGCCCTACTTGGGATTGCACTATCCTGCAA
	Nyctanthes_arbor_tristis	TTGTGTCTGAAATTAGAAGGTCTGATYTGGAGCCCTATTTGGGATTGCACTATCCAGCAA
	Olea_europaea_laperrinei	TTGTGTCTGAAATTAGAAGGTCCGACTTGGAGCCCTACTTGGGATTGCACTATCCTGCAA
	Olea_javanica	TTGTGTCTGAAATTAGAAGGTCTGACTTGGAACCCTACTTGGGATTGCACTACCCTGCAA
	Olea_lancea	TTGTGTCT????????????????????????????????????????????????????
	Olea_paniculata	????????????????????????????????????????????????????????????
	Osmanthus_armatus	TTGTGTCTGAAATTAGAAGGTCTGACTTGGAGCCCTACTTGGGATTGCACTATCCCGCAA
	Osmanthus_austrocaledonicus	TTGTGTCTGAAATTAGAAGGTCTGACTTGGAGCCCTA?????GATTGCACTATCCCGCAA
	Osmanthus_decorus	TTGTGTCTGAAATTAGAAGGTCTGACTTGGAGCCCTACTTGGGATTGCACTATCCTGCAA
	Phillyrea_angustifolia	??GTGTCTGAAATTAGAAGGTCCGACTTGGAGCCCTACTTGGGATTGCACTATCCCGCAA
	Picconia_excelsa	TTGTGTCTGAAATTAGAAGGTCTGACTTGGAGCCCTACTTGGGATTGCACTATCCCGCAA
	Priogymnanthus_hasslerianus	TTGTGTCCGAAATTAGAAGGTCTGACTTGGAGCCATACTTGGGATTACACTATCCTGCAA
	Schrebera_swietenioides	TTGTGTCTGAAATTAGAAGGTCTGACTTGGAGCCATACCTGGGATTGCACTATCCTGCAA
	Schrebera_trichoclada	TTGTGTCTGAAATTAGGAGGTCTGACTTGGAGCCCTACYTGGGATTGCACTATCCTGCAA
	Syringa_persica	TTGTGTCGGAAATTAGAAGGTCCGACTTGGAGCCCTATTTGGGATTGCACTATCCTGCAA
	Syringa_pubescens_microphylla	TTGTGTCGGAAATTAGAAGGTCCGACTTGGAGCCCTATTTGGGATTGCACTATCCTGCAA
	Syringa_tomentella_yunnanensis	TTGTRTCGGAAATTAGAAGGTCCGACTTGGAGCCCTATTTGGGATTGCACTATCCTGCAA
	Syringa_vulgaris	TTGTGTCGGAAATTAGAAGGTCTGACTTGGAGCCCTATTTGGGATTGCACTATCCTGCAA
	Solanum_lycopersicum	CAGATATCCCACAAGCTGCCCGCTTCTTGTTTAAACAGAACAGAGTTAGGATGATATGTG
	Capsicum_annuum	CAGATATACCACAAGCTGCTCGATTCTTGTTCAAACAAAATAGAGTTAGAATGATATGTG
	Avicennia_marina	----TATACCGCAAGCAGCATGCTTCTTGTTTAAGCAAAGTCGTGTTAGGATCATCTGTG
	Sesamum_indicum	CAGATATTCCGCAAGCAGCACGCTTCTTGTTCAAGCAAAATCGTGTTAGGATGATCTGTG
	Abeliophyllum_distichum	CAGATATCCCCCAAGCAGCACGATTTTTGTTTAAGCAGAGTCGTGTCAGGATTATCTGTG
	Cartrema_americana	?????????????????????????????????????????????????????????GTG
	Chengiodendron_marginatus	CAGATGTCCCCCAAGCGGCACGATTTTTAT??????????????????????????????
	Chionanthus_aff_brassii	CGGATATCCCCCAAGCAGCACGATTTTTATTTAAGCAGAGTCGTGTCAGGATGATCTGCG
	Chionanthus_aff_ramiflorus	CAGATATCCCCCAAGCGGCACGATTTTTATTTAAGCAGAGTCGTGTCAGGATGATCTGCG
	Chionanthus_aff_thorelii	CAGATATCCCCCAAGCGGCACGATTTTTATTTAAGCAGAGYYGTGTCAGGATGATCTGCG
	Chionanthus_aff_trichotomus	CAGATATCCCCCAAGCGGCACGATTTTTGTTTAAGCAGAGTCGTGTCAGGATGATCTGTG
	Chionanthus_domingensis	CAGATATCCCCCAAGCGGCACGATTTTTGTTTAAGCAGAGTCGTGTCAGGATGATCTGTG
	Chionanthus_ligustrinus	CAGATATCCCCCAAGCAGCACGATTTCTGTTTAAGCAGAGTCAAGTCAGGATGATCTGTG
	Chionanthus_parkinsonii	????????????????????????????????????????????????????????????
	Chionanthus_retusus	CAGATATCCCCCAAGCGGGACGATTTTTATTTAAGCAGAGTCGTGTCAGGATGATATGCG
	Chionanthus_rupicolus	CAGATATTCCCCAAGCGGCACGATTTTTATTTAAGCAGAGTCGTGTCAGGATGATCTGCG
	Chionanthus_virginicus	CAGATGTTCCCCAAGCGGCACGATTTTTGTTTAAGCAGAGTCGTGTCAGGATGATCTGTG
	Chrysojasminum_fruticans	CAGATATCCCCCAAGCTGCAAGATTCTTGTTTAAACAGAGTCGTGTGRGGATAATCTGTG
	Comoranthus_obconicus	CAGATATCCCCCAAGCAGCACGATTTTTGTTTAAGCAGAGTCGTGTCAGGATGATCTGTG
	Dimetra_craibiana	CAGATATACCCCAAGCGGCACGATTTTTGTTCAAGCAAAACCGTGTTAGGATGATATGTG
	Fontanesia_fortunei	CAGATATCCCCCAAGCAGCAAGATTTTTATTTMAGCAGAGTCGTATCAGGATGATCTGTG
	Forestiera_angustifolia	CAGATATCCCCCAAGCGGCACGATTTTTGTTTAAGCAGAGTCGTGTCAGGATGATCTGTG
	Forestiera_isabelae	????????????????????????????????????????????????????????????
	Forestiera_pubescens_pubescens	CAGATATCCCCCAGGCGGCACGATTTTTGTTTAAGCAGAGTCGTGTCAGGATGATCTGTG
	Forsythia_x_mandschurica	CAGATATCCCCCAAKCAGCACGATTTTTGTTTAAGCAGAGTCGTGTCAGGATGATCTGTG
	Fraxinus_americana	CAGATATCCCCCAAGCGGCTCGATTTTTGTTTAAGCAGAGTCGTGTTAGGATGATCTGTG
	Fraxinus_angustifolia	CAGATATCCCCCAAGCAGCTCGATTTTTGTTTAAGCAGAGTCGTGTTAGGATGATCTGTG
	Fraxinus_ornus	CAGATATCCCCCAAGCAGCTCGATTTTTGTTTAAGCAAAGTCGTGTTAGGATGATCTGTG
	Fraxinus_quadrangulata	????????????????????????????????????????????????????????????
	Fraxinus_xanthoxyloides	???????????????????????????????????????????????????????????G
	Haenianthus_salicifolius	CAGATATCCCCCAAGCGGCACGATTTTTCTTTAAGCAGAGTCGTGTCAGGATGATCTGTG
	Hesperelaea_palmeri	CAGATATCCCCCAAGCAGCACGATTTTTGTTTAAGCAGAGTCGTGTCAGGATGATCTGTG
	Jasminum_didymum	CGGATATCCCACAAGCTGCAAGATTCTTGTTTAAGCAGAGTCGTGTGAGGATAATCTGCG
	Jasminum_lanceolaria	CAGATATCCCACAAGCTGCAAGATTCTTGTTTAAGCAGAGTCGTGTGAGGATAATCTGCG
	Jasminum_nummularifolium	CGGATATCCCACAAGCTGCAAGATTCTTGTTTAAGCAGAGTCGTGTGAGGATAATCTGTG
	Jasminum_pauciflorum	CAGATATCCCACAAGCTGCAAGATTCTTGTTTAAGCAGAGTCGTGTGAGGATAATCTGCT
	Ligustrum_lucidum	CAGATATCCCCCAAGCGGCACGATTTTTGTTTAAGCAGAGTCGCGTCAGGATGATCTGTG
	Ligustrum_ovalifolium	CAGATATCCCCCAAGCGGCAAGATTTTTGTTTAAGCAGAATCGCGTCAGGATGATCTGTG
	Menodora_integrifolia	CTGATATCCCACAAGCTGCAAGATTCTTGTTTAAGCAGAGTCGTGTGAGGATAATCTGCG
	Myxopyrum_nervosum	????????????????????????????????????????????????????????????
	Myxopyrum_smilacifolium	CAGATATCCCCCAAGCAG??????????????????????????????????????????
	Nestegis_cunninghamii	????????????????????????????????????????????????????????????
	Nestegis_sandwicensis	????????????????????????????????????AGAGTCGTGTCAGGATGATCTGTG
	Noronhia_emarginata	CAGATATCCCCCAAGCGGCACGATTTTTGTTTAAGCAGAGTCGTGTCAGGATGATCTGTG
	Noronhia_lowryi	CAGAYATYCCCCAAGCGGCACGATTTTTGTTTAARCAGAGTCGTGTCAGGATGATCTGTG
	Noronhia_nilotica	CAGATA??????????????????????????????????????????GGATGATCTGTG
	Noronhia_peglerae	CAGATATCCC??????????????????????????????????????????????????
	Notelaea_longifolia	CAGATGTCCCGCAAGCRGCACGATTYTTGTTTAAGCAGAGTCGTGTCAGGATGATTTGTG
	Nyctanthes_arbor_tristis	CAGATATCCCCCAAGCAGCACGATTTTTGTTTAAGCAGAATCGTGTCAGGATGATCTGTG
	Olea_europaea_laperrinei	CAGATATCCCCCAAGCGGCAAGATTTTTGTTTAAGCAGAATCGTGTCAGGATGATTTGTG
	Olea_javanica	CAGATATCCCCCAAGCGGCACGATTTTTATTTAAGCAGAGTCGTGTCAGG??????????
	Olea_lancea	?????????????????GCACGATTTTTGTTCAAGCAGAGTCGTGTCAGGATGATCTGTG
	Olea_paniculata	????????????????????????????????????????????????????????????
	Osmanthus_armatus	CAGATGTCCCCCAAGCGGCACGATTTTTGTTTAAGCAGAGTCGTGTCAGGATGATCTGTG
	Osmanthus_austrocaledonicus	CAGATGTCCCCCAAGCGGCACGATTTTTGTTTAAGCAGAGTCGTGTCAGGATGATCTGTG
	Osmanthus_decorus	CAGATGTCCCCCAAGCGGCACGATTTTTGTTTAAGCAGAGTCGTGTCAGGATGATCTGTG
	Phillyrea_angustifolia	CAGATGTCCCCCAAGCGGCACGATTTTTGTTTAAGCAGAGTC??????????????????
	Picconia_excelsa	CAGATGTCCCCCAAGCAGCACGATTTTTGTTTAAGCAGAGTCGTGTCAGGATGATCTGTG
	Priogymnanthus_hasslerianus	CAGATATCCCC?????????????????????????????????????????????????
	Schrebera_swietenioides	CAGATATCCCCCAAGCGGCACGATTTTTGTTTAAGCAGAGTCGTGTCAGGATGATCTGTG
	Schrebera_trichoclada	CAGATATCCCCCAAGCAGCACGATTTTTGTTTAAGCAGAGTCGTGTCAGGATGATCTGTG
	Syringa_persica	CAGATATCCCCCAAGCGGCACGATTTTTGTTTAAGCAGAGTCGCGTCAGGATGATCTGTG
	Syringa_pubescens_microphylla	CAGATATCCCCCAAGCGGCACGATTTTTGTTTAAGCAGAGTCGCGTCAGGATGATCTGTG
	Syringa_tomentella_yunnanensis	CAGATATCCCCCAAGCGGCACGATTTTTGTTTAAGCAGAGTCGCGTCAGGATGATCTGTG
	Syringa_vulgaris	CAGATATCCCCC??????????????????????????AGTCGCGTCAGGATGGTCTGTG
	Solanum_lycopersicum	ATTGTAATGCTCAGCCTGTTAAGGTTGTTCAGAGTGAAGAACTAAAGCAGCCTATCTGCT
	Capsicum_annuum	ATTGCAATGCACAGCCTGTTAAGATTGTTCAGAGCGAAGAACTAAAGCAGCCGATTTGCT
	Avicennia_marina	ATTG-AATGCTCTGCCAGTTAAGATTGTCCAAAGTGAAGAAATGAATCAGCCTCTTTGCC
	Sesamum_indicum	ATTGCAATGCTCCACCAGTACGTATAGTCCAAAGTAAAGAACTGAAGCAGCCTCTTTGTT
	Abeliophyllum_distichum	ATTGCAATGCTCAGCCAGTAAAGATAGTGCAAATTGAAGGACTTAAGCAGCCTCTTTGCT
	Cartrema_americana	ATTGCAATGCTCAGCCGGTTAAGATAGTCCAAATTGAAGAACTTAAGCAGCCTCTTTGCT
	Chengiodendron_marginatus	??????????????????????GATAGTCCAAATTGAAGAACTTAAGCAGCCTCTTTGCT
	Chionanthus_aff_brassii	ATTGCAAT???????????????????????????????????TAAGCGGCCTCTTTGCT
	Chionanthus_aff_ramiflorus	ATTGCAATGCTCAGCCAGTTAAGATAGTCCAAATTGAAGAACTTAAGCGGCCTC??????
	Chionanthus_aff_thorelii	ATTGCAATGCTCAGCCGGTTAAGATAGTCCAAATTGAAGAACTTAAGCAGCCTCTTTGCT
	Chionanthus_aff_trichotomus	ATTGCAATGCTCAGCCTGTWAAGATAGTCCAAATTGAAGAACTTAAG?????????????
	Chionanthus_domingensis	ATTGCAATGCTCAGCCGGTTAAGATAGTCCAAATTGAAGAACTTAAGCGGCCTCTTTGCT
	Chionanthus_ligustrinus	ATTGCAATGCTCAGCCAGTTAAGATAGTC?AAATYGAAGAWCTYAAGCGGCCTCTTTGCT
	Chionanthus_parkinsonii	?????????CTCAGCCGGTTAAGATAGTCCAAATTGAAGAACTTAAGCGGCCTCTTTGCT
	Chionanthus_retusus	ATTGCAATGCTCAGCCGGTTAAGATA??????????????????????????????????
	Chionanthus_rupicolus	ATTGCAATGCTCAGCCAGTAAAGATAGTCYAAATTGATGAACTTAAGCAACCTCTTTGCT
	Chionanthus_virginicus	ATTGCWATGCTCAGCCGGTTAAGATAGTCCAAATTGAAGAACTTAAGCAGCCTCTTTGCT
	Chrysojasminum_fruticans	ACTGTAATGCTCAGCCCGTTAAAGTAATCCAAGTTGAAGAACTTAAACAGCCTCTTTGCT
	Comoranthus_obconicus	ATTGTAATGCTCAGCCGGTTAAGATAGTCCAAATTGAAGAACTTAAGCAGCCTCTTTGCT
	Dimetra_craibiana	ATTGTAGTGCTTCACCGGTTAAGATAATACAAGTTGAAGAACAAAAACAACCGCTTTGCT
	Fontanesia_fortunei	ATTGCAATGCTCAGCCGGTAAAGATAGTGCAAATTGAAGAACTTAAGAGGCCTATTTGCT
	Forestiera_angustifolia	ATTGCAATGCTCAGCCAGTTAAGATAGTCCAAATTGAAGAACTTAAGCGGCCTCTTTGCT
	Forestiera_isabelae	??????????????????????????????????????????????????????TTTGCT
	Forestiera_pubescens_pubescens	ATTGCAATGCTCAGCCAGTTAAGATAGTCCAAATTGAAGAACTTAAGCAGCCTCTTTGCT
	Forsythia_x_mandschurica	ACTGCAATGCTCAGCCAGTAAAGATAGTGCARATTGAAGAACTTAAGCAGCCTCTTTGCT
	Fraxinus_americana	ATTGCAATGCTCAGCCAGTTAAG?????????????????????????????????????
	Fraxinus_angustifolia	ATTGTAATGCTCAGCCAGTTAAGATAGTTCAAATYGAAGAACTTAAGCGGCCTCTTTGCT
	Fraxinus_ornus	ATTGCAATGCTCAGCCAGTTAAGATAGTTCAAATTGAAGAACTTAAGCAGCCTCTTTGCT
	Fraxinus_quadrangulata	????????????????????????????????????????????????????????????
	Fraxinus_xanthoxyloides	ATTGCAATGCTCAGCCAGTTAAGATAGTTCAAATTGAAGAACTTAAGAGGCCACTTTGCT
	Haenianthus_salicifolius	ATTGCAAGGCTCAGCCGGTTAAGATAGTCCAAATTGAAGAACTTAAGCGGCCTCTTTGCT
	Hesperelaea_palmeri	ATTGCAATGCTCAGCCAG??????????????????????????????????????????
	Jasminum_didymum	ACTGCAATGCTCAGCCCGTTAAGGTAGCCCAAGTTGAAGAACTTAAACAGCCTCTTTGCT
	Jasminum_lanceolaria	ACTGCAATGCTCAGCCTGTTAAGGTGGCCCAAGTTGAAGAACTTAAACAGCCTCTTTGCT
	Jasminum_nummularifolium	ACTGCAATGCTCAGCCCGTTAAGGTAGCCCAAGTTGAAGAACTTAAACAKCCTCTTTGCT
	Jasminum_pauciflorum	ACTGCAATGCTCAGCCCGTTAAGATAGCCCAAGTTGAAGACCTTAAACAGCCTCTTTGCT
	Ligustrum_lucidum	ATTGCAATGCTCAGCCGGTTAAGATAGTCCAGATTGAAGAACTTAAGCAGCCTCTTTGCT
	Ligustrum_ovalifolium	ATTGCAATGCTCAGCCGGTTAAGATAGTCCAGATTGAAGAACTTAAGCAGCCTCTTTGCT
	Menodora_integrifolia	ATTGCAATGCAAAACCGGTTAAGGTAGTCCAATTCGAAGAACTTAGACAGCCTCTTTGCT
	Myxopyrum_nervosum	??????????????????????GATAATGCAAATTGAAGAACTTAAGCGGCCTCTTTGCT
	Myxopyrum_smilacifolium	????????????????????????????????????????????????????????????
	Nestegis_cunninghamii	??????????????????????????????????????????????????????TTTGCT
	Nestegis_sandwicensis	ATTGCAATGCTCAGCCGGTTAAGATAGTCCAAATTGAAGAACTTAAGCGGCCTCTTTGCT
	Noronhia_emarginata	ATTGCAATGCTCAGCCAGTTAAGATAGTACAAATTGAAGAACTTAAGCGGCCTCTTTGCT
	Noronhia_lowryi	ATTGCAATGCTCAGCCAGTTAAGATAGTCCAAATTGAAGAACTTAAGCGGCCTCTTTGCT
	Noronhia_nilotica	ATTGCAATGCTCAGCCAGTTAAGATAGTCCAAATTGAAGAACTTAAGCGGCCTCTTTGCT
	Noronhia_peglerae	????????????????????????????????????????ACTTAAGCGGCCTCTTTGCT
	Notelaea_longifolia	ATTGCAATGCTCAGCYGGCTAAGATAGTCCAAATTGAAGAACTTAAGCGGCCTCTTTGCT
	Nyctanthes_arbor_tristis	ATTSCAACGCTCAGCCAGTAAAGATAATGCAAGTGGAAGAACTTAAGMGGCCTMTTTGCT
	Olea_europaea_laperrinei	ATTGCAATGCTCAGCCAGTTAAGATAGTCCAGATTGAAGAACTTAAGCGGCCTCTTTGCT
	Olea_javanica	????????????????????????????????????AAGAACTTAAGCAGCCTCTTTGCT
	Olea_lancea	ATTGCAATGCTCAGCCGGTTAAGATAGTCCAAATTGAAGAACTTAAGCGGCCTCTTTGCT
	Olea_paniculata	????????????????????????????????????????????????????????????
	Osmanthus_armatus	ATTGCAATGCTCAGCCGGTTAAGATAGTCCAAATTGAAGAACTTAAGCGGCCTCTTTGCT
	Osmanthus_austrocaledonicus	ATTGCAATGCTCAGCCGGTTAAGATAGTCCAAATTGAAGAACTTAAGCGGCCTCTTTGCT
	Osmanthus_decorus	ATTGCAATGCTCAGCCGGTTAAGATAGTCCAAATTGAAGAACTTAAGCGGCCTCTTTGCT
	Phillyrea_angustifolia	????????????????????????????????????????????????????????????
	Picconia_excelsa	ATTGCAATGCTCAGCCGGTTAAGATAGTCCAAATTGAAGAACTTAAGCGGCCTCTTTGCT
	Priogymnanthus_hasslerianus	??????????????????????????GTCCAGATTGAAGAACTGCAGCGGCCTCTTTGCT
	Schrebera_swietenioides	ATTGTAATGCTCAGCCGGTTAGGATAGTCCAAATTGAAGAACTTAAGCAGCCTCTTTGCT
	Schrebera_trichoclada	ATTGTAATGCTCAGCCGGTTAAGATTGTCCAAACTGAAGAACTTAAGCAGCCTCTTTGCT
	Syringa_persica	ATTGCAATGCTCAGCCGGTTAAGATAGTCCAGATTGAAGAACTTAAGCAGCCTCTTTGCT
	Syringa_pubescens_microphylla	ATTGCAATGCTCAGCCAGTTAAGATAG?????????????????????????????????
	Syringa_tomentella_yunnanensis	ATTGCAATGCTCAGCCGGTTAAGATAGTCCAGATTGAAGAACTTAAGCAGCCTCTTTGCT
	Syringa_vulgaris	ATTGCAGTGCTCAGCCGGTTAAGATAGTCCAGATTGAAGATCTTAAGCAGCCTCTTTGCT
	Solanum_lycopersicum	TGGTTAATTCGACTCTTAGATCACCTCATGAATGCCATAGCAAGTATATGGCCAACATGG
	Capsicum_annuum	TAGTAAATTCAACTCTTAGATCGCCTCATGAATGCCATAGCAAGTATATGGGCAACATGG
	Avicennia_marina	TGGTTAATTCTACCCTTTGTTCGCTTCGTGGATGTCATACTCAGTACATGGCTAACATTG
	Sesamum_indicum	TGGTTAATTCTACGCTTCGTTCGCCTCATGGCTGTCATAATCAGTATATGGCCAACATGG
	Abeliophyllum_distichum	TGGTTAATTCAACCCTTCGAGCGCCTCATGGCTGTCATGCCCAGTTCATGACCAACATGG
	Cartrema_americana	TGGTTAATTCAACACTTCGAGCGCCCCATGGCTGTCATTCTCAGTACATGGCCAACATGG
	Chengiodendron_marginatus	TGGTTAATTCAACACTTCGAGCGCCCGATGGCTGTCATTCTCAGTACATGGCCAACATGG
	Chionanthus_aff_brassii	TGGTAAATTCAACACTTTGAGCACCCCATGGCTGTCATTCTCAGTACAWGGCCAACATGG
	Chionanthus_aff_ramiflorus	???????????????????????CCCCATGGCTGTCATTCTCAGTACATGGCCAACATGG
	Chionanthus_aff_thorelii	TGGTAAATTCAACACTTCGAGCGCCCCATGGCTGTCATTCTCAGTACATGGCCAACATGG
	Chionanthus_aff_trichotomus	????????????????????????????????????????????????????????????
	Chionanthus_domingensis	TGGTTAATTCAACACTTCGAGCGCCCCATGGCTGTCATTCTCAGTACATGGCCAACATGC
	Chionanthus_ligustrinus	TGGTTAATTCAACACTTCGAGCRCCCTAAGGCTGTCATTCTCAGTACATGGCCAACATGG
	Chionanthus_parkinsonii	TGGTTAATTCAACACTTCGAGCGCCCCATGGCTGTCATTCTCAGTACATGGCCAACATGG
	Chionanthus_retusus	???????????????????????????ATGGCTGTCATTCTCAGTACATGGCCAACATGG
	Chionanthus_rupicolus	TGGTTAATTCAACACTTCGAGCGCCCCATGGCTGTCATTCTCAGTAAATGGCCAACATGG
	Chionanthus_virginicus	TGGTTAATTCAACACTTCGAGCGCCCCATGGCTGTCATTCTCAGTACATGGCCAACATGG
	Chrysojasminum_fruticans	TGGTTAATTCAACCCTTCGAGCACCCCATGACYGTCATTCCCAGTACATGGCCAACATGG
	Comoranthus_obconicus	TGGTTAATTCAACACTTCGAGCGCCCCATGGCTGTCATTCCCAGTACATGGCCAACATGG
	Dimetra_craibiana	TGGTTAATTCAACCCTTAGAGCACCTCATGGTTGTCATGCTCAGTACATGACTAACATGG
	Fontanesia_fortunei	TGGTTAATTCAACCCTTCGGGCACCCCATGGCTGTCATAGCCAGTACATGGTCAACATGG
	Forestiera_angustifolia	TGGTTAATTCAACACTTCGAGCGCCCTATGGTTGTCATTCTCAGTACATGGCCAACATGG
	Forestiera_isabelae	TGGTTAATTCAACACTTAGAGCGCCCTATGGCTGTCATTCTCGGTACATGGCCAACATGG
	Forestiera_pubescens_pubescens	TGGTTAATTCAACACTTCGAGCGCCCTATGGCTGTCATTCTCAGTACATGGCCAACATGG
	Forsythia_x_mandschurica	TGGTTAATTCAACCCTTCGAGCGCCCCATGGCTGTCATGCCCGGTATATGACCAACATGG
	Fraxinus_americana	??????????????????????TCCCCATGGTTGTCATTCCCAGTACATGGCCAACATGG
	Fraxinus_angustifolia	TGGTTAATTCAACACTTCGAGCTCCCCATGGTTGTCATTCCCAGTA??????????????
	Fraxinus_ornus	TGGTTAATTCAACACTTCGAGCTCCCCATGGTTGTCATTCCCAGTACATGGCCAACATGG
	Fraxinus_quadrangulata	TGGTTAATTCAACACTTCGAGCTCCTCATGGCTGTCATTCCCAGTACATGGCCAACATGG
	Fraxinus_xanthoxyloides	TGGTTAATTCAACACTTCGAGCTCCCCATGGTTGTCATTC?CAGTACATGGCCAACATGG
	Haenianthus_salicifolius	TGGTTAATTCAACACTTCGAGCACCCCTTGGCTGTCATTCTCAGTACATGGCCAACATGG
	Hesperelaea_palmeri	????????????????????????????????????????????????????????????
	Jasminum_didymum	TGGTTAATTCAACTCTTCGAGCGCCACACGACTGTCATTCCCAGTACATGGCCAACATGG
	Jasminum_lanceolaria	TGGTTAATTCAACTCTTCGAGCGCCACACGATTGTCATTCCCAGTACATGGCCAACATGG
	Jasminum_nummularifolium	TGGTTAATTCAACTCTTCGAGCGCCACACGACTGTCATTCCCAGTACATGGCCAACATGG
	Jasminum_pauciflorum	TGGTTAATTCAACTCTTCGAGCGCCGCACGACTGTCATTCCCAGTACATGGCCAACATGG
	Ligustrum_lucidum	TGGTTAATTCAACACTTCGAGCGCCGCATGGCTGTCATTCCCAGTACATGTCCAATATGG
	Ligustrum_ovalifolium	TGGTTAATTCAACACTTCGAGCGCCTCATGGCTGTCATTCCCAGTACATGTCCAACATGG
	Menodora_integrifolia	TGGTTAATTCGACTCTTAGAGCACCACATGACTGTCATTCCCAGTACATGGCTAACA???
	Myxopyrum_nervosum	TGGTTAATTCAACCCTTCGAGCGCCCCATGGCTGTCATACCCAGTACATGACCAACATGG
	Myxopyrum_smilacifolium	????????????????????????????????????????????????????????????
	Nestegis_cunninghamii	TGGTTAATTCGACACTTCGAGCGCCCCATGGCTGTCATTCTCAGTACATGGCCAACATGG
	Nestegis_sandwicensis	TGGTTAATTCAACACTTCGAGCGCCCCATGGCTGTCATTCTCAGTACATGGCCAACATGG
	Noronhia_emarginata	TGGTTAATTCAACACTTCGAGCGCCCCACGGCTGTCATTTGCAGTACATGGCCAACATGG
	Noronhia_lowryi	TGGTTAATTTGACACTTCGAGCGCCCCATGGCTGTCATTCTCAGTACATGGCCAACATGG
	Noronhia_nilotica	TGGTTAATTCAACACTTCGAGCGCCCCATGGCTGTCATTCTCAGTACATGGCCAACATGG
	Noronhia_peglerae	TGCTTAATTCAACACTTCGAGCGCCCCATGGCTGTCATTCTCAGTACATGACCAACATGG
	Notelaea_longifolia	TGGWTAATTCGACACTTCGAGCGCCCCATGGCTGTCATTCTCAGTACATGGCCAACATGG
	Nyctanthes_arbor_tristis	TGGTTAATTCAACCCTTAGAGCACCCCATGGCTGTCATACCCAGTACAYGACCAACATGG
	Olea_europaea_laperrinei	TGGTTAATTCAACACTTCGAGCACCCCATGGCTGTCATTCTCAGTACATGGCCAACATGG
	Olea_javanica	TGGTTAATTCAACACTTCGAGCGCCCCATGACTGTCATTCTCAGTACATGGCCAACATGG
	Olea_lancea	TGGTTAATTCAACACTTCGAGCACCCCATGGCTGTCATTCTCAGTACATGGCCAACATGG
	Olea_paniculata	????????????????????????????????????????????????????????????
	Osmanthus_armatus	TGGTTAATTCGACACTTCGAGCGCCCCATGGCTGTCATTCTCAGTACATGGCCAACATGG
	Osmanthus_austrocaledonicus	TGGTTAATTCGACACTTCGAGCGCCCCATGKCTGTCATTCTCAGTACATGGCGAACATGG
	Osmanthus_decorus	TGGTTAATTCGACACTTCGAGCGCCCCATGGCTGTCATTCTCAGTACATGGCCAACATGG
	Phillyrea_angustifolia	????????????????????????????TGGCTGTCATTCTCAGTACATGGCCAACATGG
	Picconia_excelsa	TGGTTAATTCGACACTTCGAGCGCCCCATGGCTGTCATTCTCAGTACATGGCCAACATGG
	Priogymnanthus_hasslerianus	TGGTTAATTCAACACTTCGAGCGCCCTATGGCTGTCATTCTCAGTACATGGCCAACATGG
	Schrebera_swietenioides	TGGTTAATTCAACCCTTAGGGCGCCCCATGGCTGTCATACCCAGTACATGGCCAACATGG
	Schrebera_trichoclada	TGGTTAATTCAACACTTCGAGCGCCCCATGGCTGTCATTCCCAGTACATGGCCAACATGG
	Syringa_persica	TGGTTAATTCAACGCTTCGAGCGCCCCATGGCTGTCATTCCCAGTACATGG?????????
	Syringa_pubescens_microphylla	????????????????????????????????????????????????????????????
	Syringa_tomentella_yunnanensis	TGGTTAATTCAACGCTTCGAGCGCCCCATGGCTGTCATTCCCAGTACATGGCCAACATGG
	Syringa_vulgaris	TGGTTAATTCAACTCTTC??????????????????????????????????????????
	Solanum_lycopersicum	GATCTATATCGTCTTTGGTTATGGCAGTTCTTATCAATAGCGGTGATTCAATGAA-----
	Capsicum_annuum	GATCTATTGCGTCGTTAGTGATGGCAGTTCTTATTAATACCGGTGATTCAATGAA-----
	Avicennia_marina	GGTCTATTGCCTCATTGGTGTTGGCAGTTGTCATCAATAATGACGATTCAATGGA-----
	Sesamum_indicum	GGTCTATTGCCTCATTGGTCATGGCAGTTGTCGTCAATACTGGTGACTCAATGAA-----
	Abeliophyllum_distichum	GGTCGATTGCCTCGTTGGTAATGGCAGTTGTTGTTAATGGCACCAACTCAATGAA-----
	Cartrema_americana	GGTCAATTGCATCTTTGGCAATGGCAGTTGTTGTTAWTGGCACCGACTCAATGAA-----
	Chengiodendron_marginatus	GGTCGATTGCATCTTTGGCAATGGCAGTTGTTGTTAATGGCACCGACTCAATGAA-----
	Chionanthus_aff_brassii	GGTCGATTGCATCTTTGGCATTGGCAGTTGTTGTTAATGGCACCGACTCAATGAA-----
	Chionanthus_aff_ramiflorus	GGTCGATTGCATCTTTGGCAATGGCAGTTGTTGTTAATGGCACCGACTCAATGAA-----
	Chionanthus_aff_thorelii	GGTCGATTGCATCTTTGACAATGGCAGTTGTTGTTAATGGCACCGACTCAATGAA-----
	Chionanthus_aff_trichotomus	??TCGATTGCATCTTTGGCGATGGCAGTTGTCGTTAATGGCACCGACTCAATGAA-----
	Chionanthus_domingensis	GGTCGATTGCATCTTTGACAATGGCAGTTGTTGTTAATGGCACCGACTCAATGAA-----
	Chionanthus_ligustrinus	GGTCAATTGCGTCTTTGGCAATGGCAGTTGTTGTTAATGGCACTGACTCAACGAA-----
	Chionanthus_parkinsonii	GGTCGATTGCATCTTTGGCAATGGCAGTTGTTGTTAATGGCGCTGACTCGATGAA-----
	Chionanthus_retusus	GGTCGATTGCATCTTTGGCAATGGCAGTTGTTGTTAATGGCACCGACTCAATGAA-----
	Chionanthus_rupicolus	GGTCGATTGCATCTTTGGCAATGGCAGTTGTTGTTAATGGCACCGACTCAATGAA-----
	Chionanthus_virginicus	GGTCGATTGCATCTTTGGCAATGGCAGTTGTTGTTAATGACACCGACTCAATGAA-----
	Chrysojasminum_fruticans	GGTCCATTGCCTCTTTGGTAATGGCAGTTGTTGTCAATGAAAATGACTCAACGAA-----
	Comoranthus_obconicus	GGTCAATTGCCTCTTTGGCAATGGCAGTTGTTGTTAATGACACTGACTCAATGAA-----
	Dimetra_craibiana	GGTCGATTGCCTCATTGGTAATGGCTGTTGTTGTTAATTCTACCAACGAGATGAA-----
	Fontanesia_fortunei	GGTCGATTGCCTCGTTGGTAATGGCAGTTGTTGTTAATGGCACCAACTCAATGAA-----
	Forestiera_angustifolia	GGTCAATTGCGTCTTTGGCAATGGCAGTTGTTGTTAATGGCACCGACTCAACGAA-----
	Forestiera_isabelae	GGTCAATTGCGTCTTTGGCAATGGCAGTTGTTGTTAATGGCACCGACTCAACGAA-----
	Forestiera_pubescens_pubescens	GGTCAATTGCGTCTTTGGCAATGGCAGTTGTTGTTAATGGCACCGACTCAACGAATGGCA
	Forsythia_x_mandschurica	GGTCRATTGCCTCGTTGGTAATGGCAGTTGTTGTTAATGGCACCGACTCAATGAA-----
	Fraxinus_americana	GGTCGATTGCCTCTTTGGCAATGGCAGTTGTTGTTAATGGCACCGACTCAATGAA-----
	Fraxinus_angustifolia	????????????CTTTGGCAATGGCAGTCGTTGTTAATGGCACCAACTCAATGAA-----
	Fraxinus_ornus	GGTCGATTGCCTCTTTGGCATTGGCAGTTCTTGTTAATGGCACCGACTCAATGAA-----
	Fraxinus_quadrangulata	GGTCGATTGCCTCTTTGGCAATGGCAGTTGTTGTTAATGGCACCGACTCAATGAA-----
	Fraxinus_xanthoxyloides	GGTCGATTGCCTCTTTGGCAATGGCAGTTGTTGTTAATGGCACCGACTCAATGAA-----
	Haenianthus_salicifolius	GGTCGATTGCATCTTTGGCAATGGCAGTTGTTGTTAATGGCACCAACTCAATGAA-----
	Hesperelaea_palmeri	???????????????????????????????????????????????????????-----
	Jasminum_didymum	GGTCCATTGCCTCTTTGGTAATGGCAGTTGTTGTCAATGAAAATGACTCGGCGAA-----
	Jasminum_lanceolaria	GGTCCATTGCCTCTTTGGTAATGGCAGTTGTTGTCAATGAAAATGACTCGACAAA-----
	Jasminum_nummularifolium	GGTCCA????????TTGGTAATGGCAGTTGTTGTCAATGAAAATGACTCGACGAA-----
	Jasminum_pauciflorum	GGTCCATTGCCTCTTTGGTAATGGCAGTTGTTGTCAATGAAAATGACTCGGCGAA-----
	Ligustrum_lucidum	GGTCGATTGCCTCTTTGGCAATGGCAGTTGTCGTTAATAGCACCGACTCAATGAA-----
	Ligustrum_ovalifolium	GGTCGATTGCCTCTTTGGCAATGGCAGTTGTCGTTAATAGCACCGACTCAATGAA-----
	Menodora_integrifolia	???????????????????????????????????????????????????????-----
	Myxopyrum_nervosum	GGT????????????????????????????????????????????????????-----
	Myxopyrum_smilacifolium	????????????????????????CGGTTGTTGTTAATGGAAATGACTCAATGAA-----
	Nestegis_cunninghamii	GATCGATTGCATCTTTGGCAATGGCAGTTGTTGTTAATGACACCGACTCAATGAA-----
	Nestegis_sandwicensis	GATCGATTGCATCTTTGGCAATGGCAGTTGTTGTTAATGACACAGACTCAATGAA-----
	Noronhia_emarginata	GGTCGATTGCATCTATGGCTATGGCGGTTGTTATTAATGATACCGACTCAATGAA-----
	Noronhia_lowryi	GGTCGATTGCATCTATGGCTATGGCGGTTGTTGTTAATGATACYGACTCAATGAA-----
	Noronhia_nilotica	GGTCGATTGCATCTATGGCTATGGCGGTTGTTGTTAATGATACCGACTCAATGAA-----
	Noronhia_peglerae	GGTCGATTGCATCTATGGCT??GGCGGTTGTTGTTAATGATACCAACTCAATGAA-----
	Notelaea_longifolia	GATCGATTGCATCTCTGGCAATGGCAGTTGTTGTTAATGACACCGACTCAATGAA-----
	Nyctanthes_arbor_tristis	GGTCTATTGCCTCKYTGGTAATGGCTGTTGTTGTTAATTGCACCAACACAAYGAA-----
	Olea_europaea_laperrinei	GGTCGATTGCATCTTTGGCAATGGCGGTTGTTGTTAATGACACCGACTCAATGAA-----
	Olea_javanica	GGTCGATTGCATCTTTA??????????????????????????????????????-----
	Olea_lancea	GGTCGATTGCATCTTTGGCAATGGCGGTTGTTGTTAATGGCACTGACTCAATGAA-----
	Olea_paniculata	???????????????????????????????????????????????????????-----
	Osmanthus_armatus	RATCGATTGCATCTTTGGCAATGGCAGTTGTTGTTAAKGACACCGACTCAATGAA-----
	Osmanthus_austrocaledonicus	GATCGATTGCATCTTTGGCAATGGCAGTTGTTGTTAATGACACCGACTCAATGAA-----
	Osmanthus_decorus	GATCGATTGCATCTTTGGCAATGGCAGTTGTTGTTAATGACACCGACTCAATGAA-----
	Phillyrea_angustifolia	GATCGATTGCATCTTTGGCAATGGCAGTTGTTGTTAATGACACCGACTCAATGAA-----
	Picconia_excelsa	GATCAATTGCATCTTTGGCAATGGCAGTTGTTGTTAATGACACCGACTCAATGAA-----
	Priogymnanthus_hasslerianus	GGTCGATTGCATCATTGGCGATGGCAGTTGTTGTTAA??????????????????-----
	Schrebera_swietenioides	GGTCGATTGCCTCTTTGGCAATGGCAGTTGTTGTTAATAACACCGACTCAATGAA-----
	Schrebera_trichoclada	GGTCGATTGCCTCTTTGGCAATGGCAGTTGTTGTTAATGACACCAACTCAATGAA-----
	Syringa_persica	???????????????????????????????????????????????????????-----
	Syringa_pubescens_microphylla	???????????????????????????????????????????????????????-----
	Syringa_tomentella_yunnanensis	GGTCGGTTGCCTCTTTGGCAATGGCAGTTGTCGTTAATGGCGCCGACTCAATGAA-----
	Syringa_vulgaris	???????????????????????????????????????????????????????-----
	Solanum_lycopersicum	-------------GCTTTGGGGTTTGATTGTCTGTCATCACACTTCTCCTCGGTATGTGC
	Capsicum_annuum	-------------GCTTTGGGGTTTGCTTGTTTGTCATCACACTTCTCCCCGCTATGTGC
	Avicennia_marina	-------------GCTCTGGTGACTGGTAGCGTGCCACCACACATCACCCTGCTACATCT
	Sesamum_indicum	-------------ACTATGGGGATTGGTAGTGTGCCACCACACTTCACCACGTTATGTCC
	Abeliophyllum_distichum	-------------GTTGTGGGGACTGGTTGTGTGCCACCACACTTCACCACGCTATGTCC
	Cartrema_americana	-------------GCTGTGGGGATTGGTGGTATGCCACCACTCTTCACCACGCTATGTCC
	Chengiodendron_marginatus	-------------GCTGTGGGGATTGGTGGTATGCCACCACTCTTCACCACGCTATGTCC
	Chionanthus_aff_brassii	-------------GCTGTGGGGATTGGTGGTATGCCAGCACTCTTTACCACGCCATGTCC
	Chionanthus_aff_ramiflorus	-------------GCTGTGGGGATTGGTTGTATGCCACCACTCTTCACCACGCTATGTCC
	Chionanthus_aff_thorelii	-------------GCTGTGGGGATTGGTGGTATGCCACCACTCTTCACCACGCTATGTAC
	Chionanthus_aff_trichotomus	-------------GCTGTGGGGATTGGTGGTGTGCCACCACTCTTCACCACGCTATGTCC
	Chionanthus_domingensis	-------------GCTATGGGGATTGGTGGTGGGCCACCACTCTTCACCACGCTATGTCC
	Chionanthus_ligustrinus	-------------GCTGTGGGGATTGGTGGTGTGCCACCACTCTTCACCACGCTATGTYC
	Chionanthus_parkinsonii	-------------GCTGTGGGGATTGGTGGTGTGCCACCACTCTTCACCACGCTATGTCC
	Chionanthus_retusus	-------------GCTGTGGGGATTGGTGGTATGCCACCACTCTTCACCACGCTATGTCC
	Chionanthus_rupicolus	-------------GCTGTGGGGATTGGTGGTATGCCATCACTCTTCACCACGCTATGTCC
	Chionanthus_virginicus	-------------GCTGTGGGGATTGGTGGTATGCCACCACTCTTCACCACGCTATGTCC
	Chrysojasminum_fruticans	-------------GCTGTGGGGATTGGTTGTTTGCCACCACTCTTCACCGTGCTACGTCC
	Comoranthus_obconicus	-------------GCTGTGGGGATTGGTGGTGTGCCATCACACTTCACCACGCTATGTCC
	Dimetra_craibiana	-------------GCTTTGGGGATTGGTTGTGTGCCACCACGCTYCACCGCGCTATGTTC
	Fontanesia_fortunei	-------------GCTGTGGGGATTGGTGGTGTGCCACCACACTTCACCGCGCTATGTCC
	Forestiera_angustifolia	-------------GCTGTGGGGATTGGTGGTGTGCCACCACTCTTCACCACGCTATGTCC
	Forestiera_isabelae	-------------GCTGTGGGGATTGGTGGTGTGCCACCACTCTTCACCACGCTAT????
	Forestiera_pubescens_pubescens	CCGACTCAACGAAGCTGTGGGGATTGGTGGTGTGCCACCACTCTTCACCACGCTATGTCC
	Forsythia_x_mandschurica	-------------GTTGTGGGGACTGGTKGTGTGCCACCACACTTCRCCACGCTATGTCC
	Fraxinus_americana	-------------GCTGTGGGGATTGGTGGTGTGCCACCACTCTTCACCACGCTATGTCC
	Fraxinus_angustifolia	-------------GCTGTGGGGATTGGTGGTGTGCCACCACTCTTCACCACGCTATGTCC
	Fraxinus_ornus	-------------GCTGTGGGGATTGGTGGTGTGCCACCACTCTTCACCACGCTATGTCC
	Fraxinus_quadrangulata	-------------GCTGTGGGGATTGGTGGTGTGCCACCACTCTTCACCACGCTATGTCC
	Fraxinus_xanthoxyloides	-------------GCTGTGGGGATTGGTGGTGTGCCACCA???????????????????C
	Haenianthus_salicifolius	-------------GCTGTGGGGATTGGTGGTGTGCCACCACTCTTCACCACGCTATGTCC
	Hesperelaea_palmeri	-------------???????????????????????????????????????????????
	Jasminum_didymum	-------------GCTGTGGGGATTGGTTGTTTGCCACCACTCTTCACCACGCTATGTCC
	Jasminum_lanceolaria	-------------GCTGTGGGGATTGGTTGTTTGCCACCACTCTTCACCGCGCTATGTCC
	Jasminum_nummularifolium	-------------GCTGTGGGGATTGGTTGTTTGCCACCACTCTTCACCACGCTATGTCC
	Jasminum_pauciflorum	-------------GCTGTGGGGATTGGTTGTTTGCCACCACTCTTCACCGCGCTATGTCC
	Ligustrum_lucidum	-------------ACTGTGGGGATTGGTGGTGTGCCACCATTCTTCACCACGCTATGTCC
	Ligustrum_ovalifolium	-------------ACTGTGGGGATTGGTGGTGTGCCACCATTCTTCACCACGCTATGTCC
	Menodora_integrifolia	-------------???????GGATTGGTAGTGTGCCACCACTCTTCACCGCGCTATGTGC
	Myxopyrum_nervosum	-------------???????????????????????????????????????????????
	Myxopyrum_smilacifolium	-------------GCTGTGGGGACTGGTGGTTTGCCACCACTCTTCACCACGCTATATCC
	Nestegis_cunninghamii	-------------GCTGTGGGGATTGGTGGTATGCCACCACTCTTCACCACGCTATG???
	Nestegis_sandwicensis	-------------GCTGTGGGGATTGGTGGTATGCCACCACTCTTCACCACGCTATGTCC
	Noronhia_emarginata	-------------GCTGTGGGGATTGGTGGTGTGCCACCACTCTTCACCACGCTATGTCC
	Noronhia_lowryi	-------------GCTGTGGGGATTGGTGGTGTGCCACCACTCTT???CACGCTATGTCC
	Noronhia_nilotica	-------------GCTGTGGGGATTGGTGGTGTGCCACCACTCTTCACCACGCTATGTCC
	Noronhia_peglerae	-------------GCTGTGGGGATTGGTGTTGTGCCACCACTCTTCACCACGCTATGTCC
	Notelaea_longifolia	-------------GCTGTGGGGATTGGTGGTATGCCACCACTCTTCACCMCGCTATGTCC
	Nyctanthes_arbor_tristis	-------------GCTGTGGGGATTGGTGGTGTGCCACCACTCTTCACCACGYTATGTCC
	Olea_europaea_laperrinei	-------------GCTGTGGGGATTGGTGGTGTGCCACCACTCTTCACCACGCTATGTCC
	Olea_javanica	-------------??????????????????ATGCCACCACTCTTCACCACGCTATGTCC
	Olea_lancea	-------------GCTGTGGGGATTGGTGGTGTGCCACCACTCTTCACCACGCTATGTCC
	Olea_paniculata	-------------??????????????????????CACCACTCTTCACCACGCTATGTCC
	Osmanthus_armatus	-------------GCTGTGGGGATTGGTGGTATGCCACCACTCTTCACCACGCTATGTCC
	Osmanthus_austrocaledonicus	-------------GCTGTGGGGATTGGTGGTATGCCACCACTCTTCACCACGCTATGTCC
	Osmanthus_decorus	-------------GCTGTGGGGATTGGTGGTATGCCACCACTCTTCACCACGCTATGTCC
	Phillyrea_angustifolia	-------------GCTGTGGGGATTGGTGGTATGCCACCACTCTTCACAACGCTATGTCC
	Picconia_excelsa	-------------GCTGTGGGGATTGGTGGTATGCCACCACTCTTCACCACGCTATGTCC
	Priogymnanthus_hasslerianus	-------------???????????????????????????????????????????????
	Schrebera_swietenioides	-------------GCTGTGGGGATTGTTGGTGTGCCACCACCCTTCACCACGCTATGTCC
	Schrebera_trichoclada	-------------GCTGTGGGGATTAGTGGTGTGCCACCACTCTTCACCACGCTATGTTC
	Syringa_persica	-------------?????????????????????????????????ACCACGCTATGTCC
	Syringa_pubescens_microphylla	-------------???????????????????????????????????????????????
	Syringa_tomentella_yunnanensis	-------------ACTGTGGGGATTGGTGGTGTGCCACCACTCTTCAGCACGCTATGTCC
	Syringa_vulgaris	-------------???????????????????????????????????????????????
	Solanum_lycopersicum	CTTTCCCACTTCGATATGCATGTGAATTCTTCACACAGGCATTCGGCTTGCAGCTTAATA
	Capsicum_annuum	CTTTTCCACTTCGATATGCATGTGAATTCTTCACGCAGGCATTTAGCCTGCAGCTTAATA
	Avicennia_marina	CTTTCCCCCTCTGGTATGCATGTAAGTTCCTCATGCAGGCATTTGGTTTGGAGCTTTATA
	Sesamum_indicum	CTTTCCCCCTTCGATATGCATGTGAGTTCTTAATGCAGGCCTTTAGCCTGCAGCTTCATA
	Abeliophyllum_distichum	CCTTTCCCCTTCGCTATGCATGCGAATTCCTGATGCAGTCATTTAGCCTGCAACTTTATC
	Cartrema_americana	CTTTTCCCCTTCGCTATGCATGCGAATTTCTAATGCAGGCATTTAGCCTGCAGCTTCATC
	Chengiodendron_marginatus	CTTTTCCCCTTCGCTATGCSTGCGAATTCCTGATGCAGTCATTTAGCCTGCAGCTTCATC
	Chionanthus_aff_brassii	CTTTTCCCCTTCGCTATGYGTGCRAATTCCTGATGCAGGCATTTAGCCTGCAGCTTCATC
	Chionanthus_aff_ramiflorus	CTTTTCCCCTTCGCTATGCATGCGAATTCCTGATGCAGGCATTTAGCCTTCAGCTTCATC
	Chionanthus_aff_thorelii	CTTTTCCCCTTCGCTATGCGTGCGAATTCCTGATGCAGGCATTTAGCCTTCAGCTTCATC
	Chionanthus_aff_trichotomus	CTTTTCCCCTTCGCTATGCGTGTGAATTCCTGATGCAGGCATTTAGCCTGCAGCTTTATC
	Chionanthus_domingensis	CTTTTCCCCTTCGCTATGCGTGCGAATTCCTGATGCAGGCATTTAGCCTGCAGCTTTATC
	Chionanthus_ligustrinus	CTTTTYCCCTTCGCTATGCRTGYGARTTCCTGATGCAGGCATTTAGCCTGCARCTTTATC
	Chionanthus_parkinsonii	CTTTTCCCCTTCGTCATGCATGCGAATTCCTGATGCAGGCATTTAGCCTGCAGCTTTATC
	Chionanthus_retusus	CTTTTCCCCTTCGCTATGCGTGCGAATTCCTGAT?????????????CTGCAGCTT?ATC
	Chionanthus_rupicolus	CTTTTCCCCTTCGCTATGCGTGTGAATT????????????????????????????????
	Chionanthus_virginicus	CTTTTCCCCTTCGCTATGCGTGYGAATTCCTGMTGYAGGCATTTAGCCTGCAGCTTTATC
	Chrysojasminum_fruticans	CATTTCCCCTTCGCTACGCTTGTGAGTTCCTTATGCAGGCATTTAGCTTGCAGCTTTATA
	Comoranthus_obconicus	CTTTTCCCCTTCGCTATGCGTGCGAATTCCTGATGCAGGCATTTAGCCTGCAGCTATATC
	Dimetra_craibiana	CTTTCCCTCTGCGCTATGCTTGCGAGTTCTTGATACAGGCATTTAGCCTACAACTTTATA
	Fontanesia_fortunei	CCTTTCCCCTTCGCTATGCGTGCGAATTCCTAATGCAAGCATTTAGCCTGCAGCTTTATC
	Forestiera_angustifolia	CTTTTCCCCTTCGCTGTGCGTGCGAATTCCTGATGCAGGCATTTAGCCTGCAGCTTTATC
	Forestiera_isabelae	????????????????????????????????????????????????????????????
	Forestiera_pubescens_pubescens	CTTTTCCCCTTCGCTATGCATGCGAATTCCTGATGCAGGCATTTAGCCTGCAGCTCTATC
	Forsythia_x_mandschurica	CCTTTCCCCTTCGCTATGCGTGCGAATTCCTGATGCAGGCATTTAGCCTGCAACTTTATC
	Fraxinus_americana	CTTTTCCCCTTCGCTATGCTTGTGAATTCCTGATGCAGGCATTTAGCCTGCAGCTTTATC
	Fraxinus_angustifolia	CTTTTCCCCTTCGCTATGCGTGCGAATTCCTGATGCAGGCATTTAGCCTGCAACTTTATC
	Fraxinus_ornus	CTTTTCCCCTTCGCTATGCGTGCGAATTCCTGATGCAGGCATTTAGCCTGCAGCTTTATC
	Fraxinus_quadrangulata	CTTTTCCCCTTCGCT?????????????????????????????????????????????
	Fraxinus_xanthoxyloides	CTTTCCCCCTTCGCTATGCGTGCGAATTCCTGATGCAGGCATTTAGCCTGCAGCTTTATC
	Haenianthus_salicifolius	CTTTTCCCCTTCGCTATGCGTGTGAATTCCTGATGCAGGCATTTAGCCTGCAGCTTTATC
	Hesperelaea_palmeri	?TTTTCCCCTTCGCTATGCATGTGAATTCCTGATGCAGGCATTTAGCCTGCAGCTTTATC
	Jasminum_didymum	CATTTCCCCTTCGCTATGCGTGTGAGTTTCTTATGCAGGCATTCAGCCTGCAGCTTTATA
	Jasminum_lanceolaria	CATTTCCCCTTCGCTACGCGTGTGAGTTTCTTATGCAGGCATTCAGCCTGCAGCTTTATA
	Jasminum_nummularifolium	CATTTCCCCTTCGCTATGCGTGTGAGTTTCTTATGCAGGCATTCAGCCTGCAGCTTTATA
	Jasminum_pauciflorum	CATTTCCCCTTCGCTATGCGTGTGAGTTTCTTATGCAGGCATTCAGCCTGCAGCTTTATA
	Ligustrum_lucidum	CTTTTCCCCTTCGCTACGCGTGCGAATTCCTGATGCAGGCATTTAGCCTGCAGCTTTATC
	Ligustrum_ovalifolium	CTTTTCCCCTTCGCTACGCGTGCGAATTCCTGATGCAGGCATTTAGCCTGCAGCTTTATC
	Menodora_integrifolia	CGTTTCCTCTGCGGTATGCGTGTGAGTTCCTTACACAGGCATTCAGCGTGCAGCTTTACA
	Myxopyrum_nervosum	????????????????????????????????????????????????????????????
	Myxopyrum_smilacifolium	CTTTCCCCCTTCGCTATGCTTGCGAATTTCTGATGCAGGCTTTTAGCCTGCAGCTTTATC
	Nestegis_cunninghamii	????????????????????????????????????????????????????????????
	Nestegis_sandwicensis	CTTTTCCCCTTCGCTATGCGTGTGAATTCCTGATGCAGGC?TTTAGCCTGCAGCTTTATC
	Noronhia_emarginata	CTTTTCCCCTTCGTTATGCATGCGAATTCCTTATGCAGGCATTTAGCCTGCAGCTTTTTC
	Noronhia_lowryi	CTTTTCCCCTTCGTTATGCATTCGAATTCCTGATGCAGGCATTTAGCCTGCAGCTTTTTC
	Noronhia_nilotica	CTTTTCCCCTTCGTTATGCATGCGAATTCCTGATGCAGGCATTTAGCCTGCAGCTTTTTC
	Noronhia_peglerae	CTTTTCCCCTTCGTTATGCATGTGAATTCCTGATGCAGGCATTTAGCCTGCAGCTTTTTC
	Notelaea_longifolia	CTTTTCCCCTTCGCTATGCRTGCGAATTYCTRATGCAGGCATTTAGCCTGCAGCTTYATC
	Nyctanthes_arbor_tristis	CTTTCCCTCTTAGGTACGCGTGCGAGTTCCTGATGCAGGCATTTAGCCTGCAGCTTTATC
	Olea_europaea_laperrinei	CTTTTCCCCTTCGCTATGCGTGTGAATTCCTGATGCAGGCATTTAGCCTGCAGCTTTATC
	Olea_javanica	CTTTTCCCCTTCGCTATGCGTGCGAATTCCTGATCCAGGCATTTAGCCTGCAGCTTCATC
	Olea_lancea	CTTTTCCCCTTCGCTATGCGTGTGAATTCCTGATGCAG?????TAGTCTGCAGCTTTATC
	Olea_paniculata	CTTTTCCCCTTCGCTATGCGTGTGAATTCCTGATGCAGGCATTTAGCCTGCAGCTTTATC
	Osmanthus_armatus	CTTTTCCCCTTCGCTATGCRTGCGAATTCCTGATGCAGGCATTTAGCCTGCAGCTTTATC
	Osmanthus_austrocaledonicus	CTTTTCCCCTTCGCTATGCATGCGAATTCCTGATGCAGGCATTTAGCCTGCAGCTTTATC
	Osmanthus_decorus	CTTTTCCCCTTCGCTATGCATGCGAATTCCTGATGCAGGCATTTAGCCTGCAGCTTTATC
	Phillyrea_angustifolia	CTTTTCCCCTTCGATATGCGTGCGAATTCCTGATGCAGGCATTTAACCTGCAGCTTTATC
	Picconia_excelsa	CTTTTCCCCTTCGCTATGCGTGCGAATTCCTGATACAGGCATTTAGCCTGCAGCTTTATC
	Priogymnanthus_hasslerianus	????????????????????????????????????????????????????????????
	Schrebera_swietenioides	CTTTTCCCCTTCGCTATGCATGCGAATTCCTGGTGCAGGCATTTAGCCTGCAGCTTTATC
	Schrebera_trichoclada	CGTTTCCCCTTCGCTACGCGTGCGAATTCCTGATGCAGGCATTTAGCCTGCAGCTTTATC
	Syringa_persica	CTTTTCCCCTTCGCTACGCCTGCGAATTCCTGATGCAGGCATTTAGCCTGCAGCTTTATC
	Syringa_pubescens_microphylla	????????????????????????????????????????????????????????????
	Syringa_tomentella_yunnanensis	CTTTTCCCCTTCGMTACGCGTGCGAATTTCTGATGCAGGCATTTAGCCTGCAGCTTTATC
	Syringa_vulgaris	????????????????????????????????????????????????????????????
	Solanum_lycopersicum	TGGAGCTTCAATTGGCATCACAGCTGGCAGAGAAGAAAACTCTCCAGATGCAGACCTTAC
	Capsicum_annuum	TGGAGCTCCAATTGGCATCACAATTGGCAGAGAAGAAAACTCTCCAAATGCAAACATTAC
	Avicennia_marina	TGGAGCTTCAATTAGGATTGCAGCTGGCGGAGAAGAAGATCCTCTGCATGCAAACCCTAC
	Sesamum_indicum	TGGAGCTTCAGTTAGCATCACAACTTGCAGAAAAGAAGGTCCTCCGTACGCAAACCCTAT
	Abeliophyllum_distichum	TGGAGCTTCAATTGGCATCACAGTTAGCAGAGAAGAAAATTATCCGAATGCAAACATTAT
	Cartrema_americana	TGGAGCTGCAATTGGCATCACAGTTAGCAGAGAAGAAAATTCTCCGAATGCAAACATTAT
	Chengiodendron_marginatus	TGGAGCTGCAATTGGCATCACAGTTAGCAGAGAAGAAAATTCTCCGAATGCAAACATTAT
	Chionanthus_aff_brassii	TGGAGCTGCAATTGACATCACAGTTAGCAGAGAAGAAAATTCTCCAAATGCAAACATTAT
	Chionanthus_aff_ramiflorus	TGGAGCTGCAATTGGCATCACAGTTATCGGAGAAGAAACTTCTCCGAATGCAAACATTAT
	Chionanthus_aff_thorelii	TGGAGCTGCAATTGGCATCACAGTTAGCAGAGAAAAAAATTCTCCAAAKGCAAACATTAT
	Chionanthus_aff_trichotomus	TTGAGCTGCAATTGGCATCACAGTTAGCAGAGAAGAAAATTCTCCGAATGCAAACGTTGC
	Chionanthus_domingensis	TGGAGCTGCAATTGGCATCACAGTTAGCAGAGAAGAAAATTCTCCGAATGCAGACATTAC
	Chionanthus_ligustrinus	TGGAGCTGCAATTGGCMTCRCAGTTAGCAGAGAAGAAAATTCTCCRAATGCAAACRTTAT
	Chionanthus_parkinsonii	TGGAGCTGCAATTGGCATCACAGTTAGCAGAGAAGAAAATTCTCMGAATGCAAACGTTAT
	Chionanthus_retusus	TGGAGCTGCAATTGGCATCACAGTTAGCAGAGAAGAAAATTCTCCGAATGCAAACATTAT
	Chionanthus_rupicolus	???????????TTGGCATCACAGTTAGCAGAGAAGAAAATTCTCCGAATGCAGACATTAT
	Chionanthus_virginicus	TGGAGCTGCAATTGGCGTCACAGTTAGCAGAGAAGAAAATTCTCCGAATGCAGACG????
	Chrysojasminum_fruticans	TGGAGCTTCGATCGGCATCACAGTTAGCAGAGAAGAAAATTCTCCAAATGCAAACGTTAC
	Comoranthus_obconicus	TGGAGCTGCAATTGGCATCACAGTTAGCAGAGAAGAAAATTCTCCGTATGCAAACATTAT
	Dimetra_craibiana	TGGATCTTCAGTTGACATCACAGTTGGCAGAAAAGAAAATCCTCAAAATGCAAACGTTAC
	Fontanesia_fortunei	TGGAGCTTCAATTGGCMTCACARTTAGCAGAAAAGAAAATTCTCCGGATGCAAACATTAT
	Forestiera_angustifolia	TGGAGCTGCAATTGGCATCACAGTTAGCAGAGAAGAAAATTCTCCAAATGCAAACATTAT
	Forestiera_isabelae	????????????????????????????????????????????????????????????
	Forestiera_pubescens_pubescens	TGGAGCTGCAATTGGCATCACAGTTAGCAGAGAAGAAAATTCTCCAAATGCAAACATTAT
	Forsythia_x_mandschurica	TGGAGCTTCAATTGGCATCACAGTTAGCAGAGAAGAAAATTCTCCGAATGCAAACATTAT
	Fraxinus_americana	TTGAGCTGCAATTGGCATCACAGTTAGCAGAGAAGAAAATTCTCCGAATGCAAACATTGT
	Fraxinus_angustifolia	TTGAGCTGCAATTGGCGTCACAGT????????????????????????????????????
	Fraxinus_ornus	TTGAGCTGCAATTGGCGTCACAGTTAGCAGAGAAGAAAATTCTCCGAATGCAAACATTGT
	Fraxinus_quadrangulata	?????????????????????AGTTAGCAGAGAAGAAAATTCTCCGAATGCAAACATTGT
	Fraxinus_xanthoxyloides	TTGAGCTGCAATTGGCGTCACAGTTAGAAGAGAAGAAAAT????????????????????
	Haenianthus_salicifolius	TGGAGCTGCAATTGGCATCACAGTTAGTAGAGAAGAATATTCTCCGAATGCAAACGTTAT
	Hesperelaea_palmeri	TGGAGCTGCAATTGGCATCACAGTTAGCAGAGAAGAAAATTCTCCGAATGCAAACATTAT
	Jasminum_didymum	TGGAGCTTCAATTGGCATCACAGTTAGCAGAGAAGAGAATTCTCCAAATGCAAACGTTAT
	Jasminum_lanceolaria	TGGAGCTTCAATTGGCATCACAGTTAGCAGAGAAGAGAATTCTCCAAATGCAAACATTAT
	Jasminum_nummularifolium	TGGAGCTTCAACTGGCATCACAGTTAGCAGAGAAGAGAATTCTCCAAATGCAAACGTTAT
	Jasminum_pauciflorum	TGGAGCTTCAATTGGCATCACAGTTAGCAGAGAAGAGAATTCTCCAAATGCAAACGTTAT
	Ligustrum_lucidum	TGGAGCTGCAATTGGCATCACAGTTAGCAGAGAAGAAGATTCTCCGAATGCAAACATTAT
	Ligustrum_ovalifolium	TGGAGCTGCAATTGGCATCACAGTTAGCAGAGAAGAAGATTCTCCGAATGCAAACATTAT
	Menodora_integrifolia	TGGAGCTTCAACTGTCATCACAGTTAGCAGAGAAGAAAATTCTCCAAATGCAAACATTGT
	Myxopyrum_nervosum	????????????????????????????????????????????????????????????
	Myxopyrum_smilacifolium	TGGAACTT????????????????????????????????????????????????????
	Nestegis_cunninghamii	????????????????????????????????????????????????????????????
	Nestegis_sandwicensis	TGGAGCTGCAATTGGCATCACAGTTAGCAGAGAAGAAAATTCTCCGAATGCAAACGTTAT
	Noronhia_emarginata	TGGAGCTACAATTGGCATCACAGTTAGCAGAGAAGAAAATTCTCCGAATGCAAACGTTAT
	Noronhia_lowryi	TGGAGCTGCAATTGGCATCACAGTTAGCAGAGAAGAAAATTCTCCGAATGCAAACGTTAT
	Noronhia_nilotica	TGGAGCTGCAATTGGCATCACAGTTAGCAGAGAAGAAAATTCTCCGAATGCAAACGTTAT
	Noronhia_peglerae	TGGAGCTGCAATTGGCATCACAGTTAGCAGAGAAGAAAATTCTCCG?ATGCAAACGTTAT
	Notelaea_longifolia	TGGAGCTGCAATTGGMATCACAGTTAGCAGAGAAGAAAATTCTCCGAATGCAAACGTTAT
	Nyctanthes_arbor_tristis	TGGAGCTTCAGTTGGCATCACAGTTWGCAGAGAAGAAAATTCTCAAWACCCAAACATTAT
	Olea_europaea_laperrinei	TGGAGCTGCAATTGGCAGCACAGTTAGCAGAGAAGAAAATTCTCCGAATGCAAACGTTAT
	Olea_javanica	TGGAGCTGCAATTGGCATCACAG???????????????????????????????CATTAT
	Olea_lancea	TGGAGCTGCAATTGGCATCACAGTTAGCAGAGAAGAAAATTCTCCGAATGCAAACGTTAT
	Olea_paniculata	TGGAGCTGCAATTGGCATCACAGTTAGCAGAGAAGAAAATCCTCCGAATGCAAACGTTAT
	Osmanthus_armatus	TGGAGCTGCAATTGGCATCACAGTTAGCAGAGAAGAAAATTCTCCGAATGCAAACGTTAT
	Osmanthus_austrocaledonicus	TGGAGCTGCAATTGGCATCACAGTTAGCAGAGAAGAAAATTCTCCGAATGCAAACGTTAT
	Osmanthus_decorus	TGGAGCTGCAATTGGCATCACAGTTAGCAGAGAAGAAAATTCTCCGAATGCAAACGTTAT
	Phillyrea_angustifolia	TGGAGCTGCAATTGGCATCACAGTTAGCAGAGAAGAAAATTCTCCGAATGCAAACGTTAT
	Picconia_excelsa	TGGAGCTGCAATTGGCATCACAGTTAGCAGAGAAGAAAATTCTCCGAATGCAAACGTTAT
	Priogymnanthus_hasslerianus	?????CTGCAATTGGCTTCACAGTTAGCAGAGAAGAAAGTTCTCCGAACGCAAACATTAT
	Schrebera_swietenioides	TGGAGCTGCAATTGGCATCACAGTTAGCAGAGAAGAAAATTCTTCGTATGCAAACATTAT
	Schrebera_trichoclada	TGGAGCTGCAGTTGGCATCACAGTTAGCAGAGAAGAAAATTCTCCGTATGCAAACATTAT
	Syringa_persica	TGGAGCTGCAATTGGCATCACAATTAGCAGAGAAGAAAATTCTCCGAATGCAAACATTAT
	Syringa_pubescens_microphylla	????????????????????????????????????????????????????????????
	Syringa_tomentella_yunnanensis	TGGAGCTGCAATTGGCATCACAGTTAGCAGAGAAGAAGATTCTCCGAATGCAAACATTAT
	Syringa_vulgaris	????????????????????????????????????????????????????????????
	Solanum_lycopersicum	TATGTGACATGCTTCTTCGAGATGTTCCATTTGGCGTTGTAACACAATCCCCTAGTATTA
	Capsicum_annuum	TATGTGACATGCTTCTTCGAGATGTTCCATTTGGTATTGTAACACAATCCCCTACTATTA
	Avicennia_marina	TATGTGACATGCTTCTTCGTGATGCTCCATTTGGTATTGTGACTCAGTCACCTAGAATCA
	Sesamum_indicum	TGTGTGATATGCTTCTTCGTGATGCTCCATTTGGCATTGTCACTCAATCCCCTAATATCA
	Abeliophyllum_distichum	TGTGTGACATGCTTCTCCGTGATGCTCCATTCGGCATTGTCGCTCAGTCTCCTAGCATCA
	Cartrema_americana	TGTGTGACATGTTTCTCCGTGATGCTCCATTCGGCATTGTCACTCAGTCTCCTAGCATCA
	Chengiodendron_marginatus	TGTGTGACATGTTTCTCCGTGATGCTCCATTCRGTATTGTCACTCRGTCTCCTAGCATCA
	Chionanthus_aff_brassii	TGTGTGACATGTTTCTCCGTGATGCTCCATTTGGCATTGTCACTCAGTCTCCTAGCATCA
	Chionanthus_aff_ramiflorus	TGTGTGACATGTTTCTCCGTGATGCTCCATTCGGCATTGTMACTCAGTCTCCTAGCATCA
	Chionanthus_aff_thorelii	TGTGTGACATGTTTCTCCGTGATGCTCCATTCGGCATTGTCACTCAGTCTCCTAGCATCA
	Chionanthus_aff_trichotomus	TGTGTGACATGTTTCTCCGAGATGCTCCATTAGGCATTGTCACTCAGTCTCCTAGCATCA
	Chionanthus_domingensis	TTTGTGACATGTTTCTCCGAGATGCTCCATTAGGCATTGTCACTCAGTCTCCGAGCATCA
	Chionanthus_ligustrinus	TGTGTGACATGTTTCTCCGKGAYGCTCCATTCGGAATTGTCACTCAGTCTCCTAGCATCA
	Chionanthus_parkinsonii	TGTGTGACATGTTTCTCCGTGATGCTCCATTCGGCATTGTCACTCAGTCTCCTAGCATCA
	Chionanthus_retusus	TGTGTGACATGTTTCTCCGTGATGCTC?????????????????????????????????
	Chionanthus_rupicolus	TGTGTGACATGTTTCTCCGTGATGCTCCATTTGGCATTGTTACTCAGTCTCCTAGCATCA
	Chionanthus_virginicus	??????????GTTTCTCCGTGATGCTCCATTCGGCATTGTCACTCAGTCTCCTAGCATCA
	Chrysojasminum_fruticans	TGTGTGACATGCTTCTCCGTGATGCTCCTTTCAGCATTGTCACTCAGTCTCCTAGCATCA
	Comoranthus_obconicus	TGTGTGACATGCTTCTTCGTGGTGCTCCATTCGGCATTGTCACTCAGTCTCCTAGCATCA
	Dimetra_craibiana	TATGTGACATGCCTCTCCGTGATGCTCCATTTAGTATTGTCACCCAATCACCCAATAGCA
	Fontanesia_fortunei	TGTGCGACATGCTTCTCCGCGATGCTCCACTCGGCATTGTCACTCAGTCTCCTAGCATCA
	Forestiera_angustifolia	TGTGTGACATGTTTCTCCGTGATGCTCCATTCGGCATTGTCACTCAGTCTCCTAGCATCA
	Forestiera_isabelae	?????????TGTTTCTCCGTGATGCTCCATTTGGCATTGTCACTCAGTCTCCTAGCATCA
	Forestiera_pubescens_pubescens	TGTGTGACATGTTTCTCCGTGATGCTCCATTCGGCATTGTCACTCAGTCTCCTAGCATCA
	Forsythia_x_mandschurica	TGTGTGACATGCTTCTCCGTGATGCTCCATTCGGCATTGTCGCTCAGTCTCCTAGCATCA
	Fraxinus_americana	TGTGTGACATGCTGCTCCGTGATGCTCCATTCGGCATTATAACTCAGTCTCCTAGCATCA
	Fraxinus_angustifolia	???????????????????????????????????????????????????CTAGCATCA
	Fraxinus_ornus	TGTGTGACATGCTGCTCCGTGATGCTCCAGTCGGCATTATAACTCAGTCTCCTAGCATCA
	Fraxinus_quadrangulata	TGTGTGACATGCTGCTCCGTGATGCTCCATTCGGCATTATAACTCAGTCTCCTAGCATTA
	Fraxinus_xanthoxyloides	????????????????????????????????????????????????????????????
	Haenianthus_salicifolius	TGTGTGACATGTTTCTCCGAGATGCTCCATTCGGCATTGTCACTCAGTCTCCTAGCATCA
	Hesperelaea_palmeri	TGTGTGACATGTTTCTCCGTGATACTCCATTCGGCATTGTCACTCAGTCTCCTAGCATCA
	Jasminum_didymum	TGTGTGATATGCTTCTCCGTGATACACCGTTCCGCATTGTAACTCAGTCTCCTGGTATCA
	Jasminum_lanceolaria	TGTGTGATATGCTTCTCCGTGATGCACCAT??????????????????????????????
	Jasminum_nummularifolium	TGTGTGATATGCTTCTCCGTGATACACCGTTCCGCATTGTAACTCAGTCTCCTGGTATCA
	Jasminum_pauciflorum	TGTGTGATATGCTTCTCCGTGATGCACCGTTCCGCATTGTAACTCAGTCTCCTGGTATCA
	Ligustrum_lucidum	TGTGTGACATGCTTCTCCGTGATGCTCCATTTGGCATTGTCACTCAGTCTCCTAGCATCA
	Ligustrum_ovalifolium	TGTGTGACATGCTTCTCCGTGATGCTCCATTTGGCATTGTCACTCAGTCTCCTAGCATCA
	Menodora_integrifolia	TGTGTGATATGCTTCTCCGGAATGCTCCTATCAGTATTGTGACTCAATCTCCTAGTATCA
	Myxopyrum_nervosum	???????????????????????????????????????????????????????CATCA
	Myxopyrum_smilacifolium	????????????????????????????????????????????????????????????
	Nestegis_cunninghamii	??????????????????????TGCTCCATTCGGCATTGTCACTCAGTCTCCTAGCATCA
	Nestegis_sandwicensis	TGTGTGACATGTTTCTCCGTGATGCTCCATTCGGCATTGTCACT????????????ATCA
	Noronhia_emarginata	TGTGTGACATGTTTCTCCGTGATGCTCCATTCGGCATTGTCACTCAGTCTCCTAGCATCA
	Noronhia_lowryi	TGTGTGACATGTTTCTCCGTGATGCTCCATTCGGCATTGTCACTCAGTCTCCTAGCATCA
	Noronhia_nilotica	TGTGTGACATGTTTCTCCGTGATGCTCCATTCGGCATTGTCACTCAGTCTCCTAGCATCA
	Noronhia_peglerae	TGTGTGACATGTTTCTCCGTGATGCTCCATTAGGCATTGTCACTCAGTCTCCTAGCATCA
	Notelaea_longifolia	TGTGTGACATGTTTCTCCGTGAKGCTCCATTCGGCATTGTCACTCAGTCTCCTAGCATCA
	Nyctanthes_arbor_tristis	TSTGTGACATGCTTCTCCGTGATGMTCCATCCGGCATTGTCACTCAATCGCCTAGTATCA
	Olea_europaea_laperrinei	TGTGTGACATGTTTCTCCGTGATGCTCCATTCGGCATTGTCACTCAGTCTCCTAGCATCA
	Olea_javanica	TGTGTGACATGTTTCTCCGTGATGCTCCATTCGGCATTGTCACTCAGTCTCCTAGCATCA
	Olea_lancea	TGYGTGACATGTTTCTCCGTGATGCTCCATTCG????????????????????AGCATCA
	Olea_paniculata	TGTGTGACATGTTTCTCCGTGATGCTCCATTCGGCATTGTCACTCAGTCTCCTAGCATCA
	Osmanthus_armatus	TGTGTGACATGTTTCTCCGTGATGCTCCATTCGGCATTGTCACTCAGTCTCCTAGCATCA
	Osmanthus_austrocaledonicus	TGTGTGACATGTTTCTCCGTAATGCTCCATTCGGCATTGTCACTCAGTCTCCTAGCATAA
	Osmanthus_decorus	TGTGTGACATGTTTCTCCGTGATGCTCCATTCGGCATTGTCACTCAGTCTCCTAGCATCA
	Phillyrea_angustifolia	TGTGTGACATGTTTCTCCGTGATGCTCCATTCGGCATTGTCACTCAGTCTCCTAGCATCA
	Picconia_excelsa	TGTGTGACATGTTTCTCCGGGATGCTCCATTCGGCATTGTCACTCAGTCTCCTAGCATCA
	Priogymnanthus_hasslerianus	TGTGTGACATGTTTCTCCGTGATGCTCCATTTGGCATTGTCACTCAGTCTCCTAG?????
	Schrebera_swietenioides	TGTGTGACATGCTTCTCCGTGATGCTCCATTCGGCATTGTCACTCAGTCTCCTAGCATCA
	Schrebera_trichoclada	TGTGTGACATGCTTCTACGTGGTGCTCCATGCGGCATTGTCACTCAGTCTCCTAGCATCA
	Syringa_persica	TGTGTGACATGCTTCTCCGTGATACTCCATTCGGCATTATCACTCAGTCTCCTAGCATCA
	Syringa_pubescens_microphylla	????????????????????????????????????????????????????????????
	Syringa_tomentella_yunnanensis	TGTGTGACATGCTTCTMCGTGATGCTCCATTYGGCATTGTCACTCAGTCTCCTAGCATCA
	Syringa_vulgaris	????????????????????????????????????????????????????????????
	Solanum_lycopersicum	TGGACCTTGTGAAGTGTGATGGAGCTGCACTTTATTGTGGTGGAAAATGTTGGTTGCTTG
	Capsicum_annuum	AGGATCTTGTGAAGTGTGATGGAGCTGCACTTTATTGTGGTGGAAAATGTTGGTTGCTTG
	Avicennia_marina	TGGATCTTGTGAAGTGCAATGGGGCCGCATTATATTATGGTGAGAAATGTTGTCTCCTTG
	Sesamum_indicum	TGGATCTTGTGAATTGCGATGGGGCTGCATTATATTATGGTGGGAAGTCTTGGTTACTTG
	Abeliophyllum_distichum	TGGATCTTGTGAAGTGTGATGGGGCTGCATTATATTATGGTGGGAAATGTTGTTTGCTTG
	Cartrema_americana	TGGATCTTGTAAAGTGTGATGGGGCTGCATTATATTATGGTGGGAAATGTTGGTTGCTTG
	Chengiodendron_marginatus	TGGATCTTGTAAAGTGTGATGGGGCTGCATTATATTATGGTGGGAAATGTTGGTTGCTTG
	Chionanthus_aff_brassii	TGGATCTTGTAAAGTGTGATGGGGCTGCATTATATTATGGTGGGAAATGTTGGTTGCTTG
	Chionanthus_aff_ramiflorus	TGGATCTTGWAAAGTGTGATGGGGCTGCATTATATTATGGTGGGAAATGTTGGTTGCTTG
	Chionanthus_aff_thorelii	TGGATCTTGTAA????????????????????????????????????????????????
	Chionanthus_aff_trichotomus	TGGATCTAGTAAAGTGTGATGGGGCTGCATTATATTATGGTGGGAAATGTTGGTTGCTTG
	Chionanthus_domingensis	TGGATCTAGTAAAGTGTGATGGGGCTGCATTATATTATGGTGGGAAATGTTGGTTGCTTG
	Chionanthus_ligustrinus	TGGATCTTGTAAAGTGTGATGGGGCKGCATTATATTATGGTGGGAAATGTTGGTTGCTTG
	Chionanthus_parkinsonii	TGGATCTTGTAAAGTGTAATGGGGCTGCATTATATTATGGTGGGAAATGTTGGTTGCTTG
	Chionanthus_retusus	?????????????????????GGGCTGCATTATATTATGGTGGGAAATGTTGGTTGCTTG
	Chionanthus_rupicolus	TGGATCTTGTAAAGTGTGATGGGGCTGCATTATATTATGGTGGGAAATGTTGGTTGCTTG
	Chionanthus_virginicus	TGGATCTTGTAAAGTGTGATGGGGCTGCATTATATTATGGTGGGAAATGTTGGTTGCTTG
	Chrysojasminum_fruticans	TGGATCTTGTGAAGTGTGATGGGGCTGCTTTATTTTATGGTGGGAAATGTTGGTTGCTTG
	Comoranthus_obconicus	TGGATCTTGTAAAGTGTGATGGGGCTGCATTATATTATGGTGGGAAATGCTGGTTGCTTG
	Dimetra_craibiana	TGGATCTTGTAAAGTGTGACGGAGCTGCATTATATTATGGTGGGAAATGTTGGTTACTCG
	Fontanesia_fortunei	TGGACCTTGTAAAGTGTGATGGTGCTGCATTATATTATGGTGGGAAATGTTGGTTGCTTG
	Forestiera_angustifolia	TGGATCTTGTAAAGTGTGATGGTGCTGCATTATATTATGGTGGGAAATGTTGGTTGCTTG
	Forestiera_isabelae	TGGATCTTGTAAAGTGTGATGGGGCTGCATTATATTATGGTGGGAAATGTTGGTTGCTTG
	Forestiera_pubescens_pubescens	TGGATCTTGTAAAGTGTGATGGGGCTGCATTATATTATGGTGGGAAATGTTGGTTGCTTG
	Forsythia_x_mandschurica	TGGATCTTGTAAAGTGTGATGGGGCTGCATTATATTATGGTGGGAAATGTTGTTTGCTTG
	Fraxinus_americana	TGGATCTTGTAAAGTGTGATGGGGCT?????????????????????????GGTTACTTG
	Fraxinus_angustifolia	TGGATCTTGTAAAGTGTGATGGGGCTGCACTGTATTATGGTGGGAAATGTTGGTTACTTG
	Fraxinus_ornus	TGGATCTTGTAAAGTGTGATGGGGCTGCACTATATTATGGTGGGAAATGTTGGTTACTTG
	Fraxinus_quadrangulata	T???????????????????????????????????????????????????????????
	Fraxinus_xanthoxyloides	????????????????????????????????????????????????????????????
	Haenianthus_salicifolius	TGGATCTCGTAAAGTGTGATGGGGCTGCATTATATTATGGTGGGAAATGTTGGTTGCTTG
	Hesperelaea_palmeri	TGGATCTTGTGAAGTGTGATGGGGCTGCATTATATTATGGTGGGAAATGTTGG???????
	Jasminum_didymum	TGGATCTTGTGAAGTGTGATGGGGCTGCTTTATTTCATGGTGGGAAATGTTGGTTGCTTG
	Jasminum_lanceolaria	????????????????????????????????????????????????????????????
	Jasminum_nummularifolium	TGGATCTTGTGAAGTGTGATGGGGCTGCTTTATTTCATGGTGGGAAATGTTGGTTGCTTG
	Jasminum_pauciflorum	TGGATCTCGTGAAGTGTGATGGGGCTGCTTTATTTTATGGTGGGAAATGTTGGTTGCTTG
	Ligustrum_lucidum	TGGATCTTGTAAAGTGTGATGGGGCTGCATTATATTATGGAGGGAAATGTTGGTTGCTTG
	Ligustrum_ovalifolium	TGGATCTTGTGAAGTGTGATGGGGCTGTATTATATTATGGAGGGAAATGTTGGTTGCTTG
	Menodora_integrifolia	TGGATCTTGTGAAGTGTGATGGGGCTGCTTTATTTTATGGTGGGAAATGTTGGTTGCTTG
	Myxopyrum_nervosum	TGGATCTCGTAAAGTGTGATGGGGCTGCATTATATTATGGTGGGAAATGTTGGTTACTTG
	Myxopyrum_smilacifolium	????????????????????????????????????????????????????????????
	Nestegis_cunninghamii	TGGATCTTGTAATGTGTGATGGGGCTGCATTATATTATGGTGGGAAATGTTGGTTGCTTG
	Nestegis_sandwicensis	TGGATCTTGTAAAGTGTGATGGTGCTGCATTATATTATGGTGGGAAATGTTGGTTGCTTG
	Noronhia_emarginata	TGGATCTTGTAAAGTGTGATGGGGCTGCATTATATTATGGTGGGAAATGTTGGTTGCTTG
	Noronhia_lowryi	TGGATCTTGTAAAGTGTGATGGGGCTGCATTATATTATGGTGGGAAATGTTGGTTGCTTG
	Noronhia_nilotica	TGGATCTTGTAAAGTGTGATGGGGCTGCATTATATTATGGTGGGAAATGTTGGTTGCTTG
	Noronhia_peglerae	TGGATCTTGTAAAGTGTGATGGGGCTGCATTATATTATGGTGGGAAATGTTGGTTGCTTG
	Notelaea_longifolia	TGGATCTTGTAAAGTGTGATGGGGCTGCATTATATTATGGTGGGAAATGTTGGTTGCTTG
	Nyctanthes_arbor_tristis	TGAATCTTGTGAAGTGTGATGGGGCTGCATTATATTATGGTGGGAAATGTTGGTTGCTTG
	Olea_europaea_laperrinei	TGGATCTTGTAAAGTGTGATGGGGGTGCATTATATTATGGTGGGAAATGTTGGTTGCTTG
	Olea_javanica	TGGATCTTGTAAAGTGTGATGGGGCTGCATTATAT????????????????GGTTGCTTG
	Olea_lancea	TGGATCTTGTAAAGTGTGATGGGGCTGCATTATATTATGGTGGGAAATGTTGGTTGCTTG
	Olea_paniculata	TGGATCTTGTAAAGTGTGATGGGGCTGCATTATATTATGGTGGGAAATGTTGGTTGCTTG
	Osmanthus_armatus	TGGATCTTGTAAAGTGTGATGGGGCTGCATTATATTATGGTGGGAAATGTTGGTTGCTTG
	Osmanthus_austrocaledonicus	TGGATCTTGTAAAGTGTGATGGGGCTGCATTATATTATGGGGGGAAATGTTGGTTGCTTG
	Osmanthus_decorus	TGGATCTTGTAAAGTGTGATGGGGCTGCATTATATTATGGTGGGAAATGTTGGTTGCTTG
	Phillyrea_angustifolia	TGGATCTTGTAAAGTGTGATGGGGCTGCATTATATTATGGTGGGAAATGTTGGTTGCTTG
	Picconia_excelsa	TGGATCTTGTAAAGTGTGATGGGGCTGCATTATATTATGGTGGGAAATGTTGGTTGCTTG
	Priogymnanthus_hasslerianus	????????????????????????????????????????????????????????????
	Schrebera_swietenioides	TGGATCTTGTAAAGTGTGATGGAGCTGCATTATATTATCGTGGGAAATGTTGGTTGCTTG
	Schrebera_trichoclada	TGGATCTTGTAAAGTGTGATGGGGCTGCATTATATTATGGTGGCAAATGTTGGTTGCTTG
	Syringa_persica	TGGATCTTGTAAAGTGTGATGGGGCTGCATTATATTATGGAGGGAAAT????????????
	Syringa_pubescens_microphylla	????????????????????????????????????????????????????????????
	Syringa_tomentella_yunnanensis	TGGATCTTGTAAAGTGTGATGGGGCTGCATTATATTATGGAGGGAAATGTTGKTTGCTTG
	Syringa_vulgaris	????????????????????????????????????????????????????????????
	Solanum_lycopersicum	GGGTGACACCAACTGAAGCACAAGTTAAAGATATTGCACAGTGGTTACTAGTTGCTCATA
	Capsicum_annuum	GGGTGACGCCAACTGAAGAACAAGTTAAAGATATTGCAAATTGGTTGCTAGTTGCTCATA
	Avicennia_marina	GTGTCACTCCAACTGAAGCACAAGTGAAAGATATTGCAGAATGGCTGCTTAATAACCGTG
	Sesamum_indicum	GTGTCACTCCTACTGAGGCACAATTGAAGGATATTGCAGAATGGCTGGTTAAGAGCCTTG
	Abeliophyllum_distichum	GTGTTACCCCCACTGAGGCACAAGTTAAAGATATTGCAGAATGGCTACTTAATAGCCATG
	Cartrema_americana	GTGTTACCCCCACTGAGGCACAAGTTAAAGATATTGCAGATTGGCTACTTACTAGCCACG
	Chengiodendron_marginatus	GTGTTACCCCCACTGAGGCACAAGTTAAAGATATTGCAGATTGGCTACTTACTAGCCATG
	Chionanthus_aff_brassii	GTGTTTCCCCCACTGAGGCACAACTTAAAGATATTGCAGATTGGCTACTTACTAGCCATG
	Chionanthus_aff_ramiflorus	GTGTTACCCCCACTGAGGCACAAGTTAAAGATATTGCAGATTGGTTACTTACTAGCCATG
	Chionanthus_aff_thorelii	????????????????????????????????????????????????????????????
	Chionanthus_aff_trichotomus	GTGATACCCCCACTGAGGCACAAGTTAAAGATATTACAGAATGGCTACTTACTAGCCATG
	Chionanthus_domingensis	GTGTTACCCCCACTGAGGCACAAGTTAAAGATATTACAGAATGGCTACTTACTAGCCATG
	Chionanthus_ligustrinus	GTGTTACCCCCACYGAGGCACAAGTTAAAGATATTGCTRAATGGCTACTTACTAGCCATG
	Chionanthus_parkinsonii	GTGTTACCCCCACTCAGGCACAAGTTAAAGATATTGCAGAATGGCTACTTACTAGCCATG
	Chionanthus_retusus	GTGTTACCCCCACTGAGGCACAAGTTAAAGATATTGCAGATTGGCTACTTA?TAGCCATG
	Chionanthus_rupicolus	GTGTTACCCCCACTGAGGCACAAGTTAAAGATATTGCATATTGGCTACTTACTAGCCATG
	Chionanthus_virginicus	GTGTTACCCCCACTGAGGCACAAGTTAAAGATATTGCAGATTGGCTACTTACTAGCCATG
	Chrysojasminum_fruticans	GAGTTTCCCCCAGTGAGTCCCAAGTTAAAGATATTGCAGAGTGGCTGCTTACTAGCCATG
	Comoranthus_obconicus	GTATTACCCCCACTGAGGCACAAGTGAAAGATATTGCAGAATGGCTACTTACTAGCCATG
	Dimetra_craibiana	GTGAGACCCCCACCGAGGCACAAATCAAAGATATTGCAGAATGGCTACTTCAAAACCATG
	Fontanesia_fortunei	GTGTTACCCCCACWGAGGCACAAGTTAAAGATATTGCAGAATGGCTACTTAATAGCCATG
	Forestiera_angustifolia	GTGTTACCCCCACTGAGGCACAAGTTAAAGATATTGCTGATTGGCTACTTACTAGCCATG
	Forestiera_isabelae	GTGTTACCCCCACTGAGGCACAAGTTAAAGATATAGCTGATTGGCTACTTACTAACCATG
	Forestiera_pubescens_pubescens	GTGTTACCCCCACTGAGGCACAAGTTAAAGATATTGCTGATTGGCTACTTACTAGCCATG
	Forsythia_x_mandschurica	GTGTTACCCCCACTGAGGCACAAGTTAAAGATATTGCAGAATGGCTACTTAATAGCCATG
	Fraxinus_americana	GTGTTACCCCCACTGAGGCACAAGTTAAAAATATTGTAGAATGGCTACTTACTAGCCATG
	Fraxinus_angustifolia	GTGTTACCCCCACTGAGGCACAAGTTAAAGATATTGTAGAATGGCTACTTACTAGCCATG
	Fraxinus_ornus	GTGTTACCCCCCCTGAGGCACAAGTT???????????????????TACTTACTAGCCATG
	Fraxinus_quadrangulata	??????????????????????????????????????????????????????????TG
	Fraxinus_xanthoxyloides	????????????????????????????????????????????????????????????
	Haenianthus_salicifolius	GTGTTACCCCCACTGAGGCACAAGTTAAAGATATTGCAGAATGGCTACTTTCCAGCCATG
	Hesperelaea_palmeri	????????????????????????????????????????????????????????????
	Jasminum_didymum	GAGTTACCCCTACCGAGGATCAAGTTAAAGATATTGCAGAGTGGTTASTCACTAGCCATG
	Jasminum_lanceolaria	????????????????????????????????????????????????????????????
	Jasminum_nummularifolium	GAGTTACCCCTACCGAGGATCAAGTTAAAGATATTGCAGAGTGGTTACTCACTAGCCATG
	Jasminum_pauciflorum	GAGTTACTCCTGCCGAGGAGCAAGTTAAAGATATTGCAGAGTGGTTGCTTACTAGCCATA
	Ligustrum_lucidum	GTGTTACTCCCACTGAGGAACAAGTAAAGGATATTGCAAAATGGCTACTTACTAGCCATG
	Ligustrum_ovalifolium	GTGTTACTCCCACTGAGGAACAAGTAAAGGATATTGCAAAATGGCTACTTACTAGCCATG
	Menodora_integrifolia	GAGTTACCCCTACGGAGGCACAAGTTAAAGATATTGCAGAGTGGCTACTTACTAGCCATG
	Myxopyrum_nervosum	GCGTAACCCCCACTGAGGCACAACTTAAAGATATTGCAGAATGGCTACTTAATAGCCACG
	Myxopyrum_smilacifolium	????????????????????????????????????????????????????????????
	Nestegis_cunninghamii	GTGTTACCCCCACTGAGGCACAAGTTAAAGATATTTCAGATTGGCTACTTACTAGCCATG
	Nestegis_sandwicensis	GTGTTACCCCCACTGAGGCACAAGTTAAAGATATTGCAGATTGGCTACTTACTAGCCATG
	Noronhia_emarginata	GTGTTACCCCCACTGAGGCACAAGTTAAAGATATTGCAGAATGGCTACTTACTAGCCATG
	Noronhia_lowryi	GTGTTACCCCCACTGAGGCACAAGTTAAAGATATTGCAGAATGGCTACTTACTAGCCATG
	Noronhia_nilotica	GTGTTACCCCCACTGAGGCACAAGTTAAAGATATTGCAGAATGGCTACTTACTAGCCATG
	Noronhia_peglerae	GTGTTACCCCCACTGAGGCACAAGTTAAAGATATTGCAGAATGGCTACTTACTAGCCATG
	Notelaea_longifolia	GTGTTACCCCCACTRAGGCACAAGTTAAAGATATTGCAGATTGGCTACTTACTAGCCATG
	Nyctanthes_arbor_tristis	GTGTGACCCCCAMCGAGGCACAGGTTAAAGATATTGCAGAATGGCTACTTAATAACCATG
	Olea_europaea_laperrinei	GTGTTACCCCCACTGAGGCACAAGTTAAAGATATTGCAGAATGGCTACTTACTAGCCATG
	Olea_javanica	GTGTTACCCCCACTGAGGCACAAGTTAAAGATATTGCAGATTGGCTACTTACTAGCCATG
	Olea_lancea	GTGTTACCCCCACTGAGGCACAAGTTAAAGATATTGCAGAATGGCTACTTACTAGCCATG
	Olea_paniculata	GTGTTACYCCCATTGAGGCACAAGTTAAAGATATTGCAGAATGGCTACTTWCTAGCTATG
	Osmanthus_armatus	GTGTTACCCCYACTGAGGCACAAGTTAAAGATATTGCAGATTGGCTACTTACTAGCCATG
	Osmanthus_austrocaledonicus	GT?????CCCCACTGAGGCACAAGTTAAAGATATTGCWGATTGGCTACTTACTAGCCATG
	Osmanthus_decorus	GTGTTACCCCCACTGAGGCACAAGTTAAAGATATTGCAGATTGGCTACTTACTAGCCATG
	Phillyrea_angustifolia	GTGTTACCCCCACTGAGGCACAAGTTAAAGATATTGCAGATTGGCTACTTACTAGCCATG
	Picconia_excelsa	GTGTTACCCCCACTGAGGCACAAGTTAAAGATATTGCAGATTGGCTACTTACTAGCCATG
	Priogymnanthus_hasslerianus	????????????????????????????????????????????????????????????
	Schrebera_swietenioides	GTGTTACCCCCACTGAGGCACAAGTTAAAGATATTGCGGAATGGCTACTTACCAGCCATG
	Schrebera_trichoclada	GTGTTACTCCTACCGCGGCACAAGTTAAAGATATTGCTGAATGGCTTCTTACTAGCCACG
	Syringa_persica	?????????CCACT?AGGAACAACTTAAAGATA?TGCAAAATGGCGACTTACTAGCCATG
	Syringa_pubescens_microphylla	????????????????????????????????????????????????????????????
	Syringa_tomentella_yunnanensis	GYGTTACTCCCACTGAGGAACAAGTTGAAGATATTGCAAAATGGCTACTTACTAGCCATG
	Syringa_vulgaris	??????????????????????????????????????AAATGGCTACTTACTAGCCATG
	Solanum_lycopersicum	AGGACTCTACAGGTTTAAGTACTGACTGCCTTGCGGATGCTGGTTATCCTGGTGCGGCTT
	Capsicum_annuum	AGGATTCCACAGGTTTAAGTACGGACTGTCTTGTAGAAGCTGGTTATCCTGGTGCGGCTT
	Avicennia_marina	GGGATTCTACAGGGCTAAGTACAGATTGTCTTGCTGATGTTGGCTTTCTAGGAGGAGCTC
	Sesamum_indicum	GGGACTCCATGGGGTTAAGTACAGATTGTCTTGCTGATGCTGGCTATCCGGGAGCAGCTC
	Abeliophyllum_distichum	GGGACTCCACAGGGCTAAGTACGGATAGTCTTGCGGATGCTGGCTATCCAGGTGCAGCTC
	Cartrema_americana	GGGACTCAACAGGGCTAAGTACTGATAGTCTTGCGGATGCTGGCTATCCAGGTGCAGCTC
	Chengiodendron_marginatus	GGGACTCAACAGGGCTAAGTACGGATAGTCTTGCGGATGCTGGMTATCCAGGTGCAGCTC
	Chionanthus_aff_brassii	GGGACTCAACAGGACTAAGTCCGGATAGTCTTGCGGATGCTGGCTATCCAGGTGCAGCTC
	Chionanthus_aff_ramiflorus	GGGACTCAACAGGGCTAAGTACGGAYAGTCTTGCAGATGCTGGCTATCCAGGTTCAGCTC
	Chionanthus_aff_thorelii	?????????????????????????????????TGGATGCTGGCTATCCTGGTGCAGCTC
	Chionanthus_aff_trichotomus	GGGACTCAACGGGGCTAAGTACGGATAGTCTTGCAGATGCTGGCTATCCAGGTGCAGCTC
	Chionanthus_domingensis	GGGACTCAACRGGGCTAAGTACGGATAGTCTTGCAGATGCTGGCTATCCAGGTGCAGCTC
	Chionanthus_ligustrinus	GGGACTCAACAGGGCTAAGTACAGATAGCCTWGCGGATGCTGGCTATCCAGGTGCAGCTC
	Chionanthus_parkinsonii	GGGACTCAACAGGGCTAAGTACGGATAGTCTTGTGGATGCTGGCTATCCAGGTGCAGCTC
	Chionanthus_retusus	G???????????????????????????????????????????????????????????
	Chionanthus_rupicolus	AGGACTCAACAGGGCTAAGTACAGATAGTCTTGCCGATGCTGGCTATCCAGGTGCAGCTC
	Chionanthus_virginicus	GGGACTCAACAGGGCTAAGTACGGATAGTCTTGCGGATGCTGGCTATCCAGGTGCACCTC
	Chrysojasminum_fruticans	GGGACTCCACAGGGCTAAGTACAGATAGTCTTGCAGATGCTGGTTATCCAGGTGCAGCTC
	Comoranthus_obconicus	GGGACTCAACAGGGCTAAGTACRGATAGTCTTGTGGATGCTGGCTATCCAGGTGCAGCTC
	Dimetra_craibiana	GTGACTCAACAGGGCTAAGTACGGATAGTCTTGCTGATGCTGGCTATCCAGGTGCAGCTT
	Fontanesia_fortunei	GGGACTCCACAGGGCTAAGTACRGATAGTCTTGCAGATGCTGGCTATCCAGGTGCAGCTC
	Forestiera_angustifolia	GGGACTCAACAGGGCTAAGTACAGATAGTCTTGCGGATTCTGGCTATTCAGGTGCAGCTC
	Forestiera_isabelae	GGGACTCAACAGGGCTAAGTACAGATAGTCTTGCGGATTCTGGCTATCCAGGTGCAGCTC
	Forestiera_pubescens_pubescens	GGGACTCAACAGGGCTAAGTACAGATAGTCTTKYGGATTCTGGCTATCCAGGT???GCTC
	Forsythia_x_mandschurica	GGGACTCCACAGGGCTAAGTACGGAGAGTCTTGCGGATGCTGGCTATCCAGGTGCAGCTC
	Fraxinus_americana	GGGACTCAACAGGGCTAAGYACGGATAGTCTTGCRGATGCTGGCTATCCAGGTGCAGCTC
	Fraxinus_angustifolia	GG?????AACAGGGCTAAGCACGGATAGTCTTGCAGATGCTGGCTATCCAGGTGCAGTTC
	Fraxinus_ornus	GGGACTCAACAGGGCTAAGCACGGATAGTCTTGCGGATGCTGGCTATCCAGGTGCAGCTC
	Fraxinus_quadrangulata	GGGACTCAACAGGGCTAAGCACGGATAGTCTTGCGGATGCTGGCTATCCAGGTGCAGCTC
	Fraxinus_xanthoxyloides	????????????????????????????????????????????????????????????
	Haenianthus_salicifolius	GGGACTCAACAGGGCTAAGTACGGATAGTCTTGCGGATGCTGGCTATCCAGGTGCAGCTC
	Hesperelaea_palmeri	????????????????????????????????????????????????????????????
	Jasminum_didymum	GGGACTCCACAGGGTTTAGTACAGATAGTCTTGCAGATGCTGGTTATCCAGGTGCAGCTC
	Jasminum_lanceolaria	GGGACTCCACAGGGCTTAGTACAGATAGTCTTGCAGATGCTGGTTATCCAGGTGCAGCTC
	Jasminum_nummularifolium	GGGACTCCACAGGGTTTAGTACAGATAGTCTTGCAGATGCTGGTTATCCAG?????????
	Jasminum_pauciflorum	GGGACTCCACAGGGTTTAGTACAGATAGTCTTGCAGATGCTGGTTATCCAGGTGCRGCTC
	Ligustrum_lucidum	GGGACTCAACAGGGCTAAGTACGGATAGTCTTGCGGATGCTGGCTATCCAGGTGCACCTC
	Ligustrum_ovalifolium	GGGACTCAACAGGGCTTAGTACGGATAGTCTTGCGGATGCTGGCTATCCAGGTGCACCTC
	Menodora_integrifolia	GGGACTCCACGGGGCTTAGTACAGATAGTCTTGCGGATGCTGGCTACCCAGGTGCAGCTC
	Myxopyrum_nervosum	GGGACT??????????????????????TCTTGCAGATGCTGGCTATCCAGGTGCAGCTT
	Myxopyrum_smilacifolium	?????????????????????????TAGTCTTGCAGATGCTGGCTATCCAGGTGCAGCTT
	Nestegis_cunninghamii	GGGACTCAACAGGGCTAAGTACGGATAGTCTTGCGGATGCTGGCTATCCAGGTGCAGCTC
	Nestegis_sandwicensis	GGGACTCAACAGGGCTAAGTACGGATAGTCTTGCGGATGCTGGCTATCCAGGTGCAGCTC
	Noronhia_emarginata	GGGACTCAACAGGGCTAAGTACGGATAGTCTTGCGGATGCTGGCTATCCAGGTGCAGCTC
	Noronhia_lowryi	GGGACTCAACAGGGCTAAGTACGGATAGTCTTGCGGATGCTGGCTATCCAGGTGCAGCTC
	Noronhia_nilotica	GGGACTCAACAGGGCTA???????????????????????????????????????????
	Noronhia_peglerae	GGGACTCAACAGGGCTAAGTACGGATAGTCTTGCGGATGCTGGCTATCCAGGTGCAGCTC
	Notelaea_longifolia	GGGACTCAACAGGGCTAAGTACGGATAGYCTTGCGGATGCTGGCTATCCAGGTGCAGCTC
	Nyctanthes_arbor_tristis	GTGACTCCACAGGGTTAAGTACAGATAGTCTTGCAGATGCTGGCTATCCAGGTGCAGCTC
	Olea_europaea_laperrinei	GGGACTCAACAGGGCTAAGTACAGATAGTCTTGCAGATGCTGGCTATCCAGGTGCAGCTC
	Olea_javanica	GGGACTCAACAGGGCTAAGTACGGATAGTCTT????????????????????????????
	Olea_lancea	GGGGCTCAACAGGGCTAAGTACGGATAGCCTTGCAGATGCTGGCTATCCAGGTGCGGCTC
	Olea_paniculata	GGGACTCAACAGGGCTAAGTACAGATAGTCTTGCGGATGCTGGCTATCCAGGTGCGGCTC
	Osmanthus_armatus	GGGACTCAACAGGGCTAAGTATGGATAGTCTTGCGGATGCTGGCTATCCAGGTGCAGCTC
	Osmanthus_austrocaledonicus	GGGACTCAACAGGGCTAAGTACGGATAGTCTTGCGGATGCTGGCTATCCAGGTGCAGCTC
	Osmanthus_decorus	GGGACTCAACAGGGCTAAGTATGGATAGTCTTGCGGATGCTGGCTATCCAGGTGCAGCTC
	Phillyrea_angustifolia	GGGACTCAACAGGGCTAAGTACGGATAGTCTTGCGGATGCTGGCTATCCAGGTGCAGCTC
	Picconia_excelsa	GGGACTCAACAGGGCTAAGTACGGATAGTCTTGTAGATGCTGGCTATCCAGGTGCAGCTC
	Priogymnanthus_hasslerianus	????????????????????????????????????????????????????????????
	Schrebera_swietenioides	GGGACTCAACAGGCCTAAGTACGGATAGTCTTGCGGATGCTGGYTATCCAGGTGCAGCTC
	Schrebera_trichoclada	GGGACTCAACAGGGCTAAGTACGGACAGTCTTGCGGATGCTGGCTATCCAGGTGCAGCTC
	Syringa_persica	AGGACTCAACAGGGCTAAGTACGGATAGTCTTGCGGATTCTGGCTATCCAGGTGCACCTC
	Syringa_pubescens_microphylla	????????????????????????????????????????????????????????????
	Syringa_tomentella_yunnanensis	GGGACTCAACRGGGCTAAGTACGGATAGTCTTGCGGATGCTGGCTATCCAGGTGCACCTC
	Syringa_vulgaris	GGGACTCAACAGGGCTAAGTACAGATAATCTTGTGGATGCTGGCTATCCAGGTGCACCTG
	Solanum_lycopersicum	TACTGGGAGATGCTGTTTGTGGCATGGCTACTGCGAGAATTACTTCCAAGGATTTTCTAT
	Capsicum_annuum	TTCTGGGAGATGCAGTTTGTGGCATGGCTACTGCGAGAGTTGCTTCCAACGATTTTCTAT
	Avicennia_marina	TCTTGGGTGATGCAGTTTGTGGCATGGCTACTGCAAGAATTACTTCATCTGATTTTCTAG
	Sesamum_indicum	TCCTGGGTGATGCAGTTTGTGGCATGGCTGCAGCAAGAATTGCTTCAGCTGATTTTATAT
	Abeliophyllum_distichum	TACTCAGTGATGCTGTTTGTGGATTGGCTACGGCAAGAATTAATTCCACAGATTTTCTAT
	Cartrema_americana	TACTCGGCGTTGCAGTTTGTGGAATGGCTGCAGCAAGAATTACCTCCACAGATTTTCTAT
	Chengiodendron_marginatus	TGCTCGGCGTTGCAGTTTGTGGAATGGCTGCAGCAAGAATTACCTCCACAGATTTTTTAT
	Chionanthus_aff_brassii	TACTTGGCACTGCAGTTTGTGGAATGGCTGCAGCAAGAATTACCTCCACAGAYTTTCTAT
	Chionanthus_aff_ramiflorus	TACTCGGCGCTGCAGTTTGTGGAATGGCTGCAGCAAGAATTACCTCTACAGATTTTCTAT
	Chionanthus_aff_thorelii	CACTCGGCATTGCAGTTTGTGGAATGGCTGCTGCAAGAATTACCTCCACAGATTTTCTAT
	Chionanthus_aff_trichotomus	TACTCGGCGTTGCAGTTTGTGGAATGGCTACAGCAAGAATTACTTCCACAGATTTTCTAT
	Chionanthus_domingensis	TACTCGGTGTTGCAGTTTGTGGAATGGCTACAGCAAGAATTACTTCCACAGATTTTCTAT
	Chionanthus_ligustrinus	TACTCGGCGTTGCAGTTTGTGGAATGGCTACAGCAAGARTTACTTCCACAGATTTTTTAT
	Chionanthus_parkinsonii	TACTCGGCGTTGCAGTTTGTGGAATGGCTGCAGCAAGAATTACTTCCACAGATTTTCTAT
	Chionanthus_retusus	????????????????????????????????????????????????????????????
	Chionanthus_rupicolus	TACTTGCCGTTGCAGTTTGTGGAATGGCTGCAGCAAGAATTACCTCCACAGATTTTCTAT
	Chionanthus_virginicus	TACTCGGCGTTGCAGTTTGTGGAATGGCTGCAGCAAGAATTACTTCCAGAGATTTTCTAT
	Chrysojasminum_fruticans	TACTTGGCGATGCAGTATGTGGAATGGCAACTGCAAGAATTACGTCCACAGATTTTCTAT
	Comoranthus_obconicus	TACTTGGCGTTGCAGTTTGTGGAATGGCTACAGCAAGAATTACGTCCACAGATTTTCTAT
	Dimetra_craibiana	TACTGGGCAAYGCAGTGTGTGGAATGGCCGCGGCAAGAATTACTCGTACGGATTTTCTAT
	Fontanesia_fortunei	TGCTYGGTGATGCAGTCTGTGGAATGGCAACGGCAAGAATTACTTCCACAGATTTTCTAT
	Forestiera_angustifolia	TACTTGGCGTTGCAGTTTGTGGAATGKCTACAGTAAGAATTACTTCCACAGATTTTCTAT
	Forestiera_isabelae	TACTTGGCGTTGCAGTTTGTGGAATGGCTACAGCAAGAATTACTTCGACGGATTTTCTAT
	Forestiera_pubescens_pubescens	TACTTGGCGTTGCAGTTTGTGGAATGGCTACAGCAAGAATTACTTCCACAGATTTTCTAT
	Forsythia_x_mandschurica	TACTCGGTGATGCAGTTTGTGGAATGGCTACGGCAAGAATTACTTCCACAGATTTTCTAT
	Fraxinus_americana	TACTCGGCGTTGCAGTTTGTGGAATGGCTACAGCAAGAATTACTTCCACAGATTTTCTAT
	Fraxinus_angustifolia	TACTCGGCGTTGCAGTTTGTGGAATGGCTACAGCAAGAATTACTTCCACAGATTTTCTAT
	Fraxinus_ornus	TACTCGGCGTTGCAGTTTGTGGAATGGCTACAGCAAGAATTACTWCCACAGATTTTCTAT
	Fraxinus_quadrangulata	TACTCGGCGTTGCAGTTTGTGGAATGGCTACAGCAAGAATTACTTCCACAGAGTTTCTAT
	Fraxinus_xanthoxyloides	????????????????????????????????????????????????????????????
	Haenianthus_salicifolius	TACTCGGCGTTACAGTTTGTGGAATGGCTACAGCAAGAGTTACTTCCACAGATTTTCTAT
	Hesperelaea_palmeri	????????????????????????????????????????????????????????????
	Jasminum_didymum	TACTCGGCGATGCAGTGCGTGGAATGGCAACTGCAAGAATTACGTCCACGGATTTTCTAT
	Jasminum_lanceolaria	TACTCKGCGATGCAGTACGTGGAATGGCAACTGCAAGAATTACGTCCACGGATTTTCTAT
	Jasminum_nummularifolium	????????????????????????????????????????????????????????????
	Jasminum_pauciflorum	TACTCGGCGATGCAGTACGTGGAATGGCAACTGCAAGAATTACGTCCATGGATTTTCTAT
	Ligustrum_lucidum	TACTTGGTGTTGCAGTTTGTGGAATGGCTACAGCAAGAATTAATTCAACGGATTTTCTGT
	Ligustrum_ovalifolium	TACTTGGTGTTACAGTTTGTGGAATGGCTACAGCAAGAATTAATTCAACGGATTTTCTGT
	Menodora_integrifolia	TACTGGGTGATGCAGTACGTGGAATGGCAACTGCTAGAATTACATCCACGGATTTTCTAT
	Myxopyrum_nervosum	TACTCGGTGATGCAGTTTGTGGAATGACTATGG???????????????????????????
	Myxopyrum_smilacifolium	TACTCGGTGATGCAGTTTGTGGAATGACTATGGCGAGAATTACTTCCAGAGATTTCCTAT
	Nestegis_cunninghamii	TACTTGGCGTTGCAGTTTGTGGAATGGCTGCAGCA?????????????????????????
	Nestegis_sandwicensis	TACTCGGTGTTGCAGTTTGTGGAATGGCTGCAGCAAGAATTACTTCCACAGATTTTCTAT
	Noronhia_emarginata	AACTCTGCGTTGCAGTTTGTGGAATGGCTACAGCAAGAATTAGTTCCACAGATTTTCTAT
	Noronhia_lowryi	AACTCTGCGTT?????TTGTGGAATGGCTACAGCAAGAATTACTTCCACAGATTTTCTAT
	Noronhia_nilotica	????????????????????????????????????????????????????????????
	Noronhia_peglerae	AACTCTGCGTTGCAGTTTGTGGAATGGCTACAGCAAGAATTACTTCCACAGATTTTCTAT
	Notelaea_longifolia	TACTTGGCGTTGCAGTTTGTGGAATGGCTGCAGCAAGAATTACTTCCACAGATTTTCTAT
	Nyctanthes_arbor_tristis	TMCTCGGYGACGCAGTCTGTGGAATGGCCATGGCAAGAATWACTTCCACAGATTTTCTAT
	Olea_europaea_laperrinei	TACTCGGCGTTGCAGTTTGTGGAATGGCTACAGCAAGAATTACTTCCACAGATTTTCTAT
	Olea_javanica	???????????????????????????????????AGAATTACCTCTACAGATTTTCTAT
	Olea_lancea	TACTCRGCGTTGCAGTTTGTGGCATGGCTACAGCAAGAATTACTTCCACAGATTTTCTAT
	Olea_paniculata	TACTCGGCGTTGCAGTTTGTGGATTGGCTACAGCAAGAATTACTTCCACAGATTTTCTAT
	Osmanthus_armatus	TACTCGGCGTTGCAGTKTGTGGAATGGCTGCAGCAAGAATTACTTCCACAGATTTTCTAT
	Osmanthus_austrocaledonicus	TACTCGGCGTTGCAGTTTGTGGAATGGCTGCAGCAAGAATTACTTCAACAGATTTTCTAT
	Osmanthus_decorus	TACTCGGCGTTGCAGTTTGTGGAATCGCTGCAGCAAGAATTACTTCCACAGATTTTCTAT
	Phillyrea_angustifolia	TACTCCACGTTGCAGTTTGTGGAATGGCTGCAGCAAGAATTACTTCCACAGATTTTCTAT
	Picconia_excelsa	TACTCGGCGTTGCAGTTTGTGGAAT????????????AATTACTTCCACAGATTTTCTAT
	Priogymnanthus_hasslerianus	????????????????????????????????????????????????????????????
	Schrebera_swietenioides	TACTCGGTGTTGCAGTTTGTGGAATGGCTGCAGCAAGAATTACTTCCACAGATTTTCTAT
	Schrebera_trichoclada	TACTCGGCGTTGCAGTTTGTGGAATGGCTACAGCAAGAATTACGTCCACAGATTTTCTAT
	Syringa_persica	TACTTGGTGTTGCAGTTTGTGGAATGGCTACAGCAAGAATTAATGCAACGGATTTTCTGT
	Syringa_pubescens_microphylla	???????????????TTTGTGGAATGGCTACAGCAAGAATTAGTTCAACGGATTTTCTGT
	Syringa_tomentella_yunnanensis	TACTTGGTGTTGCAGTTTGTGGAATGGCTACAGCAAGAATTAGTTCAACRGATTTTCTGT
	Syringa_vulgaris	TACTTGGTGTTGCAGTTTGTGGAATGGCCACAGCAAGAATTAATTCAACGGATTTTCTGT
	Solanum_lycopersicum	TCTGGTTCAGGTCTCACACAGCTAAGGAAGTCAAGTGGGGAGGTGCTAAGCATCATCCAG
	Capsicum_annuum	TCTGGTTCAGGTCTCACACAGCAAAGGAAGTCAAGTGGGGAGGTGCTAAGCATCATCCAG
	Avicennia_marina	TTTGGTTTAGGTCTCACACAGCAAAGAAGATCAAATGGGGTGGTGCTAAGCATCATCCGG
	Sesamum_indicum	TTTGGTTTAGGTCTCACACGGCAAAGGAAACCAGATGGGGAGGTGCTATGCATCATCCAG
	Abeliophyllum_distichum	TTTGGTTCAGGTCCCACACAGCAAATGAAATCAAATGGGGAGGGGCTAAGCATCATCCAR
	Cartrema_americana	TTTGGTTTAGGTCCCACACAGCAAAAGAAATCAAATGGGGAGGGGCTAAGCATCATCCCA
	Chengiodendron_marginatus	TTTGGTTTAGGTCCCACACAGCAAAAGAAATCAAATGGGGAGGGGCTAAGCATCATCCCA
	Chionanthus_aff_brassii	TTTGGTTTMGGTCCCACACAGCCAAAGAAATCAAATGGGGAGGGGCTAAGCATCATCCCA
	Chionanthus_aff_ramiflorus	TTTGGTTTAGGKCCCACACAGCAAAAGAARTCAAATGGGGAGGGGCTAAGCATCATCCCA
	Chionanthus_aff_thorelii	TTTGGTTTAGGTCCCACACAGCAAAAGAAATCAAATGGGGAGGGGCTAAGCATCATCCCA
	Chionanthus_aff_trichotomus	TTTGGTTTAGGTCCCACACAGCAAAAGAAATCAAATGGGGAGGAGCTAAGCATCATCCTA
	Chionanthus_domingensis	TTTGGTTTAGGTCCCACACAGCWAAAGAAATCAAATGGGGAGGAGCTAAGCATCATCCCA
	Chionanthus_ligustrinus	TTTGGTTTAGGYCCCACRCAGAAAAAGAAATCAAATGGGGAGGGGCTAAGCATCATCCCA
	Chionanthus_parkinsonii	TTTGGTTTAGGTCTCACACAGCAAAAGAAATCAAATGGGGWGGGGCTAAGCATCATCCYA
	Chionanthus_retusus	?????????????????????????????????????GGGAGGGGCTAAGCATCATCCCA
	Chionanthus_rupicolus	TTTGGTTTAGGTCCCACACAACAAAAGAAATCAAATGGGGAGGGGCTAAGCATCATCCCA
	Chionanthus_virginicus	TTTGGTTTAGGTCCCACACAGCAAAAGAAATCAAATGGGGAGGGGCTAAGCATCATCCCA
	Chrysojasminum_fruticans	TTTGGTTTAGGTCCCACATAGTGAAGGAAATCAAATGGGGAGGTGCTAAGCATCGTCCCG
	Comoranthus_obconicus	TTTGGWTTAGGTCCCACAGTGCAAAGGAAATCAAATGGGGAGGGGCTAAGCATCATCCCG
	Dimetra_craibiana	TTTGGTTTAGGTCCCATACGGCAAAGGAAATAAAATGGGGTGGTGCTAAGCATCATCCAG
	Fontanesia_fortunei	TTTGGTTCAGGTCCCACACAGCAAAGGAAATCAAATGGGGAGGGGCAAAGCATCATCCAG
	Forestiera_angustifolia	TTTGGTTTAGGTCCCACACAGCAAAAGAAATCAAATGGGGAGGGGCTAAGCATCATCCCA
	Forestiera_isabelae	TTTGGTTTAGGTCCCACACAGCAAAAGAAATCAAATGGGGAGGAGCTAAGCATCATC???
	Forestiera_pubescens_pubescens	TTTGGTTTAGGTCCCACACRGCAAAAGAAATCAAATGGGGAGGGGCTAAGCATCATCCCA
	Forsythia_x_mandschurica	TTTGGTTCAGGTCCCACACAGCAAAGGAAATCAAATGGGGAGGGGCTAAGCATCATCCAG
	Fraxinus_americana	TTTGGTTTAGGTCCCACACAGCAAAGGAAATCAAATGGGGAGGGGCTAAGCATCATCCAG
	Fraxinus_angustifolia	TTTGGTTTAGGTCACACACAGCAAAGGAAATCAAATGGGGAGGGGCTAAGCATCATCCAG
	Fraxinus_ornus	TTTGGTTTAGGTCCCACACAGCAAAGGAAATCAAATGGGGAGGGGCTAAGCATCATCCAG
	Fraxinus_quadrangulata	TTTGGTTTAGGTCCCACACAGCAAAGGAAATCAAATGGGGAGGGGCTAAGCATCATCCAG
	Fraxinus_xanthoxyloides	????????????????????????????????????????????????????????????
	Haenianthus_salicifolius	TTTGGTTTAGGTCCCACACAGCAAAAGAAATCAAATGGGGAGGAGCTAAGCATCATCCCA
	Hesperelaea_palmeri	????????????????????????????????????????????????????????????
	Jasminum_didymum	TTTGGTTTAGGTCCCACACGGCGAAGGAAATCAAATGGGGAGGTGCTAAGCATCATCCCG
	Jasminum_lanceolaria	TTTGGTTTAGGTCCCACACGGCGAAGGAAATCAAATSGGGAGGTGCTAAGCATCACCCCG
	Jasminum_nummularifolium	??????????GTCCCACACGGCGAAGGAAATCAAATGGGGAGGTGCTAAGCATCATCCCG
	Jasminum_pauciflorum	TTTGGTTTAGGTCCCACACGGCGAAGGAAATCAAATGGGGAGGTGCTAAGCATCATCCCG
	Ligustrum_lucidum	TTTGGTTCAGGTCCCACACAGCAAAGGAAATCAAGTGGGGAGGGGCTAAGCATCATCCTG
	Ligustrum_ovalifolium	TTTGGTTCAGGTCCCACACAGCAAAGGAAATCAAGTGGGGAGGGGCTAAGCATCATCCTG
	Menodora_integrifolia	TTTGGTTTAGGTCCCACACGGGGAAGGAAATCAAATGGGGAGGTGCTAAGCATCATCCTG
	Myxopyrum_nervosum	??????????????????????????????????ATGGGGAGGGGCTAAGCATCATCCAG
	Myxopyrum_smilacifolium	TTTGGTTCAGGTCCCACACAGCAAAGGAAA??????????????????AGCATCATCCAG
	Nestegis_cunninghamii	???????????????????????????????????????????????????ATCATCCCA
	Nestegis_sandwicensis	TTTGGTTTAGGTCCCACACAGCAAAAGAAATCAAATGGGGAGGGGCTAAGCATTATCCCA
	Noronhia_emarginata	TTTGGTTTAGGTCCCACACAGCAAAAGAAATCAAATGGGGAGGGGCTAAGCATCATCCCA
	Noronhia_lowryi	TTTGGTTTAGGTCCCACACAGCAAAAGAAATCAAATGGGAAGGGGCTAAGCATCATCCCA
	Noronhia_nilotica	????????????????????????????????????????????????????????????
	Noronhia_peglerae	TTTGGTTTAGGTCCCACACAGCAAAAGAAATCAAATGGGGAGGCGCTAAGCATCATCCCA
	Notelaea_longifolia	TTTGGTTYAGGTCCCACACAGCAAAAGAAATCAAATGGGGAGGGGCTAAGCATCATCCCA
	Nyctanthes_arbor_tristis	TTTGGTTCAGGTCCCACACAGCGAAGGAAATCAAATGGGGTGGTGCTAAGCATCATCCAG
	Olea_europaea_laperrinei	TTTGGTTTAGGTCCCACACAGCAAAAGAAATCAAATGGGGAGGGGCTAAGCATCATCCCG
	Olea_javanica	TTTGGTTTAGGTCCCACACAGCAAAAGAAATCAAATGGGGAGGGGCTAAGCATCATCCCA
	Olea_lancea	TTTGGTTTAGGTCCCACACAGCAAAAGAAATCAAATGGAGAGGGGCTAAGCATCATCCCG
	Olea_paniculata	TTTGGTTTAGGTCTCATACAGCAAAAGAAATCAAATGGGGAGGGGCTAAGCATCATCCCA
	Osmanthus_armatus	TTTGGTTTAGGTCCCACACAGCAAAAGAAATCAAATGGGGAGGGGCTAAGCATCATCCCA
	Osmanthus_austrocaledonicus	TTTGGTTTAGGTCCCACACAGCAAAAGAAATCAAATGGGGAGGGGCTAAGCATCATCCCA
	Osmanthus_decorus	TTTGGTTTAGGTCCCACACAGCAAAAGAAATCAAATGGGGAGGGGCTAAGCATCATCCCA
	Phillyrea_angustifolia	TTTGGTTTAGGTCMCACACAGCAAAAGAAATCAAATGGGGAGGAGCTAAGCATCATCCCA
	Picconia_excelsa	TTTGGTTTAGGTCCCACACAGCAAAAGAAATCAAATGGGGAGGGGCTAAGCATCATCCCA
	Priogymnanthus_hasslerianus	????????????????????????????????????????????????????????????
	Schrebera_swietenioides	TTTGGTTTAGGTCCCACACTGCAAAGGAAATTAAATGGGGAGGGGCAAAGCATCATCCCG
	Schrebera_trichoclada	TTTGGTTTAGGTCCCACACTGCAAAGGAAATCAAATGGGGAGGGGCTAAGCATCATCCCG
	Syringa_persica	TTTGGTTCAGGTCCCACACAGCAAAG????????????????????TAAGCATCATCCCG
	Syringa_pubescens_microphylla	TTTGGTTCAGGTCCCACACAGCAAAGGAAATCAAATGGGGAGGGGCTAAGCATCATCCCG
	Syringa_tomentella_yunnanensis	TTTGGTTCAGGTCCCACACAGCAAAGGAAATCAAATGGGGAGGGGCTAAGCATCATCCCG
	Syringa_vulgaris	TTTGGTTCAGGTCCCA??????????GAAATCAAATGGGGAGGGGCTAAGCATCATCCCG
	Solanum_lycopersicum	ATGATAAAGATGATGGAGGAAAAATGCACCCACGATCTTCATTTAATGCCTTTCTTGAAG
	Capsicum_annuum	ATGATGAAGATGATGGAGGAAAAATGCACCCGCGATCTTCATTTAATGCCTTCCTTGAAG
	Avicennia_marina	AAGACAAAGATGATGGAGGAAAAATGCACCCAAGGTCTTCATTTAATGCCTTTCTTGAAG
	Sesamum_indicum	AGGACAAAGATGATGGTGGAAAAATGCACCCCAGATCTTCATTTAATGCTTTTCTTGAAA
	Abeliophyllum_distichum	ACGACAAAGATAATGGTGGAAAAATGAACCCCAGATTTTCATTCAAAACCTTTCTTGAAG
	Cartrema_americana	AGGACAAAGATGATGGTGGAAAAATGCATCCTAGATTTTCGTTCAAAACCTTTCTCGAAG
	Chengiodendron_marginatus	AGGACAAAGATGATGGTGGAAAAAATCATCCTAGATTTTCATTCAAAACCTTTCTCGAAG
	Chionanthus_aff_brassii	AGGACAAAGATGACGGTGGAAAAATGCATCCTAGATTTTCATTCAAAACCTTTCTTGAAG
	Chionanthus_aff_ramiflorus	AGGACAAAGATGACGGTRGAAAAATGCATCCTAGATTTTCATTCAAAACCTTTCTCGAAG
	Chionanthus_aff_thorelii	AGGACAAAGATGACGGTGGAAAAATACGTCCTAGATTTTCATTCAAAACCTTTCTCGAAG
	Chionanthus_aff_trichotomus	AGGACAAAGATGATGGTGGAAAAATGCATCCTAGATTTTCCTTTAAAACTTTTCTTGAAG
	Chionanthus_domingensis	AGGACAAAGATGATGGTGGAAAAATGCATCCTAGATTTTCCTTTAAAACTTTTCTTGAAG
	Chionanthus_ligustrinus	AGKAMAARGATGATGGTGGAAAAATRMATCCTAGATTTTCATTCAAAGCCTTTCTCGAAG
	Chionanthus_parkinsonii	AGGACAAAGATGATGGTGGAAGAATGCATCCGAGATTTTCATTCCAAACCTTTCTCGAAG
	Chionanthus_retusus	AGGACAAAGATGATGGTGGAAAAATGCATCCTAGATTTTCATTCAAAACCTTTCTCGAAG
	Chionanthus_rupicolus	AGGACAAAGATGATGGTGGAAAAATGCATCCTAGATTTTCATTCAAAACCTTTCTTGAAG
	Chionanthus_virginicus	AGGACMAAGATGATGGTGGGAAAATGCATCCTAGATTTTCATTCAAAACCTTTCTCGAAG
	Chrysojasminum_fruticans	AGAACAAAGACAACGGTGGAAAAATGCACCCGAGATCTTCATTCAAAGCATTTCTTGAAG
	Comoranthus_obconicus	AGGACAAAGATGATGGTGGAAAAATGCACCCTAGATCTTCATTCAAAGCCTTTCTCGAAG
	Dimetra_craibiana	ATGACAAAGACGATGGTGGAAAAATGCATCCTAGATTTTCGTTCAAAGCTTTTCTTGAAG
	Fontanesia_fortunei	AGGACAAAGATGATGATGGAAAAATGCACCCCAGATTTTCATTCAAAGCCTTTCTCGAAG
	Forestiera_angustifolia	AGGACAAAGATGATGGTGGAAAAATGCATCCTAGATTTTCATTTAAAGCCTTTCTCGAAR
	Forestiera_isabelae	????????????????????????????TCCTAGATTTTCATTTAAAGCCTTTCTCGAAG
	Forestiera_pubescens_pubescens	AGGACAAAGATGATGGTGGAAAAATGCATCCTAGATTTTCATTCAAGGCCTTTCTCGAAG
	Forsythia_x_mandschurica	ATGACAAAGATGATGGTGGAAAAATGCACCCCAGATTTTCATTCAAAGCCTTTCTCGAAG
	Fraxinus_americana	AGGACAAAGATGATGGTGGAAAAATGCACCCTAGATTTTCATTCAAAGCCTTTCTCGAAG
	Fraxinus_angustifolia	AGGACAAAGATGATGGTGGAAAAATGCACCCTAGATTTTCATTCAAAGCCTTTCTCGAAG
	Fraxinus_ornus	AGGACAAAGATGATGGTGGAAAAATGCACCCTAGATTTTCATTCAAAGCCTTTCTCGAAG
	Fraxinus_quadrangulata	AGGACAA??????????????????????????????TTCATTCAAAGCCTTTCTCGAAG
	Fraxinus_xanthoxyloides	????????????????????????????????????????????????????????????
	Haenianthus_salicifolius	AGGACAAAGATGATGGTGGAAAAATGCATCCTAGATTTTCATTCAAAACCTTTCTCGAAG
	Hesperelaea_palmeri	????????????????????????????????????????????????????????????
	Jasminum_didymum	AGAACAAAGACGATGGTGGAAAACTGCACCCGAGATCTTCATTCAAAGCGTTTCTTGAAG
	Jasminum_lanceolaria	AGAACAAAGACGATGGTGGAAAACTGCACCCGAGATCTTCATTCAAAGCGTTTCTTGAAG
	Jasminum_nummularifolium	AGAACAAAGACGATGGTGGAAAACTGCACCCGAGATCTTCATTCAAAGCGTTTCTTGAAG
	Jasminum_pauciflorum	AGAACAAAGACGATGGTGGAAAACTGCACCCGAGATCTTCGTTCAAAGCATTTCTTGAAG
	Ligustrum_lucidum	AGGACAAAGATGATGGTGGAAAAATGCACCCTAGATTTTCATTCAAAGCATTTCTCGAAG
	Ligustrum_ovalifolium	AGGATAAAGATGATCGTGGAAAAATGCACCCTAGATTTTCATTCAAAGCATTTCTCGAAG
	Menodora_integrifolia	ATATGAAAGATGATGGTGGAAAACTGCACCCGAGATCTTCATTCAAAGCATTTCTTGAAG
	Myxopyrum_nervosum	AAGACAAAGATGATGGTGGAAAAATGCACCCCAGGTTTTCATTCAAAGCCTTTCTCGAAG
[truncated: 9,392 more rows]
