# Supplementary material for: Resolving the Phylogeny of the Olive Family (Oleaceae): Confronting Information from Organellar and Nuclear Genomes
Source: Genes (Basel). 2020 Dec 16;11(12):1508. doi: 10.3390/genes11121508 (PMC7767060; doi:10.3390/genes11121508)
Supplement: Supplementary file 1 [file genes-11-01508-s001.zip › SM3.cpDNA_cds.nex]

#NEXUS
begin taxa;
	dimensions ntax=65;
	taxlabels
	Capsicum_annuum
	Solanum_lycopersicum
	Avicennia_marina
	Sesamum_indicum
	Dimetra_craibiana
	Nyctanthes_arbor_tristis
	Ligustrum_lucidum
	Ligustrum_ovalifolium
	Fontanesia_fortunei
	Myxopyrum_nervosum
	Myxopyrum_smilacifolium
	Fraxinus_americana
	Fraxinus_ornus
	Fraxinus_quadrangulata
	Fraxinus_xanthoxyloides
	Fraxinus_angustifolia
	Comoranthus_obconicus
	Syringa_tomentella_yunnanensis
	Schrebera_swietenioides
	Schrebera_trichoclada
	Forsythia_x_mandschurica
	Abeliophyllum_distichum
	Chionanthus_aff_trichotomus
	Chionanthus_domingensis
	Chionanthus_aff_brassii
	Forestiera_pubescens_pubescens
	Chionanthus_virginicus
	Syringa_vulgaris
	Priogymnanthus_hasslerianus
	Olea_europaea_laperrinei
	Chengiodendron_marginatus
	Haenianthus_salicifolius
	Noronhia_lowryi
	Noronhia_emarginata
	Noronhia_nilotica
	Noronhia_peglerae
	Chionanthus_parkinsonii
	Chionanthus_ligustrinus
	Nestegis_sandwicensis
	Notelaea_longifolia
	Nestegis_cunninghamii
	Osmanthus_austrocaledonicus
	Phillyrea_angustifolia
	Picconia_excelsa
	Chionanthus_retusus
	Hesperelaea_palmeri
	Forestiera_isabelae
	Olea_lancea
	Osmanthus_armatus
	Cartrema_americana
	Chionanthus_aff_thorelii
	Chionanthus_rupicolus
	Olea_javanica
	Osmanthus_decorus
	Forestiera_angustifolia
	Chionanthus_aff_ramiflorus
	Syringa_persica
	Syringa_pubescens_microphylla
	Menodora_integrifolia
	Chrysojasminum_fruticans
	Jasminum_pauciflorum
	Jasminum_nummularifolium
	Jasminum_didymum
	Jasminum_lanceolaria
;
end;
begin characters;
	dimensions nchar=77676;
	format datatype=dna missing=? gap=-;
	matrix
	Capsicum_annuum	ATGGAAAGATGGTGGTTTAATTCGATGTTGTTTAAGAAGGAGTTCGAACGCAGGTGTGGGCTAAATAAATCAATGGGCAGTCTTGGTCCTATTGAAAATACC------------------------AGTGAAGATCCAAATCGAAAAG------TGAAAAACATTCCTAGTTG------------------------------------------------CAGTAATGTTGATTATTTATTCGGCGTTAAAGACATTCGGAATTTCATCTCTGATGACACTTTTGTAGTTAGTGATAGGAATGGAGACAGTTATTCCATCTATTTTGATATTGAAAATCAGATT------------TTTGAGATTGACAACGATCATTCTTTT---------CTGAGT…
	Solanum_lycopersicum	ATGGAAAGATGGTGGTTTAATTCGATGTTGTTTAAGAAGGAGTTCGAACGCAGGTGTGGGCTAAATAAATCAATGGGCAGTCTTGGTCCTATTGAAAATACC------------------------AGTGAAGATCCAAATCTAAAAG------TGAAAAACATTCATAGTTG------------------------------------------------CAGTAATGTTGATTATTTATTCGGCGTTAAAGACATTTGGAATTTCATCTCTAATGACACTTTTTTAGTTAGTGATAGGAATGGGGACAGTTATTCCATCTATTTTGATATTGAAAATCATATT------------TTTGAGGTTGACAACGATCATTCTTTT---------CTGAGT…
	Avicennia_marina	ATGAAAAGATGGTGGTTTAATTCGATGGTGTTTAAGAAGGATTTAGAGCACGGGTATGGGATAAAGAGATCAACGGGCAATCTTGGTCCTATTGAAAATA------------------CTAGTGAAAGTGAAGATCCGAATAGAAAAGGTAGGACTAAAAACATTCATAGTTTG------------------------AGGGGTCGTGACAATTCTAGTTATAGTAATGTCGATCATTTATTTGGCGTCAAAGACATTCGGAATTTCATCTCTGATGATACGTTTTTAGTTAGGGATAGTAATGGAGACGATTATTCTATCTATTTTGATATAGAAAATCAGATT------------TTTGAGATTGACAACGATCATTCTTTT---------CTGAGT…
	Sesamum_indicum	ATGGAAAGATGGTGGTTTAATTCGATGGTGTTTAAGAAGGAGTTAGAACGCAGGTATGGGATAAAGAAATCAACGGACAATCTTGGTCC---------TA------------------CTAGTGAAAGTGAAGATCCGAATAGAAAAGGTAGGGCTAAAAACATTCATAGTTGG------------------------AGGGGTCGTGACAATTCTAGTTACAGTAATGTCGATCATTTATTTGGCGTCAAAGACATTCGGAATTTCAGCTCTGATGATACTTTTTTAGTTAGGGATAGTAATGGAGACTATTATTCTATCTATTTTGATTTTGAAAATCATATT------------TTTGAGATTGACAACGATCATTCTTTT---------CTGAGT…
	Dimetra_craibiana	ATGGAAAGATGGTGGTTTAATTCGATGGTGTTTAAGAAGGAGTTAGAACGCAGGTATGGGATCAAAAAATCAATGGATAATCTTGGTTCTATTGAAAATACTA------------GTCCTAGTCAAAGTAAAGGTCCGAATAGAAAAA------CTAAAAATATTCATAGTTGG------------------------GGGGGTCGTGACAATTCTAGTTACAGTAATGTCGATAATTTATTCGACATCAAAGACATTTGGAATTTTATCTCTGATGATATTTTTTTAGTTAGAAATAGTAATGGGGACAGTTATTCTATCTATTTTGATATTGAAAATCAGATT------------TTTGAAATTGACAATGATCATTTTTTT---------CTGAGT…
	Nyctanthes_arbor_tristis	ATGGAAAGATGGTGGTTTAATTCGATGGTGTTTAAGAAGGAGTTAGAACGCGGGTATGGGATAAATGAATCAATGGATAATCTTGGTCCTATTGAAAATA------------------CTAGTCAAAGTAAAGATCCGAATAGAAAAG------CTAAAAATATTCATAGTTGG------------------------GGGGGTCGTGACAATTCTAGTTACAGTAATGTCGATCATTTTTTCGGCATCAAAGACATTTGGAATTTCATCTCTGATGATACTTTTTTAGTTAGAAATAGTAATGGAGACAGTTATTCTATCTATTTTGATATTGAAAATCGGATT------------TTTGAAATTGACAATGATCATTCTTTT---------CTGAGT…
	Ligustrum_lucidum	----------------------------------------------------------------------------------------------------ATGG--------------------------------------------------------------------------------------------------------------------------------------------------------ATCAAAATTTCATCTCTAATCCAACTTTTTTAGTTAGAGATAGTAAGGGATACTTTTATTTTATCTATTTTAATATTGAAAATGAGACT------------ATTGAAATTGACAAGGATCATCCTTATCTGACTTATCTGAGT…
	Ligustrum_ovalifolium	---------ATGCGTTCTAAT----------------------------------------------------------------GTTCTATCAAATCTAACTT--------------------------------------------------------------------------------------------------------------------------------------------------------TTCATAATTTCATCTCGAATCTATCTTTTGTAGTTAGAGATCGTAATGGATACTTTCATTTTATCCATGTTGATATTGAAAATTTCACT------------GTTGAAATTAACAGTGATCATACTTTTTTGACTTATCTACGT…
	Fontanesia_fortunei	ATGGAAAGATGGTGGTTTAATTCGATGGTGTTTAAGAAGGAGTTAGAACGCAGGTATGGAATAAATAAATCAATGGACAATCTTGGTCCTAGTGAAAATA------------------CTAGTAAAAGCGAAGATCCGAATAGAAAAG------CTAAAAACATTCATAGTTGG------------------------AGGGGTCGTGACAATTCTAGTTACAGTAATGTCGATCATTTATTCGGCATCAAAGACATTCGGAATTTCATCTCTGATGATACTTTTTTAGTTAGAGATAGTAATGGAGACAGTTATTCTATCTATTTTGATATTGAAAATCAGATT------------TTTGAAATTGACAATGATCATTCTTTT---------CTGAGT…
	Myxopyrum_nervosum	ATGGAAAGATGGTGGTTTAATTCGATGGTGTTTAAGAAGGAGTTAGAACGCAGGTATGGGATAAATAAATCAATGGACAATCTTGGTCCTATTGAAAATA------------------CTAGTCAAAGTGAAGATCCGAATAGAAAAG------CTAAAAACATTCATAGTTGG------------------------AGGGGTCGTGACAATTCTAGTTACAGTAATGTCGATCATTTATTCGGCATCAAAGACATTCGGAATTTCATCTCTGATGATACTTTTTTAGTTATAAATAGTAATGGAGACAGTTATTCTATCTATTTTGATATTGAAAATCATATT------------TTTGAAATTGACAATGATCATTCTTTT---------CTGAGT…
	Myxopyrum_smilacifolium	ATGGAAAGATGGTGGTTTAATTCGATGGTGTTTAAGAAGGAGTTAGAACGCAGGTATGGGATAAATAAATCAATGGACAATCTTGGTCCTATTGAAAATA------------------CTAGTCAAAGTGAAGATCCGAATAGAAAAG------CTAAAAACATTCATAGTTGG------------------------AGGGGTCGTGACAATTCTAGTTACAGTAATGTCGATCATTTATTCGGCATCAAAGACATTCGGAATTTCATCTCTGATGATACTTTTTTAGTTATAAATAGTAATGGAGACAGTTATTCTATCTATTTTGATATTGAAAATCAGATT------------TTTGAAATTGACAATGATCATTCTTTT---------CTGAGT…
	Fraxinus_americana	ATGGAAAGGTGGTGGTTTAATTCGATGGTGTTTAAGAAGGAGTTAGAACGCAGGTATGGAATAAATAAATCAATGGACAATCTTGGTCCTATTGAAAATA------------------CTAGTAAAAGTGAAGATACGAATAGAAAAG------CTAAAAACATTCATAGTTGG------------------------AGGGGTCGTGACAATTCTAGTTACAGTAATGTCGATCATTTATTCGGCATCAAAGACATTCGGAATTTCATCTCTGATGATACTTTTTTAGTTAGAGATAGTAATGGAGACAGTTATTCTATCTATTTTGATATTGAAAATCAGATT------------TTTGAAATTGACAATGATCATTCTTTT---------CTGAGT…
	Fraxinus_ornus	ATGGAAAGGTGGTGGTTTAATTCGATGGTGTTTAAGAAGGAGTTAGAACGCAGGTATGGAATAAATAAATCAATGGACAATCTTGGTCCTATTGAAAATA------------------CTAGTAAAAGTGAAGATACGAATAGAAAAG------CTAAAAACATTCATAGTTGG------------------------AGGGGTCGTGACAATTCTAGTTACAGTAATGTCGATCATTTATTCGGCATCAAAGACATTCGGAATTTCATCTCTGATGATACTTTTTTAGTTAGAGATAGTAATGGAGACAGTTATTCTATCTATTTTGATATTGAAAATCAGATT------------TTTGAAATTGACAATGATCATTCTTTT---------CTGAGT…
	Fraxinus_quadrangulata	ATGGAAAGGTGGTGGTTTAATTCGATGGTGTTTAAGAAGGAGTTAGAACGCAGGTATGGAATAAATAAATCAATGGACAATCTTGGTCCTATTGAAAATA------------------CTAGTAAAAGTGAAGATACGAATAGAAAAG------CTAAAAACATTCATAGTTGG------------------------AGGGGTCGTGACAATTCTAGTTACAGTAATGTCGATCATTTATTCGGCATCAAAGACATTCGGAATTTCATCTCTGATGATACTTTTTTAGTTAGAGATAGTAATGGAGACAGTTATTCTATCTATTTTGATATTGAAAATCAGATT------------TTTGAAATTGACAATGATCATTCTTTT---------CTGAGT…
	Fraxinus_xanthoxyloides	ATGGAAAGGTGGTGGTTTAATTCGATGGTGCTTAAGAAGGAGTTAGAACGCAGGTATGGAATAAATAAATCAATGGACAATCTTGGTCCTATTGAAAATA------------------CTAGGAAAAGTGAAGATACGAATAGAAAAG------CTAAAAACATTCATAGTTGG------------------------AGGGGTCGTGACAATTCTAGTTACAGTAATGTCGATCATTTATTCGGCATCAAAGACATTCGGAATTTCATCTCTGATGATACTTTTTTAGTTAGAGATAGTAATGGAGACAGTTATTCTATCTATTTTGATATTGAAAATCAGATT------------TTTGAAATTGACAATGATCATTCTTTT---------CTGAGT…
	Fraxinus_angustifolia	ATGGAAAGGTGGTGGTTTAATTCGATGGTGTTTAAGAAGGAGTTAGAACGCAGGTATGGAATAAATAAATCAATGGACAATCTTGGTCCTATTGAAAATA------------------CTAGTAAAAGTGAAGATACGAATAGAAAAG------CTAAAAACATTCATAGTTGG------------------------AGGGGTCGTGACAATTCTAGTTACAGTAATGTCGATCATTTATTCGGCATCAAAGACATTCGGAATTTCATCTCTGATGATACTTTTTTAGTTAGAGATAGTAATGGAGACAGTTATTCTATCTATTTTGATATTGAAAATCAGATT------------TTTGAAATTGACAATGATCATTCTTTT---------CTGAGT…
	Comoranthus_obconicus	ATGGAAAGGTGGTGGTTTAATTCGATGGTGTTTAAGAAGGAGTTAGAACGCAGGTATGGAATAAATAAATCAATGGACAATCTTGGTCCTATTGAAAATA------------------CTAGTAAAAGTGAAGATCCGAATAGAAAAG------CTAAAAACATTCATAGTTGG------------------------AGGGGTCGTGACAATTCTAGTTACAGTAATGTTGATCATTTATTCGGCATCAAAGACATTCGGAATTTCATCTCTGATGATACTTTTTTAGTTATAGATAGTAATGGAGACAGTTATTCTATCTATTTTGATATTGAAAATCAGATT------------TTTGAAATTGACAATGATCATTCTTTT---------CTGAGT…
	Syringa_tomentella_yunnanensis	ATGAAAAGGTGGTGGTTTAATTCGATGGTGTTTAAGAAGGAGTTAGAACGCGGGTATGGAATAAATAAATCAATGAACAATCTTGGTCCTATTGAAATTG------------AAAATACTAGTAAAAGTGAAGATCCGAATAGAAAAG------CTAAAAACATTCATAGTTGGAGGGGTCGTGACAATCATAGTTGGAGGGGTCGTGACAATTCTAGTTACAGTAATGTCGATCATTTATTCGGCATCCAAGACATTCGGAA------------------ATTTTTAGTTAGAGATAGTAATGGAGACGATTATTCTATCTATTTTGATAGTGAAAATCAGATT------------TTTGCAATTTACAAGGATCATTCTTTTTGGACTTTGCTGAGT…
	Schrebera_swietenioides	ATGGAAAGGTGGTGGTTTAATTCGATGGTGTTTAAGAAGGAGTTAGAACGCAGGTATGGAATAAATAAATCAATGGACAATCTTGGTCCTATTCAAAATA------------------CTAGTCAAAGGGAAGATCCGAATAGAAAAG------CTAAAAACATTCATAGTTGG------------------------AGGGGTCGTGACAATTCTAGTTACAATAATGTCGATCATTTATTCGGCATCAAAGACATTCGGAATTTCATCTCTGATGATACTTTTTTAGTTAGAGATAGTAATGGAGACAGTTATTCTATCTATTTTGATATTGAAAATCAGATT------------TTTGAAATTGACAATGATCATTCTTTT---------CTGAGT…
	Schrebera_trichoclada	ATGGAAAGGTGGTGGTTTAATTCGATGGTGTTTAAGAAGGAGTTAGAACGCAGATATGGAATAAATAAATCAATGGACAATCTTGGTCCTCTTGAAAATA------------------CTAGTAAAAGTGAAGATCCGAATAGAAAAG------CTAAAAACATTCATAGTTGG------------------------AGGGGTCGTGACAATTCTAGTTACAGTAATGTCGATCATTTATTCGGCATCAAAGACATTCGGAATTTCATCTCTGATGATACTTTTTTAGTTAGAGATAGTAATGGAGACAGTTATTCTATCTATTTTGATATTGAAAATCAGATT------------TTTGAAATTGACAATGATCATTCTTTT---------CTGAGT…
	Forsythia_x_mandschurica	ATGGAAAGATGGTGGTTTAATTCGATGGTGTTTAAGAAGGAGTTAGAACGCAGGTATGGAATAAATAAATCAATGGACAATCTTGGTCCTATTGAAAATA------------------CTAGTAAAAGTGAAGATCCGAATAGAAAAG------CTAAAAACATTCATAGTTGG------------------------AGGGGTCGTGACAATTCTAGTTACAGTAACGTCGATCATTTATTCGGCATCAAAGACATTCGGAATTTCATCTCTGATGATACTTTTTTAGTTAGAGATAGTAATGGAGACAGTTATTCTATCTATTTTGATATTGAAAATCAGATT------------TTTGAAATTGACAATGATCATTCTTTT---------CTGAGT…
	Abeliophyllum_distichum	ATGGAAAGATGGTGGTTTAATTCGATGGTGTTTAAGAAGGAGTTAGAACGCAGGTATGGAATAAATAAATCAATGGACAATCTTGGTCCTATTGAAAATA------------------CTAGTAAAAGTGAAGATCCGAATAGAAAAG------CTAAAAACATTCATAGTTGG------------------------AGGGGTCGTGACAATTCTAGTTACAGTAACGTCGATCATTTATTCGGCATCAAAGACATTCGGAATTTCATCTCTGATGATACTTTTTTAGTTAGAGATAGTAATGGAGACAGTTATTCTATCTATTTTGATATTGAAAATCAGATT------------TTTGAAATTGACAATGATCATTCTTTT---------CTGAGT…
	Chionanthus_aff_trichotomus	ATGGAAAGGTGGTGGTTTAATTCGATGGTGTTTAAGAAGGAGTTAGAACGCAGGTATGGAATAAATAAATCAATGGACAATCTTGGTCCTATTGAAAATA------------------CTAGTCAAAGTGAAGATACGAATAGAAAAG------CTAAAAACATTCATAGTTGG------------------------AGGGGTCGTGACAATTCTAGTTACAGTAATGTCGATCATTTATTCGACATCAAAGACATTCGGAATTTCATCTCTGATGATACTTTTTTAGTTAGAGATAGTAATGGAGACAGTTATTCTATCTATTTTGATATTGAAAATCAGATT------------TTTGAAATTGACAATGATCATTCTTTT---------CTGAGT…
	Chionanthus_domingensis	ATGGAAAGGTGGTGGTTTAATTCGATGGTGTTTAAGAAGGAGTTAGAACGCAGGTATGGAATAAATAAATCAATGGACAATCTTGGTCCTATTGAAAATA------------------CTAGTCAAAGTGAAGATACGAATAGAAAAG------CTAAAAACATTCATAGTTGG------------------------AGGGGTCGTGACAATTCTAGTTACAGTAATGTCGATCATTTATTCGACATCAAAGACATTCGGAATTTCATCTCTGATGATACTTTTTTAGTTAGAGATAGTAATGGAGACAGTTATTCTATCTATTTTGATATTGAAAATCAGATT------------TTTGAAATTGACAATGATCATTCTTTT---------CTGAGT…
	Chionanthus_aff_brassii	ATGGAAACGGGGTGGTTTAATTCGATGGTGTTTAAGAAGGAGTTAGAACGCAGGTATGGAATAAATAAATCAATGGACAATCTTGGTCCTATTGAAAATA------------------CTAGTCAAAGTGAAGATACGAATAGAAAAG------CTAAAAACATTCATAGTTGG------------------------AGGGGTCGTGACAATTCTAGTTACAGTAATGTTGATCATTTATTCGGCATCAAAGACATTCGGAATTTCATCTCTGATGATACTTTTTTAGTTAGAGATAGTAATGGAGACAGTTATTCTATCTATTTTGATATTGAAAATCAGATT------------TTTGAAATTGACAATGATCATTCTTTT---------CTGAGT…
	Forestiera_pubescens_pubescens	ATGGAAAGGTGGTGGTTTAATTCGATGGTGTTTAAGAAGGAGTTAGAACGCAGGTATGGAATAAAGAAATCAATGGACAATCTTGGTCCTATTGAAAATA------------------CTAGTAAAAGTGAAGATACGAATAGAAAAG------CTAAAAACATTCATAGTTGG------------------------AGGGGTCGTGACAATTCTAGTTACAGTAATGTCGATCATTTATTCGGCATCAAAGACATTCGGAATTTCATCTCTGATGATACTTTTTTAGTTAGAGATAGTAATGGAGACAGTTATTCTATCTATTTTGATATTGAAAATCAGATT------------TTTGAAATTGACAATGATCATTCTTTT---------CTGAGT…
	Chionanthus_virginicus	ATGGAAAGGTGGTGGTTTAATTCGATGGTGTTTAAGAAGGAGTTAGAACGCAGGTATGGAATAAATAAATCAATGGACAATCTTGGTCCTATTGAAAATA------------------CTAGTCAAAGTGAAGATACGAATAGAAAAG------CTAAAAAGATTCATAGTTGG------------------------AGGGGTCGTGACAATTCTAGTTACAGTAATGTTGATCATTTATTCGGTATCAAAGACATTCGGAATTTCATCTCTGATGAGACTTTTTTAGTTAGAGATAGTAAGGGAGACAGTTATTCTATCTATTTTGATATTGAAAATCAGATT------------TTTGAAATTGACAATGATCATTCTTTT---------CTGAGT…
	Syringa_vulgaris	ATGGAAAGGTGGTGGTTTAATTCGATGGTGTTTAAGAAGGAGTTAGAACGCAGGTATGGAATAAATAAATCAATGGACAATCTTGGTCCTATTGAAAATA------------------CTAGTAAAAGTGAAGATCCGAATAGAAAAG------CTAAAAACATTCATAGTTGG------------------------AGGGGTCGTGACAATTCTAGTTACAGTAATGTCGATCATTTATTCGGCATCAAAGACATTCGGAATTTCATCTCTGATGATACTTTTTTAGTTAGAGATAGTAATGGAGACAGTTATTCTATCTATTTTGATATTGAAAATCAGATT------------TTTGAAATTGACAATGATCCTTCTTTT---------CTGAGT…
	Priogymnanthus_hasslerianus	ATGGAAAGGTGGTGGTTTAATTCGATGGTGTTTAAGAAGGAGTTAGAACGCAGGTATGGAATAAATAAATCAATGGACAATCTTGGTCCTATTGAAAATA------------------CTAGTAAAAGTGAAGATACGAATAGAAAAG------CTAAAAACATTCATAGTTGG------------------------GGGGGTCGTGACAATTCTAGTTACAGTAATGTCGATCATTTATTCGGCATCAAAGACATTCGGAATTTCATCTCTGATGAGACTTTTTTAGTTAGAGATAGTAATGGAGACAGTTATTCTATCTATTTTGATATTGAAAATCAGATT------------TTTGAAATTGACAATGATCATTCTTTT---------CTGAGT…
	Olea_europaea_laperrinei	ATGGAAAGGTGGTGGTTTAATTCGATGGTGTTTAAGAAGGAGTTAGAACGCAGGTATGGAATAAATAAATCAATGGACAATCTTGGTCCTATTGAAAATA------------------CTAGTAAAAGTGAAGATACGAATAGAAAAG------CTAAAAACATTCATAGTTGG------------------------AGAGGTCGTGACAATTCTAGTTACAGTAATGTCGATCATTTATTCGGCATCAAAGACATTCGGAATTTCATCTCTGATGATACTTTTTTAGTTAGAGATAGTAATGGAGACAGTTATTCTATCTATTTTGATATTGAAAATCAGATT------------TTTGAAATTGACAATGATCATTCTTTT---------CTGAGT…
	Chengiodendron_marginatus	ATGGAAAGGTGGTGGTTTAATTCGATGGTGTTTAAGAAGGAGTTAGAACGCAGGTATGGAATAAATAAATCAATGGACAATCTTGGTCCTATTGAAAATA------------------CTAGTCAAAGTGAAGATACGAATAGAAAAG------CTAAAAAGATTCATAGTTGG------------------------AGGGGTCGTGACAATTCTAGTTACAGTAATGTTGATCATTTATTTGGCATCAAAGACATTCGGAATTTCATCTCTGATGATACTTTTTTAGTTAGAGATAGTAAGGGAGACAGTTATTCTATCTATTTTGATATTGAAAATCAGATT------------TTTGAAATTGACAATGATCATTCTTTT---------CTGAGT…
	Haenianthus_salicifolius	ATGGAAAGGTGGTGGTTTAATTCGATGGTGTTTAAGAAGGAGTTAGAACGCAGGTATGGAATAAATAAATCAATGGACAATCTTGGTCCTATTGAAAATA------------------CTAGTCAAAGTGAAGATACGAATAGAAAAG------CTAAAAACATTCATAGTTGG------------------------AGGGGTCGTGACAATTCTAGTTACAGTAATGTCGATCATTTATTCGGCATCAAAGACATTCGGAATTTCATCTCTGATGATACTTTTTTAGTTAGAGATAGTAATGGAGACAGTTATTCTATCTATTTTGATATTGAAAATCAGATT------------TTTGAAATTGACAATGATCATTCTTTT---------CTGAGT…
	Noronhia_lowryi	ATGGAAAGGTGGTGGTTTAATTCGATGGTGTTTAAGAAGGAGTTAGAACGCAGGTATGGAATAAATAAATCAATGGACAATCTTGGTCCTATTGAAAATA------------------CTAGTAAAAGTGAAGATACGAATAGAAAAG------CTAAAAACATTCATAGTTGG------------------------AGGGGTCGTGACAATTCTAGTTACAGTAATGTCGATCATTTATTCGGCATCAAAGACATTCGGAATTTCATCTCTGATGATACTTTTTTAGTTAGAGATAGTAATGGAGACAGTTATTCTATCTATTTTGATATTGAAAATCAGATT------------TTTGAAATTGACAATGATCATTCTTTT---------CTGAGT…
	Noronhia_emarginata	ATGGAAAGGTGGTGGTTTAATTCGATGGTGTTTAAGAAGGAGTTAGAACGCAGGTATGGAATAAATAAATCAATGGACAATCTTGGTCCTATTGAAAATA------------------CTAGTAAAAGTGAAGATACGAATAGAAAAG------CTAAAAACATTCATAGTTGG------------------------AGGGGTCGTGACAATTCTAGTTACAGTAATGTCGATCATTTATTCGGCATCAAAGACATTCGGAATTTCATCTCTGATGATACTTTTTTAGTTAGAGATAGTAATGGAGACAGTTATTCTATCTATTTTGATATTGAAAATCAGATT------------TTTGAAATTGACAATGATCATTCTTTT---------CTGAGT…
	Noronhia_nilotica	ATGGAAAGGTGGTGGTTTAATTCGATGGTGTTTAAGAAGGAGTTAGAACGCAGGTATGGAATAAATAAATCAATGGACAATCTTGGTCCTATTGAAAATA------------------CTAGTAAAAGTGAAGATACGAATAGAAAAG------CTAAAAACATTCATAGTTGG------------------------AGGGGTCGTGACAATTCTAGTTACAGTAATGTCAATCATTTATTCGGCATCAAAGACATTCGGAATTTCATCTCTGATGATACTTTTTTAGTTAGAGATAGTAATGGAGACAGTTATTCTATCTATTTTGATATTGAAAATCATATT------------TTTGAAATTGACAATGATCATTCTTTT---------CTGAGT…
	Noronhia_peglerae	ATGGAAAGGTGGTGGTTTAATTCGATGGTGTTTAAGAAGGAGTTAGAACGCAGGTATGGAATAAATAAATCAATGGACAATCTTGGTCCTATTGAAAATA------------------CTAGTAAAAGTGAAGATACGAATAGAAAAG------CTAAAAACATTCATAGTTGG------------------------AGGGGTCGTGACAATTCTAGTTACAGTAATGTCGATCATTTATTCGGCATCAAAGACATTCGGAATTTCATCTCTGATGATACTTTTTTAGTTAGAGATAGTAATGGAGACAGTTATTCTATCTATTTTGATATTGAAAATCAGATT------------TTTGAAATTGACAATGATCATTCTTTT---------CTGAGT…
	Chionanthus_parkinsonii	ATGGAAAGGTGGTGGTTTAATTCGATGGTGTTTAAGAAGGAGTTAGAACGCAGGTATGGAATAAATAAATCAATGGACAATCTTGGTCCTATTGAAAATA------------------CTAGTAAAAGTGAAGATACGAATAGAAAAG------CTAAAAACATTCATAGTTGG------------------------AGGGGTCGTGACAATTCTAGTTACAGTAATGTCGATCATTTATTCGGCATCAAAGACATTCGGAATTTCATCTCTGATGATACTTTTTTAGTTAGAGATAGTAATGGAGACAGTTATTCTATCTATTTTGATATTGAAAATCAGATT------------TTTGAAATTGGCAATGATCATTCTTTT---------CTGAGT…
	Chionanthus_ligustrinus	ATGGAAAGGTGGTGGTTTAATTCGATGGTGTTTAAGAAGGAGTTAGAACGCAGGTATGGAATAAATAAATCAATGGACAATCTTGGTCCTATTGAAAATA------------------CTAGTAAAAGTGAAGAGACGAATAGAAAAG------CTAAAAACATTCATAGTTGG------------------------AGGGGTCGTGACAATTCTAGTTACAGTAATGTCGATCATTTATTCGGCATCAAAGACATTCGGAATTTCATATCTGATGAGACTTTTTTAGTTAGAGATAGTAATGGAGACAGTTATTCTATCTATTTTGATATTGAAAATCAGATT------------TTTGAAATTGACAATGATCATTCTTTT---------CTGAGT…
	Nestegis_sandwicensis	ATGGAAAGGTGGTGGTTTAATTCGATGGTGTTTAAGAAGGAGTTAGAACGCAGGTATGGAATAAATAAATCAATGGACAATCTTGGTCCTATTGAAAATA------------------CTAGTCAAAGTGAAGATACGAATAGAAAAG------CTAAAAACATTCATAGTTGG------------------------AGGGGTCGTGACAATTCTAGTTACAGTAATGTTGATCATTTATTCGGCATCAAAGACATTCGGAATTTCATCTCTGATGATACTTTTTTAGTTAGAGATAGTAATGGAGACAGTTATTCTATCTATTTTGATATTGAAAATCAGATT------------TTTGAAATTGACAATGATCATTCTTTT---------CTGAGT…
	Notelaea_longifolia	ATGGAAAGGTGGTGGTTTAATTCGATGGTGTTTAAGAAGGAGTTAGAACGCAGGTATGGAATAAATAAATCAATGGACAATCTTGGTCCTATTGAAAATA------------------CTAGTCAAAGTGAAGATACGAATAGAAAAG------CTAAAAACATTCATAGTTGG------------------------AGGGGTCGTGACAATTCTAGTTACAGTAATGTTGATCATTTATTCGGCATCAAAGACATTCGGAATTTCATCTCTGATGATACTTTTTTAGTTAGAGATAGTAATGGAGACAGTTATTCTATCTATTTTGATATTGAAAATCAGATT------------TTTGAAATTGACAATGATCATTCTTTT---------CTGAGT…
	Nestegis_cunninghamii	ATGGAAAGGTGGTGGTTTAATTCGATGGTGTTTAAGAAGGAGTTAGAACGCAGGTATGGAATAAATAAATCAATGGACAATCTTGGTCCTATTGAAAATA------------------CTAGTCAAAGTGAAGATACGAATAGAAAAG------CTAAAAACATTCATAGTTGG------------------------AGGGGTCGTGACAATTCTAGTTACAGTAATGTTGATCATTTATTCGGCATCAAAGACATTCGGAATTTCATCTCTGATGATACTTTTTTAGTTAGAGATAGTAATGGAGACAGTTATTCTATCTATTTTGATATTGAAAATCAGATT------------TTTGAAATTGACAATGATCATTCTTTT---------CTGAGT…
	Osmanthus_austrocaledonicus	ATGGAAAGGTGGTGGTTTAATTCGATGGTGTTTAAGAAGGAGTTAGAACGCAGGTATGGAATAAATAAATCAATGGACAATCTTGGTCCTATTGAAAATA------------------CTAGTCAAAGTGAAGATACGAATAGAAAAG------CTAAAAACATTCATAGTTGG------------------------AGGGGTCGTGACAATTCTAGTTACAGTAATGTTGATCATTTATTCGGCATCAAAGACATTCGGAATTTCATCTCTGATGATACTTTTTTAGTTAGAGATAGTAATGGAGACAGTTATTCTATCTATTTTGATATTGAAAATCAGATT------------TTTGAAATTGACAATGATCATTCTTTT---------CTGAGT…
	Phillyrea_angustifolia	ATGGAAAGGTGGTGGTTTAATTCGATGGTGTTTAAGAAGGAGTTAGAACGCAGGTATGGAATAAATAAATCAATGGACAATCTTGGTCCTATTGAAAATA------------------CTAGTCAAAGTGAAGATACGAATAGAAAAG------CTAAAAACATTCATAGTTGG------------------------AGGGGTCGTGACAATTCTAGTTACAGTAATGTTGATCATTTATTCGGCATCAAAGACATTCGGAATTTCATCTCTGATGATACTTTTTTAGTTAGAGATAGTAATGGAGACAGTTATTCTATCTATTTTGATATTGAAAATCAGATT------------TTTGAAATTGACAATGATCATTCTTTT---------CTGAGT…
	Picconia_excelsa	ATGGAAAGGTGGTGGTTTAATTCGATGGTGTTTAAGAAGGAGTTAGAACGCAGGTATGGAATAAATAAATCAATGGACAATCTTGGTCCTATTGAAAATA------------------CTAGTCAAAGTGAAGATACGAATAGAAAAG------CTAAAAACATTCATAGTTGG------------------------AGGGGTCGTGACAATTCTAGTTACAGTAATGTTGATCATTTATTCGGCATCAAAGACATTCGGAATTTCATCTCTGATGATACTTTTTTAGTTAGAGATAGTAATGGAGACAGTTATTCTATCTATTTTGATATTGAAAATCAGATT------------TTTGAAATTGACAATGATCATTCTTTT---------CTGAGT…
	Chionanthus_retusus	ATGGAAAGGGGGTGGTTTAATTCGATGGTGTTTAAGAAGGAGTTAGAACGCAGGTATGGAATAAATAAATCAATGGACAATCTTGGTCCTATTGAAAATA------------------CTAGTCAAAGTGAAGATACGAATAGAAAAG------CTAAAAACATTCATAGTTGG------------------------AGGGGTCGTGACAATTCTAGTTACAGTAATGTTGATCATTTATTCGGCATCAAAGACATTCGGAATTTCATCTCCGATGATACTTTTTTAGTTAGAGATAGTAATGGAGACAGTTATTCTATCTATTTTGATATTGAAAATCAGATT------------TTTGAAATTGACAATGATCATTCTTTT---------CTGAGT…
	Hesperelaea_palmeri	ATGGAAAGGTGGTGGTTTAATTCGATGGTGTTTAAGAAGGAGTTAGAACGCAGGTATGGAATAAATAAATCAATGGACAATCTTGGTCCTATTGAAAATA------------------CTAGTAAAAGTGAAGATACGAATAGAAAAG------CTAAAAACATTCATAGTTGG------------------------AGGGGTCGTGACAATTCTAGTTACAGTAATGTCGATCATTTATTCGGCATCAAAGACATTCGGAATTTCATCTCTGATGATACTTTTTTAGTTAGAGATAGTAATGGAGACAGTTATTCTATCTATTTTGATATTGAAAATCAGATT------------TTTGAAATTGACAATGATCATTCTTTT---------CTGAGT…
	Forestiera_isabelae	ATGGAAAGGTGGTGGTTTAATTCGATGGTGTTTAAGAAGGAGTTAGAACGCAGGTATGGAATAAAGAAATCAATGGACAATCTTGGTCCTATTGAAAATA------------------CTAGTAAAAGTGAAGACACGAATCGAAAAG------CTAAAAACATTCATAGTTGG------------------------AGGGGTCGTGACAATTCTAGTTACAGTAATGTCGATCATTTATTCGGCATCAAAGACATTCGGAATTTCATCTCTGATGATACTTTTTTAGTTAGAGATAGTAATGGAGACAGTTATTCTATCTATTTTGATATTGAAAATCAGATT------------TTTGAAATTGACAATGATCATTCTTTT---------CTGAGT…
	Olea_lancea	ATGGAAAGGTGGTGGTTTAATTCGATGGTGTTTAAGAAGGAGTTAGAACGCAGGTATGGAATAAATAAATCAATGGACAATCTTGGTCCTATTGAAAATA------------------CTAGTAAAAGTGAAGATACGAATAGAAAAG------CTAAAAACATTCATAGTTGG------------------------AGGGGTCGTGACAATTCTAGTTACAGTAATGTCGATCATTTATTCGGCATCAAAGACATTCGGAATTTCATCTCTGATGATACTTTTTTAGTTAGAGATAGTAATGGAGACAGTTATTCTATCTATTTTGATATTGAAAATCAGATT------------TTTGAAATTGACAATGATCATTCTTTT---------CTGAGT…
	Olea_paniculata	ATGGAAAGGTGGTGGTTTAATTCGATGGTGTTTAAGAAGGAGTTAGAACGCAGGTATGGAATAAATAAATCAATGGACAATCTTGGTCCTATTGAAAATA------------------CTAGTAAAAGTGAAGATACGAATAGAAAAG------CTAAAAACATTCATAGTTGG------------------------AGGGGTCGTGACAATTCTAGTTACAGTAATGTCGATCATTTATTCGGCATCAAAGACATTCGGAATTTCATCTCTGATGATACTTTTTTAGTTAGAGATAGTAATGGAGACAGTTATTCTATCTATTTTGATATTGAAAATCAGATT------------TTTGAAATTGACAATGATCATTCTTTT---------CTGAGT…
	Osmanthus_armatus	ATGGAAAGGTGGTGGTTTAATTCGATGGTGTTTAAGAAGGAGTTAGAACGCAGGTATGGAATAAATAAATCAATGGACAATCTTGGTCCTATTGAAAATA------------------CTAGTCAAAGTGAAGATACGAATAGAAAAG------CTAAAAACATTCATAGTTGG------------------------AGGGGTCGTGACAATTCTAGTTACAGTAATGTTGATCATTTATTCGGCATCAAAGACATTCGGAATTTCATCTCTGATGATACTTTTTTAGTTAGAGATAGTAATGGAGACAGTTATTCTATCTATTTTGATATTGAAAATCATATT------------TTTGAAATTGACAATGATCATTCTTTT---------CTGAGT…
	Cartrema_americana	ATGGAAAGGTGGTGGTTTAATTCGATGGTGTTTAAGAAGGAGTTAGAACGCAGGTATGGAATAAATAAATCAATGGACAATCTTGGTCCTATTGAAAATA------------------CTAGTCAAAGTGAAGATACGAATAGAAAAG------CTAAAAAGATTCATAGTTGG------------------------AGGGGTCGTGACAATTCTAGTTACAGTAATGTTGATCATTTATTCGGCATCAAAGACATTCGGAATTTCATCTCTGATGATACTTTTTTAGTTAGAGATAGTAAGGGAGACAGTTATTCTATCTATTTTGATATTGAAAATCAGATT------------TTTGAAATTGACAATGATCATTCTTTT---------CTGAGT…
	Chionanthus_aff_thorelii	ATGGAAAGGGGGTGGTTTAATTCGATGGTGTTTAAGAAGGAGTTAGAACGCAGGTATGGAATAAATAAATCAATGGACAATCTTGGTCCTATTGAAAATA------------------CTAGTCAAAGTGAAGATACGAATAGAAAAG------CTAAAAACATTCATAGTTGG------------------------AGGGGTCGTGACAATTCTAGTTACAGTAATGTTGATCATTTATTCGGCATCAAAGACATTCGGAATTTCATCTCTGATGATACTTTTTTAGCTAGAGATAGTAATGGAGACAGTTATTCTATCTATTTTGATATTGAAAATCAGATT------------TTTGAAATTGACAATGATCATTCTTTT---------CTGAGT…
	Chionanthus_rupicolus	ATGGAAAGGGGGTGGTTTAATTCGATGGTGTTTAAGAAGGAGTTAGAACGCAGGTATGGAATAAATAAATCAATGGACAATCTTGGTCCTATTGAAAATA------------------CTCGTCAAAGTGAAGATACGAATAGAAAAG------CTAAAAACATTCATAGTTGG------------------------AGGGGTTGTGACAATTCTAGTTACAGTAATGTTGATCATTTATTCGGCATCAAAGACATTCGGAATTTCATCTCTGATGATACTTTTTTAGTTAGAGATAGTAATGGAGACAGTTATTCTATCTATTTTGATATTGAAAATCAGATT------------TTTGAAATTGACAATGATCATTCTTTT---------CTGAGT…
	Olea_javanica	ATGGAAAGGGGGTGGTTTAATTCGATGGTGTTTAAGAAGGAGTTAGAACGCAGGTATGGAATAAATAAATCAATGGACAATCTTGGTCCTATTGAAAATA------------------CTAGTCAAAGTGAAGATACGAATAGAAAAG------CTAAAAACATTCATAGTTGG------------------------AGGGGTCGTGACAATTCTAGTTACAGTAATGTTGATCATTTATTCGGCATCAAAGACATTCGGAATTTCATCTCTGATGATACTTTTTTAGTTATAGATAGTAATGGAGACAGTTATTCTATCTATTTTGATATTGAAAATCAGATT------------TTTGAAATTGACAATGATCATTCTTTT---------CTGAGT…
	Osmanthus_decorus	ATGGAAAGGTGGTGGTTTAATTCGATGGTGTTTAAGAAGGAGTTAGAACGCAGGTATGGAATAAATAAATCAATGGACAATCTTGGTCCTATTGAAAATA------------------CTAGTCAAAGTGAAGATACGAATAGAAAAG------CTAAAAACATTCATAGTTGG------------------------AGGGGTCGTGACAATTCTAGTTACAGTAATGTTGATCATTTATTCGGCATCAAAGACATTCGGAATTTCATCTCTGATGATACTTTTTTAGTTAGAGATAGTAATGGAGACAGTTATTCTATCTATTTTGATATTGAAAATCAGATT------------TTTGAAATTGACAATGATCATTCTTTT---------CTGAGT…
	Forestiera_angustifolia	ATGGAAAGGTGGTGGTTTAATTTGATGGTGTTTAAGAAGGAGTTAAAACGCAGGTATGGAATAAAGAAATCAATGGACAATCTTGGTCCTATTGAAAATA------------------CTAGTAAAAGTGAAGATACGAATAGAAAAG------CTAAAAACATTCATAGTTGG------------------------AGGGGTCGTGACAATTCTAGTTACAGTAATGCCGATCATTTATTCGGCATCAAAGACATTCGGAATTTCATCTCTGATGATACTTTTTTAGTTAGAGATAGTAATGGAGACAGTTATTCTATCTATTTTGATATTGAAAATCAGATT------------TTTGAAATTGACAATGATCATTCTTTT---------CTGAGT…
	Chionanthus_aff_ramiflorus	ATGGAAAGGGGGTGGTTTAATTCGATGGTGTTTAAGAAGGAGTTAGAAGGCAGGTATGGAATAAATAAATCAATGGACAATCTTGGTCCTATTGAAAATA------------------CTAGTCAAAGTGAAGATACGAATAGAAAAG------CTAAAAACATTCATAGTTGG------------------------AGGGGTCGTGACAATTCTAGTTACAGTAATGTTGATCATTTATTCGGCATCAAAGACATTCGGAATTTCATCTCTGATGATACTTTTTTAGTTAGAGATAGTAATGGAGACAGTTATTCTATCTATTTTAATATTGAAAATCAGATT------------TTTAAAATTGACAACGATCATTCTTTT---------CTGAGT…
	Syringa_persica	ATGGAAAGGTGGTGGTTTAATTCGATGGTGTTTAAGAAGGAGTTAGAACGCAGGTATGGAATAAATAAATCAATGAACAATCTTGGTCCTATTGAAAATA------------------CTAGTAAAAGTGAAGATCCGAATAGAAAAG------CTAAAAACATTCATAGTTGG------------------------AGGGGTCGTGACAATTCTAGTTACAGTAATGTCGATCATTTATTCGGCATCAAAGACATTCGGAATTTCATCTCTGATGATACTTTTTTAGTTAGAGATAGTAATGGAGACAGTTATTCTATCTATTTTGATATTGAAAATCAGATT------------TTTGAAATTGACAATGATCATTCTTTT---------CTGAGT…
	Syringa_pubescens_microphylla	ATGAAAAGACGGTGGTTTAATTCAATAGTGTTTAAGAAGGCGTTAGAAAGCGGGTATGGAATAAATAAATGCGTGAACGATCTTGGTCCTATTGAAAATGAAAATACTAGTGAAAATACTAGTAAAAGTGAAGATGAAAATATAAAAG------CTAAAAACATTCATAGTTGG------------------------AGGGGTGGTGACAATCCTAATCCTAGTTGGAGGGGTTGTAGCAATTCTAGCAAAGACATTCAGAATTTAATCTCTGATGATACTTTTTTAGTTAGAGATAGGGATGGAGACAGTTATTCTATCTCTTTTGATATTGAAAATGAAAATCATATTTTGGAATTGAAAATTAACAACACTCTTTCTTTT---------CTGAGT…
	Menodora_integrifolia	---------------------------------------------------------------------------------------------------------------------------------------------------------------------------------------------------------------------------------------------------------------------------------------------------------------------------------------------------------------------------------------------------------------…
	Chrysojasminum_fruticans	---------------------------------------------------------------------------------------------------------------------------------------------------------------------------------------------------------------------------------------------------------------------------------------------------------------------------------------------------------------------------------------------------------------…
	Jasminum_pauciflorum	---------------------------------------------------------------------------------------------------------------------------------------------------------------------------------------------------------------------------------------------------------------------------------------------------------------------------------------------------------------------------------------------------------------…
	Jasminum_nummularifolium	---------------------------------------------------------------------------------------------------------------------------------------------------------------------------------------------------------------------------------------------------------------------------------------------------------------------------------------------------------------------------------------------------------------…
	Jasminum_didymum	---------------------------------------------------------------------------------------------------------------------------------------------------------------------------------------------------------------------------------------------------------------------------------------------------------------------------------------------------------------------------------------------------------------…
	Jasminum_lanceolaria	---------------------------------------------------------------------------------------------------------------------------------------------------------------------------------------------------------------------------------------------------------------------------------------------------------------------------------------------------------------------------------------------------------------…
;
end;
begin sets;
charset accD = 1-5201;
charset atpA = 5202-6725;
charset atpB = 6726-8222;
charset atpE = 8223-8624;
charset atpF = 8625-9179;
charset atpH = 9180-9425;
charset atpI = 9426-10169;
charset ccsA = 10170-11166;
charset cemA = 11167-11859;
charset clpP = 11860-12646;
charset infA = 12647-12976;
charset matK = 12977-14539;
charset ndhA = 14540-15634;
charset ndhB = 15635-17167;
charset ndhC = 17168-17530;
charset ndhD = 17531-19039;
charset ndhE = 19040-19345;
charset ndhF = 19346-21652;
charset ndhG = 21653-22186;
charset ndhH = 22187-23371;
charset ndhI = 23372-23887;
charset ndhJ = 23888-24364;
charset petA = 24365-25327;
charset petB = 25328-25975;
charset petD = 25976-26458;
charset petG = 26459-26572;
charset petL = 26573-26668;
charset petN = 26669-26758;
charset psaA = 26759-29011;
charset psaB = 29012-31216;
charset psaC = 31217-31462;
charset psaI = 31463-31573;
charset psaJ = 31574-31708;
charset psbA = 31709-32770;
charset psbB = 32771-34297;
charset psbC = 34298-35719;
charset psbD = 35720-36781;
charset psbE = 36782-37033;
charset psbF = 37034-37153;
charset psbG = 37154-37864;
charset psbH = 37865-38086;
charset psbI = 38087-38200;
charset psbJ = 38201-38323;
charset psbK = 38324-38509;
charset psbL = 38510-38626;
charset psbM = 38627-38731;
charset psbN = 38732-38863;
charset psbT = 38864-38971;
charset psbZ = 38972-39160;
charset rbcL = 39161-40640;
charset rpl14 = 40641-41468;
charset rpl16 = 41469-41837;
charset rpl20 = 41838-42245;
charset rpl22 = 42246-42710;
charset rpl23 = 42711-43239;
charset rpl2 = 43240-43525;
charset rpl32 = 43526-43839;
charset rpl33 = 43840-44055;
charset rpl36 = 44056-44169;
charset rpoA = 44170-45206;
charset rpoB = 45207-48449;
charset rpoC1 = 48450-50552;
charset rpoC2 = 50553-54794;
charset rps2 = 54795-55511;
charset rps3 = 55512-56303;
charset rps4 = 56304-56945;
charset rps7 = 56946-57422;
charset rps8 = 57423-57842;
charset rps11 = 57843-58283;
charset rps12 = 58284-58707;
charset rps14 = 58708-59010;
charset rps15 = 59011-59334;
charset rps16 = 59335-59601;
charset rps18 = 59602-60158;
charset rps19 = 60159-60545;
charset ycf1 = 60546-68772;
charset ycf2 = 68773-76208;
charset ycf3 = 76209-76715;
charset ycf4 = 76716-77308;
charset ycf15 = 77309-77676;
end;
