# Supplementary material for: Resolving the Phylogeny of the Olive Family (Oleaceae): Confronting Information from Organellar and Nuclear Genomes
Source: Genes (Basel). 2020 Dec 16;11(12):1508. doi: 10.3390/genes11121508 (PMC7767060; doi:10.3390/genes11121508)
Supplement: Supplementary file 1 [file genes-11-01508-s001.zip › SM4. mtDNA_genes.nex]

#NEXUS
begin taxa;
	dimensions ntax=65;
	taxlabels
	Abeliophyllum_distichum
	Avicennia_marina
	Capsicum_annuum
	Cartrema_americana
	Chengiodendron_marginatus
	Chionanthus_aff_brassii
	Chionanthus_aff_ramiflorus
	Chionanthus_aff_thorelii
	Chionanthus_aff_trichotomus
	Chionanthus_domingensis
	Chionanthus_ligustrinus
	Chionanthus_parkinsonii
	Chionanthus_retusus
	Chionanthus_rupicolus
	Chionanthus_virginicus
	Chrysojasminum_fruticans
	Comoranthus_obconicus
	Dimetra_craibiana
	Fontanesia_fortunei
	Forestiera_angustifolia
	Forestiera_isabelae
	Forestiera_pubescens_pubescens
	Forsythia_x_mandschurica
	Fraxinus_americana
	Fraxinus_angustifolia
	Fraxinus_ornus
	Fraxinus_quadrangulata
	Fraxinus_xanthoxyloides
	Haenianthus_salicifolius
	Hesperelaea_palmeri
	Jasminum_didymum
	Jasminum_lanceolaria
	Jasminum_nummularifolium
	Jasminum_pauciflorum
	Ligustrum_lucidum
	Ligustrum_ovalifolium
	Menodora_integrifolia
	Myxopyrum_nervosum
	Myxopyrum_smilacifolium
	Nestegis_cunninghamii
	Nestegis_sandwicensis
	Noronhia_emarginata
	Noronhia_lowryi
	Noronhia_nilotica
	Noronhia_peglerae
	Notelaea_longifolia
	Nyctanthes_arbor_tristis
	Olea_europaea_laperrinei
	Olea_javanica
	Olea_lancea
	Olea_paniculata
	Osmanthus_armatus
	Osmanthus_austrocaledonicus
	Osmanthus_decorus
	Phillyrea_angustifolia
	Picconia_excelsa
	Priogymnanthus_hasslerianus
	Schrebera_swietenioides
	Schrebera_trichoclada
	Sesamum_indicum
	Solanum_lycopersicum
	Syringa_persica
	Syringa_pubescens_microphylla
	Syringa_tomentella_yunnanensis
	Syringa_vulgaris
;
end;
begin characters;
	dimensions nchar=60747;
	format datatype=dna missing=? gap=- interleave=yes;
	matrix
	Abeliophyllum_distichum	ATGGAACTCTCTCCCAGAGCTGCAGAACTAACAACTCTATTAGAAAGTCGAATTAGCAAC
	Avicennia_marina	ATGGAACTCTCTCCCAGAGCTGCAGAACTAACCACTCTATTAGAAAGTCGAATTAGCAAC
	Capsicum_annuum	ATGGAACTTTCTCCCCGAGCTGCGGAACTAACAAGTCTATTAGAAAGTCGAATTAGCAAC
	Cartrema_americana	ATGGAACTCTCTCCCAGAGCTGCAGAACTAACAACTCTATTAGAAAGTAGAATTAGCAAC
	Chengiodendron_marginatus	ATGGAACTCTCTCCCAGAGCTGCAGAACTAACAACTCTATTAGAAAGTAGAATTAGCAAC
	Chionanthus_aff_brassii	ATGGAACTCTCTCCCAGAGCTGCAGAACTAACAACTCTATTAGAAAGTAGAATTAGCAAC
	Chionanthus_aff_ramiflorus	ATGGAACTCTCTCCCAGAGCTGCAGAACTAACAACTCTATTAGAAAGTAGAATTAGCAAC
	Chionanthus_aff_thorelii	ATGGAACTCTCTCCCAGAGCTGCAGAACTAACAACTCTATTAGAAAGTAGAATTAGCAAC
	Chionanthus_aff_trichotomus	ATGGAACTCTCTCCCAGAGCTGCAGAACTAACAACTCTATTAGAAAGTAGAATTAGCAAC
	Chionanthus_domingensis	ATGGAACTCTCTCCCAGAGCTGCAGAACTAACAACTCTATTAGAAAGTAGAATTAGCAAC
	Chionanthus_ligustrinus	ATGGAACTCTCTCCCAGAGCTGCAGAACTAACAACTCTATTAGAAAGTAGAATTAGCAAC
	Chionanthus_parkinsonii	ATGGAACTCTCTCCCAGAGCTGCAGAACTAACAACTCTATTAGAAAGTAGAATTAGCAAC
	Chionanthus_retusus	ATGGAACTCTCTCCCAGAGCTGCAGAACTAACAACTCTATTAGAAAGTAGAATTAGCAAC
	Chionanthus_rupicolus	ATGGAACTCTCTCCCAGAGCTGCAGAACTAACAACTCTATTAGAAAGTAGAATTAGCAAC
	Chionanthus_virginicus	ATGGAACTCTCTCCCAGAGCTGCAGAACTAACAACTCTATTAGAAAGTAGAATTAGCAAC
	Chrysojasminum_fruticans	ATGGAACTCTCTCCCAGAGCTGCAGAACTAACAACTCTATTAGAAAGTCGAATTAGCAAC
	Comoranthus_obconicus	ATGGAACTCTCTCCCAGAGCTGCAGAACTAACAACTCTATTAGAAAGTAGAATTAGCAAC
	Dimetra_craibiana	ATGGAACTCTCTGCCAGAGCAGCAGAACTAACAACTCTATTAGAAAGTAGAATTAGCAAC
	Fontanesia_fortunei	ATGGAACTCTCTCCCAGAGCTGCAGAACTAACAACTCTATTAGAAAGTCGAATTAGCAAC
	Forestiera_angustifolia	ATGGAACTCTCTCCCAGAGCTGCAGAACTAACAACTCTATTAGAAAGTAGAATTAGCAAC
	Forestiera_isabelae	ATGGAACTCTCTCCCAGAGCTGCAGAACTAACAACTCTATTAGAAAGTAGAATTAGCAAC
	Forestiera_pubescens_pubescens	ATGGAACTCTCTCCCAGAGCTGCAGAACTAACAACTCTATTAGAAAGTAGAATTAGCAAC
	Forsythia_x_mandschurica	ATGGAACTCTCTCCCAGAGCTGCAGAACTAACAACTCTATTAGAAAGTCGAATTAGCAAC
	Fraxinus_americana	ATGGAACTCTCTCCCAGAGCTGCAGAACTAACAACTCTATTAGAAAGTAGAATTAGCAAC
	Fraxinus_angustifolia	ATGGAACTCTCTCCCAGAGCTGCAGAACTAACAACTCTATTAGAAAGTAGAATTAGCAAC
	Fraxinus_ornus	ATGGAACTCTCTCCCAGAGCTGCAGAACTAACAACTCTATTAGAAAGTAGAATTAGCAAC
	Fraxinus_quadrangulata	ATGGAACTCTCTCCCAGAGCTGCAGAACTAACAACTCTATTAGAAAGTAGAATTAGCAAC
	Fraxinus_xanthoxyloides	ATGGAACTCTCTCCCAGAGCTGCAGAACTAACAACTCTATTAGAAAGTAGAATTAGCAAC
	Haenianthus_salicifolius	ATGGAACTCTCTCCCAGAGCTGCAGAACTAACAACTCTATTAGAAAGTAGAATTAGCAAC
	Hesperelaea_palmeri	ATGGAACTCTCTCCCAGAGCAGCAGAACTAACAACTCTATTAGAAAGTAGAATTAGCAAC
	Jasminum_didymum	ATGGAACTCTCTCCCAGAGCTGCAGAACTAACAACTCTATTAGAAAGTAGAATTAGCAAC
	Jasminum_lanceolaria	ATGGAACTCTCTCCCAGAGCTGCAGAACTAACAACTCTATTAGAAAGTAGAATTAGCAAC
	Jasminum_nummularifolium	ATGGAACTCTCTCCCAGAGCTGCAGAACTAACAACTCTATTAGAAAGTAGAATTAGCAAC
	Jasminum_pauciflorum	ATGGAACTCTCTCCCAGAGCTGCAGAACTAACAACTCTATTAGAAAGTAGAATTAGCAAC
	Ligustrum_lucidum	ATGGAACTCTCTCCCAGAGCTGCAGAACTAACAACTCTATTAGAAAGTAGAATTAGCAAC
	Ligustrum_ovalifolium	ATGGAACTCTCTCCCAGAGCTGCAGAACTAACAACTCTATTAGAAAGTAGAATTAGCAAC
	Menodora_integrifolia	ATGGAACTCTCTCCCAGAGCTGCAGAACTAACGAGTTTATTAGAAAATCGAATTAGCAAC
	Myxopyrum_nervosum	ATGGAACTCTCTCCCAGAGCTGCAGAACTAACAACTCTATTAGAAAGTAGAATTAGCAAC
	Myxopyrum_smilacifolium	ATGGAACTTTCTGCCAGAGCTGCAGAACTAACAACTCTATTAGAAAGTAGAATTAGCAAC
	Nestegis_cunninghamii	ATGGAACTCTCTCCCAGAGCTGCAGAACTAACAACTCTATTAGAAAGTAGAATTAGCAAC
	Nestegis_sandwicensis	ATGGAACTCTCTCCCAGAGCTGCAGAACTAACAACTCTATTAGAAAGTAGAATTAGCAAC
	Noronhia_emarginata	ATGGAACTCTCTCCCAGAGCTGCAGAACTAACAACTCTATTAGAAAGTAGAATTAGCAAC
	Noronhia_lowryi	ATGGAACTCTCTCCCAGAGCTGCAGAACTAACAACTCTATTAGAAAGTAGAATTAGCAAC
	Noronhia_nilotica	ATGGAACTCTCTCCCAGAGCTGCAGAACTAACAACTCTATTAGAAAGTAGAATTAGCAAC
	Noronhia_peglerae	ATGGAACTCTCTCCCAGAGCTGCAGAACTAACAACTCTATTAGAAAGTAGAATTAGCAAC
	Notelaea_longifolia	ATGGAACTCTCTCCCAGAGCTGCAGAACTAACAACTCTATTAGAAAGTAGAATTAGCAAC
	Nyctanthes_arbor_tristis	ATGGAACTCTCTGCCAGAGCAGCAGAACTAACAACTCTATTAGAAAGTAGAATTAGCAAC
	Olea_europaea_laperrinei	ATGGAACTCTCTCCCAGAGCTGCAGAACTAACAACTCTATTAGAAAGTAGAATTAGCAAC
	Olea_javanica	ATGGAACTCTCTCCCAGAGCTGCAGAACTAACAACTCTATTAGAAAGTAGAATTAGCAAC
	Olea_lancea	ATGGAACTCTCTCCCAGAGCTGCAGAACTAACAACTCTATTAGAAAGTCGAATTAGCAAC
	Olea_paniculata	ATGGAACTCTCTCCCAGAGCTGCAGAACTAACAACTCTATTAGAAAGTAGAATTAGCAAC
	Osmanthus_armatus	ATGGAACTCTCTCCCAGAGCTGCAGAACTAACAACTCTATTAGAAAGTAGAATTAGCAAC
	Osmanthus_austrocaledonicus	ATGGAACTCTCTCCCAGAGCTGCAGAACTAACAACTCTATTAGAAAGTAGAATTAGCAAC
	Osmanthus_decorus	ATGGAACTCTCTCCCAGAGCTGCAGAACTAACAACTCTATTAGAAAGTAGAATTAGCAAC
	Phillyrea_angustifolia	ATGGAACTCTCTCCCAGAGCTGCAGAACTAACAACTCTATTAGAAAGTAGAATTAGCAAC
	Picconia_excelsa	ATGGAACTCTCTCCCAGAGCTGCAGAACTAACAACTCTATTAGAAAGTAGAATTAGCAAC
	Priogymnanthus_hasslerianus	ATGGAACTCTCTCCCAGAGCTGCAGAACTAACAACTCTATTAGAAAGTAGAATTAGCAAC
	Schrebera_swietenioides	ATGGAACTCTCTCCCAGAGCTGCAGAACTAACAACTCTATTAGAAAGTCGAATTAGCAAC
	Schrebera_trichoclada	ATGGAACTCTCTCCCAGAGCTGCAGAACTAACAACTCTATTAGAAAGTAGAATTAGCAAC
	Sesamum_indicum	ATGGAACTCTCTCCCAGAGCTGCAGAACTAACCACTCTATTAGAAAGTCGAATTAGCAAC
	Solanum_lycopersicum	ATGGAACTTTCTCCCCGAGCTGCGGAACTAACAAGTCTATTAGAAAGTCGAATTAGCCAC
	Syringa_persica	ATGGAACTCTCTCCCAGAGCTGCAGAACTAACAACTCTATTAGAAAGTAGAATTAGCAAC
	Syringa_pubescens_microphylla	ATGGAACTCTCTCCCAGAGCTGCAGAACTAACAACTCTATTAGAAAGTAGAATTAGCAAC
	Syringa_tomentella_yunnanensis	ATGGAACTCTCTCCCAGAGCTGCAGAACTAACAACTCTATTAGAAAGTAGAATTAGCAAC
	Syringa_vulgaris	ATGGAACTCTCTCCCAGAGCTGCAGAACTAACAACTCTATTAGAAAGTAGAATTAGCAAC
	Abeliophyllum_distichum	TTTTACACGAATTTTCAAGTGGATGAGATCGGTCGAGTGGTCTCAGTTGGAGATGGTATT
	Avicennia_marina	TTTTACACGAATTTTCAAGTGGATGAGATCGGTCGAGTGGTCTCAGTTGGAGATGGTATT
	Capsicum_annuum	TTTTACACGAATTTTCAAGTGGATGAAATCGGTCGAGTGGTCTCAGTTGGAGATGGGATT
	Cartrema_americana	TTTTACACGAATTTTCAAGTGGATGAGATCGGTCGAGTGGTCTCAGTTGGAGATGGTATT
	Chengiodendron_marginatus	TTTTACACGAATTTTCAAGTGGATGAGATCGGTCGAGTGGTCTCAGTTGGAGATGGTATT
	Chionanthus_aff_brassii	TTTTACACGAATTTTCAAGTGGATGAGATCGGTCGAGTGGTCTCAGTTGGAGATGGTATT
	Chionanthus_aff_ramiflorus	TTTTACACGAATTTTCAAGTGGATGAGATCGGTCGAGTGGTCTCAGTTGGAGATGGTATT
	Chionanthus_aff_thorelii	TTTTACACGAATTTTCAAGTGGATGAGATCGGTCGAGTGGTCTCAGTTGGAGATGGTATT
	Chionanthus_aff_trichotomus	TTTTACACGAATTTTCAAGTGGATGAGATCGGTCGAGTGGTCTCAGTTGGAGATGGTATT
	Chionanthus_domingensis	TTTTACACGAATTTTCAAGTGGATGAGATCGGTCGAGTGGTCTCAGTTGGAGATGGTATT
	Chionanthus_ligustrinus	TTTTACACGAATTTTCAAGTGGATGAGATCGGTCGAGTGGTCTCAGTTGGAGATGGTATT
	Chionanthus_parkinsonii	TTTTACACGAATTTTCAAGTGGATGAGATCGGTCGAGTGGTCTCAGTTGGAGATGGTATT
	Chionanthus_retusus	TTTTACACGAATTTTCAAGTGGATGAGATCGGTCGAGTGGTCTCAGTTGGAGATGGTATT
	Chionanthus_rupicolus	TTTTACACGAATTTTCAAGTGGATGAGATCGGTCGAGTGGTCTCAGTTGGAGATGGTATT
	Chionanthus_virginicus	TTTTACACGAATTTTCAAGTGGATGAGATCGGTCGAGTGGTCTCAGTTGGAGATGGTATT
	Chrysojasminum_fruticans	TTTTACACGAATTTTCAAGTGGATGAGATCGGTCGAGTGGTCTCAGTTGGAGATGGTATT
	Comoranthus_obconicus	TTTTACACGAATTTTCAAGTGGATGAGATCGGTCGAGTGGTCTCAGTTGGAGATGGTATT
	Dimetra_craibiana	TTTTACACGAATTTTCAAGTGGATGAGATCGGTCGAGNGGTATCAGTTGGAGATGGTATT
	Fontanesia_fortunei	TTTTACACGAATTTTCAAGTGGATGAGATCGGTCGAGTGGTCTCAGTTGGAGATGGTATT
	Forestiera_angustifolia	TTTTACACGAATTTTCAAGTGGATGAGATCGGTCGAGTGGTCTCAGTTGGAGATGGTATT
	Forestiera_isabelae	TTTTACACGAATTATCAAGTGGATGAGATCGGTCGAGTGGTCTCAGTTGGAGATGGTATT
	Forestiera_pubescens_pubescens	TTTTACACGAATTTTCAAGTGGATGAGATCGGTCGAGTGGTCTCAGTTGGAGATGGTATT
	Forsythia_x_mandschurica	TTTTACACGAATTTTCAAGTGGATGAGATCGGTCGAGTGGTCTCAGTTGGAGATGGTATT
	Fraxinus_americana	TTTTACACGAATTTTCAAGTGGATGAGATCGGTCGAGTGGTCTCAGTTGGAGATGGTATT
	Fraxinus_angustifolia	TTTTACACGAATTTTCAAGTGGATGAGATCGGTCGAGTGGTCTCAGTTGGAGATGGTATT
	Fraxinus_ornus	TTTTACACGAATTTTCAAGTGGATGAGATCGGTCGAGTGGTCTCAGTTGGAGATGGTATT
	Fraxinus_quadrangulata	TTTTACACGAATTTTCAAGTGGATGAGATCGGTCGAGTGGTCTCAGTTGGAGATGGTATT
	Fraxinus_xanthoxyloides	TTTTACACGAATTTTCAAGTGGATGAGATCGGTCGAGTGGTCTCAGTTGGAGATGGTATT
	Haenianthus_salicifolius	TTTTACACGAATTTTCAAGTAGATGAGATCGGTCGAGTGGTCTCAGTTGGAGATGGTATT
	Hesperelaea_palmeri	TTTTACACGAATTTTCAAGTGGATGAGATCGGTCGAGTGGTCTCAGTTGGAGATGGTATT
	Jasminum_didymum	TTTTACACGAATTTTCAAGTGGATGAGATCGGTCGAGTGGTCTCAGTTGGAGATGGTATT
	Jasminum_lanceolaria	TTTTACACGAATTTTCAAGTGGATGAGATCGGTCGAGTGGTCTCAGTTGGAGATGGTATT
	Jasminum_nummularifolium	TTTTACACGAATTTTCAAGTGGATGAGATCGGTCGAGTGGTCTCAGTTGGAGATGGTATT
	Jasminum_pauciflorum	TTTTACACGAATTTTCAAGTGGATGAGATCGGTCGAGTGGTCTCAGTTGGAGATGGTATT
	Ligustrum_lucidum	TTTTACACGAATTTTCAAGTGGATGAGATCGGTCGAGTGGTCTCAGTTGGAGATGGTATT
	Ligustrum_ovalifolium	TTTTACACGAATTTTCAAGTGGATGAGATCGGTCGAGTGGTCTCAGTTGGAGATGGTATT
	Menodora_integrifolia	TTTTACACGAATTTTCAAGTGGATGAGATCGGTCGAGTGGTCTCAGTTGGAGATGGTATT
	Myxopyrum_nervosum	TTTTACACGAATTTTCAAGTGGATGAGATCGGTCGAGTGGTCTCAGTTGGAGATGGTATT
	Myxopyrum_smilacifolium	TTTTACACGAATTTTCAAGTGGATGAGATCGGTCGAGTGGTCTCAGTTGGAGATGGTATT
	Nestegis_cunninghamii	TTTTACACGAATTTTCAAGTGGATGAGATCGGTCGAGTGGTCTCAGTTGGAGATGGTATT
	Nestegis_sandwicensis	TTTTACACGAATTTTAAAGTGGATGAGATCGGTCGAGTGGTCTCAGTTGGAGATGGTATT
	Noronhia_emarginata	TTTTACACGAATTTTCAAGTGGATGAGATCGGTCGAGTGGTCTCAGTTGGAGATGGTATT
	Noronhia_lowryi	TTTTACACGAATTTTCAAGTGGATGAGATCGGTCGAGTGGTCTCAGTTGGAGATGGTATT
	Noronhia_nilotica	TTTTACACGAATTTTCAAGTGGATGAGATCGGTCGAGTGGTCTCAGTTGGAGATGGTATT
	Noronhia_peglerae	TTTTACACGAATTTTCAAGTGGATGAGATCGGTCGAGTGGTCTCAGTTGGAGATGGTATT
	Notelaea_longifolia	TTTTACACGAATTTTCAAGTGGATGAGATCGGTCGAGTGGTCTCAGTTGGAGATGGTATT
	Nyctanthes_arbor_tristis	TTTTACACGAATTTTCAAGTGGATGAGATCGGTCGAGTGGTCTCAGTTGGAGATGGTATT
	Olea_europaea_laperrinei	TTTTACACGAATTTTCAAGTGGATGAGATCGGTCGAGTGGTCTCAGTTGGAGATGGTATT
	Olea_javanica	TTTTACACGAATTTTCAAGTGGATGAGATCGGTCGAGTGGTCTCAGTTGGAGATGGTATT
	Olea_lancea	TTTTACACGAATTTTCAAGTGGATGAGATCGGTCGAGTGGTCTCAGTTGGAGATGGTATT
	Olea_paniculata	TTTTACACGAATTTTCAAGTGGATGAGATCGGTCGAGTGGTCTCAGTTGGAGATGGTATT
	Osmanthus_armatus	TTTTACACGAATTTTCAAGTGGATGAGATCGGTCGAGTGGTCTCAGTTGGAGATGGTATT
	Osmanthus_austrocaledonicus	TTTTACACGAATTTTCAAGTGGATGAGATCGGTCGAGTGGTCTCAGTTGGAGATGGTATT
	Osmanthus_decorus	TTTTACACGAATTTTCAAGTGGATGAGATCGGTCGAGTGGTCTCAGTTGGAGATGGTATT
	Phillyrea_angustifolia	TTTTACACGAATTTTCAAGTGGATGAGATCGGTCGAGTGGTCTCAGTTGGAGATGGTATT
	Picconia_excelsa	TTTTACACGAATTTTCAAGTGGATGAGATCGGTCGAGTGGTCTCAGTTGGAGATGGTATT
	Priogymnanthus_hasslerianus	TTTTACACGAATTTTCAAGTGGATGAGATCGGTCGAGTGGTCTCAGTTGGAGATGGTATT
	Schrebera_swietenioides	TTTTACACGAATTTTCAAGTGGATGAGATCGGTCGAGTGGTCTCAGTTGGAGATGGTATT
	Schrebera_trichoclada	TTTTACACGAATTTTCAAGTAGATGAGATCGGTCGAGTGGTCTCAGTTGGAGATGGTATT
	Sesamum_indicum	TTTTACACGAATTTTCAAGTGGATGAGATCGGTCGAGTGGTCTCAGTTGGAGATGGTATT
	Solanum_lycopersicum	TTTTACACGAATTTTCAAGTGGATGAAATCGGTCGAGTGGTCTCAGTTGGGGATGGGATT
	Syringa_persica	TTTTACACGAATTTTCAAGTGGATGAGATCGGTCGAGTGGTCTCAGTTGGAGATGGTATT
	Syringa_pubescens_microphylla	TTTTACACGAATTTTCAAGTGGATGAGATCGGTCGAGTGGTCTCAGTTGGAGATGGTATT
	Syringa_tomentella_yunnanensis	TTTTACACGAATTTTCAAGTGGATGAGATCGGTCGAGTGGTCTCAGTTGGAGATGGTATT
	Syringa_vulgaris	TTTTACACGAATTTTCAAGTGGATGAGATCGGTCGAGTGGTCTCAGTTGGAGATGGTATT
	Abeliophyllum_distichum	GCACGTGTTTATGGATTGAACGAGATTCAAGCTGGGGAAATGGTGGAATTTGCCAGCGGT
	Avicennia_marina	GCACGTGTTTATGGATTGAACGAGATTCAAGCTGGGGAAATGGTTGAATTTTCCAGCGGT
	Capsicum_annuum	GCACGTGTTTATGGATTGAACGAGATTCAAGCTGGGGAAATGGTGGAATTTGCCAGCGGT
	Cartrema_americana	GCACGTGTTTATGGATTGAACGAGATTCAAGCTGGGGAAATGGTTGAATTTGCCAGCGGT
	Chengiodendron_marginatus	GCACGTGTTTATGGATTGAACGAGATTCAAGCTGGGGAAATGGTTGAATTTGCCAGCGGT
	Chionanthus_aff_brassii	GCACGTGTTTATGGATTGAACGAGATTCAAGCTGGGGAAATGGTTGAATTTGCCAGCGGT
	Chionanthus_aff_ramiflorus	GCACGTGTTTATGGATTGAACGAGATTCAAGCTGGGGAAATGGTTGAATTTGCCAGCNGT
	Chionanthus_aff_thorelii	GCACGTGTTTATGGATTGAACGAGATTCAAGCTGGGGAAATGGTTGAATTTGCCAGCGGT
	Chionanthus_aff_trichotomus	GCACGTGTTTATGGATTGAACGAGATTCAAGCTGGGGAAATGGTTGAATTTGCCAGCGGT
	Chionanthus_domingensis	GCACGTGTTTATGGATTGAACGAGATTCAAGCTGGGGAAATGGTTGAATTTGCCAGCGGT
	Chionanthus_ligustrinus	GCACGTGTTTATGGATTGAACGAGATTCAAGCTGGGGAAATGGTTGAATTTGCCAGCGGT
	Chionanthus_parkinsonii	GCACGTGTTTATGGATTGAACGAGATTCAAGCTGGGGAAATGGTTGAATTTGCCAGCGGT
	Chionanthus_retusus	GCACGTGTTTATGGATTGAACGAGATTCAAGCTGGGGAAATGGTTGAATTTGCCAGCGGT
	Chionanthus_rupicolus	GCACGTGTTTATGGATTGAACGAGATTCAAGCTGGGGAAATGGTTGAATTTGCCAGCGGT
	Chionanthus_virginicus	GCACGTGTTTATGGATTGAACGAGATTCAAGCTGGGGAAATGGTTGAATTTGCCAGCGGT
	Chrysojasminum_fruticans	GCACGTGTTTATGGATTGAACGAGATTCAAGCTGGGGAAATGGTTGAATTTGCCAGCGGT
	Comoranthus_obconicus	GCACGTGTTTATGGATTGAACGAGATTCAAGCTGGGGAAATGGTTGAATTTGCCAGCGGT
	Dimetra_craibiana	GCACGTGTTTATGGATTGAACGAGATTCAAGCTGGGGAAATGGTTGAATTTGCCAGCGGT
	Fontanesia_fortunei	GCACGTGTTTATGGATTGAACGAGATTCAAGCTGGGGAAATGGTGGAATTTGCCAGCGGT
	Forestiera_angustifolia	GCACGTGTTTATGGATTGAACGAGATTCAAGCTGGGGAAATGGTTGAATTTGCCAGCGGT
	Forestiera_isabelae	GCACGTGTTTATGGATTGCACGAGATTCAAGCTGGGGAAATGGTTGAATTTGTCAGCGGT
	Forestiera_pubescens_pubescens	GCACGTGTTTATGGATTGAACGAGATTCAAGCTGGGGAAATGGTTGAATTTGCCAGCGGT
	Forsythia_x_mandschurica	GCACGTGTTTATGGATTGAACGAGATTCAAGCTGGGGAAATGGTGGAATTTGCCAGCGGT
	Fraxinus_americana	GCACGTGTTTATGGATTGAACGAGATTCAAGCTGGGGAAATGGTTGAATTTGCCAGCGGT
	Fraxinus_angustifolia	GCACGTGTTTATGGATTGAACGAGATTCAAGCTGGGGAAATGGTTGAATTTGCCAGCGGT
	Fraxinus_ornus	GCACGTGTTTATGGATTGAACGAGATTCAAGCTGGGGAAATGGTTGAATTTGCCAGCGGT
	Fraxinus_quadrangulata	GCACGTGTTTATGGATTGAACGAGATTCAAGCTGGGGAAATGGTTGAATTTGCCAGCGGT
	Fraxinus_xanthoxyloides	GCACGTGTTTATGGATTGAACGAGATTCAAGCTGGGGAAATGGTTGAATTTGCCAGCGGT
	Haenianthus_salicifolius	GCACGTGTTTATGGATTGAACGAGATTCAAGCTGGGGAAATGGTTGAATTTGCCAGCGGT
	Hesperelaea_palmeri	GCACGTGTTTATGGATTGAACGAGATTCAAGCTGGGGAAATGGTTGAATTTGCCAGCGGT
	Jasminum_didymum	GCACGTGTTTATGGATTGAACGAGATTCAAGCTGGGGAAATGGTTGAATTTGCCAGCGGT
	Jasminum_lanceolaria	GCACGTGTTTATGGATTGAACGAGATTCAAGCTGGGGAAATGGTTGAATTTGCCAGCGGT
	Jasminum_nummularifolium	GCACGTGTTTATGGATTGAACGAGATTCAAGCTGGGGAAATGGTTGAATTTGCCAGCGGT
	Jasminum_pauciflorum	GCACGTGTTTATGGATTGAACGAGATTCAAGCTGGGGAAATGGTTGAATTTGCCAGCGGT
	Ligustrum_lucidum	GCACGTGTTTATGGATTGAACGAGATTCAAGCTGGGGAAATGGTTGAATTTGCCAGCGGT
	Ligustrum_ovalifolium	GCACGTGTTTATGGATTGAACGAGATTCAAGCTGGGGAAATGGTTGAATTTGCCAGCGGT
	Menodora_integrifolia	GCACGTGTTTATGGATTGAACGAGATTCAAGCTGGGGAAATGGTGGAATTTGCCAGCGGT
	Myxopyrum_nervosum	GCACGTGTTTATGGATTGAACGAGATTCAAGCTGGGGAAATGGTTGAATTTGCCAGCGGT
	Myxopyrum_smilacifolium	GCACGTGTTTATGGATTGAACGAGATTCAAGCTGGGGAAATGGTTGAATTTGCCAGCGGT
	Nestegis_cunninghamii	GCACGTGTTTATGGATTGAACGAGATTCAAGCTGGGGAAATGGTTGAATTTGCCAGCGGT
	Nestegis_sandwicensis	GCACGTGTTTATGGATTGAACGAGATTCAAGCTGGGGAAATGGTTGAATTTGCCAGCGGT
	Noronhia_emarginata	GCACGTGTTTATGGATTGAACGAGATTCAAGCTGGGGAAATGGTTGAATTTGCCAGCGGT
	Noronhia_lowryi	GCACGTGTTTATGGATTGAACGAGATTCAAGCTGGGGAAATGGTTGAATTTGCCAGCGGT
	Noronhia_nilotica	GCACGTGTTTATGGATTGAACGAGATTCAAGCTGGGGAAATGGTTGAATTTGCCAGCGGT
	Noronhia_peglerae	GCACGTGTTTATGGATTGAACGAGATTCAAGCTGGGGAAATGGTTGAATTTGCCAGCGGT
	Notelaea_longifolia	GCACGTGTTTATGGATTGAACGAGATTCAAGCTGGGGAAATGGTTGAATTTGCCAGCGGT
	Nyctanthes_arbor_tristis	GCACGTGTTTATGGATTGAACGAGATTCAAGCTGGGGAAATGGTGGAATTTGCCAGCGGT
	Olea_europaea_laperrinei	GCACGTGTTTATGGATTGAACGAGATTCAAGCTGGGGAAATGGTTGAATTTGCCAGCGGT
	Olea_javanica	GCACGTGTTTATGGATTGAACGAGATTCAAGCTGGGGAAATGGTTGAATTTGCCAGCGGT
	Olea_lancea	GCACGTGTTTATGGATTGAACGAGATTCAAGCTGGGGAAATGGTTGAATTTGCCAGCGGT
	Olea_paniculata	GCACGTGTTTATGGATTGAACGAGATTCAAGCTGGGGAAATGGTTGAATTTGCCAGCGGT
	Osmanthus_armatus	GCACGTGTTTATGGATTGAACGAGATTCAAGCTGGGGAAATGGTTGAATTTGCCAGCGGT
	Osmanthus_austrocaledonicus	GCACGTGTTTATGGATTGAACGAGATTCAAGCTGGGGAAATGGTTGAATTTGCCAGCGGT
	Osmanthus_decorus	GCACGTGTTTATGGATTGAACGAGATTCAAGCTGGGGAAATGGTTGAATTTGCCAGCGGT
	Phillyrea_angustifolia	GCACGTGTTTATGGATTGAACGAGATTCAAGCTGGGGAAATGGTTGAATTTGCCAGCGGT
	Picconia_excelsa	GCACGTGTTTATGGATTGAACGAGATTCAAGCTGGGGAAATGGTTGAATTTGCCAGCGGT
	Priogymnanthus_hasslerianus	GCACGTGTTTATGGATTGAACGAGATTCAAGCTGGGGAAATGGTTGAATTTGCCAGCGGT
	Schrebera_swietenioides	GCACGTGTTTATGGATTGAACGAGATTCAAGCTGGGGAAATGGTTGAATTTGCCAGCGGT
	Schrebera_trichoclada	GCACGTGTTTATGGATTGAACGAGATTCAAGCTGGGGAAATGGTTGAATTTGCCAGCGGT
	Sesamum_indicum	GCACGTGTTTATGGATTGAACGAGATTCAAGCTGGGGAAATGGTTGAATTTTCCAGCGGT
	Solanum_lycopersicum	GCACGTGTTTATGGATTGAACGAGATTCAAGCTGGGGAAATGGTTGAATTTGCCAGCGGT
	Syringa_persica	GCACGTGTTTATGGATTGAACGAGATTCAAGCTGGGGAAATGGTTGAATTTGCCAGCGGT
	Syringa_pubescens_microphylla	GCACGTGTTTATGGATTGAACGAGATTCAAGCTGGGGAAATGGTTGAATTTGCCAGCGGT
	Syringa_tomentella_yunnanensis	GCACGTGTTTATGGATTGAACGAGATTCAAGCTGGGGAAATGGTTGAATTTGCCAGCGGT
	Syringa_vulgaris	GCACGTGTTTATGGATTGAACGAGATTCAAGCTGGGGAAATGGTTGAATTTGCCAGCGGT
	Abeliophyllum_distichum	GTGAAAGGAATAGCCTTAAATCTTGAGAATGAGAATGTAGGGATTGTTGTCTTTGGTAGT
	Avicennia_marina	GTGAAAGGAATAGCCTTAAATCTTGAGAATGAGAATGTAGGGATTGTTGTCTTTGGTAGT
	Capsicum_annuum	GTGAAAGGAATAGCCTTGAATCTTGAGAATGAGAATGTAGGGATTGTTGTCTTTGGTAGT
	Cartrema_americana	GTGAAAGGAATAGCCTTAAATCTTGAGAATGAGAATGTAGGGATTGTTGTCTTTGGTAGT
	Chengiodendron_marginatus	GTGAAAGGAATAGCCTTAAATCTTGAGAATGAGAATGTAGGGATTGTTGTCTTTGGTAGT
	Chionanthus_aff_brassii	GTGAAAGGAATAGCCTTAAATCTTGAGAATGAGAATGTAGGGATTGTTGTCTTTGGTAGT
	Chionanthus_aff_ramiflorus	GTGAAAGGAATAGCCTTAAATCTTGAGAATGAGAATGTAGGGATTGTTGTCTTTGGTAGT
	Chionanthus_aff_thorelii	GTGAAAGGAATAGCCTTAAATCTTGAGAATGAGAATGTAGGGATTGTTGTCTTTGGTAGT
	Chionanthus_aff_trichotomus	GTGAAAGGAATAGCCTTAAATCTTGAGAATGAGAATGTAGGGATTGTTGTCTTTGGTAGT
	Chionanthus_domingensis	GTGAAAGGAATAGCCTTAAATCTTGAGAATGAGAATGTAGGGATTGTTGTCTTTGGTAGT
	Chionanthus_ligustrinus	GTGAAAGGAATAGCCTTAAATCTTGAGAATGAGAATGTAGGGATTGTTGTCTTTGGTAGT
	Chionanthus_parkinsonii	GTGAAAGGAATAGCCTTAAATCTTGAGAATGAGAATGTAGGGATTGTTGTCTTTGGTAGT
	Chionanthus_retusus	GTGAAAGGAATAGCCTTAAATCTTGAGAATGAGAATGTAGGGATTGTTGTCTTTGGTAGT
	Chionanthus_rupicolus	GTGAAAGGAATAGCCTTAAATCTTGAGAATGAGAATGTAGGGATTGTTGTCTTTGGTAGT
	Chionanthus_virginicus	GTGAAAGGAATAGCCTTAAATCTTGAGAATGAGAATGTAGGGATTGTTGTCTTTGGTAGT
	Chrysojasminum_fruticans	GTGAAAGGAATAGCCTTAAATCTTGAGAATGAGAATGTAGGGATTGTTGTCTTTGGTAGT
	Comoranthus_obconicus	GTGAAAGGAATAGCCTTAAATCTTGAGAATGAGAATGTAGGGATTGTTGTCTTTGGTAGT
	Dimetra_craibiana	GTGAAAGGAATAGCCTTAAATCTTGAGAATGAGAATGTAGGGATTGTTGTCTTTGGTAGT
	Fontanesia_fortunei	GTGAAAGGAATAGCCTTAAATCTTGAGAATGAGAATGTCGGGATTGTTGTCTTTGGTAGT
	Forestiera_angustifolia	GTGAAAGGAATAGCCTTAAATCTTGAGAATGAGAATGTAGGGATTGTTGTCTTTGGTAGT
	Forestiera_isabelae	GTGAAAGGAATAGCCTTAAATCTTGAGAATGAGAATGTAGGGATTGTTGTCTTTGGTAGT
	Forestiera_pubescens_pubescens	GTGAAAGGAATAGCCTTAAATCTTGAGAATGAGAATGTAGGGATTGTTGTCTTTGGTAGT
	Forsythia_x_mandschurica	GTGAAAGGAATAGCCTTAAATCTTGAGAATGAGAATGTAGGGATTGTTGTCTTTGGTAGT
	Fraxinus_americana	GTGAAAGGAATAGCCTTAAATCTTGAGAATGAGAATGTAGGGATTGTTGTCTTTGGTAGT
	Fraxinus_angustifolia	GTGAAAGGAATAGCCTTAAATCTTGAGAATGAGAATGTAGGGATTGTTGTCTTTGGTAGT
	Fraxinus_ornus	GTGAAAGGAATAGCCTTAAATCTTGAGAATGAGAATGTAGGGATTGTTGTCTTTGGTAGT
	Fraxinus_quadrangulata	GTGAAAGGAATAGCCTTAAATCTTGAGAATGAGAATGTAGGGATTGTTGTCTTTGGTAGT
	Fraxinus_xanthoxyloides	GTGAAAGGAATAGCCTTAAATCTTGAGAATGAGAATGTAGGGATTGTTGTCTTTGGTAGT
	Haenianthus_salicifolius	GTGAAAGGAATAGCCTTAAATCTTGAGAATGAGAATGTAGGGATTGTTGTCTTTGGTAGT
	Hesperelaea_palmeri	GTGAAAGGAATAGCCTTAAATCTTGAGAATGAGAATGTAGGGATTGTTGTCTTTGGTAGT
	Jasminum_didymum	GTGAAAGGAATAGCCTTAAATCTTGAGAATGAGAATGTAGGGATTGTTGTCTTTGGTAGT
	Jasminum_lanceolaria	GTGAAAGGAATAGCCTTAAATCTTGAGAATGAGAATGTAGGGATTGTTGTCTTTGGTAGT
	Jasminum_nummularifolium	GTGAAAGGAATAGCCTTAAATCTTGAGAATGAGAATGTAGGGATTGTTGTCTTTGGTAGT
	Jasminum_pauciflorum	GTGAAAGGAATAGCCTTAAATCTTGAGAATGAGAATGTAGGGATTGTTGTCTTTGGTAGT
	Ligustrum_lucidum	GTGAAAGGAATAGCCTTAAATCTTGAGAATGAGAATGTAGGGATTGTTGTCTTTGGTAGT
	Ligustrum_ovalifolium	GTGAAAGGAATAGCCTTAAATCTTGAGAATGAGAATGTAGGGATTGTTGTCTTTGGTAGT
	Menodora_integrifolia	GTGAAAGGAATAGCCTTAAATCTTGAGAATGAGAATGTAGGGATTGTTGTCTTTGGTAGT
	Myxopyrum_nervosum	GTGAAAGGAATAGCCTTAAATCTTGAGAATGAGAATGTAGGGATTGTTGTCTTTGGTAGT
	Myxopyrum_smilacifolium	GTGAAAGGAATAGCCTTAAATCTTGAGAATGAGAATGTAGGGATTGTTGTCTTTGGTAGT
	Nestegis_cunninghamii	GTGAAAGGAATAGCCTTAAATCTTGAGAATGAGAATGTAGGGATTGTTGTCTTTGGTAGT
	Nestegis_sandwicensis	GTGAAAGGAATAGCCTTAAATCTTGAGAATGAGAATGTAGGGATTGTTGTCTTTGGTAGT
	Noronhia_emarginata	GTGAAAGGAATAGCCTTAAATCTTGAGAATGAGAATGTAGGGATTGTTGTCTTTGGTAGT
	Noronhia_lowryi	GTGAAAGGAATAGCCTTAAATCTTGAGAATGAGAATGTAGGGATTGTTGTCTTTGGTAGT
	Noronhia_nilotica	GTGAAAGGAATAGCCTTAAATCTTGAGAATGAGAATGTAGGGATTGTTGTCTTTGGTAGT
	Noronhia_peglerae	GTGAAAGGAATAGCCTTAAATCTTGAGAATGAGAATGTAGGGATTGTTGTCTTTGGTAGT
	Notelaea_longifolia	GTGAAAGGAATAGCCTTAAATCTTGAGAATGAGAATGTAGGGATTGTTGTCTTTGGTAGT
	Nyctanthes_arbor_tristis	GTGAAAGGAATAGCCTTAAATCTTGAGAATGAGAATGTAGGGATTGTTGTCTTTGGTAGT
	Olea_europaea_laperrinei	GTGAAAGGAATAGCCTTAAATCTTGAGAATGAGAATGTAGGGATTGTTGTCTTTGGTAGT
	Olea_javanica	GTGAAAGGAATAGCCTTAAATCTTGAGAATGAGAATGTAGGGATTGTTGTCTTTGGTAGT
	Olea_lancea	GTGAAAGGAATAGCCTTAAATCTTGAGAATGAGAATGTAGGGATTGTTGTCTTTGGTAGT
	Olea_paniculata	GTGAAAGGAATAGCCTTAAATCTTGAGAATGAGAATGTAGGGATTGTTGTCTTTGGTAGT
	Osmanthus_armatus	GTGAAAGGAATAGCCTTAAATCTTGAGAATGAGAATGTAGGGATTGTTGTCTTTGGTAGT
	Osmanthus_austrocaledonicus	GTGAAAGGAATAGCCTTAAATCTTGAGAATGAGAATGTAGGGATTGTTGTCTTTGGTAGT
	Osmanthus_decorus	GTGAAAGGAATAGCCTTAAATCTTGAGAATGAGAATGTAGGGATTGTTGTCTTTGGTAGT
	Phillyrea_angustifolia	GTGAAAGGAATAGCCTTAAATCTTGAGAATGAGAATGTAGGGATTGTTGTCTTTGGTAGT
	Picconia_excelsa	GTGAAAGGAATAGCCTTAAATCTTGAGAATGAGAATGTAGGGATTGTTGTCTTTGGTAGT
	Priogymnanthus_hasslerianus	GTGAAAGGAATAGCCTTAAATCTTGAGAATGAGAATGTAGGGATTGTTGTCTTTGGTAGT
	Schrebera_swietenioides	GTGAAAGGAATAGCCTTAAATCTTGAGAATGAGAATGTAGGGATTGTTGTCTTTGGTAGT
	Schrebera_trichoclada	GTGAAAGGAATAGCCTTAAATCTTGAGAATGAGAATGTAGGGATTGTTGTCTTTGGTAGT
	Sesamum_indicum	GTGAAAGGAATCGCCTTAAATCTTGAGAATGAGAATGTAGGGATTGTTGTCTTTGGTAGT
	Solanum_lycopersicum	GTGAAAGGAATAGCCTTGAATCTTGAGAATGAGAATGTAGGGATTGTTGTCTTTGGTAGT
	Syringa_persica	GTGAAAGGAATAGCCTTAAATCTTGAGAATGAGAATGTAGGGATTGTTGTCTTTGGTAGT
	Syringa_pubescens_microphylla	GTGAAAGGAATAGCCTTAAATCTTGAGAATGAGAATGTAGGGATTGTTGTCTTTGGTAGT
	Syringa_tomentella_yunnanensis	GTGAAAGGAATAGCCTTAAATCTTGAGAATGAGAATGTAGGGATTGTTGTCTTTGGTAGT
	Syringa_vulgaris	GTGAAAGGAATAGCCTTAAATCTTGAGAATGAGAATGTAGGGATTGTTGTCTTTGGTAGT
	Abeliophyllum_distichum	GATACTGCTATTAAAGAAGGAGATCTTGTCAAGCGCACTGGATCTATTGTGGATGTTCCT
	Avicennia_marina	GATACTGCTATTAAAGAAGGAGATNTTGNCAAGCGCACTGGATCTATTGTGGATGTTCCT
	Capsicum_annuum	GATACTGCTATTAAAGAAGGAGATCTTGTCAAGCGCACTGGATCTATTGTGGATGTTCCT
	Cartrema_americana	GATACTGCTATTAAAGAAGGAGATCTTGTCAAGCGCACTGGATCTATTGTGGATGTTCCT
	Chengiodendron_marginatus	GATACTGCTATTAAAGAAGGAGATCTTGTCAAGCGCACTGGATCTATTGTGGATGTTCCT
	Chionanthus_aff_brassii	GATACTGCTATTAAAGAAGGAGATCTTGTCAAGCGCACTGGATCTATTGTGGATGTTCCT
	Chionanthus_aff_ramiflorus	GATACTGCTATTAAAGAAGGAGATCTTGTCAAGCGCACTGGATCTATTGTGGATGTTCCT
	Chionanthus_aff_thorelii	GATACTGCTATTAAAGAAGGAGATCTTGTCAAGCGCACTGGATCTATTGTGGATGTTCCT
	Chionanthus_aff_trichotomus	GATACTGCTATTAAAGAAGGAGATCTTGTCAAGCGCACTGGATCTATTGTGGATGTTCCT
	Chionanthus_domingensis	GATACTGCTATTAAAGAAGGAGATCTTGTCAAGCGCACTGGATCTATTGTGGATGTTCCT
	Chionanthus_ligustrinus	GATACTGCTATTAAAGAAGGAGATCTTGTCAAGCGCACTGGATCTATTGTGGATGTTCCT
	Chionanthus_parkinsonii	GATACTGCTATTAAAGAAGGAGATCTTGTCAAGCGCACTGGATCTATTGTGGATGTTCCT
	Chionanthus_retusus	GATACTGCTATTAAAGAAGGAGATCTTGTCAAGCGCACTGGATCTATTGTGGATGTTCCT
	Chionanthus_rupicolus	GATACTGCTATTAAAGAAGGAGATCTTGTCAAGCGCACTGGATCTATTGTGGATGTTCCT
	Chionanthus_virginicus	GATACTGCTATTAAAGAAGGAGATCTTGTCAAGCGCACTGGATCTATTGTGGATGTTCCT
	Chrysojasminum_fruticans	GATACTGCTATTAAAGAAGGAGATCTTGTCAAGCGCACTGGATCTATTGTGGATGTTCCT
	Comoranthus_obconicus	GATACTGCTATTAAAGAAGGAGATCTTGTCAAGCGCACTGGATCTATTGTGGATGTTCCT
	Dimetra_craibiana	GATACTGCTATTAAAGAAGGAGATCTTGTCAAGCGCACTGGATCTATTGTGGATGTTCCT
	Fontanesia_fortunei	GATACTGCTATTAAAGAAGGAGATCTTGTCAAGCGCACTGGATCTATTGTGGATGTTCCT
	Forestiera_angustifolia	GATACTGCTATTAAAGAAGGAGATCTTGTCAAGCGCACTGGATCTATTGTGGATGTTCCT
	Forestiera_isabelae	GATACTGCTATTAAAGAAGGAGATCTTGTCAAGCGCACTGGATCTATTGTGGATGTTCCT
	Forestiera_pubescens_pubescens	GATACTGCTATTAAAGAAGGAGATCTTGTCAAGCGCACTGGATCTATTGTGGATGTTCCT
	Forsythia_x_mandschurica	GATACTGCTATTAAAGAAGGAGATCTTGTCAAGCGCACTGGATCTATTGTGGATGTTCCT
	Fraxinus_americana	GATACTGCTATTAAAGAAGGAGATCTTGTCAAGCGCACTGGATCTATTGTGGATGTTCCT
	Fraxinus_angustifolia	GATACTGCTATTAAAGAAGGAGATCTTGTCAAGCGCACTGGATCTATTGTGGATGTTCCT
	Fraxinus_ornus	GATACTGCTATTAAAGAAGGAGATCTTGTCAAGCGCACTGGATCTATTGTGGATGTTCCT
	Fraxinus_quadrangulata	GATACTGCTATTAAAGAAGGAGATCTTGTCAAGCGCACTGGATCTATTGTGGATGTTCCT
	Fraxinus_xanthoxyloides	GATACTGCTATTAAAGAAGGAGATCTTGTCAAGCGCACTGGATCTATTGTGGATGTTCCT
	Haenianthus_salicifolius	GATACTGCTATTAAAGAAGGAGATCTTGTCAAGCGCACTGGATCTATTGTGGATGTTCCT
	Hesperelaea_palmeri	GATACTGCTATTAAAGAAGGAGATCTTGTCAAGCGCACTGGATCTATTGTGGATGTTCCT
	Jasminum_didymum	GATACTGCTATTAAAGAAGGAGATCTTGTCAAGCGCACTGGATCTATTGTGGATGTTCCT
	Jasminum_lanceolaria	GATACTGCTATTAAAGAAGGAGATCTTGTCAAGCGCACTGGATCTATTGTGGATGTTCCT
	Jasminum_nummularifolium	GATACTGCTATTAAAGAAGGAGATCTTGTCAAGCGCACTGGATCTATTGTGGATGTTCCT
	Jasminum_pauciflorum	GATACTGCTATTAAAGAAGGAGATCTTGTCAAGCGCACTGGATCTATTGTGGATGTTCCT
	Ligustrum_lucidum	GATACTGCTATTAAAGAAGGAGATCTTGTCAAGCGCACTGGATCTATTGTGGATGTTCCT
	Ligustrum_ovalifolium	GATACTGCTATTAAAGAAGGAGATCTTGTCAAGCGCACTGGATCTATTGTGGATGTTCCT
	Menodora_integrifolia	GATACTGCTATTAAAGAAGGAGATCTTGTCAAGCGCACTGGATCTATTGTGGATGTTCCT
	Myxopyrum_nervosum	GATACTGCTATTAAAGAAGGAGATCTTGTCAAGCGCACTGGATCTATTGTGGATGTTCCT
	Myxopyrum_smilacifolium	GATACTGCTATTAAAGAAGGAGATCTTGTCAAGCGCACTGGATCTATTGTGGATGTTCCT
	Nestegis_cunninghamii	GATACTGCTATTAAAGAAGGAGATCTTGTCAAGCGCACTGGATCTATTGTGGATGTTCCT
	Nestegis_sandwicensis	GATACTGCTATTAAAGAAGGAGATCTTGTCAAGCGCACTGGATCTATTGTGGATGTTCCT
	Noronhia_emarginata	GATACTGCTATTAAAGAAGGAGATCTTGTCAAGCGCACTGGATCTATTGTGGATGTTCCT
	Noronhia_lowryi	GATACTGCTATTAAAGAAGGAGATCTTGTCAAGCGCACTGGATCTATTGTGGATGTTCCT
	Noronhia_nilotica	GATACTGCTATTAAAGAAGGAGATCTTGTCAAGCGCACTGGATCTATTGTGGATGTTCCT
	Noronhia_peglerae	GATACTGCTATTAAAGAAGGAGATCTTGTCAAGCGCACTGGATCTATTGTGGATGTTCCT
	Notelaea_longifolia	GATACTGCTATTAAAGAAGGAGATCTTGTCAAGCGCACTGGATCTATTGTGGATGTTCCT
	Nyctanthes_arbor_tristis	GATACTGCTATTAAAGAAGGAGATCTTGTCAAGCGCACTGGATCTATTGTGGATGTTCCT
	Olea_europaea_laperrinei	GATACTGCTATTAAAGAAGGAGATCTTGTCAAGCGCACTGGATCTATTGTGGATGTTCCT
	Olea_javanica	GATACTGCTATTAAAGAAGGAGATCTTGTCAAGCGCACTGGATCTATTGTGGATGTTCCT
	Olea_lancea	GATACTGCTATTAAAGAAGGAGATCTTGTCAAGCGCACTGGATCTATTGTGGATGTTCCT
	Olea_paniculata	GATACTGCTATTAAAGAAGGAGATCTTGTCAAGCGCACTGGATCTATTGTGGATGTTCCT
	Osmanthus_armatus	GATACTGCTATTAAAGAAGGAGATCTTGTCAAGCGCACTGGATCTATTGTGGATGTTCCT
	Osmanthus_austrocaledonicus	GATACTGCTATTAAAGAAGGAGATCTTGTCAAGCGCACTGGATCTATTGTGGATGTTCCT
	Osmanthus_decorus	GATACTGCTATTAAAGAAGGAGATCTTGTCAAGCGCACTGGATCTATTGTGGATGTTCCT
	Phillyrea_angustifolia	GATACTGCTATTAAAGAAGGAGATCTTGTCAAGCGCACTGGATCTATTGTGGATGTTCCT
	Picconia_excelsa	GATACTGCTATTAAAGAAGGAGATCTTGTCAAGCGCACTGGATCTATTGTGGATGTTCCT
	Priogymnanthus_hasslerianus	GATACTGCTATTAAAGAAGGAGATCTTGTCAAGCGCACTGGATCTATTGTGGATGTTCCT
	Schrebera_swietenioides	GATACTGCTATTAAAGAAGGAGATCTTGTCAAGCGCACTGGATCTATTGTGGATGTTCCT
	Schrebera_trichoclada	GATACTGCTATTAAAGAAGGAGATCTTGTCAAGCGCACTGGATCTATTGTGGATGTTCCT
	Sesamum_indicum	GATACTGCTATTAAAGAAGGAGATCTTGTCAAGCGCACTGGATCTATTGTGGATGTTCCT
	Solanum_lycopersicum	GATACTGCTATTAAAGAAGGAGATCTTGTCAAGCGCACTGGATCTATTGTGGATGTTCCT
	Syringa_persica	GATACTGCTATTAAAGAAGGAGATCTTGTCAAGCGCACTGGATCTATTGTGGATGTTCCT
	Syringa_pubescens_microphylla	GATACTGCTATTAAAGAAGGAGATCTTGTCAAGCGCACTGGATCTATTGTGGATGTTCCT
	Syringa_tomentella_yunnanensis	GATACTGCTATTAAAGAAGGAGATCTTGTCAAGCGCACTGGATCTATTGTGGATGTTCCT
	Syringa_vulgaris	GATACTGCTATTAAAGAAGGAGATCTTGTCAAGCGCACTGGATCTATTGTGGATGTTCCT
	Abeliophyllum_distichum	GCGGGAAAGGCTATGCTAGGGCGTGTGGTCGACGCGTTGGGAGTACCTATTGATGGAAGA
	Avicennia_marina	GCGGGAAAGGCTATGCTAGGGCGTGTGGTCGACGCCTTGGGAGTACCTATTGATGGAAGA
	Capsicum_annuum	GCGGGAAAGGCTATGCTAGGGCGTGTGGTCGATGGCTTGGGAGTACCTATTGATGGAAGG
	Cartrema_americana	GCGGGAAAGGCTATGCTAGGGCGTGTGGTCGACGCGTTGGGAGTACCTATTGATGGAAGA
	Chengiodendron_marginatus	GCGGGAAAGGCTATGCTAGGGCGTGTGGTCGACGCGTTGGGAGTACCTATTGATGGAAGA
	Chionanthus_aff_brassii	GCGGGAAAGGCTATGCTAGGGCGTGTGGTCGACGCGTTGGGAGTACCTATTGATGGAAGA
	Chionanthus_aff_ramiflorus	GCGGGAAAGGCTATGCTAGGGCGTGTGGTCGACGCGTTGGGAGTACCTATTGATGGAAGA
	Chionanthus_aff_thorelii	GCGGGAAAGGCTATGCTAGGGCGTGTGGTCGACGCGTTGGGAGTACCTATTGATGGAAGA
	Chionanthus_aff_trichotomus	GCGGGAAAGGCTATGCTAGGGCGTGTGGTCGACGCGTTGGGAGTACCTATTGATGGAAGA
	Chionanthus_domingensis	GCGGGAAAGGCTATGCTAGGGCGTGTGGTCGACGCGTTGGGAGTACCTATTGATGGAAGA
	Chionanthus_ligustrinus	GCGGGAAAGGCTATGCTAGGGCGTGTGGTCGACGCGTTGGGAGTACCTATTGATGGAAGA
	Chionanthus_parkinsonii	GCGGGAAAGGCTATGCTAGGGCGTGTGGTCGACGCGTTGGGAGTACCTATTGATGGAAGA
	Chionanthus_retusus	GCGGGAAAGGCTATGCTAGGGCGTGTGGTCGACGCGTTGGGAGTACCTATTGATGGAAGA
	Chionanthus_rupicolus	GCGGGAAAGGCTATGCTAGGGCGTGTGGTCGACGCGTTGGGAGTACCTATTGATGGAAGA
	Chionanthus_virginicus	GCGGGAAAGGCTATGCTAGGGCGTGTGGTCGACGCGTTGGGAGTACCTATTGATGGAAGA
	Chrysojasminum_fruticans	GCGGGAAAGGCTATGCTAGGGCGTGTGGTCGACGGGTTGGGAGTACCTATTGATGGAAGA
	Comoranthus_obconicus	GCGGGAAAGGCTATGCTAGGGCGTGTGGTCGACGCGTTGGGAGTACCTATTGATGGAAGA
	Dimetra_craibiana	GCGGGAAAGGCTATGCTAGGGCGTGTGGTCGACGCGTTGGGAGTACCTATTGATGGAAGA
	Fontanesia_fortunei	GCGGGAAAGGCTATGCTAGGACGTGTGGTCGACGGGTTGGGAGTCCCTATTGATGGAAGA
	Forestiera_angustifolia	GCGGGAAAGGCTATGCTAGGGCGTGTGGTCGACGCGTTGGGAGTACCTATTGATGGAAGA
	Forestiera_isabelae	GCGGGAAAGGCTATGCTAGGGCGTGTGGTCGACGCGTTGGGAGTACCTATTGATGGAAGA
	Forestiera_pubescens_pubescens	GCGGGAAAGGCTATGCTAGGGCGTGTGGTCGACGCGTTGGGAGTACCTATTGATGGAAGA
	Forsythia_x_mandschurica	GCGGGAAAGGCTATGCTAGGGCGTGTGGTCGACGCGTTGGGAGTACCTATTGATGGAAGA
	Fraxinus_americana	GCGGGAAAGGCTATGCTAGGGCGTGTGGTCGACGCGTTGGGAGTACCTATTGATGGAAGA
	Fraxinus_angustifolia	GCGGGAAAGGCTATGCTAGGGCGTGTGGTCGACGCGTTGGGAGTACCTATTGATGGAAGA
	Fraxinus_ornus	GCGGGAAAGGCTATGCTAGGGCGTGTGGTCGACGCGTTGGGAGTACCTATTGATGGAAGA
	Fraxinus_quadrangulata	GCGGGAAAGGCTATGCTAGGGCGTGTGGTCGACGCGTTGGGAGTACCTATTGATGGAAGA
	Fraxinus_xanthoxyloides	GCGGGAAAGGCTATGCTAGGGCGTGTGGTCGACGCGTTGGGAGTACCTATTGATGGAAGA
	Haenianthus_salicifolius	GCGGGAAAGGCTATGCTAGGGCGTGTGGTCGACGCGTTGGGAGTACCTATTGATGGAAGA
	Hesperelaea_palmeri	GCGGGAAAGGCTATGCTAGGGCGTGTGGTCGACGCGTTGGGAGTACCTATTGATGGAAGA
	Jasminum_didymum	GCGGGAAAGGCTATGCTAGGGCGTGTGGTCGACGGGTTGGGAGTACCTATTGATGGAAGA
	Jasminum_lanceolaria	GCGGGAAAGGCTATGCTAGGGCGTGTGGTCGACGGGTTGGGAGTACCTATTGATGGAAGA
	Jasminum_nummularifolium	GCGGGAAAGGCTATGCTAGGGCGTGTGGTCGACGGGTTGGGAGTACCTATTGATGGAAGA
	Jasminum_pauciflorum	GCGGGAAAGGCTATGCTAGGGCGTGTGGTCGACGGGTTGGGAGTACCTATTGATGGAAGA
	Ligustrum_lucidum	GCGGGAAAGGCTATGCTAGGGCGTGTGGTCGACGCGTTGGGAGTACCTATTGATGGAAGA
	Ligustrum_ovalifolium	GCGGGAAAGGCTATGCTAGGGCGTGTGGTCGACGCGTTGGGAGTACCTATTGATGGAAGA
	Menodora_integrifolia	GCGGGAAAGGCTATGCTAGGGCGTGTGGTCGACGGGTTGGGAGTACCTATTGATGGAAGA
	Myxopyrum_nervosum	GCGGGAAAGGCTATGCTAGGGCGTGTGGTCGACGCGTTGGGAGTACCTATTGATGGAAGA
	Myxopyrum_smilacifolium	GCGGGAAAGGCTATGCTAGGGCGTGTGGTCGACGCGTTGGGAGTACCTATTGATGGAAGA
	Nestegis_cunninghamii	GCGGGAAAGGCTATGCTAGGGCGTGTGGTCGACGGGTTGGGAGTACCTATTGATGGAAGA
	Nestegis_sandwicensis	GCGGGAAAGGCTATGCTAGGGCGTGTGGTCGACGGGTTGGGAGTACCTATTGATGGAAGA
	Noronhia_emarginata	GCGGGAAAGGCTATGCTAGGGCGTGTGGTCGACGCGTTGGGAGTACCTATTGATGGAAGA
	Noronhia_lowryi	GCGGGAAAGGCTATGCTAGGGCGTGTGGTCGACGCGTTGGGAGTACCTATTGATGGAAGA
	Noronhia_nilotica	GCGGGAAAGGCTATGCTAGGGCGTGTGGTCGACGCGTTGGGAGTACCTATTGATGGAAGA
	Noronhia_peglerae	GCGGGAAAGGCTATGCTAGGGCGTGTGGTCGACGCGTTGGGAGTACCTATTGATGGAAGA
	Notelaea_longifolia	GCGGGAAAGGCTATGCTAGGGCGTGTGGTCGACGGGTTGGGAGTACCTATTGATGGAAGA
	Nyctanthes_arbor_tristis	GCGGGAAAAGCTATGCTAGGGCGTGTGGTCGACGCGTTGGGAGTACCTATTGATGGAAGA
	Olea_europaea_laperrinei	GCGGGAAAGGCTATGCTAGGGCGTGTGGTCGACGCGTTGGGAGTACCTATTGATGGAAGA
	Olea_javanica	GCGGGAAAGGCTATGCTAGGGCGTGTGGTCGACGCGTTGGGAGTACCTATTGATGGAAGA
	Olea_lancea	GCGGGAAAGGCTATGCTAGGGCGTGTGGTCGACGCGTTGGGAGTACCTATTGATGGAAGA
	Olea_paniculata	GCGGGAAAGGCTATGCTAGGGCGTGTGGTCGACGCGTTGGGAGTACCTATTGATGGAAGA
	Osmanthus_armatus	GCGGGAAAGGCTATGCTAGGGCGTGTGGTCGACGGGTTGGGAGTACCTATTGATGGAAGA
	Osmanthus_austrocaledonicus	GCGGGAAAGGCTATGCTAGGGCGTGTGGTCGACGGGTTGGGAGTACCTATTGATGGAAGA
	Osmanthus_decorus	GCGGGAAAGGCTATGCTAGGGCGTGTGGTCGACGCGTTGGGAGTACCTATTGATGGAAGA
	Phillyrea_angustifolia	GCGGGAAAGGCTATGCTAGGGCGTGTGGTCGACGGGTTGGGAGTACCTATTGATGGAAGA
	Picconia_excelsa	GCGGGAAAGGCTATGCTAGGGCGTGTGGTCGACGGGTTGGGAGTACCTATTGATGGAAGA
	Priogymnanthus_hasslerianus	GCGGGAAAGGCTATGCTAGGGCGTGTGGTCGACGCGTTGGGAGTACCTATTGATGGAAGA
	Schrebera_swietenioides	GCGGGAAAGGCTATGCTAGGGCGTGTGGTCGACGCGTTGGGAGTACCTATTGATGGAAGA
	Schrebera_trichoclada	GCGGGAAAGGCTATGCTAGGGCGTGTGGTCGACGCGTTGGGAGTACCTATTGATGGAAGA
	Sesamum_indicum	GCGGGAAAGGCTATGCTAGGGCGTGTGGTCGATGCCTTGGGAGTACCTATTGATGGAAGA
	Solanum_lycopersicum	GCGGGAAAGGCTATGCTAGGGCGTGTGGTCGATGGCTTGGGAGTACCTATTGATGGAAGG
	Syringa_persica	GCGGGAAAGGCTATGCTAGGGCGTGTGGTCGACGCGTTGGGAGTACCTATTGATGGAAGA
	Syringa_pubescens_microphylla	GCGGGAAAGGCTATGCTAGGGCGTGTGGTCGACGCGTTGGGAGTACCTATTGATGGAAGA
	Syringa_tomentella_yunnanensis	GCGGGAAAGGCTATGCTAGGGCGTGTGGTCGACGCGTTGGGAGTACCTATTGATGGAAGA
	Syringa_vulgaris	GCGGGAAAGGCTATGCTAGGGCGTGTGGTCGACGCGTTGGGAGTACCTATTGATGGAAGA
	Abeliophyllum_distichum	GGGTCTCTAAGCGCTCACGAGCGAAGACGTGTCGAAGTGAAAGCCCCTGGGATTATTGAA
	Avicennia_marina	GGGGCTCTAAGCGCTCACGAGCGAAGACGTGTCGAAGTGAAAGCCCCTGGAATTATTGAA
	Capsicum_annuum	GGGGCTCTAAGCGATCACGAGCGAAGACGTGTGGAAGTGAAAGCCCCTGGGATTATTGAA
	Cartrema_americana	GGGTCTCTAAGCGCTCACGAGCGAAGACGTGTCGAAGTGAAAGCCCCTGGGATTATTGAA
	Chengiodendron_marginatus	GGGTCTCTAAGCGCTCACGAGCGAAGACGTGTCGAAGTGAAAGCCCCTGGGATTATTGAA
	Chionanthus_aff_brassii	GGGTCTCTAAGCGCTCACGAGCGAAGACGTGTCGAAGTGAAAGCCCCTGGGATTATTGAA
	Chionanthus_aff_ramiflorus	GGGTCTCTAAGCGCTCACGAGCGAAGACGTGTCGAAGTGAAAGCCCCTGGGATTATTGAA
	Chionanthus_aff_thorelii	GGGTCTCTAAGCGCTCACGAGCGAAGACGTGTCGAAGTGAAAGCCCCTGGGATTATTGAA
	Chionanthus_aff_trichotomus	GGGTCTCTAAGCGCTCACGAGCGAAGACGTGTCGAAGTGAAAGCCCCTGGGATTATTGAA
	Chionanthus_domingensis	GGGTCTCTAAGCGCTCACGAGCGAAGACGTGTCGAAGTGAAAGCCCCTGGGATTATTGAA
	Chionanthus_ligustrinus	GGGTCTCTAAGCGCTCACGAGCGAAGACGTGTCGAAGTGAAAGCCCCTGGGATTATTGAA
	Chionanthus_parkinsonii	GGGTCTCTAAGCGCTCACGAGCGAAGACGTGTCGAAGTGAAAGCCCCTGGGATTATTGAA
	Chionanthus_retusus	GGGTCTCTAAGCGCTCACGAGCGAAGACGTGTCGAAGTGAAAGCCCCTGGGATTATTGAA
	Chionanthus_rupicolus	GGGTCTCTAAGCGCTCACGAGCGAAGACGTGTCGAAGTGAAAGCCCCTGGGATTATTGAA
	Chionanthus_virginicus	GGGTCTCTAAGCGCTCACGAGCGAAGACGTGTCGAAGTGAAAGCCCCTGGGATTATTGAA
	Chrysojasminum_fruticans	GGGTCTCTAAGCGCTCACGAGCGAAGACGTGTCGAAGTGAAAGCCCCTGGAATTATTGAA
	Comoranthus_obconicus	GGGTCTCTAAGCGCTCACGAGCGAAGACGTGTCGAAGTGAAAGCCCCTGGGATTATTGAA
	Dimetra_craibiana	GGGTCTCTAAGCGCTCATGAGCGAAGACGTGTCGAAGTGAAAGCCCCTGGGATTATTGAA
	Fontanesia_fortunei	GGGTCTCTAAGCGCTCACGAGCGAAGACGTGTCGAGGTAAAAGCACCAGGTATTATTGAA
	Forestiera_angustifolia	GGGTCTCTAAGCGCTCACGAGCGAAGACGTGTCGAAGTGAAAGCCCCTGGGATTATTGAA
	Forestiera_isabelae	GGGTCTCTAAGCGCTCACGAGCGAAGACGTGTCGAAGTGAAAGCCCCTGGGATTATTGAA
	Forestiera_pubescens_pubescens	GGGTCTCTAAGCGCTCACGAGCGAAGACGTGTCGAAGTGAAAGCCCCTGGGATTATTGAA
	Forsythia_x_mandschurica	GGGTCTCTAAGCGCTCACGAGCGAAGACGTGTCGAAGTGAAAGCCCCTGGGATTATTGAA
	Fraxinus_americana	GGGTCTCTAAGCGCTCACGAGCGAAGACGTGTCGAAGTGAAAGCCCCTGGGATTATTGAA
	Fraxinus_angustifolia	GGGTCTCTAAGCGCTCACGAGCGAAGACGTGTCGAAGTGAAAGCCCCTGGGATTATTGAA
	Fraxinus_ornus	GGGTCTCTAAGCGCTCACGAGCGAAGACGTGTCGAAGTGAAAGCCCCTGGGATTATTGAA
	Fraxinus_quadrangulata	GGGTCTCTAAGCGCTCACGAGCGAAGACGTGTCGAAGTGAAAGCCCCTGGGATTATTGAA
	Fraxinus_xanthoxyloides	GGGTCTCTAAGCGCTCACGAGCGAAGACGTGTCGAAGTGAAAGCCCCTGGGATTATTGAA
	Haenianthus_salicifolius	GGGTCTCTAAGCGCTCACGAGCGAAGACGTGTCGAAGTGAAAGCCCCTGGGATTATTGAA
	Hesperelaea_palmeri	GGGTCTCTAAGCGCTCACGAGCGAAGACGTGTCGAAGTGAAAGCCCCTGGGATTATTGAA
	Jasminum_didymum	GGGTCTCTAAGCGCTCACGAGCGAAGACGTGTCGAAGTGAAAGCCCCTGGAATTATTGAA
	Jasminum_lanceolaria	GGGTCTCTAAGCGCTCACGAGCGAAGACGTGTCGAAGTGAAAGCCCCTGGAATTATTGAA
	Jasminum_nummularifolium	GGGTCTCTAAGCGCTCACGAGCGAAGACGTGTCGAAGTGAAAGCCCCTGGAATTATTGAA
	Jasminum_pauciflorum	GGGTCTCTAAGCGCTCACGAGCGAAGACGTGTCGAAGTGAAAGCCCCTGGAATTATTGAA
	Ligustrum_lucidum	GGGTCTCTAAGCGCTCACGAGCGAAGACGTGTCGAAGTGAAAGCCCCTGGGATTATTGAA
	Ligustrum_ovalifolium	GGGTCTCTAAGCGCTCACGAGCGAAGACGTGTCGAAGTGAAAGCCCCTGGGATTATTGAA
	Menodora_integrifolia	GGGCCTCTAAGCGCTCACGAGCGAAGACGTGTCGAAGTGAAAGCCCCTGGAATTATTGAA
	Myxopyrum_nervosum	GGGTCTCTAAGCGCTCACGAGCGAAGACGTGTCGAAGTGAAAGCCCCTGGAATTATTGAA
	Myxopyrum_smilacifolium	GGGTCTCTAAGCGCTCACGAGCGAAGACGTGTCGAAGTGAAAGCCCCTGGAATTATTGAA
	Nestegis_cunninghamii	GGGTCTCTAAGCGCTCACGAGCGAAGACGTGTCGAAGTGAAAGCCCCTGGGATTATTGAA
	Nestegis_sandwicensis	GGGTCTCTAAGCGCTCACGAGCGAAGACGTGTCGAAGTGAAAGCCCCTGGGATTATTGAA
	Noronhia_emarginata	GGGTCTCTAAGCGCTCACGAGCGAAGACGTGTCGAAGTGAAAGCCCCTGGGATTATTGAA
	Noronhia_lowryi	GGGTCTCTAAGCGCTCACGAGCGAAGACGTGTCGAAGTGAAAGCCCCTGGGATTATTGAA
	Noronhia_nilotica	GGGTCTCTAAGCGCTCACGAGCGAAGACGTGTCGAAGTGAAAGCCCCTGGGATTATTGAA
	Noronhia_peglerae	GGGTCTCTAAGCGCTCACGAGCGAAGACGTGTCGAAGTGAAAGCCCCTGGGATTATTGAA
	Notelaea_longifolia	GGGTCTCTAAGCGCTCACGAGCGAAGACGTGTCGAAGTGAAAGCCCCTGGGATTATTGAA
	Nyctanthes_arbor_tristis	GGGTCTCTAAGCGCTCATGAGCGAAGACGTGTCGAAGTGAAAGCCCCTGGGATTATTGAA
	Olea_europaea_laperrinei	GGGTCTCTAAGCGCTCACGAGCGAAGACGTGTCGAAGTGAAAGCCCCTGGGATTATTGAA
	Olea_javanica	GGGTCTCTAAGCGCTCACGAGCGAAGACGTGTCGAAGTGAAAGCCCCTGGGATTATTGAA
	Olea_lancea	GGGTCTCTAAGCGCTCACGAGCGAAGACGTGTCGAAGTGAAAGCCCCTGGGATTATTGAA
	Olea_paniculata	GGGTCTCTAAGCGCTCACGAGCGAAGACGTGTCGAAGTGAAAGCCCCTGGGATTATTGAA
	Osmanthus_armatus	GGGTCTCTAAGCGCTCACGAGCGAAGACGTGTCGAAGTGAAAGCCCCTGGGATTATTGAA
	Osmanthus_austrocaledonicus	GGGTCTCTAAGCGCTCACGAGCGAAGACGTGTCGAAGTGAAAGCCCCTGGGATTATTGAA
	Osmanthus_decorus	GGGTCTCTAAGCGCTCACGAGCGAAGACGTGTCGAAGTGAAAGCCCCTGGGATTATTGAA
	Phillyrea_angustifolia	GGGTCTCTAAGCGCTCACGAGCGAAGACGTGTCGAAGTGAAAGCCCCTGGGATTATTGAA
	Picconia_excelsa	GGGTCTCTAAGCGCTCACGAGCGAAGACGTGTCGAAGTGAAAGCCCCTGGGATTATTGAA
	Priogymnanthus_hasslerianus	GGGTCTCTAAGCGCTCACGAGCGAAGACGTGTCGAAGTGAAAGCCCCTGGGATTATTGAA
	Schrebera_swietenioides	GGGTCTCTAAGCGCTCACGAGCGAAGACGTGTCGAAGTGAAAGCCCCTGGGATTATTGAA
	Schrebera_trichoclada	GGGTCTCTAAGCGCTCACGAGCGAAGACGTGNCGAAGTGAAAGCCCCTGGGATTATTGAA
	Sesamum_indicum	GGGGCTCTAAGCGCTCACGAGCGAAGACGTGTCGAAGTGAAAGCCCCTGGAATTATTGAA
	Solanum_lycopersicum	GGGGCTCTAAGCGATCACGAGCGAAGACGTGTTGAAGTGAAAGCCCCTGGGATTATTGAA
	Syringa_persica	GGGTCTCTAAGCGCTCACGAGCGAAGACGTGTCGAAGTGAAAGCCCCTGGGATTATTGAA
	Syringa_pubescens_microphylla	GGGTCTCTAAGCGCTCACGAGCGAAGACGTGTCGAAGTGAAAGCCCCTGGGATTATTGAA
	Syringa_tomentella_yunnanensis	GGGTCTCTAAGCGCTCACGAGCGAAGACGTGTCGAAGTGAAAGCCCCTGGGATTATTGAA
	Syringa_vulgaris	GGGTCTCTAAGCGCTCACGAGCGAAGACGTGTCGAAGTGAAAGCCCCTGGGATTATTGAA
	Abeliophyllum_distichum	CGTAAATCTGTGCACGAGCCTATGCAAACAGGGTTAAAAGCGGTAGATAGCCTGGTTCCT
	Avicennia_marina	CGTAAATCTGTGCACGAGCCTATGCAAACAGGGTTAAAAGCGGTAGATAGCCTGGTTCCT
	Capsicum_annuum	CGTAAATCAGTGCACGAGCCTATGCAAACAGGTTTAAAAGCGGTAGATAGCCTGGTTCCT
	Cartrema_americana	CGTAAATCTGTGCACGAGCCTATGCAAACAGGGTTAAAAGCGGTAGATAGCCTGGTTCCT
	Chengiodendron_marginatus	CGTAAATCTGTGCACGAGCCTATGCAAACAGGGTTAAAAGCGGTAGATAGCCTGGTTCCT
	Chionanthus_aff_brassii	CGTAAATCTGTGCACGAGCCTATGCAAACAGGGTTAAAAGCGGTAGATAGCCTGGTTCCT
	Chionanthus_aff_ramiflorus	CGTAAATCTGTGCACGAGCCTATGCAAACAGGGTTAAAAGCGGTAGATAGCCTGGTTCCT
	Chionanthus_aff_thorelii	CGTAAATCTGTGCACGAGCCTATGCAAACAGGGTTAAAAGCGGTAGATAGCCTGGTTCCT
	Chionanthus_aff_trichotomus	CGTAAATCTGTGCACGAGCCTATGCAAACAGGGTTAAAAGCGGTAGATAGCCTGGTTCCT
	Chionanthus_domingensis	CGTAAATCTGTGCACGAGCCTATGCAAACAGGGTTAAAAGCGGTAGATAGCCTGGTTCCT
	Chionanthus_ligustrinus	CGTAAATCTGTGCACGAGCCTATGCAAACAGGGTTAAAAGCGGTAGATAGCCTGGTTCCT
	Chionanthus_parkinsonii	CGTAAATCTGTGCACGAGCCTATGCAAACAGGGTTAAAAGCGGTAGATAGCCTGGTTCCT
	Chionanthus_retusus	CGTAAATCTGTGCACGAGCCTATGCAAACAGGGTTAAAAGCGGTAGATAGCCTGGTTCCT
	Chionanthus_rupicolus	CGTAAATCTGTGCACGAGCCTATGCAAACAGGGTTAAAAGCGGTAGATAGCCTGGTTCCT
	Chionanthus_virginicus	CGTAAATCTGTGCACGAGCCTATGCAAACAGGGTTAAAAGCGGTAGATAGCCTGGTTCCT
	Chrysojasminum_fruticans	CGTAAATCTGTGCACGAGCCTATGCAAACAGGGTTAAAAGCGGTGGATAGCCTGGTTCCT
	Comoranthus_obconicus	CGTAAATCTGTGCACGAGCCTATGCAAACAGGGTTAAAAGCGGTAGATAGCCTGGTTCCT
	Dimetra_craibiana	CGTAAATCTGTGCACGAGCCTATGCAAACAGGGTTAAAAGCGGTAGATAGCCTGGTTCCT
	Fontanesia_fortunei	CGTAAATCTGTGCACGAGCCTATGCAAACAGGGTTAAAAGCGGTAGATAGCCTGGTTCCT
	Forestiera_angustifolia	CGTAAATCTGTGCACGAGCCTATGCAAACAGGGTTAAAAGCGGTAGATAGCCTGGTTCCT
	Forestiera_isabelae	CGTAAATCTGTGCACGAGCCTATGCAAACAGGGTTAAAAGCGGTAGATAGCCTGGTTCCT
	Forestiera_pubescens_pubescens	CGTAAATCTGTGCACGAGCCTATGCAAACAGGGTTAAAAGCGGTAGATAGCCTGGTTCCT
	Forsythia_x_mandschurica	CGTAAATCTGTGCACGAGCCTATGCAAACAGGGTTAAAAGCGGTGGATAGCCTGGTTCCT
	Fraxinus_americana	CGTAAATCTGTGCACGAGCCTATGCAAACAGGGTTAAAAGCGGTAGATAGCCTGGTTCCT
	Fraxinus_angustifolia	CGTAAATCTGTGCACGAGCCTATGCAAACAGGGTTAAAAGCGGTAGATAGCCTGGTTCCT
	Fraxinus_ornus	CGTAAATCTGTGCACGAGCCTATGCAAACAGGGTTAAAAGCGGTAGATAGCCTGGTTCCT
	Fraxinus_quadrangulata	CGTAAATCTGTGCACGAGCCTATGCAAACAGGGTTAAAAGCGGTAGATAGCCTGGTTCCT
	Fraxinus_xanthoxyloides	CGTAAATCTGTGCACGAGCCTATGCAAACAGGGTTAAAAGCGGTAGATAGCCTGGTTCCT
	Haenianthus_salicifolius	CGTAAATCTGTGCACGAGCCTATGCAAACAGGGTTAAAAGCGGTAGATAGCCTGGTTCCT
	Hesperelaea_palmeri	CGTAAATCTGTGCACGAGCCTATGCAAACAGGGTTAAAAGCGGTAGATAGCCTGGTTCCT
	Jasminum_didymum	CGTAAATCTGTGCACGAGCCTATGCAAACAGGGTTAAAAGCGGTGGATAGCCTGGTTCCT
	Jasminum_lanceolaria	CGTCAATCTGTGCACGAGCCTATGCAAACAGGGTTAAAAGCGGTGGATAGCCTGGTTCCT
	Jasminum_nummularifolium	CGTAAATCTGTGCACGAGCCTATGCAAACAGGGTTAAAAGCGGTGGATAGCCTGGTTCCT
	Jasminum_pauciflorum	CGTAAATCTGTGCACGAGCCTATGCAAACAGGGTTAAAAGCGGTGGATAGCCTGGTTCCT
	Ligustrum_lucidum	CGTAAATCTGTGCACGAGCCTATGCAAACAGGGTTAAAAGCGGTAGATAGCCTGGTTCCT
	Ligustrum_ovalifolium	CGTAAATCTGTGCACGAGCCTATGCAAACAGGGTTAAAAGCGGTAGATAGCCTGGTTCCT
	Menodora_integrifolia	CGTAAATCTGTGCACGAGCCTATGCAAACAGGGTTAAAAGCGGTGGATAGCCTGGTTCCT
	Myxopyrum_nervosum	CGTAAATCTGTGCACGAGCCTATGCAAACAGGGTTAAAAGCGGTAGATAGCCTGGTTCCT
	Myxopyrum_smilacifolium	CGTAAATCTGTGCACGAGCCTATGCAAACAGGGTTAAAAGCGGTAGATAGCCTGGTTCCT
	Nestegis_cunninghamii	CGTAAATCTGTGCACGAGCCTATGCAAACAGGGTTAAAAGCGGTAGATAGCCTGGTTCCT
	Nestegis_sandwicensis	CGTAAATCTGTGCACGAGCCTATGCAAACAGGGTTAAAAGCGGTAGATAGCCTGGTTCCT
	Noronhia_emarginata	CGTAAATCTGTGCACGAGCCTATGCAAACAGGGTTAAAAGCGGTAGATAGCCTGGTTCCT
	Noronhia_lowryi	CGTAAATCTGTGCACGAGCCTATGCAAACAGGGTTAAAAGCGGTAGATAGCCTGGTTCCT
	Noronhia_nilotica	CGTAAATCTGTGCACGAGCCTATGCAAACAGGGTTAAAAGCGGTAGATAGCCTGGTTCCT
	Noronhia_peglerae	CGTAAATCTGTGCACGAGCCTATGCAAACAGGGTTAAAAGCGGTAGATAGCCTGGTTCCT
	Notelaea_longifolia	CGTAAATCTGTGCACGAGCCTATGCAAACAGGGTTAAAAGCGGTAGATAGCCTGGTTCCT
	Nyctanthes_arbor_tristis	CGTAAATCTGTGCACGAGCCTATGCAAACAGGGTTAAAAGCGGTAGATAGCCTGGTTCCT
	Olea_europaea_laperrinei	CGTAAATCTGTGCACGAGCCTATGCAAACAGGGTTAAAAGCGGTAGATAGCCTGGTTCCT
	Olea_javanica	CGTAAATCTGTGCACGAGCCTATGCAAACAGGGTTAAAAGCGGTAGATAGCCTGGTTCCT
	Olea_lancea	CGTAAATCTGTGCACGAGCCTATGCAAACAGGGTTAAAAGCGGTAGATAGCCTGGTTCCT
	Olea_paniculata	CGTAAATCTGTGCACGAGCCTATGCAAACAGGGTTAAAAGCGGTAGATAGCCTGGTTCCT
	Osmanthus_armatus	CGTAAATCTGTGCACGAGCCTATGCAAACAGGGTTAAAAGCGGTAGATAGCCTGGTTCCT
	Osmanthus_austrocaledonicus	CGTAAATCTGTGCACGAGCCTATGCAAACAGGGTTAAAAGCGGTAGATAGCCTGGTTCCT
	Osmanthus_decorus	CGTAAATCTGTGCACGAGCCTATGCAAACAGGGTTAAAAGCGGTAGATAGCCTGGTTCCT
	Phillyrea_angustifolia	CGTAAATCTGTGCACGAGCCTATGCAAACAGGGTTAAAAGCGGTAGATAGCCTGGTTCCT
	Picconia_excelsa	CGTAAATCTGTGCACGAGCCTATGCAAACAGGGTTAAAAGCGGTAGATAGCCTGGTTCCT
	Priogymnanthus_hasslerianus	CGTAAATCTGTGCACGAGCCTATGCAAACAGGGTTAAAAGCGGTAGATAGCCTGGTTCCT
	Schrebera_swietenioides	CGTAAATCTGTGCACGAGCCTATGCAAACAGGGTTAAAAGCGGTAGATAGCCTGGTTCCT
	Schrebera_trichoclada	CGTAAATCTGTGCACGAGCCTATGCAAACAGGGTTAAAAGCGGTAGATAGCCTGGTTCCT
	Sesamum_indicum	CGTAAATCTGTGCACGAGCCTATGCAAACAGGGTTAAAAGCGGTAGATAGCGTGGTTCCT
	Solanum_lycopersicum	CGTAAATCAGTGCACGAGCCTATGCAAACAGGTTTAAAAGCGGTAGATAGCCTGGTTCCT
	Syringa_persica	CGTAAATCTGTGCACGAGCCTATGCAAACAGGGTTAAAAGCGGTAGATAGCCTGGTTCCT
	Syringa_pubescens_microphylla	CGTAAATCTGTGCACGAGCCTATGCAAACAGGGTTAAAAGCGGTAGATAGCCTGGTTCCT
	Syringa_tomentella_yunnanensis	CGTAAATCTGTGCACGAGCCTATGCAAACAGGGTTAAAAGCGGTAGATAGCCTGGTTCCT
	Syringa_vulgaris	CGTAAATCTGTGCACGAGCCTATGCAAACAGGGTTAAAAGCGGTAGATAGCCTGGTTCCT
	Abeliophyllum_distichum	ATAGGTCGTGGTCAACGAGAACTTATAATCGGGGACCGACAAACTGGAAAAACAGCTATT
	Avicennia_marina	ATAGGTCGTGGTCAACGAGAACTTATAATCGGGGACCGACAAACTGGAAAAACAGCTATT
	Capsicum_annuum	ATAGGTCGTGGTCAACGAGAACTTATAATCGGGGACCGACAAACTGGAAAAACGGCTATT
	Cartrema_americana	ATAGGTCGTGGTCAACGAGAACTTATAATCGGGGACCGACAAACTGGAAAAACAGCTATT
	Chengiodendron_marginatus	ATAGGTCGTGGTCAACGAGAACTTATAATCGGGGACCGACAAACTGGAAAAACAGCTATT
	Chionanthus_aff_brassii	ATAGGTCGTGGTCAACGAGAACTTATAATCGGGGACCGACAAACTGGAAAAACTGCTATT
	Chionanthus_aff_ramiflorus	ATAGGTCGTGGTCAACGAGAACTTATAATCGGGGACCGACAAACTGGAAAAACAGCTATT
	Chionanthus_aff_thorelii	ATAGGTCGTGGTCAACGAGAACTTATAATCGGGGACCGACAAACTGGAAAAACAGCTATT
	Chionanthus_aff_trichotomus	ATAGGTCGTGGTCAACGAGAACTTATAATCGGGGACCGACAAACTGGAAAAACAGCTATT
	Chionanthus_domingensis	ATAGGTCGTGGTCAACGAGAACTTATAATCGGGGACCGACAAACTGGAAAAACTGCTATT
	Chionanthus_ligustrinus	ATAGGTCGTGGTCAACGAGAACTTATAATCGGGGACCGACAAACTGGAAAAACAGCTATT
	Chionanthus_parkinsonii	ATAGGTCGTGGTCAACGAGAACTTATAATCGGGGACCGACAAACTGGAAAAACAGCTATT
	Chionanthus_retusus	ATAGGTCGTGGTCAACGAGAACTTATAATCGGGGACCGACAAACTGGAAAAACAGCTATT
	Chionanthus_rupicolus	ATAGGTCGTGGTCAACGAGAACTTATAATCGGGGACCGACAAACTGGAAAAACAGCTATT
	Chionanthus_virginicus	ATAGGTCGTGGTCAACGAGAACTTATAATCGGGGACCGACAAACTGGAAAAACAGCTATT
	Chrysojasminum_fruticans	ATAGGTCGTGGTCAACGAGAACTTATAATCGGGGACAGACAAACTGGAAAAACAGCTATT
	Comoranthus_obconicus	ATAGGTCGTGGTCAACGAGAACTTATAATCGGGGACCGACAAACTGGAAAAACAGCTATT
	Dimetra_craibiana	ATAGGTCGTGGTCAACNAGAACTTATAATCGGGGACCGACAAACTGGAAAAACTGCTATT
	Fontanesia_fortunei	ATAGGTCGTGGTCAACGAGAACTTATAATCGGGGACCGACAAACTGGAAAAACAGCTATT
	Forestiera_angustifolia	ATAGGTCGTGGTCAACGAGAACTTATAATCGGGGACCGACAAACTGGAAAAACAGCTATT
	Forestiera_isabelae	ATAGGTCGTGGTCAACGAGAACTTATAATCGGGGACCGACAAACTGGAAAAACAGCTATT
	Forestiera_pubescens_pubescens	ATAGGTCGTGGTCAACGAGAACTTATAATCGGGGACCGACAAACTGGAAAAACAGCTATT
	Forsythia_x_mandschurica	ATAGGTCGTGGTCAACGAGAACTTATAATCGGGGACCGACAAACTGGAAAAACAGCTATT
	Fraxinus_americana	ATAGGTCGTGGTCAACGAGAACTTATAATCGGGGACCGACAAACTGGAAAAACAGCTATT
	Fraxinus_angustifolia	ATAGGTCGTGGTCAACGAGAACTTATAATCGGGGACCGACAAACTGGAAAAACAGCTATT
	Fraxinus_ornus	ATAGGTCGTGGTCAACGAGAACTTATAATCGGGGACCGACAAACTGGAAAAACAGCTATT
	Fraxinus_quadrangulata	ATAGGTCGTGGTCAACGAGAACTTATAATCGGGGACCGACAAACTGGAAAAACAGCTATT
	Fraxinus_xanthoxyloides	ATAGGTCGTGGTCAACGAGAACTTATAATCGGGGACCGACAAACTGGAAAAACAGCTATT
	Haenianthus_salicifolius	ATAGGTCGTGGTCAACGAGAACTTATAATCGGGGACCGACAAACTGGAAAAACAGCTATT
	Hesperelaea_palmeri	ATAGGTCGTGGTCAACGAGAACTTATAATCGGGGACCGACAAACTGGAAAAACAGCTATT
	Jasminum_didymum	ATAGGTCGTGGTCAACGAGAACTTATAATCGGGGACCGACAAACTGGAAAAACAGCTATT
	Jasminum_lanceolaria	ATAGGTCGTGGTCAACGAGAACTTATAATCGGGGACCGACAAACTGGAAAAACAGCTATT
	Jasminum_nummularifolium	ATAGGTCGTGGTCAACGAGAACTTATAATCGGGGACCGACAAACTGGAAAAACAGCTATT
	Jasminum_pauciflorum	ATAGGTCGTGGTCAACGAGAACTTATAATCGGGGACCGACAAACTGGAAAAACAGCTATT
	Ligustrum_lucidum	ATAGGTCGTGGTCAACGAGAACTTATAATCGGGGACCGACAAACTGGAAAAACAGCTATT
	Ligustrum_ovalifolium	ATAGGTCGTGGTCAACGAGAACTTATAATCGGGGACCGACAAACTGGAAAAACAGCTATT
	Menodora_integrifolia	ATAGGTCGTGGTCAACGAGAACTTATAATCGGGGACCGACAAACTGGAAAAACAGCTATT
	Myxopyrum_nervosum	ATAGGTCGTGGTCAACGAGAACTTATAATCGGGGACCGACAAACTGGAAAAACTGCTATT
	Myxopyrum_smilacifolium	ATAGGTCGTGGTCAACGAGAACTTATAATCGGGGACCGACAAACTGGAAAAACTGCTATT
	Nestegis_cunninghamii	ATAGGTCGTGGTCAACGAGAACTTATAATCGGGGACCGACAAACTGGAAAAACAGCTATT
	Nestegis_sandwicensis	ATAGGTCGTGGTCAACGAGAACTTATAATCGGGGACCGACAAACTGGAAAAACAGCTATT
	Noronhia_emarginata	ATAGGTCGTGGTCAACGAGAACTTATAATCGGGGACCGACAAACTGGAAAAACAGCTATT
	Noronhia_lowryi	ATAGGTCGTGGTCAACGAGAACTTATAATCGGGGACCGACAAACTGGAAAAACAGCTATT
	Noronhia_nilotica	ATAGGTCGTGGTCAACGAGAACTTATAATCGGGGACCGACAAACTGGAAAAACAGCTATT
	Noronhia_peglerae	ATAGGTCGTGGTCAACGAGAACTTATAATCGGGGACCGACAAACTGGAAAAACAGCTATT
	Notelaea_longifolia	ATAGGTCGTGGTCAACGAGAACTTATAATCGGGGACCGACAAACTGGAAAAACAGCTATT
	Nyctanthes_arbor_tristis	ATAGGTCGTGGTCAACGAGAACTTATAATCGGGGACCGACAAACTGGAAAAACAGCTATT
	Olea_europaea_laperrinei	ATAGGTCGTGGTCAACGAGAACTTATAATCGGGGACCGACAAACTGGAAAAACAGCTATT
	Olea_javanica	ATAGGTCGTGGTCAACGAGAACTTATAATCGGGGACCGACAAACTGGAAAAACAGCTATT
	Olea_lancea	ATAGGTCGTGGTCAACGAGAACTTATAATCGGGGACCGACAAACTGGAAAAACAGCTATT
	Olea_paniculata	ATAGGTCGTGGTCAACGAGAACTTATAATCGGGGACCGACAAACTGGAAAAACAGCTATT
	Osmanthus_armatus	ATAGGTCGTGGTCAACGAGAACTTATAATCGGGGACCGACAAACTGGAAAAACAGCTATT
	Osmanthus_austrocaledonicus	ATAGGTCGTGGTCAACGAGAACTTATAATCGGGGACCGACAAACTGGAAAAACAGCTATT
	Osmanthus_decorus	ATAGGTCGTGGTCAACGAGAACTTATAATCGGGGACCGACAAACTGGAAAAACAGCTATT
	Phillyrea_angustifolia	ATAGGTCGTGGTCAACGAGAACTTATAATCGGGGACCGACAAACTGGAAAAACAGCTATT
	Picconia_excelsa	ATAGGTCGTGGTCAACGAGAACTTATAATCGGGGACCGACAAACTGGAAAAACAGCTATT
	Priogymnanthus_hasslerianus	ATAGGTCGTGGTCAACGAGAACTTATAATCGGGGACCGACAAACTGGAAAAACAGCTATT
	Schrebera_swietenioides	ATAGGTCGTGGTCAACGAGAACTTATAATCGGGGACCGACAAACTGGAAAAACAGCTATT
	Schrebera_trichoclada	ATAGGTCGTGGTCAACGAGAACTTATAATCGGGGACCGACAAACTGGAAAAACAGCTATT
	Sesamum_indicum	ATAGGTCGTGGTCAACGAGAACTTATAATCGGGGACCGACAAACTGGAAAAACAGCTATT
	Solanum_lycopersicum	ATAGGTCGTGGTCAACGAGAACTTATAATCGGGGACCGACAAACTGGAAAAACTGCTATT
	Syringa_persica	ATAGGTCGTGGTCAACGAGAACTTATAATCGGGGACCGACAAACTGGAAAAACAGCTATT
	Syringa_pubescens_microphylla	ATAGGTCGTGGTCAACGAGAACTTATAATCGGGGACCGACAAACTGGAAAAACAGCTATT
	Syringa_tomentella_yunnanensis	ATAGGTCGTGGTCAACGAGAACTTATAATCGGGGACCGACAAACTGGAAAAACAGCTATT
	Syringa_vulgaris	ATAGGTCGTGGTCAACGAGAACTTATAATCGGGGACCGACAAACTGGAAAAACAGCTATT
	Abeliophyllum_distichum	GCTATCGATACCATATTAAACCAAAAGCAATTGAACTCAAAGGCCACCTCTGAGAGTGAG
	Avicennia_marina	GCTATCGATACCATATTAAACCAAAAGCAATTGAACTCAAAGGCCACCTCTGAGAGTGAG
	Capsicum_annuum	GCTATCGATACCATATTAAACCAAAAGCAACTGAACTCAAGGGCCACCTCTGAGAGTGAG
	Cartrema_americana	GCTATCGATACCATATTAAACCAAAAGCAATTGAACTCAAAGGCAACCTCTGAGAGTGAG
	Chengiodendron_marginatus	GCTATCGATACCATATTAAACCAAAAGCAATTGAACTCAAAGGCAACCTCTGAGAGTGAG
	Chionanthus_aff_brassii	GCTATCGATACCATATTAAACCAAAAGCAATTGAACTCAAAGGCAACCTCTGAGAGTGAG
	Chionanthus_aff_ramiflorus	GCTATCGATACCATATTAAACCAAAAGCAATTGAACTCAAAGGCAACCTCTGAGAGTGAG
	Chionanthus_aff_thorelii	GCTATCGATACCATATTAAACCAAAAGCAATTGAACTCAAAGGCAACCTCTGAGAGTGAG
	Chionanthus_aff_trichotomus	GCTATCGATACCATATTAAACCAAAAGCAATTGAACTCAAAGGCAACCTCTGAGAGTGAG
	Chionanthus_domingensis	GCTATCGATACCATATTAAACCAAAAGCAATTGAACTCAAAGGCAACCTCTGAGAGTGAG
	Chionanthus_ligustrinus	GCTATCGATACCATATTAAACCAAAAGCAATTGAACTCAAAGGCAACCTCTGAGAGTGAG
	Chionanthus_parkinsonii	GCTATCGATACCATATTAAACCAAAAGCAATTGAACTCAAAGGCAACCTCTGAGAGTGAG
	Chionanthus_retusus	GCTATCGATACCATATTAAACCAAAAGCAATTGAACTCAAAGGCAACCTCTGAGAGTGAG
	Chionanthus_rupicolus	GCTATCGATACCATATTAAACCAAAAGCAATTGAACTCAAAGGCAACCTCTGAGAGTGAG
	Chionanthus_virginicus	GCTATCGATACCATATTAAACCAAAAGCAATTGAACTCAAAGGCAACCTCTGAGAGTGAG
	Chrysojasminum_fruticans	GCTATCGATACCATATTAAACCAAAAGCAATTAAACTCAAGGGCCACCTCTGAGAGTGAG
	Comoranthus_obconicus	GCTATCGATACCATATTAAACCAAAAGCAATTGAACTCAAAGGCAACCTCTGAGAGTGAG
	Dimetra_craibiana	GCTATCGATACCATATTAAACCAAAAGCAATTGAACTCAAAGGCCACCTCTGAGAGTGAG
	Fontanesia_fortunei	GCTATCGATACCATATTAAACCAAAAGCAATTGAACTCGAAGGCCACCTCTGAGAGTGAG
	Forestiera_angustifolia	GCTATCGATACCATATTAAACCAAAAGCAATTGAACTCAAAGGCAACCTCTGAGAGTGAG
	Forestiera_isabelae	GCTATCGATACCATATTAAACCAAAAGCAATTGAACTCAAAGGCAACCTCTGAGAGTGAG
	Forestiera_pubescens_pubescens	GCTATCGATACCATATTAAACCAAAAGCAATTGAACTCAAAGGCAACCTCTGAGAGTGAG
	Forsythia_x_mandschurica	GCTATCGATACCATATTAAACCAAAAGCAATTGAACTCAAAGGCCACCTCTGAGAGTGAG
	Fraxinus_americana	GCTATCGATACCATATTAAACCAAAAGCAATTGAACTCAAAGGCAACCTCTGAGAGTGAG
	Fraxinus_angustifolia	GCTATCGATACCATATTAAACCAAAAGCAATTGAACTCAAAGGCAACCTCTGAGAGTGAG
	Fraxinus_ornus	GCTATCGATACCATATTAAACCAAAAGCAATTGAACTCAAAGGCAACCTCTGAGAGTGAG
	Fraxinus_quadrangulata	GCTATCGATACCATATTAAACCAAAAGCAATTGAACTCAAAGGCAACCTCTGAGAGTGAG
	Fraxinus_xanthoxyloides	GCTATCGATACCATATTAAACCAAAAGCAATTGAACTCAAAGGCAACCTCTGAGAGTGAG
	Haenianthus_salicifolius	GCTATCGATACCATATTAAACCAAAAGCAATTGAACTCAAAGGCAACCTCTGAGAGTGAG
	Hesperelaea_palmeri	GCTATCGATACCATATTAAACCAAAAGCAATTGAACTCAAAGGCAACCTCTGAGAGTGAG
	Jasminum_didymum	GCTATCGATACCATATTAAACCAAAAGCAATTGAACTCAAGGGCCACCTCTGAGAGTGAG
	Jasminum_lanceolaria	GCTATCGATACCATATTAAACCAAAAGCAATTGAACTCAAGGGCCACCTCTGAGAGTGAG
	Jasminum_nummularifolium	GCTATCGATACCATATTAAACCAAAAGCAATTGAACTCAAGGGCCACCTCTGAGAGTGAG
	Jasminum_pauciflorum	GCTATCGATACCATATTAAACCAAAAGCAATTGAACTCAAGGGCCACCTCTGAGAGTGAG
	Ligustrum_lucidum	GCTATCGATACCATATTAAACCAAAAGCAATTGAACTCAAAGGCAACCTCTGAGAGTGAG
	Ligustrum_ovalifolium	GCTATCGATACCATATTAAACCAAAAGCAATTGAACTCAAAGGCAACCTCTGAGAGTGAG
	Menodora_integrifolia	GCTATCGATACCATATTAAACCAAAAGCAATTGAACTCAAGGGCTACCTCTGAGAGTGAG
	Myxopyrum_nervosum	GCTATCGATACCATATTAAACCAAAAGCAATTGAACTCAAAGGCCACCTCTGAGAGTGAG
	Myxopyrum_smilacifolium	GCTATCGATACCATATTAAACCAAAAGCAATTGAACTCAAAGGCCACCTCTGAGAGTGAG
	Nestegis_cunninghamii	GCTATCGATACCATATTAAACCAAAAGCAATTGAACTCAAAGGCAACCTCTGAGAGTGAG
	Nestegis_sandwicensis	GCTATCGATACCATATTAAACCAAAAGCAATTGAACTCAAAGGCAACCTCTGAGAGTGAG
	Noronhia_emarginata	GCTATCGATACAATATTAAACCAAAAGCAATTGAACTCAAAGGCAACCTCTGAGAGTGAG
	Noronhia_lowryi	GCTATCGATACAATATTAAACCAAAAGCAATTGAACTCAAAGGCAACCTCTGAGAGTGAG
	Noronhia_nilotica	GCTATCGATACCATATTAAACCAAAAGCAATTGAACTCAAAGGCAACCTCTGAGAGTGAG
	Noronhia_peglerae	GCTATCGATACAATATTAAACCAAAAGCAATTGAACTCAAAGGCAACCTCTGAGAGTGAG
	Notelaea_longifolia	GCTATCGATACCATATTAAACCAAAAGCAATTGAACTCAAAGGCAACCTCTGAGAGTGAG
	Nyctanthes_arbor_tristis	GCTATCGATACCATATTAAACCAAAAGCAATTGAACTCAAAGGCCACCTCTGAGAGTGAA
	Olea_europaea_laperrinei	GCTATCGATACCATATTAAACCAAAAGCAATTGAACTCAAAGGCAACCTCTGAGAGTGAG
	Olea_javanica	GCTATCGATACCATATTAAACCAAAAGCAATTGAACTCAAAGGCAACCTCTGAGAGTGAG
	Olea_lancea	GCTATCGATACCATATTAAACCAAAAGCAATTGAACTCAAAGGCAACCTCTGAGAGTGAG
	Olea_paniculata	GCTATCGATACCATATTAAACCAAAAGCAATTGAACTCAAAGGCAACCTCTGAGAGTGAG
	Osmanthus_armatus	GCTATCGATACCATATTAAACCAAAAGCAATTGAACTCAAAGGCAACCTCTGAGAGTGAG
	Osmanthus_austrocaledonicus	GCTATCGATACCATATTAAACCAAAAGCAATTGAACTCAAAGGCAACCTCTGAGAGTGAG
	Osmanthus_decorus	GCTATCGATACCATATTAAACCAAAAGCAATTGAACTCAAAGGCAACCTCTGAGAGTGAG
	Phillyrea_angustifolia	GCTATCGATACCATATTAAACCAAAAGCAATTGAACTCAAAGGCAACCTCTGAGAGTGAG
	Picconia_excelsa	GCTATCGATACCATATTAAACCAAAAGCAATTGAACTCAAAGGCAACCTCTGAGAGTGAG
	Priogymnanthus_hasslerianus	GCTATCGATACCATATTAAACCAAAAGCAATTGAACTCAAAGGCAACCTCTGAGAGTGAG
	Schrebera_swietenioides	GCTATCGATACCATATTAAACCAAAAGCAATTGAACTCAAAGGCAACCTCTGAGAGTGAG
	Schrebera_trichoclada	GCTATCGATACCATATTAAACCAAAAGCAATTGAACTCAAAGGCAACCTCTGAGAGTGAG
	Sesamum_indicum	GCTATCGATACCATATTAAACCAAAAGCAATTGAACTCAAAGGCCAAGGGAGAGAGTGAG
	Solanum_lycopersicum	GCTATCGATACCATATTAAACCAAAAGCAACTGAACTCAAGGGCCACCTCTGAGAGTGAG
	Syringa_persica	GCTATCGATACCATATTAAACCAAAAGCAATTGAACTCAAAGGCAACCTCTGAGAGTGAG
	Syringa_pubescens_microphylla	GCTATCGATACCATATTAAACCAAAAGCAATTGAACTCAAAGGCAACCTCTGAGAGTGAG
	Syringa_tomentella_yunnanensis	GCTATCGATACCATATTAAACCAAAAGCAATTGAACTCAAAGGCAACCTCTGAGAGTGAG
	Syringa_vulgaris	GCTATCGATACCATATTAAACCAAAAGCAATTGAACTCAAAGGCAACCTCTGAGAGTGAG
	Abeliophyllum_distichum	ACATTGTATTGTGTCTATGTAGCGATTGGACAGAAACGCTCAACTGTGGCACAATTAGTT
	Avicennia_marina	ACATTGTATTGTGTCTATGTAGCGATTGGACAGAAACGCTCAACTGTGGCACAATTAGTT
	Capsicum_annuum	ACATTGTATTGTGTCTATGTAGCGATTGGACAGAAACGCTCAACTGTGGCACAATTAGTT
	Cartrema_americana	ACATTGTATTGTGTCTATGTAGCGATTGGACAGAAACGCTCAACTGTGGCACAATTAGTT
	Chengiodendron_marginatus	ACATTGTATTGTGTCTATGTAGCGATTGGACAGAAACGCTCAACTGTGGCACAATTAGTT
	Chionanthus_aff_brassii	ACATTGTATTGTGTCTATGTAGCGATTGGACAGAAACGCTCAACTGTGGCACAATTAGTT
	Chionanthus_aff_ramiflorus	ACATTGTATTGTGTCTATGTAGCGATTGGACAGAAACGCTCAACTGTGGCACAATTAGTT
	Chionanthus_aff_thorelii	ACATTGTATTGTGTCTATGTAGCGATTGGACAGAAACGCTCAACTGTGGCACAATTAGTT
	Chionanthus_aff_trichotomus	ACATTGTATTGTGTCTATGTAGCGATTGGACAGAAACGCTCAACTGTGGCACAATTAGTT
	Chionanthus_domingensis	ACATTGTATTGTGTCTATGTAGCGATTGGACAGAAACGCTCAACTGTGGCACAATTAGTG
	Chionanthus_ligustrinus	ACATTGTATTGTGTCTATGTAGCGATTGGACAGAAACGCTCAACTGTGGCACAATTAGTT
	Chionanthus_parkinsonii	ACATTGTATTGTGTCTATGTAGCGATTGGACAGAAACGCTCAACTGTGGCACAATTAGTT
	Chionanthus_retusus	ACATTGTATTGTGTCTATGTAGCGATTGGACAGAAACGCTCAACTGTGGCACAATTAGTT
	Chionanthus_rupicolus	ACATTGTATTGTGTCTATGTAGCGATTGGACAGAAACGCTCAACTGTGGCACAATTAGTT
	Chionanthus_virginicus	ACATTGTATTGTGTCTATGTAGCGATTGGACAGAAACGCTCAACTGTGGCACAATTAGTT
	Chrysojasminum_fruticans	ACATTGTATTGTGTCTATGTAGCGATTGGACAGAAACGCTCAACTGTGGCACAATTAGTT
	Comoranthus_obconicus	ACATTGTATTGTGTCTATGTAGCGATTGGACAGAAACGCTCAACTGTGGCACAATTAGTT
	Dimetra_craibiana	ACATTGTATTGTGTCTATGTAGCGATTGGACAGAAACGCTCAACTGTGGCACAATTAGTT
	Fontanesia_fortunei	ACATTGTATTGTGTCTATGTAGCGATTGGACAGAAACGCTCAACTGTGGCACAATTAGTT
	Forestiera_angustifolia	ACATTGTATTGTGTCTATGTAGCGATTGGACAGAAACGCTCAACTGTGGCACAATTAGTT
	Forestiera_isabelae	ACATTGTATTGTGTCTATGTAGCGATTGGACAGAAACGCTCAACTGTGGCACAATTAGTT
	Forestiera_pubescens_pubescens	ACATTGTATTGTGTCTATGTAGCGATTGGACAGAAACGCTCAACTGTGGCACAATTAGTT
	Forsythia_x_mandschurica	ACATTGTATTGTGTCTATGTAGCGATTGGACAGAAACGCTCAACTGTGGCACAATTAGTT
	Fraxinus_americana	ACATTGTATTGTGTCTATGTAGCGATTGGACAGAAACGCTCAACTGTGGCACAATTAGTT
	Fraxinus_angustifolia	ACATTGTATTGTGTCTATGTAGCGATTGGACAGAAACGCTCAACTGTGGCACAATTAGTT
	Fraxinus_ornus	ACATTGTATTGTGTCTATGTAGCGATTGGACAGAAACGCTCAACTGTGGCACAATTAGTT
	Fraxinus_quadrangulata	ACATTGTATTGTGTCTATGTAGCGATTGGACAGAAACGCTCAACTGTGGCACAATTAGTT
	Fraxinus_xanthoxyloides	ACATTGTATTGTGTCTATGTAGCGATTGGACAGAAACGCTCAACTGTGGCACAATTAGTT
	Haenianthus_salicifolius	ACATTGTATTGTGTCTATGTAGCGATTGGACAGAAACGCTCAACTGTGGCACAATTAGTT
	Hesperelaea_palmeri	ACATTGTATTGTGTCTATGTAGCGATTGGACAGAAACGCTCAACTGTGGCACAATTAGTT
	Jasminum_didymum	ACATTGTATTGTGTCTATGTAGCGATTGGACAGAAACGCTCAACTGTGGCACAATTAGTT
	Jasminum_lanceolaria	ACATTGTATTGTGTCTATGTAGCGATTGGACAGAAACGCTCAACTGTGGCACAATTAGTT
	Jasminum_nummularifolium	ACATTGTATTGTGTCTATGTAGCGATTGGACAGAAACGCTCAACTGTGGCACAATTAGTT
	Jasminum_pauciflorum	ACATTGTATTGTGTCTATGTAGCGATTGGACAGAAACGCTCAACTGTGGCACAATTAGTT
	Ligustrum_lucidum	ACATTGTATTGTGTCTATGTAGCGATTGGACAGAAACGCTCAACTGTGGCACAATTAGTT
	Ligustrum_ovalifolium	ACATTGTATTGTGTCTATGTAGCGATTGGACAGAAACGCTCAACTGTGGCACAATTAGTT
	Menodora_integrifolia	ACATTGTATTGTGTCTATGTAGCGATTGGACAGAAACGCTCAACTGTGGCACAATTAGTT
	Myxopyrum_nervosum	ACATTGTATTGTGTCTATGTAGCGATTGGACAGAAACGCTCAACTGTGGCACAATTAGTT
	Myxopyrum_smilacifolium	ACATTGTATTGTGTCTATGTAGCGATTGGACAGAAACGCTCAACTGTGGCACAATTAGTT
	Nestegis_cunninghamii	ACATTGTATTGTGTCTATGTAGCGATTGGACAGAAACGCTCAACTGTGGCACAATTAGTT
	Nestegis_sandwicensis	ACATTGTATTGTGTCTATGTAGCGATTGGACAGAAACGCTCAACTGTGGCACAATTAGTT
	Noronhia_emarginata	ACATTGTATTGTGTCTATGTAGCGATTGGACAGAAACGCTCAACTGTGGCACAATTAGTT
	Noronhia_lowryi	ACATTGTATTGTGTCTATGTAGCGATTGGACAGAAACGCTCAACTGTGGCACAATTAGTT
	Noronhia_nilotica	ACATTGTATTGTGTCTATGTAGCGATTGGACAGAAACGCTCAACTGTGGCACAATTAGTT
	Noronhia_peglerae	ACATTGTATTGTGTCTATGTAGCGATTGGACAGAAACGCTCAACTGTGGCACAATTAGTT
	Notelaea_longifolia	ACATTGTATTGTGTCTATGTAGCGATTGGACAGAAACGCTCAACTGTGGCACAATTAGTT
	Nyctanthes_arbor_tristis	ACATTGTATTGTGTCTATGTAGCGATTGGACAGAAACGCTCAACTGTGGCACAATTAGTT
	Olea_europaea_laperrinei	ACATTGTATTGTGTCTATGTAGCGATTGGACAGAAACGCTCAACTGTGGCACAATTAGTG
	Olea_javanica	ACATTGTATTGTGTCTATGTAGCGATTGGACAGAAACGCTCAACTGTGGCACAATTAGTT
	Olea_lancea	ACATTGTATTGTGTCTATGTAGCGATTGGACAGAAACGCTCAACTGTGGCACAATTAGTT
	Olea_paniculata	ACATTGTATTGTGTCTATGTAGCGATTGGACAGAAACGCTCAACTGTGGCACAATTAGTT
	Osmanthus_armatus	ACATTGTATTGTGTCTATGTNGCGATTGGACAGAAACGCTCAACTGTGGCACAATTAGTT
	Osmanthus_austrocaledonicus	ACATTGTATTGTGTCTATGTAGCGATTGGACAGAAACGCTCAACTGTGGCACAATTAGTT
	Osmanthus_decorus	ACATTGTATTGTGTCTATGTAGCGATTGGACAGAAACGCTCAACTGTGGCACAATTAGTT
	Phillyrea_angustifolia	ACATTGTATTGTGTCTATGTAGCGATTGGACAGAAACGCTCAACTGTGGCACAATTAGTT
	Picconia_excelsa	ACATTGTATTGTGTCTATGTAGCGATTGGACAGAAACGCTCAACTGTGGCACAATTAGTT
	Priogymnanthus_hasslerianus	ACATTGTATTGTGTCTATGTAGCGATTGGACAGAAACGCTCAACTGTGGCACAATTAGTT
	Schrebera_swietenioides	ACATTGTATTGTGTCTATGTAGCGATTGGACAGAAACGCTCAACTGTGGCACAATTAGTT
	Schrebera_trichoclada	ACATTGTATTGTGTCTATGTAGCGATTGGACAGAAACGCTCAACTGTGGCACAATTAGTT
	Sesamum_indicum	ACATTGTATTGTGTCTATGTAGCGATTGGACAGAAACGCTCAACTGTGGCACAATTAGTT
	Solanum_lycopersicum	ACATTGTATTGTGTCTATGTAGCGATTGGACAGAAACGCTCAACTGTGGCACAATTAGTT
	Syringa_persica	ACATTGTATTGTGTCTATGTAGCGATTGGACAGAAACGCTCAACTGTGGCACAATTAGTT
	Syringa_pubescens_microphylla	ACATTGTATTGTGTCTATGTAGCGATTGGACAGAAACGCTCAACTGTGGCACAATTAGTT
	Syringa_tomentella_yunnanensis	ACATTGTATTGTGTCTATGTAGCGATTGGACAGAAACGCTCAACTGTGGCACAATTAGTT
	Syringa_vulgaris	ACATTGTATTGTGTCTATGTAGCGATTGGACAGAAACGCTCAACTGTGGCACAATTAGTT
	Abeliophyllum_distichum	CAAATTCTTTCAGAAGCGAATGCTTTAGAATATTCCATTCTTGTAGCAGCCACCGCTTCG
	Avicennia_marina	CAAATTCTTTCAGAAGCGAATGCTTTAGAATATTCCATTCTTGTAGCAGCCACCGCTTCG
	Capsicum_annuum	CAAATTCTTTCAGAAGCGAATGCTTTGGAATATTCTATTCTTGTAGCAGCCACCGCTTCG
	Cartrema_americana	CAAATTCTTTCAGAAGCGAATGCTTTAGAATATTCAATTCTTGTAGCAGCCACCGCTTCG
	Chengiodendron_marginatus	CAAATTCTTTCAGAAGCGAATGCTTTAGAATATTCCATTCTTGTAGCAGCCACCGCTTCG
	Chionanthus_aff_brassii	CAAATTCTTTCAGAAGCGAATGCTTTAGAATATTCAATTCTTGTAGCAGCCACCGCTTCG
	Chionanthus_aff_ramiflorus	CAAATTCTTTCAGAAGCGAATGCTTTAGAATATTCAATTCTTGTAGCAGCCACCGCTTCG
	Chionanthus_aff_thorelii	CAAATTCTTTCAGAAGCGAATGCTTTAGAATATTCAATTCTTGTAGCAGCCACCGCTTCG
	Chionanthus_aff_trichotomus	CAAATTCTTTCAGAAGCGAATGCTTTAGAATATTCAATTCTTGTAGCAGCCACCGCTTCG
	Chionanthus_domingensis	AAAATTCTTTCAGAAGCGAATGCTTTAGAATATTCAATTCTTGTAGCAGCCACCGCTTCG
	Chionanthus_ligustrinus	CAAATTCTTTCAGAAGCGAATGCTTTAGAATATTCAATTCTTGTAGCAGCCACCGCTTCG
	Chionanthus_parkinsonii	CAAATTCTTTCAGAAGCGAATGCTTTAGAATATTCAATTCTTGTAGCAGCCACCGCTTCG
	Chionanthus_retusus	CAAATTCTTTCAGAAGCGAATGCTTTAGAATATTCAATTCTTGTAGCAGCCACCGCTTCG
	Chionanthus_rupicolus	CAAATTCTTTCAGAAGCGAATGCTTTAGAATATTCAATTCTTGTAGCAGCCACCGCTTCG
	Chionanthus_virginicus	CAAATTCTTTCAGAAGCGAATGCTTTAGAATATTCAATTCTTGTAGCAGCCACCGCTTCG
	Chrysojasminum_fruticans	CAAATTCTTTCAGAAGCGAATGCTTTAGAATATTCCATTCTTGTAGCAGCCACCGCTTCG
	Comoranthus_obconicus	CAAATTCTTTCAGAAGCGAATGCTTTAGAATATTCAATTCTTGTAGCAGCCACCGCTTCG
	Dimetra_craibiana	CAAATTCTTTCAGAAGCGAATGCTTTAGAATATTCCATTCTTGTAGCAGCCACCGCTTCG
	Fontanesia_fortunei	CAAATTCTTTCAGAAGCGAATGCTTTAGAATATTCCATTCTTGTAGCAGCCACCGCTTCG
	Forestiera_angustifolia	CAAATTCTTTCAGAAGCGAATGCTTTAGAATATTCTATTCTTGTAGCAGCCACCGCTTCG
	Forestiera_isabelae	CAAATTCTTTCAGAAGCGAATGCTTTAGAATATTCTATTCTTGTAGCAGCCACCGCTTCG
	Forestiera_pubescens_pubescens	CAAATTCTTTCAGAAGCGAATGCTTTAGAATATTCTATTCTTGTAGCAGCCACCGCTTCG
	Forsythia_x_mandschurica	CAAATTCTTTCAGAAGCGAATGCTTTAGAATATTCCATTCTTGTAGCAGCCACCGCTTCG
	Fraxinus_americana	CAAATTCTTTCAGAAGCGAATGCTTTAGAATATTCAATTCTTGTAGCAGCCACCGCTTCG
	Fraxinus_angustifolia	CAAATTCTTTCAGAAGCGAATGCTTTAGAATATTCAATTCTTGTAGCAGCCACCGCTTCG
	Fraxinus_ornus	CAAATTCTTTCAGAAGCGAATGCTTTAGAATATTCAATTCTTGTAGCAGCCACCGCTTCG
	Fraxinus_quadrangulata	CAAATTCTTTCAGAAGCGAATGCTTTAGAATATTCAATTCTTGTAGCAGCCACCGCTTCG
	Fraxinus_xanthoxyloides	CAAATTCTTTCAGAAGCGAATGCTTTAGAATATTCAATTCTTGTAGCAGCCACCGCTTCG
	Haenianthus_salicifolius	CAAATTCTTTCAGAAGCGAATGCTTTAGAATATTCAATTCTTGTAGCAGCCACCGCTTCG
	Hesperelaea_palmeri	CAAATTCTTTCAGAAGCGAATGCTTTAGAATATTCAATTCTTGTAGCAGCCACCGCTTCG
	Jasminum_didymum	CAAATTCTTTCAGAAGCGAATGCTTTAGAATATTCCATTCTTGTAGCAGCCACCGCTTCG
	Jasminum_lanceolaria	CAAATTCTTTCAGAAGCGAATGCTTTAGAATATTCCATTCTTGTAGCAGCCACCGCTTCG
	Jasminum_nummularifolium	CAAATTCTTTCAGAAGCGAATGCTTTAGAATATTCCATTCTTGTAGCAGCCACCGCTTCG
	Jasminum_pauciflorum	CAAATTCTTTCAGAAGCGAATGCTTTAGAATATTCCATTCTTGTAGCAGCCACCGCTTCG
	Ligustrum_lucidum	CAAATTCTTTCAGAAGCGAATGCTTTAGAATATTCAATTCTTGTAGCAGCCACCGCTTCG
	Ligustrum_ovalifolium	CAAATTCTTTCAGAAGCGAATGCTTTAGAATATTCAATTCTTGTAGCAGCCACCGCTTCG
	Menodora_integrifolia	CAAATTCTTTCAGAAGCGAATGCTTTAGAATATTCCATTCTTGTAGCAGCCACCGCTTCG
	Myxopyrum_nervosum	CAAATTCTTTCAGAAGCGAATGCTTTAGAATATTCAATTCTTGTAGCAGCCACCGCTTCG
	Myxopyrum_smilacifolium	CAAATTCTTTCAGAAGCGAATGCTTTAGAATATTCAATTCTTGTAGCAGCCACCGCTTCG
	Nestegis_cunninghamii	CAAATTCTTTCAGAAGCGAATGCTTTAGAATATTCAATTCTTGTAGCAGCCACCGCTTCG
	Nestegis_sandwicensis	CAAATTCTTTCAGAAGCGAATGCTTTAGAATATTCAATTCTTGTAGCAGCCACCGCTTCG
	Noronhia_emarginata	CAAATTCTTTCAGAAGCGAATGCTTTAGAATATTCAATTCTTGTAGCAGCCACCGCTTCG
	Noronhia_lowryi	CAAATTCTTTCAGAAGCGAATGCTTTAGAATATTCAATTCTTGTAGCAGCCACCGCTTCG
	Noronhia_nilotica	CAAATTCTTTCAGAAGCGAATGCTTTAGAATATTCAATTCTTGTAGCAGCCACCGCTTCG
	Noronhia_peglerae	CAAATTCTTTCAGAAGCGAATGCTTTAGAATATTCAATTCTTGTAGCAGCCACCGCTTCG
	Notelaea_longifolia	CAAATTCTTTCAGAAGCGAATGCTTTAGAATATTCAATTCTTGTAGCAGCCACCGCTTCG
	Nyctanthes_arbor_tristis	CAAATTCTTTCAGAAGCGAATGCTTTAGAATATTCAATTCTTGTAGCAGCCACCGCTTCG
	Olea_europaea_laperrinei	AAAATTCTTGAAGAAGCGAATGCTTTAGAATATTCCATTCTTGTAGCAGCCACCGCTTCG
	Olea_javanica	CAAATTCTTTCAGAAGCGAATGCTTTAGAATATTCAATTCTTGTAGCAGCCACCGCTTCG
	Olea_lancea	CAAATTCTTTCAGAAGCGAATGCTTTAGAATATTCCATTCTTGTAGCAGCCACCGCTTCG
	Olea_paniculata	CAAATTCTTTCAGAAGCGAATGCTTTAGAATATTCCATTCTTGTAGCAGCCACCGCTTCG
	Osmanthus_armatus	CAAATTCTTTCAGAAGCGAATGCTTTAGAATATTCAATTCTTGTAGCAGCCACCGCTTCG
	Osmanthus_austrocaledonicus	CAAATTCTTTCAGAAGCGAATGCTTTAGAATATTCAATTCTTGTAGCAGCCACCGCTTCG
	Osmanthus_decorus	CAAATTCTTTCAGAAGCGAATGCTTTAGAATATTCAATTCTTGTAGCAGCCACCGCTTCG
	Phillyrea_angustifolia	CAAATTCTTTCAGAAGCGAATGCTTTAGAATATTCAATTCTTGTAGCAGCCACCGCTTCG
	Picconia_excelsa	CAAATTCTTTCAGAAGCGAATGCTTTAGAATATTCAATTCTTGTAGCAGCCACCGCTTCG
	Priogymnanthus_hasslerianus	CAAATTCTTTCAGAAGCGAATGCTTTAGAATATTCAATTCTTGTAGCAGCCACCGCTTCG
	Schrebera_swietenioides	CAAATTCTTTCAGAAGCGAATGCTTTAGAATATTCAATTCTTGTAGCAGCCACCGCTTCG
	Schrebera_trichoclada	CAAATTCTTTCAGAAGCGAATGCTTTAGAATATTCAATTCTTGTAGCAGCCACCGCTTCG
	Sesamum_indicum	CAAATTCTTTCAGAAGCGAATGCTTTAGAATATTCCATTCTTGTAGCAGCCACCGCTTCG
	Solanum_lycopersicum	CAAATTCTTTCAGAAGCGAATGCTTTGGAATATTCTATTCTTGTAGCAGCCACCGCTTCG
	Syringa_persica	CAAATTCTTTCAGAAGCGAATGCTTTAGAATATTCAATTCTTGTAGCAGCCACCGCTTCG
	Syringa_pubescens_microphylla	CAAATTCTTTCAGAAGCGAATGCTTTAGAATATTCAATTCTTGTAGCAGCCACCGCTTCG
	Syringa_tomentella_yunnanensis	CAAATTCTTTCAGAAGCGAATGCTTTAGAATATTCAATTCTTGTAGCAGCCACCGCTTCG
	Syringa_vulgaris	CAAATTCTTTCAGAAGCGAATGCTTTAGAATATTCAATTCTTGTAGCAGCCACCGCTTCG
	Abeliophyllum_distichum	GATCCTGCTCCTCTGCAATTTTTGGCCCCATATTCTGGGTGTGCCATGGGGGAATATTTC
	Avicennia_marina	GATCCTGCTCCTCTGCAATTTTTGGCCCCATATTCTGGGTGTGCCATGGGGGAATATTTC
	Capsicum_annuum	GATCCTGCTCCTCTACAATTTTTGGCCCCATATTCTGGGTGTGCCATGGGGGAATATTTC
	Cartrema_americana	GATCCTGCTCCTCTGCAATTTTTGGCCCCATATTCTGGGTGTGCCATGGGGGAATATTTC
	Chengiodendron_marginatus	GATNCTGCTCCTCTGCAATTTTTGGCCCCATATTCTGGGTGTGCCATGGGGGAATATTTC
	Chionanthus_aff_brassii	GATCCTGCTCCTCTGCAATTTTTGGCCCCATATTCTGGGTGTGCCATGGGGGAATATTTC
	Chionanthus_aff_ramiflorus	GATCCTGCTCCTCTGCAATTTTTGGCCCCATATTCTGGGTGTGCCATGGGGGAATATTTC
	Chionanthus_aff_thorelii	GATCCTGCTCCTCTGCAATTTTTGGCCCCATATTCTGGGTGTGCCATGGGGGAATATTTC
	Chionanthus_aff_trichotomus	GATCCTGCTCCTCTGCAATTTTTGGCCCCATATTCTGGGTGTGCCATGGGGGAATATTTC
	Chionanthus_domingensis	GATCCTGCTCCTCTGCAATTTTTGGCCCCATATTCTGGGTGTGCCATGGGGGAATATTTC
	Chionanthus_ligustrinus	GATCCTGCTCCTCTGCAATTTTTGGCCCCATATTCTGGGTGTGCCATGGGGGAATATTTC
	Chionanthus_parkinsonii	GATCCTGCTCCTCTGCAATTTTTTGCCCCATATTCTGGGTGTGCCATGGGGGAATATTTC
	Chionanthus_retusus	GATCCTGCTCCTCTGCAATTTTTGGCCCCATATTCTGGGTGTGCCATGGGGGAATATTTC
	Chionanthus_rupicolus	GATCCTGCTCCTCTGCAATTTTTGGCCCCATATTCTGGGTGTGCCATGGGGGAATATTTC
	Chionanthus_virginicus	GATCCTGCTCCTCTGCAATTTTTGGCCCCATATTCTGGGTGTGCCATGGGGGAATATTTC
	Chrysojasminum_fruticans	GATCCTGCTCCTCTGCAATTTTTGGCCCCATATTCTGGGTGTGCCATGGGGGAATATTTC
	Comoranthus_obconicus	GATCCTGCTCCTCTGCAATTTTTTGCCCCATATTCTGGGTGTGCCATGGGGGAATATTTC
	Dimetra_craibiana	GATCCTGCTCCTCTGCAATTTTTGGCCCCATATTCTGGGTGTGCCATGGGGGAATATTTC
	Fontanesia_fortunei	GATCCTGCTCCTCTGCAATTTTTGGCCCCATATTCTGGGTGTGCCATGGGGGAATATTTC
	Forestiera_angustifolia	GATCCTGCTCCTCTGCAATTTTTGGCCCCATATTCTGGGTGTGCCATGGGGGAATATTTC
	Forestiera_isabelae	GATCCTGCTCCTCTGCAATTTTTGGCCCCATATTCTGGGTGTGCCATGGGGGAATATTTC
	Forestiera_pubescens_pubescens	GATCCTGCTCCTCTGCAATTTTTGGCCCCATATTCTGGGTGTGCCATGGGGGAATATTTC
	Forsythia_x_mandschurica	GATCCTGCTCCTCTGCAATTTTTGGCCCCATATTCTGGGTGTGCCATGGGGGAATATTTC
	Fraxinus_americana	GATCCTGCTCCTCTGCAATTTTTGGCCCCATATTCTGGGTGTGCCATGGGGGAATATTTC
	Fraxinus_angustifolia	GATCCTGCTCCTCTGCAATTTTTGGCCCCATATTCTGGGTGTGCCATGGGGGAATATTTC
	Fraxinus_ornus	GATCCTGCTCCTCTGCAATTTTTGGCCCCATATTCTGGGTGTGCCATGGGGGAATATTTC
	Fraxinus_quadrangulata	GATCCTGCTCCTCTGCAATTTTTGGCCCCATATTCTGGGTGTGCCATGGGGGAATATTTC
	Fraxinus_xanthoxyloides	GATCCTGCTCCTCTGCAATTTTTGGCCCCATATTCTGGGTGTGCCATGGGGGAATATTTC
	Haenianthus_salicifolius	GATCCTGCTCCTCTGCAATTTTTGGCCCCATATTCTGGGTGTGCCANGGGGGAATATTTC
	Hesperelaea_palmeri	GATCCTGCTCCTCTGCAATTTTTTGCCCCATATTCTGGGTGTGCCATGGGGGAATATTTC
	Jasminum_didymum	GATCCTGCTCCTCTGCAATTTTTGGCCCCATATTCTGGGTGTGCCATGGGGGAATATTTC
	Jasminum_lanceolaria	GATCCTGCTCCTCTGCAATTTTTTGCCCCATATTCTGGGTGTGCCATGGGGGAATATTTC
	Jasminum_nummularifolium	GATCCTGCTCCTCTGCAATTTTTGGCCCCATATTCTGGGTGTGCCATGGGGGAATATTTC
	Jasminum_pauciflorum	GATCCTGCTCCTCTGCAATTTTTGGCCCCATATTCTGGGTGTGCCATGGGGGAATATTTC
	Ligustrum_lucidum	GATCCTGCTCCTCTGCAATTTTTTGCCCCATATTCTGGGTGTGCCATGGGGGAATATTTC
	Ligustrum_ovalifolium	GATCCTGCTCCTCTGCAATTTTTTGCCCCATATTCTGGGTGTGCCATGGGGGAATATTTC
	Menodora_integrifolia	GATCCTGCTCCTCTGCAATTTTTGGCCCCATATTCTGGGTGTGCCATGGGGGAATATTTC
	Myxopyrum_nervosum	GATCCTGCTCCTCTGCAATTTTTGGCCCCATATTCTGGGTGTGCCATGGGGGAATATTTC
	Myxopyrum_smilacifolium	GATCCTGCTCCTCTGCAATTTTTGGCCCCATATTCTGGGTGTGCCATGGGGGAATATTTC
	Nestegis_cunninghamii	GATCCTGCTCCTCTGCANTTTTTGGCCCCATATTCTGGGTGTGCCATGGGGGAATATTTC
	Nestegis_sandwicensis	GATCCTGCTCCTCTGCAATTTTTGGCCCCATATTCTGGGTGTGCCATGGGGGAATATTTC
	Noronhia_emarginata	GATCCTGCTCCTCTGCAATTTTTGGCCCCATATTCTGGGTGTGCCATGGGGGAATATTTC
	Noronhia_lowryi	GATCCTGCTCCTCTGCAATTTTTGGCCCCATATTCTGGGTGTGCCATGGGGGAATATTTC
	Noronhia_nilotica	GATCCTGCTCCTCTGCAATTTTTGGCCCCATATTCTGGGTGTGCCATGGGGGAATATTTC
	Noronhia_peglerae	GATCCTGCTCCTCTGCAATTTTTGGCCCCATATTCTGGGTGTGCCATGGGGGAATATTTC
	Notelaea_longifolia	GATCCTGCTCCTCTGCAATTTTTGGCCCCATATTCTGGGTGTGCCATGGGGGAATATTTC
	Nyctanthes_arbor_tristis	GATCCTGCTCCTCTGCAATTTTTGGCCCCATATTCTGGGTGTGCCATGGGGGAATATTTC
	Olea_europaea_laperrinei	GATCCTGCTCCTCTGCAATTTTTGGCCCCATATTCTGGGTGTGCCATGGGGGAATATTTC
	Olea_javanica	GATCCTGCTCCTCTGCAATTTTTGGCCCCATATTCTGGGTGTGCCATGGGGGAATATTTC
	Olea_lancea	GATCCTGCTCCTCTGCAATTTTTTGCCCCATATTCTGGGTGTGCCATGGGGGAATATTTC
	Olea_paniculata	GATCCTGCTCCTCTGCAATTTTTGGCCCCATATTCTGGGTGTGCCATGGGGGAATATTTC
	Osmanthus_armatus	GATCCTGCTCCTCTGCAATTTTTGGCCCCATATTCTGGGTGTGCCATGGGGGAATATTTC
	Osmanthus_austrocaledonicus	GATCCTGCTCCTCTGCAATTTTTGGCCCCATATTCTGGGTGTGCCATGGGGGAATATTTC
	Osmanthus_decorus	GATCCTGCTCCTCTGCAATTTTTGGCCCCATATTCTGGGTGTGCCATGGGGGAATATTTC
	Phillyrea_angustifolia	GATCCTGCTCCTCTGCAATTTTTGGCCCCATATTCTGGGTGTGCCATGGGGGAATATTTC
	Picconia_excelsa	GATCCTGCTCCTCTGCAATTTTTGGCCCCATATTCTGGGTGTGCCATGGGGGAATATTTC
	Priogymnanthus_hasslerianus	GATCCTGCTCCTCTGCAATTTTTGGCCCCATATTCTGGGTGTGCCATGGGGGAATATTTC
	Schrebera_swietenioides	GATCCTGCTCCTCTGCAATTTTTGGCCCCATATTCTGGGTGTGCCATGGGGGAATATTTC
	Schrebera_trichoclada	GATCCTGCTCCTCTGCAATTTTTGGCCCCATATTCTGGGTGTGCCATGGGGGAATATTTC
	Sesamum_indicum	GATCCTGCTCCTCTGCAATTTTTGGCCCCATATTCTGGGTGTGCCATGGGGGAATATTTC
	Solanum_lycopersicum	GATCCTGCTCCTCTACAATTTTTGGCCCCATATTCTGGGTGTGCCATGGGGGAATATTTC
	Syringa_persica	GATCCTGCTCCTCTGCAATTTTTGGCCCCATATTCTGGGTGTGCCATGGGGGAATATTTC
	Syringa_pubescens_microphylla	GATCCTGCTCCTCTGCAATTTTTGGCCCCATATTCTGGGTGTGCCATGGGGGAATATTTC
	Syringa_tomentella_yunnanensis	GATCCTGCTCCTCTGCAATTTTTGGCCCCATATTCTGGGTGTGCCATGGGGGAATATTTC
	Syringa_vulgaris	GATCCTGCTCCTCTGCAATTTTTGGCCCCATATTCTGGGTGTGCCATGGGGGAATATTTC
	Abeliophyllum_distichum	CGCGATAATGGAATGCACGCATTAATAATCTATGATGATCTTAGTAAACAGGCCGTGGCA
	Avicennia_marina	CGCGATAATGGAATGCACGCATTAATAATCTATGATGATCTTAGTAAACAGGCCGTGGCA
	Capsicum_annuum	CGCGATAATGGAATGCACGCATTAATAATCTATGATGATCTTAGTAAACAGGCGGTAGCA
	Cartrema_americana	CGCGATAATGGAATGCACGCATTAATAATCTATGATGATCTTAGTAAACAGGCCGTGGCA
	Chengiodendron_marginatus	CGCGATAATGGAATGCACGCATTAATAATCTATGATGATCTTAGTAAACAGGCCGTGGCA
	Chionanthus_aff_brassii	CGCGATAATGGAATGCACGCATTAATAATCTATGATGATCTTAGTAAACAGGCCGTGGCA
	Chionanthus_aff_ramiflorus	CGCGATAATGGAATGCACGCATTAATAATCTATGATGATCTTAGTAAACAGGCCGTGGCA
	Chionanthus_aff_thorelii	CGCGATAATGGAATGCACGCATTAATAATCTATGATGATCTTAGTAAACAGGCCGTGGCA
	Chionanthus_aff_trichotomus	CGCGATAATGGAATGCACGCATTAATAATCTATGATGATCTTAGTAAACAGGCCGTGGCA
	Chionanthus_domingensis	CGCGATAATGGAATGCACGCATTAATAATCTATGATGATCTTAGTAAACAGGCCGTGGCA
	Chionanthus_ligustrinus	CGCGATAATGGAATGCACGCATTAATAATCTATGATGATCTTAGTAAACAGGCCGTGGCA
	Chionanthus_parkinsonii	CGCGATAATGGAATGCACGCATTAATAATCTATGATGATCTTAGTAAACAGGCCGTGGCA
	Chionanthus_retusus	CGCGATAATGGAATGCACGCATTAATAATCTATGATGATCTTAGTAAACAGGCCGTGGCA
	Chionanthus_rupicolus	CGCGATAATGGAATGCACGCATTAATAATCTATGATGATCTTAGTAAACAGGCCGTGGCA
	Chionanthus_virginicus	CGCGATAATGGAATGCACGCATTAATAATCTATGATGATCTTAGTAAACAGGCCGTGGCA
	Chrysojasminum_fruticans	CGCGATAATGGAATGCACGCATTAATAATCTATGATGATCTTAGTAAACAGGCCGTGGCA
	Comoranthus_obconicus	CGCGATAATGGAATGCACGCATTAATAATCTATGATGATCTTAGTAAACAGGCCGTGGCA
	Dimetra_craibiana	CGCGATAATGGAATGCACGCATTAATAATCTATGATGATCTTAGTAAACAGGCCGTGGCA
	Fontanesia_fortunei	CGCGATAATGGAATGCACGCATTAATAATCTATGATGATCTTAGTAAACAGGCCGTGGCA
	Forestiera_angustifolia	CGCGATAATGNAATGCACGCATTAATAATCTATGATGATCTTAGTAAACAGGCCGTGGCA
	Forestiera_isabelae	CGCGATAATGGAATGCACGCATTAATAATCTATGATGATCTTAGTAAACAGGCCGTGGCA
	Forestiera_pubescens_pubescens	CGCGATAATGGAATGCACGCATTAATAATCTATGATGATCTTAGTAAACAGGCCGTGGCA
	Forsythia_x_mandschurica	CGCGATAATGGAATGCACGCATTAATAATCTATGATGATCTTAGTAAACAGGCCGTGGCA
	Fraxinus_americana	CGCGATAATGGAATGCACGCATTAATAATCTATGATGATCTTAGTAAACAGGCCGTGGCA
	Fraxinus_angustifolia	CGCGATAATGGAATGCACGCATTAATAATCTATGATGATCTTAGTAAACAGGCCGTGGCA
	Fraxinus_ornus	CGCGATAATGGAATGCACGCATTAATAATCTATGATGATCTTAGTAAACAGGCCGTGGCA
	Fraxinus_quadrangulata	CGCGATAATGGAATGCACGCATTAATAATCTATGATGATCTTAGTAAACAGGCCGTGGCA
	Fraxinus_xanthoxyloides	CGCGATAATGGAATGCACGCATTAATAATCTATGATGATCTTAGTAAACAGGCCGTGGCA
	Haenianthus_salicifolius	CGCGATAATGGAATGCACGCATTAATAATCTATGATGATCTTAGTAAACAGGCCGTGGCA
	Hesperelaea_palmeri	CGCGATAATGGAATGCACGCATTAATAATCTATGATGATCTTAGTAAACAGGCCGTGGCA
	Jasminum_didymum	CGCGATAATGGAATGCACGCATTAATAATCTATGATGATCTTAGTAAACAGGCCGTGGCA
	Jasminum_lanceolaria	CGCGATAATGGAATGCACGCATTAATAATCTATGATGATCTTAGTAAACAGGCCGTGGCA
	Jasminum_nummularifolium	CGCGATAATGGAATGCACGCATTAATAATCTATGATGATCTTAGTAAACAGGCCGTGGCA
	Jasminum_pauciflorum	CGCGATAATGGAATGCACGCATTAATAATCTATGATGATCTTAGTAAACAGGCCGTGGCA
	Ligustrum_lucidum	CGCGATAATGGAATGCACGCATTAATAATCTATGATGATCTTAGTAAACAGGCCGTGGCA
	Ligustrum_ovalifolium	CGCGATAATGGAATGCACGCATTAATAATCTATGATGATCTTAGTAAACAGGCCGTGGCA
	Menodora_integrifolia	CGCGATAATGGAATGCACGCATTAATAATCTATGATGATCTTAGTAAACAGGCCGTGGCA
	Myxopyrum_nervosum	CGCGATAATGGAATGCACGCATTAATAATCTATGATGATCTTAGTAAACAGGCCGTGGCA
	Myxopyrum_smilacifolium	CGCGATAATGGAATGCACGCATTAATAATCTATGATGATCTTAGTAAACAGGCCGTGGCA
	Nestegis_cunninghamii	CGCGATAATGGAATGCACGCATTAATAATCTATGATGATCTTAGTAAACAGGCCGTGGCA
	Nestegis_sandwicensis	CGCGATAATGGAATGCACGCATTAATAATCTATGATGATCTTAGTAAACAGGCCGTGGCA
	Noronhia_emarginata	CGCGATAATGGAATGCACGCATTAATAATCTATGATGATCTTAGTAAACAGGCCGTGGCA
	Noronhia_lowryi	CGCGATAATGGAATGCACGCATTAATAATCTATGATGATCTTAGTAAACAGGCCGTGGCA
	Noronhia_nilotica	CGCGATAATGGAATGCACGCATTAATAATCTATGATGATCTTAGTAAACAGGCCGTGGCA
	Noronhia_peglerae	CGCGATAATGGAATGCACGCATTAATAATCTATGATGATCTTAGTAAACAGGCCGTGGCA
	Notelaea_longifolia	CGCGATAATGGAATGCACGCATTAATAATCTATGATGATCTTAGTAAACAGGCCGTGGCA
	Nyctanthes_arbor_tristis	CGCGATAATGGAATGCACGCATTAATAATCTATGATGATCTTAGTAAACAGGCCGTGGCA
	Olea_europaea_laperrinei	CGCGATAATGGAATGCACGCATTAATAATCTATGATGATCTTAGTAAACAGGCCGTGGCA
	Olea_javanica	CGCGATAATGGAATGCACGCATTAATAATCTATGATGATCTTAGTAAACAGGCCGTGGCA
	Olea_lancea	CGCGATAATGGAATGCACGCATTAATAATCTATGATGATCTTAGTAAACAGGCCGTGGCA
	Olea_paniculata	CGCGATAATGGAATGCACGCATTAATAATCTATGATGATCTTAGTAAACAGGCCGTGGCA
	Osmanthus_armatus	CGCGATAATGGAATGCACGCATTAATAATCTATGATGATCTTAGTAAACAGGCCGTGGCA
	Osmanthus_austrocaledonicus	CGCGATAATGGAATGCACGCATTAATAATCTATGATGATCTTAGTAAACAGGCCGTGGCA
	Osmanthus_decorus	CGCGATAATGGAATGCACGCATTAATAATCTATGATGATCTTAGTAAACAGGCCGTGGCA
	Phillyrea_angustifolia	CGCGATAATGGAATGCACGCATTAATAATCTATGATGATCTTAGTAAACAGGCCGTGGCA
	Picconia_excelsa	CGCGATAATGGAATGCACGCATTAATAATCTATGATGATCTTAGTAAACAGGCCGTGGCA
	Priogymnanthus_hasslerianus	CGCGATAATGGAATGCACGCATTAATAATCTATGATGATCTTAGTAAACAGGCCGTGGCA
	Schrebera_swietenioides	CGCGATAATGGAATGCACGCATTAATAATCTATGATGATCTTAGTAAACAGGCCGTGGCA
	Schrebera_trichoclada	CGCGATAATGGAATGCACGCATTAATAATCTATGATGATCTTAGTAAACAGGCCGTGGCA
	Sesamum_indicum	CGCGATAATGGAATGCACGCATTAATAATCTATGATGATCTTAGTAAACAGGCCGTGGCA
	Solanum_lycopersicum	CGCGATAATGGAATGCACGCATTAATAATCTATGATGATCTTAGTAAACAGGCGGTAGCA
	Syringa_persica	CGCGATAATGGAATGCACGCATTAATAATCTATGATGATCTTAGTAAACAGGCCGTGGCA
	Syringa_pubescens_microphylla	CGCGATAATGGAATGCACGCATTAATAATCTATGATGATCTTAGTAAACAGGCCGTGGCA
	Syringa_tomentella_yunnanensis	CGCGATAATGGAATGCACGCATTAATAATCTATGATGATCTTAGTAAACAGGCCGTGGCA
	Syringa_vulgaris	CGCGATAATGGAATGCACGCATTAATAATCTATGATGATCTTAGTAAACAGGCCGTGGCA
	Abeliophyllum_distichum	TATCGACAAATGTCATTATTGTTACGCCGACCACCAGGTCGTGAGGCTTTCCCAGGGGAT
	Avicennia_marina	TATCGACAAATGTCATTATTGTTACGCCGACCACCAGGTCGTGAGGCTTTCCCAGGAGAT
	Capsicum_annuum	TATCGACAAATGTCATTATTGTTACGCCGACCACCAGGTCGTGAGGCTTTCCCAGGGGAT
	Cartrema_americana	TATCGACAAATGTCATTATTGTTACGCCGACCACCAGGTCGTGAGGCTTTCCCAGGGGAT
	Chengiodendron_marginatus	TATCGACAAATGTCATTATTGTTACGCCGACCACCAGGTCGTGAGGCTTTCCCAGGGGAT
	Chionanthus_aff_brassii	TATCGACAAATGTCATTATTGTTACGCCGACCACCAGGTCGTGAGGCTTTCCCAGGGGAT
	Chionanthus_aff_ramiflorus	TATCGACAAATGTCATTATTGTTACGCCGACCACCAGGTCGTGAGGCTTTCCCAGGGGAT
	Chionanthus_aff_thorelii	TATCGACAAATGTCATTATTGTTACGCCGACCACCAGGTCGTGAGGCTTTCCCAGGGGAT
	Chionanthus_aff_trichotomus	TATCGACAAATGTCATTATTGTTACGCCGACCACCAGGTCGTGAGGCTTTCCCAGGGGAT
	Chionanthus_domingensis	TATCGACAAATGTCATTATTGTTACGCCGACCACCAGGTCGTGAGGCTTTCCCAGGGGAT
	Chionanthus_ligustrinus	TATCGACAAATGTCATTATTGTTACGCCGACCACCAGGTCGTGAGGCTTTCCCAGGGGAT
	Chionanthus_parkinsonii	TATCGACAAATGTCATTATTGTTACGCCGACCACCAGGTCGTGAGGCTTTCCCAGGGGAT
	Chionanthus_retusus	TATCGACAAATGTCATTATTGTTACGCCGACCACCAGGTCGTGAGGCTTTCCCAGGGGAT
	Chionanthus_rupicolus	TATCGACAAATGTCATTATTGTTACGCCGACCACCAGGTCGTGAGGCTTTCCCAGGGGAT
	Chionanthus_virginicus	TATCGACAAATGTCATTATTGTTACGCCGACCACCAGGTCGTGAGGCTTTCCCAGGGGAT
	Chrysojasminum_fruticans	TATCGACAAATGTCATTATTGTTACGCCGACCACCAGGTCGTGAGGCTTTCCCAGGGGAT
	Comoranthus_obconicus	TATCGACAAATGTCATTATTGTTACGCCGACCACCAGGTCGTGAGGCTTTCCCAGGGGAT
	Dimetra_craibiana	TATCGACAAATGTCATTATTGTTACGCCGACCACCAGGTCGTGAGGCCTTCCCAGGGGAT
	Fontanesia_fortunei	TATCGACAAATGTCATTATTGTTACGCCGACCACCAGGTCGTGAGGCTTTCCCAGGGGAT
	Forestiera_angustifolia	TATCGACAAATGTCATTATTGTTACGCCGACCACCAGGTCGTGAGGCTTTCCCAGGGGAT
	Forestiera_isabelae	TATCGACAAATGTCATTATTGTTACGCCGACCACCAGGTCGTGAGGCTTTCCCAGGGGAT
	Forestiera_pubescens_pubescens	TATCGACAAATGTCATTATTGTTACGCCGACCACCAGGTCGTGAGGCTTTCCCAGGGGAT
	Forsythia_x_mandschurica	TATCGACAAATGTCATTATTGTTACGCCGACCACCAGGTCGTGAGGCTTTCCCAGGGGAT
	Fraxinus_americana	TATCGACAAATGTCATTATTGTTACGCCGACCACCAGGTCGTGAGGCTTTCCCAGGGGAT
	Fraxinus_angustifolia	TATCGACAAATGTCATTATTGTTACGCCGACCACCAGGTCGTGAGGCTTTCCCAGGGGAT
	Fraxinus_ornus	TATCGACAAATGTCATTATTGTTACGCCGACCACCAGGTCGTGAGGCTTTCCCAGGGGAT
	Fraxinus_quadrangulata	TATCGACAAATGTCATTATTGTTACGCCGACCACCAGGTCGTGAGGCTTTCCCAGGGGAT
	Fraxinus_xanthoxyloides	TATCGACAAATGTCATTATTGTTACGCCGACCACCAGGTCGTGAGGCTTTCCCAGGGGAT
	Haenianthus_salicifolius	TATCGACAAATGTCATTATTGTTACGCCGACCACCAGGTCGTGAGGCTTTCCCAGGGGAT
	Hesperelaea_palmeri	TATCGACAAATGTCATTATTGTTACGCCGACCACCAGGTCGTGAGGCTTTCCCAGGGGAT
	Jasminum_didymum	TATCGACAAATGTCATTATTGTTACGCCGACCACCAGGTCGTGAGGCTTTCCCAGGGGAT
	Jasminum_lanceolaria	TATCGACAAATGTCATTATTGTTACGCCGACCACCAGGTCGTGAGGCTTTCCCAGGGGAT
	Jasminum_nummularifolium	TATCGACAAATGTCATTATTGTTACGCCGACCACCAGGTCGTGAGGCTTTCCCAGGGGAT
	Jasminum_pauciflorum	TATCGACAAATGTCATTATTGTTACGCCGACCACCAGGTCGTGAGGCTTTCCCAGGGGAT
	Ligustrum_lucidum	TATCGACAAATGTCATTATTGTTACGCCGACCACCAGGTCGTGAGGCTTTCCCAGGGGAT
	Ligustrum_ovalifolium	TATCGACAAATGTCATTATTGTTACGCCGACCACCAGGTCGTGAGGCTTTCCCAGGGGAT
	Menodora_integrifolia	TATCGACAAATGTCATTATTATTACGCCGACCACCAGGTCGTGAGGCTTTCCCAGGGGAT
	Myxopyrum_nervosum	TATCGACAAATGTCATTATTGTTACGCCGACCACCAGGTCGTGAGGCCTTCCCAGGGGAT
	Myxopyrum_smilacifolium	TATCGACAAATGTCATTATTGTTACGCCGACCACCAGGTCGTGAGGCCTTCCCAGGGGAT
	Nestegis_cunninghamii	TATCGACAAATGTCATTATTGTTACGCCGACCACCAGGTCGTGAGGCTTTCCCAGGGGAT
	Nestegis_sandwicensis	TATCGACAAATGTCATTATTGTTACGCCGACCACCAGGTCGTGAGGCTTTCCCAGGGGAT
	Noronhia_emarginata	TATCGACAAATGTCATTATTGTTACGCCGACCACCAGGTCGTGAGGCTTTCCCAGGGGAT
	Noronhia_lowryi	TATCGACAAATGTCATTATTGTTACGCCGACCACCAGGTCGTGAGGCTTTCCCAGGGGAT
	Noronhia_nilotica	TATCGACAAATGTCATTATTGTTACGCCGACCACCAGGTCGTGAGGCTTTCCCAGGGGAT
	Noronhia_peglerae	TATCGACAAATGTCATTATTGTTACGCCGACCACCAGGTCGTGAGGCTTTCCCAGGGGAT
	Notelaea_longifolia	TATCGACAAATGTCATTATTGTTACGCCGACCACCAGGTCGTGAGGCTTTCCCAGGGGAT
	Nyctanthes_arbor_tristis	TATCGACAAATGTCATTATTGTTACGCCGACCACCAGGTCGTGAGGCCTTCCCAGGGGAT
	Olea_europaea_laperrinei	TATCGACAAATGTCATTATTGTTACGCCGACCACCAGGTCGTGAGGCTTTCCCAGGGGAT
	Olea_javanica	TATCGACAAATGTCATTATTGTTACGCCGACCACCAGGTCGTGAGGCTTTCCCAGGGGAT
	Olea_lancea	TATCGACAAATGTCATTATTGTTACGCCGACCACCAGGTCGTGAGGCTTTCCCAGGGGAT
	Olea_paniculata	TATCGACAAATGTCATTATTGTTACGCCGACCACCAGGTCGTGAGGCTTTCCCAGGGGAT
	Osmanthus_armatus	TATCGACAAATGTCATTATTGTTACGCCGACCACCAGGTCGTGAGGCTTTCCCAGGGGAT
	Osmanthus_austrocaledonicus	TATCGACAAATGTCATTATTGTTACGCCGACCACCAGGTCGTGAGGCTTTCCCAGGGGAT
	Osmanthus_decorus	TATCGACAAATGTCATTATTGTTACGCCGACCACCAGGTCGTGAGGCTTTCCCAGGGGAT
	Phillyrea_angustifolia	TATCGACAAATGTCATTATTGTTACGCCGACCACCAGGTCGTGAGGCTTTCCCAGGGGAT
	Picconia_excelsa	TATCGACAAATGTCATTATTGTTACGCCGACCACCAGGTCGTGAGGCTTTCCCAGGGGAT
	Priogymnanthus_hasslerianus	TATCGACAAATGTCATTATTGTTACGCCGACCACCAGGTCGTGAGGCTTTCCCAGGGGAT
	Schrebera_swietenioides	TATCGACAAATGTCATTATTGTTACGCCGACCACCAGGTCGTGAGGCTTTCCCAGGGGAT
	Schrebera_trichoclada	TATCGACAAATGTCATTATTGTTACGCCGNCCACCAGGTCGTGAGGCTTTCCCAGGGGAT
	Sesamum_indicum	TATCGACAAATGTCATTATTGTTACGCCGACCACCAGGTCGTGAGGCTTTCCCAGGAGAT
	Solanum_lycopersicum	TATCGACAAATGTCATTATTGTTACGCCGACCACCAGGTCGTGAGGCTTTCCCAGGGGAT
	Syringa_persica	TATCGACAAATGTCATTATTGTTACGCCGACCACCAGGTCGTGAGGCTTTCCCAGGGGAT
	Syringa_pubescens_microphylla	TATCGACAAATGTCATTATTGTTACGCCGACCACCAGGTCGTGAGGCTTTCCCAGGGGAT
	Syringa_tomentella_yunnanensis	TATCGACAAATGTCATTATTGTTACGCCGACCACCAGGTCGTGAGGCTTTCCCAGGGGAT
	Syringa_vulgaris	TATCGACAAATGTCATTATTGTTACGCCGACCACCAGGTCGTGAGGCTTTCCCAGGGGAT
	Abeliophyllum_distichum	GTTTTCTATTTACATTCCCGTCTCTTAGAAAGAGCGGCTAAACGATCGGACCAGACAGGC
	Avicennia_marina	GTTTTCTATTTACATTCCCGTCTCTTAGAAAGAGCGGCTAAACGATCGGACCAGACAGGC
	Capsicum_annuum	GTTTTCTATTTACATTCCCGTCTCTTAGAAAGAGCGGCTAAACGATCGGACCAGACAGGC
	Cartrema_americana	GTTTTCTATTTACATTCCCGTCTCTTAGAAAGAGCGGCTAAACGATCGGACCAGACAGGC
	Chengiodendron_marginatus	GTTTTCTATTTACATTCCCGTCTCTTAGAAAGAGCGGCTAAACGATCGGACCAGACAGGC
	Chionanthus_aff_brassii	GTTTTCTATTTACATTCCCGTCTCTTAGAAAGAGCGGCTAAACGATCGGACCAGACAGGC
	Chionanthus_aff_ramiflorus	GTTTTCTATTTACATTCCCGTCTCTTAGAAAGAGCGGCTAAACGATCGGACCAGACAGGC
	Chionanthus_aff_thorelii	GTTTTCTATTTACATTCCCGTCTCTTAGAAAGAGCGGCTAAACGATCGGACCAGACAGGC
	Chionanthus_aff_trichotomus	GTTTTCTATTTACATTCCCGTCTCTTAGAAAGAGCGGCTAAACGATCGGACCAGACAGGC
	Chionanthus_domingensis	GTTTTCTATTTACATTCCCGTCTCTTAGAAAGAGCGGCTAAACGATCGGACCAGACAGGC
	Chionanthus_ligustrinus	GTTTTCTATTTACATTCCCGTCTCTTAGAAAGAGCGGCTAAACGATCGGACCAGACAGGC
	Chionanthus_parkinsonii	GTTTTCTATTTACATTCCCGTCTCTTAGAAAGAGCGGCTAAACGATCGGACCAGACAGGC
	Chionanthus_retusus	GTTTTCTATTTACATTCCCGTCTCTTAGAAAGAGCGGCTAAACGATCGGACCAGACAGGC
	Chionanthus_rupicolus	GTTTTCTATTTACATTCCCGTCTCTTAGAAAGAGCGGCTAAACGATCGGACCAGACAGGC
	Chionanthus_virginicus	GTTTTCTATTTACATTCCCGTCTCTTAGAAAGAGCGGCTAAACGATCGGACCAGACAGGC
	Chrysojasminum_fruticans	GTTTTCTATTTACATTCCCGTCTCTTAGAAAGAGCGGCTAAACGATCGGACCAGACAGGC
	Comoranthus_obconicus	GTTTTCTATTTACATTCCCGTCTCTTAGAAAGAGCGGCTAAACGATCGGACCAGACAGGC
	Dimetra_craibiana	GTTTTCTATTTACATTCCCGTCTCTTAGAAAGAGCGGCTAAACGATCGGACCAGACAGGC
	Fontanesia_fortunei	GTTTTCTATTTACATTCCCGTCTCTTAGAAAGAGCGGCTAAACGATCGGACCAGACAGGC
	Forestiera_angustifolia	GTTTTCTATTTACATTCCCGTCTCTTAGAAAGAGCGGCTAAACGATCGGACCAGACAGGC
	Forestiera_isabelae	GTTTTCTATTTACATTCCCGTCTCTTAGAAAGAGCGGCTAAACGATCGGACCAGACAGGC
	Forestiera_pubescens_pubescens	GTTTTCTATTTACATTCCCGTCTCTTAGAAAGAGCGGCTAAACGATCGGACCAGACAGGC
	Forsythia_x_mandschurica	GTTTTCTATTTACATTCCCGTCTCTTAGAAAGAGCGGCTAAACGATCGGACCAGACAGGC
	Fraxinus_americana	GTTTTCTATTTACATTCCCGTCTCTTAGAAAGAGCGGCTAAACGATCGGACCAGACAGGC
	Fraxinus_angustifolia	GTTTTCTATTTACATTCCCGTCTCTTAGAAAGAGCGGCTAAACGATCGGACCAGACAGGC
	Fraxinus_ornus	GTTTTCTATTTACATTCCCGTCTCTTAGAAAGAGCGGCTAAACGATCGGACCAGACAGGC
	Fraxinus_quadrangulata	GTTTTCTATTTACATTCCCGTCTCTTAGAAAGAGCGGCTAAACGATCGGACCAGACAGGC
	Fraxinus_xanthoxyloides	GTTTTCTATTTACATTCCCGTCTCTTAGAAAGAGCGGCTAAACGATCGGACCAGACAGGC
	Haenianthus_salicifolius	GTTTTCTATTTACATTCCCGTCTCTTAGAAAGAGCGGCTAAACGATCGGACCAGACAGGC
	Hesperelaea_palmeri	GTTTTCTATTTACATTCCCGTCTCTTAGAAAGAGCGGCTAAACGATCGGACCAGACAGGC
	Jasminum_didymum	GTTTTCTATTTACATTCCCGTCTCTTAGAAAGAGCGGCTAAACGATCGGACCAGACAGGC
	Jasminum_lanceolaria	GTTTTCTATTTACATTCCCGTCTCTTAGAAAGAGCGGCTAAACGATCGGACCAGACAGGC
	Jasminum_nummularifolium	GTTTTCTATTTACATTCCCGTCTCTTAGAAAGAGCGGCTAAACGATCGGACCAGACAGGC
	Jasminum_pauciflorum	GTTTTCTATTTACATTCCCGTCTCTTAGAAAGAGCGGCTAAACGATCGGACCAGACAGGC
	Ligustrum_lucidum	GTTTTCTATTTACATTCCCGTCTCTTAGAAAGAGCGGCTAAACGATCGGACCAGACAGGC
	Ligustrum_ovalifolium	GTTTTCTATTTACATTCCCGTCTCTTAGAAAGAGCGGCTAAACGATCGGACCAGACAGGC
	Menodora_integrifolia	GTTTTCTATTTACATTCCCGTCTCTTAGAAAGAGCGGCTAAACGATCGGACCAGACAGGC
	Myxopyrum_nervosum	GTTTTCTATTTACATTCCCGTCTCTTAGAAAGAGCGGCTAAACGATCGGACCAGACAGGC
	Myxopyrum_smilacifolium	GTTTTCTATTWACATTCCCGTCTCTTAGAAAGAGCGGCTAAACGATCGGACCAGACAGGC
	Nestegis_cunninghamii	GTTTTCTATTTACATTCCCGTCTCTTAGAAAGAGCGGCTAAACGATCGGACCAGACAGGC
	Nestegis_sandwicensis	GTTTTCTATTTACATTCCCGTCTCTTAGAAAGAGCGGCTAAACGATCGGACCAGACAGGC
	Noronhia_emarginata	GTTTTCTATTTACATTCCCGTCTCTTAGAAAGAGCGGCTAAACGATCGGACCAGACAGGC
	Noronhia_lowryi	GTTTTCTATTTACATTCCCGTCTCTTAGAAAGAGCGGCTAAACGATCGGACCAGACAGGC
	Noronhia_nilotica	GTTTTCTATTTACATTCCCGTCTCTTAGAAAGAGCGGCTAAACGATCGGACCAGACAGGG
	Noronhia_peglerae	GTTTTCTATTTACATTCCCGTCTCTTAGAAAGAGCGGCTAAACGATCGGACCAGACAGGC
	Notelaea_longifolia	GTTTTCTATTTACATTCCCGTCTCTTAGAAAGAGCGGCTAAACGATCGGACCAGACAGGC
	Nyctanthes_arbor_tristis	GTTTTCTATTTACATTCCCGTCTCTTAGAAAGAGCGGCTAAACGATCGGACCAGACAGGC
	Olea_europaea_laperrinei	GTTTTCTATTTACATTCCCGTCTCTTAGAAAGAGCGGCTAAACGATCGGACCAGACAGGC
	Olea_javanica	GTTTTCTATTTACATTCCCGTCTCTTAGAAAGAGCGGCTAAACGATCGGACCAGACAGGC
	Olea_lancea	GTTTTCTATTTACATTCCCGTCTCTTAGAAAGAGCGGCTAAACGATCGGACCAGACAGGC
	Olea_paniculata	GTTTTCTATTTACATTCCCGTCTCTTAGAAAGAGCGGCTAAACGATCGGACCAGACAGGC
	Osmanthus_armatus	GTTTTCTATTTACATTCCCGTCTCTTAGAAAGAGCGGCTAAACGATCGGACCAGACAGGC
	Osmanthus_austrocaledonicus	GTTTTCTATTTACATTCCCGTCTCTTAGAAAGAGCGGCTAAACGATCGGACCAGACAGGC
	Osmanthus_decorus	GTTTTCTATTTACATTCCCGTCTCTTAGAAAGAGCGGCTAAACGATCGGACCAGACAGGC
	Phillyrea_angustifolia	GTTTTCTATTTACATTCCCGTCTCTTAGAAAGAGCGGCTAAACGATCGGACCAGACAGGC
	Picconia_excelsa	GTTTTCTATTTACATTCCCGTCTCTTAGAAAGAGCGGCTAAACGATCGGACCAGACAGGC
	Priogymnanthus_hasslerianus	GTTTTCTATTTACATTCCCGTCTCTTAGAAAGAGCGGCTAAACGATCGGACCAGACAGGC
	Schrebera_swietenioides	GTTTTCTATTTACATTCCCGTCTCTTAGAAAGAGCGGCTAAACGATCGGACCAGACAGGC
	Schrebera_trichoclada	GTTTTCTATTTACATTCCCGTCTCTNAGAAAGAGCGGCTAAACGATCGGACCAGACAGGC
	Sesamum_indicum	GTTTTCTATTTACATTCCCGTCTCTTAGAAAGAGCGGCTAAACGATCGGACCAGACAGGC
	Solanum_lycopersicum	GTTTTCTATTTACATTCCCGTCTCTTAGAAAGAGCGGCTAAACGATCGGACCAGACAGGC
	Syringa_persica	GTTTTCTATTTACATTCCCGTCTCTTAGAAAGAGCGGCTAAACGATCGGACCAGACAGGC
	Syringa_pubescens_microphylla	GTTTTCTATTTACATTCCCGTCTCTTAGAAAGAGCGGCTAAACGATCGGACCAGACAGGC
	Syringa_tomentella_yunnanensis	GTTTTCTATTTACATTCCCGTCTCTTAGAAAGAGCGGCTAAACGATCGGACCAGTTAGGT
	Syringa_vulgaris	GTTTTCTATTTACATTCCCGTCTCTTAGAAAGAGCGGCTAAACGATCGGACCAGACAGGC
	Abeliophyllum_distichum	GCAGGTAGCTTGACCGCCTTACCCGTCATTGAAACACAAGCTGGAGACGTATCGGCCTAT
	Avicennia_marina	GCAGGTAGCTTGACCGCCTTACCCGTCATTGAAACACAAGCAGGAGATGTTTCGGCTTAT
	Capsicum_annuum	GCAGGTAGCTTGACCGCCTTACCCGTCATTGAAACACAAGCTGGAGACGTATCGGCCTAT
	Cartrema_americana	GCAGGTAGCTTGACCGCCTTACCCGTCATTGAAACACAAGCTGGAGACGTATCGGCCTAT
	Chengiodendron_marginatus	GCAGGTAGCTTGATCGCCTTACCCGTCATTGAAACACAAGCTGGAGACGTATCGGCCTAT
	Chionanthus_aff_brassii	GCAGGTAGCTTGACCGCCTTACCCGTCATTGAAACACAAGCTGGAGACGTATCGGCCTAT
	Chionanthus_aff_ramiflorus	GCAGGTAGCTTGACCGCCTTACCCGTCATTGAAACACAAGCTGGAGACGTATCGGCCTAT
	Chionanthus_aff_thorelii	GCAGGTAGCTTGACCGCCTTACCCGTCATTGAAACACAAGCTGGAGACGTATCGGCCTAT
	Chionanthus_aff_trichotomus	GCAGGTAGCTTGACCGCCTTACCCGTCATTGAAACACAAGCTGGAGACGTATCGGCCTAT
	Chionanthus_domingensis	GCAGGTAGCTTGACCGCCTTACCCGTCATTGAAACACAAGCTGGAGACGTATCGGCCTAT
	Chionanthus_ligustrinus	GCAGGTAGCTTGACCGCCTTACCCGTCATTGAAACACAAGCTGGAGACGTATCGGCCTAT
	Chionanthus_parkinsonii	GCAGGTAGCTTGACCGCCTTACCCGTCATTGAAACACAAGCTGGAGACGTATCGGCCTAT
	Chionanthus_retusus	GCAGGTAGCTTGACCGCCTTACCCGTCATTGAAACACAAGCTGGAGACGTATCGGCCTAT
	Chionanthus_rupicolus	GCAGGTAGCTTGACCGCCTTACCCGTCATTGAAACACAAGCTGGAGACGTATCGGCCTAT
	Chionanthus_virginicus	GCAGGTAGCTTGACCGCCTTACCCGTCATTGAAACACAAGCTGGAGACGTATCGGCCTAT
	Chrysojasminum_fruticans	GCAGGTAGCTTGACCGCCTTACCCGTCATTGAAACACAAGCTGGAGACGTATCGGCCTAT
	Comoranthus_obconicus	GCAGGTAGCTTGACCGCCTTACCCGTCATTGAAACACAAGCTGGAGACGTATCGGCCTAT
	Dimetra_craibiana	GCAGGTAGCTTGACCGCCTTACCCGTCATTGAAACACANGCTGGAGACGTATCGGCCTAT
	Fontanesia_fortunei	GCAGGTAGCTTGACCGCCTTACCCGTCATTGAAACACAAGCCGGAGACGTATCGGCCTAT
	Forestiera_angustifolia	GCAGGTAGCTTGACCGCCTTACCCGTCATTGAAACACAAGCTGGAGACGTATCGGCCTAT
	Forestiera_isabelae	GCAGGTAGCTTGACCGCCTTACCCGTCATTGAAACACAAGCTGGAGACGTATCGGCCTAT
	Forestiera_pubescens_pubescens	GCAGGTAGCTTGACCGCCTTACCCGTCATTGAAACACAAGCTGGAGACGTATCGGCCTAT
	Forsythia_x_mandschurica	GCAGGTAGCTTGACCGCCTTACCCGTCATTGAAACACAAGCTGGAGACGTATCGGCCTAT
	Fraxinus_americana	GCAGGTAGCTTGACCGCCTTACCCGTCATTGAAACACAAGCTGGAGACGTATCGGCCTAT
	Fraxinus_angustifolia	GCAGGTAGCTTGACCGCCTTACCCGTCATTGAAACACAAGCTGGAGACGTATCGGCCTAT
	Fraxinus_ornus	GCAGGTAGCTTGACCGCCTTACCCGTCATTGAAACACAAGCTGGAGACGTATCGGCCTAT
	Fraxinus_quadrangulata	GCAGGTAGCTTGACCGCCTTACCCGTCATTGAAACACAAGCTGGAGACGTATCGGCCTAT
	Fraxinus_xanthoxyloides	GCAGGTAGCTTGACCGCCTTACCCGTCATTGAAACACAAGCTGGAGACGTATCGGCCTAT
	Haenianthus_salicifolius	GCAGGTAGCTTGACCGCCTTACCCGTCATTGAAACACAAGCTGGAGACGTATCGGCCTAT
	Hesperelaea_palmeri	GCAGGTAGCTTGACCGCCTTACCCGTCATTGAAACACAAGCTGGAGACGTATCGGCCTAT
	Jasminum_didymum	GCAGGTAGCTTGACCGCCTTACCCGTCATTGAAACACAAGCTGGAGACGTATCGGCCTAT
	Jasminum_lanceolaria	GCAGGTAGCTTGACCGCCTTACCCGTCATTGAAACACAAGCTGGAGACGTATCGGCCTAT
	Jasminum_nummularifolium	GCAGGTAGCTTGACCGCCTTACCCGTCATTGAAACACAAGCTGGAGACGTATCGGCCTAT
	Jasminum_pauciflorum	GCAGGTAGCTTGACCGCCTTACCCGTCATTGAAACACAAGCTGGAGACGTATCGGCCTAT
	Ligustrum_lucidum	GCAGGTAGCTTGACCGCCTTACCCGTCATTGAAACACAAGCTGGAGACGTATCGGCCTAT
	Ligustrum_ovalifolium	GCAGGTAGCTTGACCGCCTTACCCGTCATTGAAACACAAGCTGGAGACGTATCGGCCTAT
	Menodora_integrifolia	GCAGGTAGCTTGACCGCCTTACCCGTCATTGAAACACAAGCTGGAGACGTATCGGCCTAT
	Myxopyrum_nervosum	GCAGGTAGCTTGACCGCCTTACCCGTCATTGAAACACAAGCTGGAGACGTATCGGCCTAT
	Myxopyrum_smilacifolium	GCAGGTAGCTTGACCGCCTTACCCGTCATTGAAACACAAGCTGGAGACGTATCGGCCTAT
	Nestegis_cunninghamii	GCAGGTAGCTTGACCGCCTTACCCGTCATTGAAACACAAGCTGGAGACGTATCGGCCTAT
	Nestegis_sandwicensis	GCAGGTAGCTTGACCGCCTTACCCGTCATTGAAACACAAGCTGGAGACGTATCGGCCTAT
	Noronhia_emarginata	GCAGGTAGCTTGACCGCCTTACCCGTCATTGAAACACAAGCTGGAGACGTATCGGCCTAT
	Noronhia_lowryi	GCAGGTAGCTTGACCGCCTTACCCGTCATTGAAACACAAGCTGGAGACGTATCGGCCTAT
	Noronhia_nilotica	GCAGGTAGCTTGACCGCCTTACCCGTCATTGAAACACAAGCTGGAGACGTATCGGCCTAT
	Noronhia_peglerae	GCAGGTAGCTTGACCGCCTTACCCGTCATTGAAACACAAGCTGGAGACGTATCGGCCTAT
	Notelaea_longifolia	GCAGGTAGCTTGACCGCCTTACCCGTCATTGAAACACAAGCTGGAGACGTATCGGCCTAT
	Nyctanthes_arbor_tristis	GCAGGTAGCTTGACCGCCTTACCCGTCATTGAAACACAAGCTGGAGACGTATCGGCCTAT
	Olea_europaea_laperrinei	GCAGGTAGCTTGACCGCCTTACCCGTCATTGAAACACAAGCTGGAGACGTATCGGCCTAT
	Olea_javanica	GCAGGTAGCTTGACCGCCTTACCCGTCATTGAAACACAAGCTGGAGACGTATCGGCCTAT
	Olea_lancea	GCAGGTAGCTTGACCGCCTTACCCGTCATTGAAACACAAGCTGGAGACGTATCGGCCTAT
	Olea_paniculata	GCAGGTAGCTTGACCGCCTTACCCGTCATTGAAACACAAGCTGGAGACGTATCGGCCTAT
	Osmanthus_armatus	GCAGGTAGCTTGACCGCCTTACCCGTCATTGAAACACAAGCTGGAGACGTATCGGCCTAT
	Osmanthus_austrocaledonicus	GCAGGTAGCTTGACCGCCTTACCCGTCATTGAAACACAAGCTGGAGACGTATCGGCCTAT
	Osmanthus_decorus	GCAGGTAGCTTGACCGCCTTACCCGTCATTGAAACACAAGCTGGAGACGTATCGGCCTAT
	Phillyrea_angustifolia	GCAGGTAGCTTGACCGCCTTACCCGTCATTGAAACACAAGCTGGAGACGTATCGGCCTAT
	Picconia_excelsa	GCAGGTAGCTTGACCGCCTTACCCGTCATTGAAACACAAGCTGGAGACGTATCGGCCTAT
	Priogymnanthus_hasslerianus	GCAGGTAGCTTGACCGCCTTACCCGTCATTGAAACACAAGCTGGAGACGTATCGGCCTAT
	Schrebera_swietenioides	GCAGGTAGCTTGACCGCCTTACCCGTCATTGAAACACAAGCTGGAGACGTATCGGCCTAT
	Schrebera_trichoclada	GCAGGTAGCTTGACCGCCTTACCCGTCATTGAAACACAAGCTGGAGACGTATCGGCCTAT
	Sesamum_indicum	GCAGGTAGCTTGACCGCCTTACCCGTCATTGAAACACAAGCAGGAGATGTTTCGGCTTAT
	Solanum_lycopersicum	GCAGGTAGCTTGACCGCCTTACCCGTCATTGAAACACAAGCTGGAGACGTATCGGCCTAT
	Syringa_persica	GCAGGTAGCTTGACCGCCTTACCCGTCATTGAAACACAAGCTGGAGACGTATCGGCCTAT
	Syringa_pubescens_microphylla	GCAGGTAGCTTGACCGCCTTACCCGTCATTGAAACACAAGCTGGAGACGTATCGGCCTAT
	Syringa_tomentella_yunnanensis	GAAGGAAGTATGACCGCCTTACCAATAGTTGAAACTCAATCGGGAGATGTTTCGGCTTAT
	Syringa_vulgaris	GCAGGTAGCTTGACCGCCTTACCCGTCATTGAAACACAAGCTGGAGACGTATCGGCCTAT
	Abeliophyllum_distichum	ATTCCCACCAATGTGATCCCCATTACTGATGGACAAATCTGTTTGGAAACAGAGCTCTTT
	Avicennia_marina	ATTCCTACTAATGTAATTTCCATTACTGATGGACAAATCTGTTTGGAAACAGAGCTCTTT
	Capsicum_annuum	ATTCCCACCAATGTGATCCCCATTACTGATGGACAAATCTGTTTGGAAACAGAGCTCTTT
	Cartrema_americana	ATTCCCACCAATGTGATCCCCATTACTGATGGACAAATCTGTTTGGAAACAGAGCTCTTT
	Chengiodendron_marginatus	ATTCCCACCAATGTGATCCCCATTACTGATGGACAAATCTGTTTGGAAACAGAGCTCTTT
	Chionanthus_aff_brassii	ATTCCCACCAATGTGATCCCCATTACTGATGGACAAATCTGTTTGGAAACAGAGCTCTTT
	Chionanthus_aff_ramiflorus	ATTCCCACCAATGTGATCCCCATTACTGATGGACAAATCTGTTTGGAAACAGAGCTCTTT
	Chionanthus_aff_thorelii	ATTCCCACCAATGTGATCCCCATTACTGATGGACAAATCTGTTTGGAAACAGAGCTCTTT
	Chionanthus_aff_trichotomus	ATTCCCACCAATGTGATCCCCATTACTGATGGACAAATCTGTTTGGAAACAGAGCTCTTT
	Chionanthus_domingensis	ATTCCCACCAATGTGATCCCCATTACTGATGGACAAATCTGTTTGGAAACAGAGCTCTTT
	Chionanthus_ligustrinus	ATTCCCACCAATGTGATCCCCATTACTGATGGACAAATCTGTTTGGAAACAGAGCTCTTT
	Chionanthus_parkinsonii	ATTCCCACCAATGTGATCCCCATTACTGATGGACAAATCTGTTTGGAAACAGAGCTCTTT
	Chionanthus_retusus	ATTCCCACCAATGTGATCCCCATTACTGATGGACAAATCTGTTTGGAAACAGAGCTCTTT
	Chionanthus_rupicolus	ATTCCCACCAATGTGATCCCCATTACTGATGGACAAATCTGTTTGGAAACAGAGCTCTTT
	Chionanthus_virginicus	ATTCCCACCAATGTGATCCCCATTACTGATGGACAAATCTGTTTGGAAACAGAGCTCTTT
	Chrysojasminum_fruticans	ATTCCCACCAATGTGATCCCCATTACTGATGGACAAATCTGTTTGGAAACAGAGCTCTTT
	Comoranthus_obconicus	ATTCCCACCAATGTGATCCCCATTACTGATGGACAAATCTGTTTGGAAACAGAGCTCTTT
	Dimetra_craibiana	ATTCCCACCAATGTGATCCCCATTACTGATGGACAAATCTGTTTGGAAACAGAGCTCTTT
	Fontanesia_fortunei	ATTCCCACTAATGTGATCCCCATTACTGATGGACAAATCTGTTTGGAAACAGAGCTCTTT
	Forestiera_angustifolia	ATTCCCACCAATGTGATCCCCATTACTGATGGACAAATCTGTTTGGAAACAGAGCTCTTT
	Forestiera_isabelae	ATTCCCACCAATGTGATCCCCATTACTGATGGACAAATCTGTTTGGAAACAGAGCTCTTT
	Forestiera_pubescens_pubescens	ATTCCCACCAATGTGATCCCCATTACTGATGGACAAATCTGTTTGGAAACAGAGCTCTTT
	Forsythia_x_mandschurica	ATTCCCACCAATGTGATCCCCATTACTGATGGACAAATCTGTTTGGAAACAGAGCTCTTT
	Fraxinus_americana	ATTCCCACCAATGTGATCCCCATTACTGATGGACAAATCTGTTTGGAAACAGAGCTCTTT
	Fraxinus_angustifolia	ATTCCCACCAATGTGATCCCCATTACTGATGGACAAATCTGTTTGGAAACAGAGCTCTTT
	Fraxinus_ornus	ATTCCCACCAATGTGATCCCCATTACTGATGGACAAATCTGTTTGGAAACAGAGCTCTTT
	Fraxinus_quadrangulata	ATTCCCACCAATGTGATCCCCATTACTGATGGACAAATCTGTTTGGAAACAGAGCTCTTT
	Fraxinus_xanthoxyloides	ATTCCCACCAATGTRATCCCCATTACTGATGGACAAATCTGTTTGGAAACAGAGCTCTTT
	Haenianthus_salicifolius	ATTCCCACCAATGTGATCCCCATTACTGATGGACAAATCTGTTTGGAAACAGAGCTCTTT
	Hesperelaea_palmeri	ATTCCCACCAATGTGATCCCCATTACTGATGGACAAATCTGTTTGGAAACAGAGCTCTTT
	Jasminum_didymum	ATTCCCACCAATGTGATCCCCATTACTGATGGACAAATCTGTTTGGAAACAGAGCTCTTT
	Jasminum_lanceolaria	ATTCCCACCAATGTGATCCCCATTACTGATGGACAAATCTGTTTGGAAACAGAGCTCTTT
	Jasminum_nummularifolium	ATTCCCACCAATGTGATCCCCATTACTGATGGACAAATCTGTTTGGAAACAGAGCTCTTT
	Jasminum_pauciflorum	ATTCCCACCAATGTGATCCCCATTACTGATGGACAAATCTGTTTGGAAACAGAGCTCTTT
	Ligustrum_lucidum	ATTCCCACCAATGTGATCCCCATTACTGATGGACAAATCTGTTTGGAAACAGAGCTCTTT
	Ligustrum_ovalifolium	ATTCCCACCAATGTGATCCCCATTACTGATGGACAAATCTGTTTGGAAACAGAGCTCTTT
	Menodora_integrifolia	ATTCCCACCAATGTGATCTCCATTACTGATGGACAAATCTGTTTGGAAACAGAGCTCTTT
	Myxopyrum_nervosum	ATTCCCACCAATGTGATCCCCATTACTGATGGACAAATCTGTTTGGAAACAGAGCTCTTT
	Myxopyrum_smilacifolium	ATTCCCACCAATGTGATCCCCATTACTGATGGACAAATCTGTTTGGAAACAGAGCTCTTT
	Nestegis_cunninghamii	ATTCCCACCAATGTGATCCCCATTACTGATGGACAAATCTGTTTGGAAACAGAGCTCTTT
	Nestegis_sandwicensis	ATTCCCACCAATGTGATCCCCATTACTGATGGACAAATCTGTTTGGAAACAGAGCTCTTT
	Noronhia_emarginata	ATTCCCACCAATGTGATCCCCATTACTGATGGACAAATCTGTTTGGAAACAGAGCTCTTT
	Noronhia_lowryi	ATTCCCACCAATGTGATCCCCATTACTGATGGACAAATCTGTTTGGAAACAGAGCTCTTT
	Noronhia_nilotica	ATTCCCACCAATGTGATCCCCATTACTGATGGACAAATCTGTTTGGAAACAGAGCTCTTT
	Noronhia_peglerae	ATTCCCACCAATGTGATCCCCATTACTGATGGACAAATCTGTTTGGAAACAGAGCTCTTT
	Notelaea_longifolia	ATTCCCACCAATGTGATCCCCATTACTGATGGACAAATCTGTTTGGAAACAGAGCTCTTT
	Nyctanthes_arbor_tristis	ATTCCCACCAATGTGATCCCCATTACTGATGGACAAATCTGTTTGGAAACAGAGCTCTTT
	Olea_europaea_laperrinei	ATTCCCACCAATGTGATCCCCATTACTGATGGACAAATCTGTTTGGAAACAGAGCTCTTT
	Olea_javanica	ATTCCCACCAATGTGATCCCCATTACTGATGGACAAATCTGTTTGGAAACAGAGCTCTTT
	Olea_lancea	ATTCCCACCAATGTGATCCCCATTACTGATGGACAAATCTGTTTGGAAACAGAGCTCTTT
	Olea_paniculata	ATTCCCACCAATGTGATCCCCATTACTGATGGACAAATCTGTTTGGAAACAGAGCTCTTT
	Osmanthus_armatus	ATTCCCACCAATGTGATCCCCATTACTGATGGACAAATCTGTTTGGAAACAGAGCTCTTT
	Osmanthus_austrocaledonicus	ATTCCCACCAATGTGATCCCCATTACTGATGGACAAATCTGTTTGGAAACAGAGCTCTTT
	Osmanthus_decorus	ATTCCCACCAATGTGATCCCCATTACTGATGGACAAATCTGTTTGGAAACAGAGCTCTTT
	Phillyrea_angustifolia	ATTCCCACCAATGTGATCCCCATTACTGATGGACAAATCTGTTTGGAAACAGAGCTCTTT
	Picconia_excelsa	ATTCCCACCAATGTGATCCCCATTACTGATGGACAAATCTGTTTGGAAACAGAGCTCTTT
	Priogymnanthus_hasslerianus	ATTCCCACCAATGTGATCCCCATTACTGATGGACAAATCTGTTTGGAAACAGAGCTCTTT
	Schrebera_swietenioides	ATTCCCACCAATGTGATCCCCATTACTGATGGACAAATCTGTTTGGAAACAGAGCTCTTT
	Schrebera_trichoclada	ATTCCCACCAATGTGATCCCCATTACTGATGGACAAATCTGTTTGGAAACAGAGCTCTTT
	Sesamum_indicum	ATT----CCAATGTAATTTCCATTACTGATGGACAAATCTGTTTGGAAACAGAGCTCTTT
	Solanum_lycopersicum	ATTCCCACCAATGTGATCCCCATTACTGATGGACAAATCTGTTTGGAAACAGAGCTCTTT
	Syringa_persica	ATTCCCACCAATGTGATCCCCATTACTGATGGACAAATCTGTTTGGAAACAGAGCTCTTT
	Syringa_pubescens_microphylla	ATTCCCACCAATGTGATCCCCATTACTGATGGACAAATCTGTTTGGAAACAGAGCTCTTT
	Syringa_tomentella_yunnanensis	ATTCCTACTAATGTAATTTCCATTACTGATGGACAAATATTCTTATCCGCCGATCTATTC
	Syringa_vulgaris	ATTCCCACCAATGTGATCCCCATTACTGATGGACAAATCTGTTTGGAAACAGAGCTCTTT
	Abeliophyllum_distichum	TATCGCGGAATTAGACCTGCTATTAACGTCGGCTTATCTGTCAGTCGCGTCGGGTCTGCC
	Avicennia_marina	TATCGCGGAATTAGACCTGCTATTAACGTCGGATTATCTGTCAGTCGCGTCGGGTCTGCC
	Capsicum_annuum	TATCGCGGAATTAGACCTGCTATTAACGTCGGCTTATCTGTCAGTCGCGTCGGGTCTGCC
	Cartrema_americana	TATCGCGGAATTAGACCTGCTATTAACGTCGGCTTATCTGTCAGTCGCGTCGGGTCTGCC
	Chengiodendron_marginatus	TATCGCGGNATTAGACCTGCTATTAACGTCGGCTTATCTGTCAGTCGCGTCGGGTCTGCC
	Chionanthus_aff_brassii	TATCGCGGAATTAGACCTGCTATTAACGTCGGCTTATCTGTCAGTCGCGTCGGGTCTGCC
	Chionanthus_aff_ramiflorus	TATCGCGGAATTAGACCTGCTATTAACGTCGGCTTATCTGTCAGTCGCGTCGGGTCTGCC
	Chionanthus_aff_thorelii	TATCGCGGAATTAGACCTGCTATTAACGTCGGCTTATCTGTCAGTCGCGTCGGGTCTGCC
	Chionanthus_aff_trichotomus	TATCGCGGAATTAGACCTGCTATTAACGTCGGCTTATCTGTCAGTCGCGTCGGGTCTGCC
	Chionanthus_domingensis	TATCGCGGAATTAGACCTGCTATTAACGTCGGCTTATCTGTCAGTCGCGTCGGGTCTGCC
	Chionanthus_ligustrinus	TATCGCGGAATTAGACCTGCTATTAACGTCGGCTTATCTGTCAGTCGCGTCGGGTCTGCC
	Chionanthus_parkinsonii	TATCGCGGAATTAGACCTGCTATTAACGTCGGCTTATCTGTCAGTCGCGTCGGGTCTGCC
	Chionanthus_retusus	TATCGCGGAATTAGACCTGCTATTAACGTCGGCTTATCTGTCAGTCGCGTCGGGTCTGCC
	Chionanthus_rupicolus	TATCGCGGAATTAGACCTGCTATTAACGTCGGCTTATCTGTCAGTCGCGTCGGGTCTGCC
	Chionanthus_virginicus	TATCGCGGAATTAGACCTGCTATTAACGTCGGCTTATCTGTCAGTCGCGTCGGGTCTGCC
	Chrysojasminum_fruticans	TATCGCGGAATTAGACCTGCTATTAACGTCGGCTTATCTGTCAGTCGCGTCGGGTCTGCC
	Comoranthus_obconicus	TATCGCGGAATTAGACCTGCTATTAACGTCGGCTTATCTGTCAGTCGCGTCGGGTCTGCC
	Dimetra_craibiana	TATCGCGGAATTAGACCTGCTATTAACGTCGGCTTATCTGTCAGTCGCGTCGGGTCTGCC
	Fontanesia_fortunei	TATCGCGGAATTAGACCTGCTATTAACGTCGGCTTATCTGTCAGTCGCGTCGGGTCTGCC
	Forestiera_angustifolia	TATCGCGGAATTAGACCTGCTATTAACGTCGGCTTATCTGTCAGTCGCGTCGGGTCTGCC
	Forestiera_isabelae	TATCGCGGAATTAGACCTGCTATTAACGTCGGCTTATCTGTCAGTCGCGTCGGGTCTGCC
	Forestiera_pubescens_pubescens	TATCGCGGAATTAGACCTGCTATTAACGTCGGCTTATCTGTCAGTCGCGTCGGGTCTGCC
	Forsythia_x_mandschurica	TATCGCGGAATTAGACCTGCTATTAACGTCGGCTTATCTGTCAGTCGCGTCGGGTCTGCC
	Fraxinus_americana	TATCGCGGAATTAGACCTGCTATTAACGTCGGCTTATCTGTCAGTCGCGTCGGGTCTGCC
	Fraxinus_angustifolia	TATCGCGGAATTAGACCTGCTATTAACGTCGGCTTATCTGTCAGTCGCGTCGGGTCTGCC
	Fraxinus_ornus	TATCGCGGAATTAGACCTGCTATTAACGTCGGCTTATCTGTCAGTCGCGTCGGGTCTGCC
	Fraxinus_quadrangulata	TATCGCGGAATTAGACCTGCTATTAACGTCGGCTTATCTGTCAGTCGCGTCGGGTCTGCC
	Fraxinus_xanthoxyloides	TATCGCGGAATTAGACCTGCTATTAACGTCGGCTTATCTGTCAGTCGCGTCGGGTCTGCC
	Haenianthus_salicifolius	TATCGCGGAATTAGACCTGCTATTAACGTCGGCTTATCTGTCAGTCGCGTCGGGTCTGCC
	Hesperelaea_palmeri	TATCGCGGAATTAGACCTGCTATTAACGTCGGCTTATCTGTCAGTCGCGTCGGGTCTGCC
	Jasminum_didymum	TATCGCGGAATTAGACCTGCTATTAACGTCGGCTTATCTGTCAGTCGCGTCGGGTCTGCC
	Jasminum_lanceolaria	TATCGCGGAATTAGACCTGCTATTAACGTCGGCTTATCTGTCAGTCGCGTCGGGTCTGCC
	Jasminum_nummularifolium	TATCGCGGAATTAGACCTGCTATTAACGTCGGCTTATCTGTCAGTCGCGTCGGGTCTGCC
	Jasminum_pauciflorum	TATCGCGGAATTAGACCTGCTATTAACGTCGGCTTATCTGTCAGTCGCGTCGGGTCTGCC
	Ligustrum_lucidum	TATCGCGGAATTAGACCTGCTATTAACGTCGGCTTATCTGTCAGTCGCGTCGGGTCTGCC
	Ligustrum_ovalifolium	TATCGCGGAATTAGACCTGCTATTAACGTCGGCTTATCTGTCAGTCGCGTCGGGTCTGCC
	Menodora_integrifolia	TATCGCGGAATTAGACCTGCTATTAACGTCGGCTTATCTGTCAGTCGCGTCGGGTCTGCC
	Myxopyrum_nervosum	TATCGCGGAATTAGACCTGCTATTAACGTCGGCTTATCTGTCAGTCGCGTCGGGTCTGCC
	Myxopyrum_smilacifolium	TATCGCGGAATTAGACCTGCTATTAACGTCGGCTTATCTGTCAGTCGCGTCGGGTCTGCC
	Nestegis_cunninghamii	TATCGCGGAATTAGACCTGCTATTAACGTCGGCTTATCTGTCAGTCGCGTCGGGTCTGCC
	Nestegis_sandwicensis	TATCGCGGAATTAGACCTGCTATTAACGTCGGCTTATCTGTCAGTCGCGTCGGGTCTGCC
	Noronhia_emarginata	TATCGCGGAATTAGACCTGCTATTAACGTCGGCTTATCTGTCAGTCGCGTCGGGTCTGCC
	Noronhia_lowryi	TATCGCGGAATTAGACCTGCTATTAACGTCGGCTTATCTGTCAGTCGCGTCGGGTCTGCC
	Noronhia_nilotica	TATCGCGGAATTAGACCTGCTATTAACGTCGGCTTATCTGTCAGTCGCGTCGGGTCTGCC
	Noronhia_peglerae	TATCGCGGAATTAGACCTGCTATTAACGTCGGCTTATCTGTCAGTCGCGTCGGGTCTGCC
	Notelaea_longifolia	TATCGCGGAATTAGACCTGCTATTAACGTCGGCTTATCTGTCAGTCGCGTCGGGTCTGCC
	Nyctanthes_arbor_tristis	TATCGCGGAATTAGACCTGCTATTAACGTCGGCTTATCTGTCAGTCGCGTCGGGTCTGCC
	Olea_europaea_laperrinei	TATCGCGGAATTAGACCTGCTATTAACGTCGGCTTATCTGTCAGTCGCGTCGGGTCTGCC
	Olea_javanica	TATCGCGGAATTAGACCTGCTATTAACGTCGGCTTATCTGTCAGTCGCGTCGGGTCTGCC
	Olea_lancea	TATCGCGGAATTAGACCTGCTATTAACGTCGGCTTATCTGTCAGTCGCGTCGGGTCTGCC
	Olea_paniculata	TATCGCGGAATTAGACCTGCTATTAACGTCGGCTTATCTGTCAGTCGCGTCGGGTCTGCC
	Osmanthus_armatus	TATCGCGGAATTAGACCTGCTATTAACGTCGGCTTATCTGTCAGTCGCGTCGGGTCTGCC
	Osmanthus_austrocaledonicus	TATCGCGGAATTAGACCTGCTATTAACGTCGGCTTATCTGTCAGTCGCGTCGGGTCTGCC
	Osmanthus_decorus	TATCGCGGAATTAGACCTGCTATTAACGTCGGCTTATCTGTCAGTCGCGTCGGGTCTGCC
	Phillyrea_angustifolia	TATCGCGGAATTAGACCTGCTATTAACGTCGGCTTATCTGTCAGTCGCGTCGGGTCTGCC
	Picconia_excelsa	TATCGCGGAATTAGACCTGCTATTAACGTCGGCTTATCTGTCAGTCGCGTCGGGTCTGCC
	Priogymnanthus_hasslerianus	TATCGCGGAATTAGACCTGCTATTAACGTCGGCTTATCTGTCAGTCGCGTCGGGTCTGCC
	Schrebera_swietenioides	TATCGCGGAATTAGACCTGCTATTAACGTCGGCTTATCTGTCAGTCGCGTCGGGTCTGCC
	Schrebera_trichoclada	TATCGCGGAATTAGACCTGCTATTAACGTCGGCTTATCTGTCAGTCGCGTCGGGTCTGCC
	Sesamum_indicum	TATCGCGGAATTAGACCTGCTATTAACGTCGGATTATCTGTCAGTCGCGTCGGGTCTGCC
	Solanum_lycopersicum	TATCGCGGAATTAGACCTGCTATTAACGTCGGCTTATCTGTCAGTCGCGTCGGGTCTGCC
	Syringa_persica	TATCGCGGAATTAGACCTGCTATTAACGTCGGCTTATCTGTCAGTCGCGTCGGGTCTGCC
	Syringa_pubescens_microphylla	TATCGCGGAATTAGACCTGCTATTAACGTCGGCTTATCTGTCAGTCGCGTCGGGTCTGCC
	Syringa_tomentella_yunnanensis	AATGCTGGAATCAGACCTGCTATTAACGTCGGCTTATCTGTCAGTCGCGTCGGGTCTGCC
	Syringa_vulgaris	TATCGCGGAATTAGACCCGCTATTAACGTCGGCTTATCTGTCAGTCGCGTCGGGTCTGCC
	Abeliophyllum_distichum	GCTCAGTTGAAAGCTATGAAACAAGTATGCGGTAGTTCAAAACTGGAATTGGCACAATAT
	Avicennia_marina	GCTCAGTTGAAAGCTATGAAACAAGTATGCGGGAGTTTAAAACTAGAATTGGCACAATAT
	Capsicum_annuum	GCTCAGTTGAAAACTATGAAACAAGTCTGCGGTAGTTCAAAACTGGAATTGGCACAATAT
	Cartrema_americana	GCTCAGTTGAAAGCTATGAAACAAGTATGCGGTAGTTCAAAACTGGAATTGGCACAATAT
	Chengiodendron_marginatus	GCTCAGTTGAAAGCTATGAAACAAGTATGCGGTAGTTCAAAACTGGAATTGGCACAATAT
	Chionanthus_aff_brassii	GCTCAGTTGAAAGCTATGAAACAAGTATGCGGTAGTTCAAAACTGGAATTGGCACAATAT
	Chionanthus_aff_ramiflorus	GCTCAGTTGAAAGCTATGAAACAAGTATGCGGTAGTTCAAAACTGGAATTGGCACAATAT
	Chionanthus_aff_thorelii	GCTCAGTTGAAAGCTATGAAACAAGTATGCGGTAGTTCAAAACTGGAATTGGCACAATAT
	Chionanthus_aff_trichotomus	GCTCAGTTGAAAGCTATGAAACAAGTATGCGGTAGTTCAAAACTGGAATTGGCACAATAT
	Chionanthus_domingensis	GCTCAGTTGAAAGCTATGAAACAAGTATGCGGTAGTTCAAAACTGGAATTGGCACAATAT
	Chionanthus_ligustrinus	GCTCAGTTGAAAGCTATGAAACAAGTATGCGGTAGTTCAAAACTGGAATTGGCACAATAT
	Chionanthus_parkinsonii	GCTCAGTTGAAAGCTATGAAACAAGTATGCGGTAGTTCAAAACTGGAATTGGCACAATAT
	Chionanthus_retusus	GCTCAGTTGAAAGCTATGAAACAAGTATGCGGTAGTTCAAAACTGGAATTGGCACAATAT
	Chionanthus_rupicolus	GCTCAGTTGAAAGCTATGAAACAAGTATGCGGTAGTTCAAAACTGGAATTGGCACAATAT
	Chionanthus_virginicus	GCTCAGTTGAAAGCTATGAAACAAGTATGCGGTAGTTCAAAACTGGAATTGGCACAATAT
	Chrysojasminum_fruticans	GCTCAGTTGAAAGCTATGAAACAAGTATGCGGTAGTTCAAAACTGGAATTGGCACAATAT
	Comoranthus_obconicus	GCTCAGTTGAAAGCTATGAAACAAGTATGCGGTAGTTCAAAACTGGAATTGGCACAATAT
	Dimetra_craibiana	GCTCAGTTGAAAGCTATGAAACAAGTATGCGGTAGTTCAAAACTGGAATTGGCACAATAT
	Fontanesia_fortunei	GCTCAGTTGAAAGCTATGAAACAAGTATGCGGTAGTTTAAAACTGGAATTGGCACAATAT
	Forestiera_angustifolia	GCTCAGTTGAAAGCTATGAAACAAGTATGCGGTAGTTCAAAACTGGAATTGGCACAATAT
	Forestiera_isabelae	GCTCAGTTGAAAGCTATGAAACAAGTATGCGGTAGTTCAAAACTGGAATTGGCACAATAT
	Forestiera_pubescens_pubescens	GCTCAGTTGAAAGCTATGAAACAAGTATGCGGTAGTTCAAAACTGGAATTGGCACAATAT
	Forsythia_x_mandschurica	GCTCAGTTGAAAGCTATGAAACAAGTATGCGGTAGTTCAAAACTGGAATTGGCACAATAT
	Fraxinus_americana	GCTCAGTTGAAAGCTATGAAACAAGTATGCGGTAGTTCAAAACTGGAATTGGCACAATAT
	Fraxinus_angustifolia	GCTCAGTTGAAAGCTATGAAACAAGTATGCGGTAGTTCAAAACTGGAATTGGCACAATAT
	Fraxinus_ornus	GCTCAGTTGAAAGCTATGAAACAAGTATGCGGTAGTTCAAAACTGGAATTGGCACAATAT
	Fraxinus_quadrangulata	GCTCAGTTGAAAGCTATGAAACAAGTATGCGGTAGTTCAAAACTGGAATTGGCACAATAT
	Fraxinus_xanthoxyloides	GCTCAGTTGAAAGCTATGAAACAAGTATGCGGTAGTTCAAAACTGGAATTGGCACAATAT
	Haenianthus_salicifolius	GCTCAGTTGAAAGCTATGAAACAAGTATGCGGTAGTTCAAAACTGGAATTGGCACAATAT
	Hesperelaea_palmeri	GCTCAGTTGAAAGCTATGAAACAAGTATGCGGTAGTTCAAAACTGGAATTGGCACAATAT
	Jasminum_didymum	GCTCAGTTGAAAGCTATGAAACAAGTATGCGGTAGTTCAAAACTGGAATTGGCACAATAT
	Jasminum_lanceolaria	GCTCAGTTGAAAGCTATGAAACAAGTATGCGGTAGTTCAAAACTGGAATTGGCACAATAT
	Jasminum_nummularifolium	GCTCAGTTGAAAGCTATGAAACAAGTATGCGGTAGTTCAAAACTGGAATTGGCACAATAT
	Jasminum_pauciflorum	GCTCAGTTGAAAGCTATGAAACAAGTATGCGGTAGTTCAAAACTGGAATTGGCACAATAT
	Ligustrum_lucidum	GCTCAGTTGAAAGCTATGAAACAAGTATGCGGTAGTTCAAAACTGGAATTGGCACAATAT
	Ligustrum_ovalifolium	GCTCAGTTGAAAGCTATGAAACAAGTATGCGGTAGTTCAAAACTGGAATTGGCACAATAT
	Menodora_integrifolia	GCTCAGTTGAAAGCTATGAAACAAGTATGCGGTAGTTCAAAACTGGAATTGGCACAATAT
	Myxopyrum_nervosum	GCTCAGTTGAAAGCTATGAAACAAGTATGCGGTAGTTCAAAACTGGAATTGGCACAATAT
	Myxopyrum_smilacifolium	GCTCAGTTGAAAGCTATGAAACAAGTATGCGGTAGTTCAAAACTGGAATTGGCACAATAT
	Nestegis_cunninghamii	GCTCAGTTGAAAGCTATGAAACAAGTATGCGGTAGTTCAAAACTGGAATTGGCACAATAT
	Nestegis_sandwicensis	GCTCAGTTGAAAGCTATGAAACAAGTATGCGGTAGTTCAAAACTGGAATTGGCACAATAT
	Noronhia_emarginata	GCTCAGTTGAAAGCTATGAAACAAGTATGCGGTAGTTCAAAACTGGAATTGGCACAATAT
	Noronhia_lowryi	GCTCAGTTGAAAGCTATGAAACAAGTATGCGGTAGTTCAAAACTGGAATTGGCACAATAT
	Noronhia_nilotica	GCTCAGTTGAAAGCTATGAAACAAGTATGCGGTAGTTCAAAACTGGAATTGGCACAATAT
	Noronhia_peglerae	GCTCAGTTGAAAGCTATGAAACAAGTATGCGGTAGTTCAAAACTGGAATTGGCACAATAT
	Notelaea_longifolia	GCTCAGTTGAAAGCTATGAAACAAGTATGCGGTAGTTCAAAACTGGAATTGGCACAATAT
	Nyctanthes_arbor_tristis	GCTCAGTTGAAAGCTATGAAACAAGTATGCGGTAGTTCAAAACTGGAATTGGCACAATAT
	Olea_europaea_laperrinei	GCTCAGTTGAAAGCTATGAAACAAGTATGCGGTAGTTCAAAACTGGAATTGGCACAATAT
	Olea_javanica	GCTCAGTTGAAAGCTATGAAACAAGTATGCGGTAGTTCAAAACTGGAATTGGCACAATAT
	Olea_lancea	GCTCAGTTGAAAGCTATGAAACAAGTATGCGGTAGTTCAAAACTGGAATTGGCACAATAT
	Olea_paniculata	GCTCAGTTGAAAGCTATGAAACAAGTATGCGGTAGTTCAAAACTGGAATTGGCACAATAT
	Osmanthus_armatus	GCTCAGTTGAAAGCTATGAAACAAGTATGCGGTAGTTCAAAACTGGAATTGGCACAATAT
	Osmanthus_austrocaledonicus	GCTCAGTTGAAAGCTATGAAACAAGTATGCGGTAGTTCAAAACTGGAATTGGCACAATAT
	Osmanthus_decorus	GCTCAGTTGAAAGCTATGAAACAAGTATGCGGTAGTTCAAAACTGGAATTGGCACAATAT
	Phillyrea_angustifolia	GCTCAGTTGAAAGCTATGAAACAAGTATGCGGTAGTTCAAAACTGGAATTGGCACAATAT
	Picconia_excelsa	GCTCAGTTGAAAGCTATGAAACAAGTATGCGGTAGTTCAAAACTGGAATTGGCACAATAT
	Priogymnanthus_hasslerianus	GCTCAGTTGAAAGCTATGAAACAAGTATGCGGTAGTTCAAAACTGGAATTGGCACAATAT
	Schrebera_swietenioides	GCTCAGTTGAAAGCTATGAAACAAGTATGCGGTAGTTCAAAACTTGAATTGGCACAATAT
	Schrebera_trichoclada	GCTCAGTTGAAAGCTATGAAACAAGTATGCGGTAGTTCAAAACTGGAATTGGCACAATAT
	Sesamum_indicum	GCTCAGTTGAAAGCTATGAAACAAGTATGCGGGAGTTTAAAACTAGAATTGGCACAATAT
	Solanum_lycopersicum	GCTCAGTTGAAAACTATGAAACAAGTCTGCGGTAGTTCAAAACTGGAATTGGCACAATAT
	Syringa_persica	GCTCAGTTGAAAGCTATGAAACAAGTATGCGGTAGTTCAAAACTGGAATTGGCACAATAT
	Syringa_pubescens_microphylla	GCTCAGTTGAAAGCTATGAAACAAGTATGCGGTAGTTCAAAACTGGAATTGGCACAATAT
	Syringa_tomentella_yunnanensis	GCTCAGTTGAAAGCTATGAAACAAGTATGCGGTAGTTCAAAACTGGAATTGGCACAATAT
	Syringa_vulgaris	GCTCAGTTGAAAGCTATGAAACAAGTATGCGGTAGTTCAAAACTGGAATTGGCACAATAT
	Abeliophyllum_distichum	CGAGAAGTGGCCGCCCTTGCTCAATTTGGGTCAGACCTTGATGCTGCGACTCAGGCATTA
	Avicennia_marina	CGAGAAGTAGCCGCCTTTGCTCAATTTGGCTCAGACCTTGATGCTGCCACTCAGGCATTA
	Capsicum_annuum	CGCGAAGTGGCCGCCCTTGCTCAATTTGGCTCAGACCTTGATGCTGCGACTCAGGCATTA
	Cartrema_americana	CGAGAAGTGGCCGCCCTTGCTCAATTTGGGTCAGACCTTGATGCTGCGACTCAGGCATTA
	Chengiodendron_marginatus	CGAGAAGTGGCCGCCCTTGCTCAATTTGGGTCAGACCTTGATGCTGCGACTCAGGCATTA
	Chionanthus_aff_brassii	CGAGAAGTGGCCGCCCTTGCTCAATTTGGGTCAGACCTTGATGCTGCGACTCAGGCATTA
	Chionanthus_aff_ramiflorus	CGAGAAGTGGCCGCCCTTGCTCAATTTGGGTCAGACCTTGATGCTGCGACTCAGGCATTN
	Chionanthus_aff_thorelii	CGAGAAGTGGCCGCCCTTGCTCAATTTGGGTCAGACCTTGATGCTGCGACTCAGGCATTA
	Chionanthus_aff_trichotomus	CGAGAAGTGGCCGCCCTTGCTCAATTTGGGTCAGACCTTGATGCTGCGACTCAGGCATTA
	Chionanthus_domingensis	CGAGAAGTGGCCGCCCTTGCTCAATTTGGGTCAGACCTTGATGCTGCGACTCAGGCATTA
	Chionanthus_ligustrinus	CGAGAAGTGGCCGCCCTTGCTCAATTTGGGTCAGACCTTGATGCTGCGACTCAGGCATTA
	Chionanthus_parkinsonii	CGAGAAGTGGCCGCCCTTGCTCAATTTGGGTCAGACCTTGATGCTGCGACTCAGGCATTA
	Chionanthus_retusus	CGAGAAGTGGCCGCCCTTGCTCAATTTGGGTCAGACCTTGATGCTGCGACTCAGGCATTA
	Chionanthus_rupicolus	CGAGAAGTGGCCGCCCTTGCTCAATTTGGGTCAGACCTTGATGCTGCGACTCAGGCATTA
	Chionanthus_virginicus	CGAGAAGTGGCCGCCCTTGCTCAATTTGGGTCAGACCTTGATGCTGCGACTCAGGCATTA
	Chrysojasminum_fruticans	CGAGAAGTGGCCGCCCTTGCTCAATTTGGGTCAGACCTTGATGCTGCGACTCAGGCATTA
	Comoranthus_obconicus	CGAGAAGTGGCCGCCCTTGCTCAATTTGGGTCAGACCTTGATGCTGCGACTCAGGCATTA
	Dimetra_craibiana	CGAGAAGTGGCCGCCTTTGCTCAATTTGGGTCAGACCTTGATGCTGCGACTCAGGCATTA
	Fontanesia_fortunei	CGAGAAGTGGCCGCCCTTGCTCAATTTGGGTCAGACCTTGATGCTGCGACTCAGGCATTA
	Forestiera_angustifolia	CGAGAAGTGGCCGCCCTTGCTCAATTTGGGTCAGACCTTGATGCTGCGACTCAGGCATTA
	Forestiera_isabelae	CGAGAAGTGGCCGCCCTTGCTCAATTTGGGTCAGACCTTGATGCTGCGACTCAGGCATTA
	Forestiera_pubescens_pubescens	CGAGAAGTGGCCGCCCTTGCTCAATTTGGGTCAGACCTTGATGCTGCGACTCAGGCATTA
	Forsythia_x_mandschurica	CGAGAAGTGGCCGCCCTTGCTCAATTTGGGTCAGACCTTGATGCTGCGACTCAGGCATTA
	Fraxinus_americana	CGAGAAGTGGCCGCCCTTGCTCAATTTGGGTCAGACCTTGATGCTGCGACTCAGGCATTA
	Fraxinus_angustifolia	CGAGAAGTGGCCGCCCTTGCTCAATTTGGGTCAGACCTTGATGCTGCGACTCAGGCATTA
	Fraxinus_ornus	CGAGAAGTGGCCGCCCTTGCTCAATTTGGGTCAGACCTTGATGCTGCGACTCAGGCATTA
	Fraxinus_quadrangulata	CGAGAAGTGGCCGCCCTTGCTCAATTTGGGTCAGACCTTGATGCTGCGACTCAGGCATTA
	Fraxinus_xanthoxyloides	CGAGAAGTGGCCGCCCTTGCTCAATTTGGGTCAGACCTTGATGCTGCGACTCAGGCATTA
	Haenianthus_salicifolius	CGAGAAGTGNCCGCCCTTGCTCAATTTGGGTCAGACCTTGATGCTGCGACTCAGGCATTN
	Hesperelaea_palmeri	CGAGAAGTGGCCGCCCTTGCTCAATTTGGGTCAGACCTTGATGCTGCGACTCAGGCATTA
	Jasminum_didymum	CGAGAAGTGGCCGCCTTTGCTCAATTTGGGTCAGACCTTGATGCTGCGACTCAGGCATTA
	Jasminum_lanceolaria	CGAGAAGTGGCCGCCTTTGCTCAATTTGGGTCAGACCTTGATGCTGCGACTCAGGCATTA
	Jasminum_nummularifolium	CGAGAAGTGGCCGCCTTTGCTCAATTTGGGTCAGACCTTGATGCTGCGACTCAGGCATTA
	Jasminum_pauciflorum	CGAGAAGTGGCCGCCTTTGCTCAATTTGGGTCAGACCTTGATGCTGCGACTCAGGCATTA
	Ligustrum_lucidum	CGAGAAGTGGCCGCCCTTGCTCAATTTGGGTCAGACCTTGATGCTGCGACTCAGGCATTA
	Ligustrum_ovalifolium	CGAGAAGTGGCCGCCCTTGCTCAATTTGGGTCAGACCTTGATGCTGCGACTCAGGCATTA
	Menodora_integrifolia	CGAGAAGTGGCCGCCCTTGCTCAATTTGGGTCAGACCTTGATGCTGCGACTCAGGCATTA
	Myxopyrum_nervosum	CGAGAAGTGGCCGCCCTTGCTCAATTTGGGTCAGACCTTGATGCTGCGACTCAGGCATTA
	Myxopyrum_smilacifolium	CGAGAAGTGGCCGCCCTTGCTCAATTTGGGTCAGACCTTGATGCTGCGACTCAGGCATTA
	Nestegis_cunninghamii	CGAGAAGTGGCCGCCCTTGCTCAATTTGGGTCAGACCTTGATGCTGCGACTCAGGCATTA
	Nestegis_sandwicensis	CGAGAAGTGGCCGCCCTTGCTCAATTTGGGTCAGACCTTGATGCTGCGACTCAGGCATTA
	Noronhia_emarginata	CGAGAAGTGGCCGCCCTTGCTCAATTTGGGTCAGACCTTGATGCTGCGACTCAGGCATTA
	Noronhia_lowryi	CGAGAAGTGGCCGCCCTTGCTCAATTTGGGTCAGACCTTGATGCTGCGACTCAGGCATTA
	Noronhia_nilotica	CGAGAAGTGGCCGCCCTTGCTCAATTTGGGTCAGACCTTGATGCTGCGACTCAGGCATTA
	Noronhia_peglerae	CGAGAAGTGGCCGCCCTTGCTCAATTTGGGTCAGACCTTGATGCTGCGACTCAGGCATTA
	Notelaea_longifolia	CGAGAAGTGGCCGCCCTTGCTCAATTTGGGTCAGACCTTGATGCTGCGACTCAGGCATTA
	Nyctanthes_arbor_tristis	CGAGAAGTGGCCGCCTTTGCTCAATTTGGGTCAGACCTTGATGCTGCGACTCAGGCATTA
	Olea_europaea_laperrinei	CGAGAAGTGGCCGCCCTTGCTCAATTTGGGTCAGACCTTGATGCTGCGACTCAGGCATTA
	Olea_javanica	CGAGAAGTGGCCGCCCTTGCTCAATTTGGGTCAGACCTTGATGCTGCGACTCAGGCATTA
	Olea_lancea	CGAGAAGTGGCCGCCCTTGCTCAATTTGGGTCAGACCTTGATGCTGCGACTCAGGCATTA
	Olea_paniculata	CGAGAAGTGGCCGCCCTTGCTCAATTTGGGTCAGACCTTGATGCTGCGACTCAGGCATTA
	Osmanthus_armatus	CGAGAAGTGGCCGCCCTTGCTCAATTTGGGTCAGACCTTGATGCTGCGACTCAGGCATTA
	Osmanthus_austrocaledonicus	CGAGAAGTGGCCGCCCTTGCTCAATTTGGGTCAGACCTTGATGCTGCGACTCAGGCATTA
	Osmanthus_decorus	CGAGAAGTGGCCGCCCTTGCTCAATTTGGGTCAGACCTTGATGCTGCGACTCAGGCATTA
	Phillyrea_angustifolia	CGAGAAGTGGCCGCCCTTGCTCAATTTGGGTCAGACCTTGATGCTGCGACTCAGGCATTA
	Picconia_excelsa	CGAGAAGTGGCCGCCCTTGCTCAATTTGGGTCAGACCTTGATGCTGCGACTCAGGCATTA
	Priogymnanthus_hasslerianus	CGAGAAGTGGCCGCCCTTGCTCAATTTGGGTCAGACCTTGATGCTGCGACTCAGGCATTA
	Schrebera_swietenioides	CGAGAAGTGGCCGCCCTTGCTCAATTTGGGTCAGACCTTGATGCTGCGACTCAGGCATTA
	Schrebera_trichoclada	CGAGAAGTGGCCGCCCTTGCTCAATTTGGGTCAGACCTTGATGCTGCGACTCAGGCATTA
	Sesamum_indicum	CGAGAAGTAGCCGCCTTTGCTCAATTTGGCTCAGA--------CTGCCACTCAGGCATTA
	Solanum_lycopersicum	CGCGAAGTGGCCGCCCTTGCTCAATTTGGCTCAGACCTTGATGCTGCGACTCAGGCATTA
	Syringa_persica	CGAGAAGTGGCCGCCCTTGCTCAATTTGGGTCAGACCTTGATGCTGCGACTCAGGCATTA
	Syringa_pubescens_microphylla	CGAGAAGTGGCCGCCCTTGCTCAATTTGGGTCAGACCTTGATGCTGCGACTCAGGCATTA
	Syringa_tomentella_yunnanensis	CGAGAAGTGGCCGCCCTTGCTCAATTTGGGTCAGACCTTGATGCTGCGACTCAGGCATTA
	Syringa_vulgaris	CGAGAAGTGGCCGCCCTTGCTCAATTTGGGTCAGACCTTGATGCTGCGACTCAGGCATTA
	Abeliophyllum_distichum	CTCAATAGAGGTGCAAGGCTGACAGAAGTACCGAAACAACCACAATATGCACCATTGCCA
	Avicennia_marina	CTCAATAGAGGAGCAAGGCTGACAGAAATACTCAAACAACCACAATATACACCATTGCCA
	Capsicum_annuum	CTCAATAGAGGTGCAAGGCTGACAGAAGTACCGAAACAACCACAATATGCACCACTGCCA
	Cartrema_americana	CTCAATAGAGGTGCAAGGCTGACAGAAGTACCGAAACAACCACAATATGCACCATTGCCA
	Chengiodendron_marginatus	CTCAATAGAGGTGCAAGGCTGACAGAAGTACCGAAACAACCACAATATGTACCATTGCCA
	Chionanthus_aff_brassii	CTCAATAGAGGTGCAAGGCTGACAGAAGTACCGAAACAACCACAATATGCACCATTGCCA
	Chionanthus_aff_ramiflorus	CTCAATAGAGGTGCAAGGCTGACAGAAGTACCGAAACAACCACAATATGCACCATTGCCA
	Chionanthus_aff_thorelii	CTCAATAGAGGTGCAAGGCTGACAGAAGTACCGAAACAACCACAATATGCACCATTGCCA
	Chionanthus_aff_trichotomus	CTCAATAGAGGTGCAAGGCTGACAGAAGTACCGAAACAACCACAATATGCACCATTGCCA
	Chionanthus_domingensis	CTCAATAGAGGTGCAAGGCTGACAGAAGTACCGAAACAACCACAATATGCACCATTGCCA
	Chionanthus_ligustrinus	CTCAATAGAGGTGCAAGGCTGACAGAAGTACCGAAACAACCACAATATGCACCATTGCCA
	Chionanthus_parkinsonii	CTCAATAGAGGTGCAAGGCTGACAGAAGTACCGAAACAACCACAATATGCACCATTGCCA
	Chionanthus_retusus	CTCAATAGAGGTGCAAGGCTGACAGAAGTACCGAAACAACCACAATATGCACCATTGCCA
	Chionanthus_rupicolus	CTCAATAGAGGTGCAAGGCTGACAGAAGTACCGAAACAACCACAATATGCACCATTGCCA
	Chionanthus_virginicus	CTCAATAGAGGTGCAAGGCTGACAGAAGTACCGAAACAACCACAATATGCACCATTGCCA
	Chrysojasminum_fruticans	CTCAATAGAGGTGCAAGGCTGACAGAAGTACCGAAACAACCACAATATGCACCATTGCCA
	Comoranthus_obconicus	CTCAATAGAGGTGCAAGGCTGACAGAAGTACCGAAACAACCACAATATGCACCATTGCCA
	Dimetra_craibiana	CTTAATAGAGGTGCAAGGCTGACAGAAGTACCGAAACAACCACAATATGCACCATTGCCA
	Fontanesia_fortunei	CTCAATAGAGGTGCAAGGCTGACAGAAGTACCGAAACAACCACAATATGCACCATTGCCA
	Forestiera_angustifolia	CTCAATAGAGGTGCAAGGCTGACAGAAGTACCGAAACAACCACAATATGCACCATTGCCA
	Forestiera_isabelae	CTCAATAGAGGTGCAAGGCTGACAGAAGTACCGAAACAACCACAATATGCACCATTGCCA
	Forestiera_pubescens_pubescens	CTCAATAGAGGTGCAAGGCTGACAGAAGTACCGAAACAACCACAATATGCACCATTGCCA
	Forsythia_x_mandschurica	CTCAATAGAGGTGCAAGGCTGACAGAAGTACCGAAACAACCACAATATGCACCATTGCCA
	Fraxinus_americana	CTCAATAGAGGTGCAAGGCTGACAGAAGTACCGAAACAACCACAATATGCACCATTGCCA
	Fraxinus_angustifolia	CTCAATAGAGGTGCAAGGCTGACAGAAGTACCGAAACAACCACAATATGCACCATTGCCA
	Fraxinus_ornus	CTCAATAGAGGTGCAAGGCTGACAGAAGTACCGAAACAACCACAATATGCACCATTGCCA
	Fraxinus_quadrangulata	CTCAATAGAGGTGCAAGGCTGACAGAAGTACCGAAACAACCACAATATGCACCATTGCCA
	Fraxinus_xanthoxyloides	CTCAATAGAGGTGCAAGGCTGACAGAAGTACCGAAACAACCACAATATGCACCATTGCCA
	Haenianthus_salicifolius	CTCAATAGAGGTGCAAGGCTGACAGAAGTACCGAAACAACCACAATATGCACCATTGCCA
	Hesperelaea_palmeri	CTCAATAGAGGTGCAAGGCTGACAGAAGTACCGAAACAACCACAATATGCACCATTGCCA
	Jasminum_didymum	CTCAATAGAGGTGCAAGGCTGACAGAAGTACCGAAACAACCACAATATGCACCATTGCCA
	Jasminum_lanceolaria	CTCAATAGAGGTGCAAGGCTGACAGAAGTACCGAAACAACCACAATATGCACCATTGCCA
	Jasminum_nummularifolium	CTCAATAGAGGTGCAAGGCTGACAGAAGTACCGAAACAACCACAATATGCACCATTGCCA
	Jasminum_pauciflorum	CTCAATAGAGGTGCAAGGCTGACAGAAGTACCGAAACAACCACAATATGCACCATTGCCA
	Ligustrum_lucidum	CTCAATAGAGGTGCAAGGCTGACAGAAGTACCGAAACAACCACAATATGCACCATTGCCA
	Ligustrum_ovalifolium	CTCAATAGAGGTGCAAGGCTGACAGAAGTACCGAAACAACCACAATATGCACCATTGCCA
	Menodora_integrifolia	CTCAATAGAGGTGCAAGGCTGACAGAAGTACCGAAACAACCACAATATGCACCATTGCCA
	Myxopyrum_nervosum	CTCAATAGAGGTGCAAGGCTGACAGAAGTACCGAAACAACCACAATATGCACCATTGCCA
	Myxopyrum_smilacifolium	CTCAATAGAGGTGCAAGGCTGACAGAAGTACCGAAACAACCACAATATGCACCATTGCCA
	Nestegis_cunninghamii	CTCAATAGAGGTGCAAGGCTGACAGAAGTACCGAAACAACCACAATATGCACCATTGCCA
	Nestegis_sandwicensis	CTCAATAGAGGTGCAAGGCTGACAGAAGTACCGAAACAACCACAATATGCACCATTGCCA
	Noronhia_emarginata	CTCAATAGAGGTGCAAGGCTGACAGAAGTACCGAAACAACCACAATATGCACCATTGCCA
	Noronhia_lowryi	CTCAATAGAGGTGCAAGGCTGACAGAAGTACCGAAACAACCACAATATGCACCATTGCCA
	Noronhia_nilotica	CTCAATAGAGGTGCAAGGCTGACAGAAGTACCGAAACAACCACAATATGCACCATTGCCA
	Noronhia_peglerae	CTCAATAGAGGTGCAAGGCTGACAGAAGTACCGAAACAACCACAATATGCACCATTGCCA
	Notelaea_longifolia	CTCAATAGAGGTGCAAGGCTGACAGAAGTACCGAAACAACCACAATATGCACCATTGCCA
	Nyctanthes_arbor_tristis	CTTAATAGAGGTGCAAGGCTGACAGAAGTACCGAAACAACCACAATATGCACCATTGCCA
	Olea_europaea_laperrinei	CTCAATAGAGGTGCAAGGCTGACAGAAGTACCGAAACAACCACAATATGCACCATTGCCA
	Olea_javanica	CTCAATAGAGGTGCAAGGCTGACAGAAGTACCGAAACAACCACAATATGCACCATTGCCA
	Olea_lancea	CTCAATAGAGGTGCAAGGCTGACAGAAGTACCGAAACAACCACAATATGCACCATTGCCA
	Olea_paniculata	CTCAATAGAGGTGCAAGGCTGACAGAAGTACCGAAACAACCACAATATGCACCATTGCCA
	Osmanthus_armatus	CTCAATAGAGGTGCAAGGCTGACAGAAGTACCGAAACAACCACAATATGCACCATTGCCA
	Osmanthus_austrocaledonicus	CTCAATAGAGGTGCAAGGCTGACAGAAGTACCGAAACAACCACAATATGCACCATTGCCA
	Osmanthus_decorus	CTCAATAGAGGTGCAAGGCTGACAGAAGTACCGAAACAACCACAATATGCACCATTGCCA
	Phillyrea_angustifolia	CTCAATAGAGGTGCAAGGCTGACAGAAGTACCGAAACAACCACAATATGCACCATTGCCA
	Picconia_excelsa	CTCAATAGAGGTGCAAGGCTGACAGAAGTACCGAAACAACCACAATATGCACCATTGCCA
	Priogymnanthus_hasslerianus	CTCAATAGAGGTGCAAGGCTGACAGAAGTACCGAAACAACCACAATATGCACCATTGCCA
	Schrebera_swietenioides	CTCAATAGAGGTGCAAGGCTGACAGAAGTACCGAAACAACCACAATATGCACCATTGCCA
	Schrebera_trichoclada	CTCAATAGAGGTGCAAGGCTGACAGAAGTACCGAAACAACCACAATATGCACCATTGCCA
	Sesamum_indicum	CTCAATAGAGGAGCAAGGCTGACAGAAATAC--------CCACAATATACACCATTGCCA
	Solanum_lycopersicum	CTCAATAGAGGTGCAAGGCTGACAGAAGTACCGAAACAACCACAATATGCACCACTGCCA
	Syringa_persica	CTCAATAGAGGTGCAAGGCTGACAGAAGTACCGAAACAACCACAATATGCACCATTGCCA
	Syringa_pubescens_microphylla	CTCAATAGAGGTGCAAGGCTGACAGAAGTACCGAAACAACCACAATATGCACCATTGCCA
	Syringa_tomentella_yunnanensis	CTCAATAGAGGTGCAAGGCTGACAGAAGTACCGAAACAACCACAATATGCACCATTGCCA
	Syringa_vulgaris	CTCAATAGAGGTGCAAGGCTGACAGAAGTACCGAAACAACCACAATATGCACCATTGCCA
	Abeliophyllum_distichum	ATTGAAAAACAAATTCTAGTCATTTATGCTGCTGTCAATGGATTCTGTGATCGAATGCCA
	Avicennia_marina	ATTGAAAAACAAATTCTAGTCATTTACGCAGCGGTCAATGGATTCTGCGATCGAATGCCA
	Capsicum_annuum	ATTGAAAAACAAATTCTAGTCATTTATGCAGCTGTCAATGGATTCTGTGATCGAATGCCA
	Cartrema_americana	ATTGAAAAACAAATTATAGTCATTTATGCTGCTGTCAATGGATTCTGTGATCGAATGCCA
	Chengiodendron_marginatus	ATTGAAAAACAAATTATAGTCATTTATGCTGCTGTCAATGGATTCTGTGATCGAATGCCA
	Chionanthus_aff_brassii	ATTGAAAAACAAATTATAGTCATTTATGCTGCTGTCAATGGATTCTGTGATCGAATGCCA
	Chionanthus_aff_ramiflorus	ATTGAAAAACAAATTATAGTCATTTATGCTGCTGTCAATGGATTCTGTGATCGAATGCCA
	Chionanthus_aff_thorelii	ATTGAAAAACAAATTATAGTCATTTATGCTGCTGTCAATGGATTCTGTGATCGAATGCCA
	Chionanthus_aff_trichotomus	ATTGAAAAACAAATTATAGTCATTTATGCTGCTGTCAATGGATTCTGTGATCGAATGCCA
	Chionanthus_domingensis	ATTGAAAAACAAATTCTAGTCATTTATGCTGCTGTCAATGGATTCTGTGATCGAATGCCA
	Chionanthus_ligustrinus	ATTGAAAAACAAATTCTAGTCATTTATGCTGCTGTCAATGGATTCTGTGATCGAATGCCA
	Chionanthus_parkinsonii	ATTGAAAAACAAATTATAGTCATTTATGCTGCTGTCAATGGATTCTGTGATCGAATGCCA
	Chionanthus_retusus	ATTGAAAAACAAATTATAGTCATTTATGCTGCTGTCAATGGATTCTGTGATCGAATGCCA
	Chionanthus_rupicolus	ATTGAAAAACAAATTATAGTCATTTATGCTGCTGTCAATGGATTCTGTGATCGAATGCCA
	Chionanthus_virginicus	ATTGAAAAACAAATTATAGTCATTTATGCTGCTGTCAATGGATTCTGTGATCGAATGCCA
	Chrysojasminum_fruticans	ATTGAAAAACAAATTATAGTCATTTATGCTGCTGTCAATGGATTCTGTGATCGAATGCCA
	Comoranthus_obconicus	ATTGAAAAACAAATTCTAGTCATTTATGCTGCTGTCAATGGATTCTGTGATCGAATGCCA
	Dimetra_craibiana	ATTGAAAAACAAATTCTAGTCATTTATGCTGCTGTCAATGGATTCTGTGATCGAATGCCA
	Fontanesia_fortunei	ATTGAAAAACAAATTATAGTCATTTATGCTGCTGTCAATGGATTCTGTGATCGAATGCCA
	Forestiera_angustifolia	ATTGAAAAACAAATTATAGTCATTTATGCTGCTGTCAATGGATTCTGTGATCGAATGCCA
	Forestiera_isabelae	ATTGAAAAACAAATTATAGTCATTTATGCTGCTGTCAATGGATTCTGTGATCGAATGCCA
	Forestiera_pubescens_pubescens	ATTGAAAAACAAATTATAGTCATTTATGCTGCTGTCAATGGATTCTGTGATCGAATGCCA
	Forsythia_x_mandschurica	ATTGAAAAACAAATTCTAGTCATTTATGCTGCTGTCAATGGATTCTGTGATCGAATGCCA
	Fraxinus_americana	ATTGAAAAACAAATTCTAGTCATTTATGCTGCTGTCAATGGATTCTGTGATCGAATGCCA
	Fraxinus_angustifolia	ATTGAAAAACAAATTCTAGTCATTTATGCTGCTGTCAATGGATTCTGTGATCGAATGCCA
	Fraxinus_ornus	ATTGAAAAACAAATTCTAGTCATTTATGCTGCTGTCAATGGATTCTGTGATCGAATGCCA
	Fraxinus_quadrangulata	ATTGAAAAACAAATTCTAGTCATTTATGCTGCTGTCAATGGATTCTGTGATCGAATGCCA
	Fraxinus_xanthoxyloides	ATTGAAAAAGAAATTCTAGTCATTTATGCTGCTGTCAATGGATTCTGTGATCGAATGCCA
	Haenianthus_salicifolius	ATTGAAAAACAAATTCTAGTCATTTATGCTGCTGTCAATGGATTCTGTGATCGAATGCCA
	Hesperelaea_palmeri	ATTGAAAAACAAATTCTAGTCATTTATGCTGCTGTCAATGGATTCTGTGATCGAATGCCA
	Jasminum_didymum	ATTGAAAAACAAATTATAGTCATTTATGCTGCTGTCAATGGATTCTGTGATCGAATGCCA
	Jasminum_lanceolaria	ATTGAAAAACAAATTATAGTCATTTATGCTGCTGTCAATGGATTCTGTGATCGAATGCCA
	Jasminum_nummularifolium	ATTGAAAAACAAATTCTAGTCATTTATGCTGCTGTCAATGGATTCTGTGATCGAATGCCA
	Jasminum_pauciflorum	ATTGAAAAACAAATTATAGTCATTTATGCTGCTGTCAATGGATTCTGTGATCGAATGCCA
	Ligustrum_lucidum	ATTGAAAAACAAATTATAGTCATTTATGCTGCTGTCAATGGATTCTGTGATCGAATGCCA
	Ligustrum_ovalifolium	ATTGAAAAACAAATTATAGTCATTTATGCTGCTGTCAATGGATTCTGTGATCGAATGCCA
	Menodora_integrifolia	ATTGAAAAACAAATTATAGTCATTTATGCTGCAGTCAATGGATTCTGTGATCGAATGCCA
	Myxopyrum_nervosum	ATTGAAAAACAAATTCTAGTCATTTATGCTGCTGTCAATGGATTCTGTGATCGAATGCCA
	Myxopyrum_smilacifolium	ATTGAAAAACAAATTCTAGTCATTTATGCTGCTGTCAATGGATTCTGTGATCGAATGCCA
	Nestegis_cunninghamii	ATTGAAAAACAAATTATAGTCATTTATGCTGCTGTCAATGGATTCTGTGATCGAATGCCA
	Nestegis_sandwicensis	ATTGAAAAACAAATTATAGTCATTTATGCTGCTGTCAATGGATTCTGTGATCGAATGCCA
	Noronhia_emarginata	ATTGAAAAACAAATTCTAGTCATTTATGCTGCTGTCAATGGATTCTGTGATCGAATGCCA
	Noronhia_lowryi	ATTGAAAAACAAATTCTAGTCATTTATGCTGCTGTCAATGGATTCTGTGATCGAATGCCA
	Noronhia_nilotica	ATTGAAAAACAAATTCTAGTCATTTATGCTGCTGTCAATGGATTCTGTGATCGAATGCCA
	Noronhia_peglerae	ATTGAAAAACAAATTATAGTCATTTATGCTGCTGTCAATGGATTCTGTGATCGAATGCCA
	Notelaea_longifolia	ATTGAAAAACAAATTATAGTCATTTATGCTGCTGTCAATGGATTCTGTGATCGAATGCCA
	Nyctanthes_arbor_tristis	ATTGAAAAACAAATTCTAGTCATTTATGCTGCTGTCAATGGATTCTGTGATCGAATGCCA
	Olea_europaea_laperrinei	ATTGAAAAACAAATTATAGTCATTTATGCTGCTGTCAATGGATTCTGTGATCGAATGCCA
	Olea_javanica	ATTGAAAAACAAATTATAGTCATTTATGCTGCTGTCAATGGATTCTGTGATCGAATGCCA
	Olea_lancea	ATTGAAAAACAAATTATAGTCATTTATGCTGCTGTCAATGGATTCTGTGATCGAATGCCA
	Olea_paniculata	ATTGAAAAACAAATTATAGTCATTTATGCTGCTGTCAATGGATTCTGTGATCGAATGCCA
	Osmanthus_armatus	ATTGAAAAACAAATTATAGTCATTTATGCTGCTGTCAATGGATTCTGTGATCGAATGCCA
	Osmanthus_austrocaledonicus	ATTGAAAAACAAATTATAGTCATTTATGCTGCTGTCAATGGATTCTGTGATCGAATGCCA
	Osmanthus_decorus	ATTGAAAAACAAATTATAGTCATTTATGCTGCTGTCAATGGATTCTGTGATCGAATGCCA
	Phillyrea_angustifolia	ATTGAAAAACAAATTATAGTCATTTATGCTGCTGTCAATGGATTCTGTGATCGAATGCCA
	Picconia_excelsa	ATTGAAAAACAAATTATAGTCATTTATGCTGCTGTCAATGGATTCTGTGATCGAATGCCA
	Priogymnanthus_hasslerianus	ATTGAAAAACAAATTCTAGTCATTTATGCTGCTGTCAATGGATTCTGTGATCGAATGCCA
	Schrebera_swietenioides	ATTGAAAAACAAATTCTAGTCATTTATGCTGCTGTCAATGGATTCTGTGATCGAATGCCA
	Schrebera_trichoclada	ATTGAAAAACAAATTCTAGTCATTTATGCTGCTGTCAATGGATTCTGTGATCGAATGCCA
	Sesamum_indicum	ATTGAAAA-----------------------------------TCTGCGATCGAATGCCA
	Solanum_lycopersicum	ATTGAAAAACAAATTCTAGTCATTTATGCAGCTGTCAATGGATTCTGTGATCGAATGCCA
	Syringa_persica	ATTGAAAAACAAATTATAGTCATTTATGCTGCTGTCAATGGATTCTGTGATCGAATGCCA
	Syringa_pubescens_microphylla	ATTGAAAAACAAATTATAGTCATTTATGCTGCTGTCAATGGATTCTGTGATCGAATGCCA
	Syringa_tomentella_yunnanensis	ATTGAAAAACAAATTATAGTCATTTATGCTGCTGTCAATGGATTCTGTGATCGAATGCCA
	Syringa_vulgaris	ATTGAAAAACAAATTATAGTCATTTATGCTGCTGTCAATGGATTCTGTGATCGAATGCCA
	Abeliophyllum_distichum	TTAGACAAAATTTCTCAATATGAGAGAGTTATTCTAAATAGTGTAAAACCTGAATTCCTA
	Avicennia_marina	TTAGACAAAATTGCTCAATATGAAAAAATCATTCTATCTACTGTAAAACCAGAGTTACTA
	Capsicum_annuum	CTAGACAGAATTTCTCAATATGAGAGAGCCATTCCAAATAGTGTCAAACCAGAATTACTA
	Cartrema_americana	TTAGACAAAATTTCTCAATATGAGAGAGTTATTCTAAATAGTGTAAAACCTGAATTCCTA
	Chengiodendron_marginatus	TTAGACAAAATTTCTCAATATGAGAGAGTTATTCTAAATAGTGTAAAACCTGAATTCCTA
	Chionanthus_aff_brassii	TTAGACAAAATTTCTCAATATGAGAGAGTTATTCTAAATAGTGTAAAACCAGAATTCCTA
	Chionanthus_aff_ramiflorus	TTAGACAAAATTTCTCAATATGAGAGAGTTATTCTAAATAGTGTAAAACCTGAATTCCTA
	Chionanthus_aff_thorelii	TTAGACAAAATTTCTCAATATGAGAGAGTTATTCTAAATAGTGTAAAACCTGAATTCCTA
	Chionanthus_aff_trichotomus	TTAGACAAAATTTCTCAATATGAGAGAGTTATTCTAAATAGTGTAAAACCTGAATTCCTA
	Chionanthus_domingensis	TTAGACAAAATTTCTCAATATGAGAGAGTTATTCTAAATAGTGTAAAACCTGAATTCCTA
	Chionanthus_ligustrinus	TTAGACAAAATTTCTCAATATGAGAGAGTTATTCTAAATAGTGTAAAACCTGAATTCCTA
	Chionanthus_parkinsonii	TTAGAAAAAATTTCTCAATATGAGAGAGTTATTCTAAATAGTGTAAAACCTGAATTCCTA
	Chionanthus_retusus	TTAGACAAAATTTCTCAATATGAGAGAGTTATTCTAAATAGTGTAAAACCTGAATTCCTA
	Chionanthus_rupicolus	TTAGACAAAATTTCTCAATATGAGAGAGTTATTCTAAATAGTGTAAAACCTGAATTCCTA
	Chionanthus_virginicus	TTAGACAAAATTTCTCAATATGAGAGAGTTATTCTAAATAGTGTAAAACCTGAATTCCTA
	Chrysojasminum_fruticans	TTAGACAAAATTTCTCAATATGAGAGAGTTATTCTAAATAGTGTAAAACCTGAATTCCTA
	Comoranthus_obconicus	TTAGACAAAATTTCTCAATATGAGAGAGTTATTCTAAATAGTGTAAAACCTGAATTCCTA
	Dimetra_craibiana	TTAGAAAAAATTTCTCAATATGAGAGAGTTATTCTAAATAGTGTAAAACCTGAATTCCTA
	Fontanesia_fortunei	TTAGACAAAATTTCTCAATATGAGAGAGTTATTCTAAATAGTGTCAAACCTGAATTCCTA
	Forestiera_angustifolia	TTAGAAAAAATTTCTCAATATGAGAGAGTTATTCTAAATAGTGTAAAACCTGAATTCCTA
	Forestiera_isabelae	TTAGCAAAAATTTATCAATATGAGAGAGTTATTCTAAATAGTGTAAAACCTGAATTCCTA
	Forestiera_pubescens_pubescens	TTAGACAAAATTTCTCAATATGAGAGAGTTATTCTAAATAGTGTAAAACCTGAATTCCTA
	Forsythia_x_mandschurica	TTAGACAAAATTTCTCAATATGAGAGAGTTATTCTAAATAGTGTAAAACCTGAATTCCTA
	Fraxinus_americana	TTAGACAAAATTTCTCAATATGAGAGAGTTATTCTAAATAGTGTAAAACCTGAATTCCTA
	Fraxinus_angustifolia	TTAGACAAAATTTCTCAATATGAGAGAGTTATTCTAAATAGTGTAAAACCTGAATTCCTA
	Fraxinus_ornus	TTAGACAAAATTTCTCAATATGAGAGAGTTATTCTAAATAGTGTAAAACCTGAATTCCTA
	Fraxinus_quadrangulata	TTAGACAAAATTTCTCAATATGAGAGAGTTATTCTAAATAGTGTAAAACCTGAATTCCTA
	Fraxinus_xanthoxyloides	TTAGACAAAATTTCTCAATATGAGAGAGTTATTCTAAATAGTGTAAAACCTGAATTCCTA
	Haenianthus_salicifolius	TTAGACAAAATTTCTCAATATGAGAGAGTTATTCTAAATAGTGTAAAACCTGAATTCCTA
	Hesperelaea_palmeri	TTAGACAAAATTTCTCAATATGAGAGAGTTATTCTAAATAGTGTAAAACCAGAATTCCTA
	Jasminum_didymum	TTAGAAAAAATTTCTCAATATGAGAGAGTTATTCTAAATAGTGTAAAACCTGAATTCCTA
	Jasminum_lanceolaria	TTAGAAAAAATTTCTCAATATGAGAGAGTTATTCTAAATAGTGTAAAACCTGAATTCCTA
	Jasminum_nummularifolium	TTAGAAAAAATTTCTCAATATGAGAGAGTTATTCTAAATAGTGTAAAACCTGAATTCCAA
	Jasminum_pauciflorum	TTAGAAAAAATTTCTCAATATGAGAGAGTTATTCTAAATAGTGTAAAACCTGAATTCCTA
	Ligustrum_lucidum	TTAGACAAAATTTCTCAATATGAGAGAGTTATTCTAAATAGTGTAAAACCTGAATTCCTA
	Ligustrum_ovalifolium	TTAGACAAAATTTCTCAATATGAGAGAGTTATTCTAAATAGTGTAAAACCTGAATTCCTA
	Menodora_integrifolia	TTAGAAAAAATTTCTCAATATGAGAGAATTATTCTAAATAGTGTCAAACCTGAATTCCTA
	Myxopyrum_nervosum	TTAGACAAAATTTCTCAATATGAGAGAGTTATTCTAAATAGTGTAAAACCTGAATTCCTA
	Myxopyrum_smilacifolium	TTAGACAAAATTTCTCAATATGAGAGAGTTATTCTAAATAGTGTAAAACCTGAATTCCTA
	Nestegis_cunninghamii	TTAGACAAAATTTCTCAATATGAGAGAGTTATTCTAAATAGTGTAAAACCTGAATTCCTA
	Nestegis_sandwicensis	TTAGAAAAAATTTCTCAATATGAGAGAGTTATTCTAAATAGTGTAAAACCTGAATTCCTA
	Noronhia_emarginata	TTAGACAAAATTTCTCAATATGAGAGAGTTATTCTAAATAGTGTAAAACCTGAATTCCTA
	Noronhia_lowryi	TTAGAAAAAATTTCTCAATATGAGAGAGTTATTCTAAATAGTGTAAAACCTGAATTCCTA
	Noronhia_nilotica	TTAGACAAAATTTCTCAATATGAGAGAGTTATTCTAAATAGTGTAAAACCTGAATTCCTA
	Noronhia_peglerae	TTAGACAAAATTTCTCAATATGAGAGAGTTATTCTAAATAGTGTAAAACCTGAATTCCTA
	Notelaea_longifolia	TTAGACAAAATTTCTCAATATGAGAGAGTTATTCTAAATAGTGTAAAACCTGAATTCCTA
	Nyctanthes_arbor_tristis	TTAGAAAAAATTGCTCAATATGAGAGAGTTATTCTAAATAGTGTAAAACCTGAATTCCTA
	Olea_europaea_laperrinei	TTAGAAAAAATTTCTCAATATGAGAGAGTTATTCTAAATAGTGTAAAACCAGAATTCCTA
	Olea_javanica	TTAGACAAAATTTCTCAATATGAGAGAGTTATTCTAAATAGTGTAAAACCTGAATTCCTA
	Olea_lancea	TTAGACAAAATTTCTCAATATGAGAGAGTTATTCTAAATAGTGTAAAACCTGAATTCCTA
	Olea_paniculata	TTAGACAAAATTTCTCAATATGAGAGAGTTATTCTAAATAGTGTAAAACCTGAATTCCTA
	Osmanthus_armatus	TTAGACAAAATTTCTCAATATGAGAGAGTTATTCTAAATAGTGTAAAACCTGAATTCCTA
	Osmanthus_austrocaledonicus	TTAGACAAAATTTCTCAATATGAGAGAGTTATTCTAAATAGTGTAAAACCTGAATTCCTA
	Osmanthus_decorus	TTAGACAAAATTTCTCAATATGAGAGAGTTATTCTAAATAGTGTAAAACCTGAATTCCTA
	Phillyrea_angustifolia	TTAGACAAAATTTCTCAATATGAGAGAGTTATTCTAAATAGTGTAAAACCTGAATTCCTA
	Picconia_excelsa	TTAGACAAAATTTCTCAATATGAGAGAGTTATTCTAAATAGTGTAAAACCTGAATTCCTA
	Priogymnanthus_hasslerianus	TTAGACAAAATTTCTCAATATGAGAGAGTTATTCTAAATAGTGTAAAACCTGAATTCCTA
	Schrebera_swietenioides	TTAGACAAAATTTCTCAATATGAGAGAGTTATTCTAAATAGTGTAAAACCTGAATTCCTA
	Schrebera_trichoclada	TTAGACAAAATTTCTCAATATGAGAGAGTTATTCTAAATAGTGTAAAACCTGAATTCCTA
	Sesamum_indicum	TTAGACAAAATTGCTCAATATGAGATACATTCTTAAAAGAATGT----------------
	Solanum_lycopersicum	CTAGACAGAATTTCTCAATATGAGAGAGCCATTCCAAATAGTGTCAAACCAGAATTACTA
	Syringa_persica	TTAGACAAAATTTCTCAATATGAGAGAGTTATTCTAAATAGTGTAAAACCTGAATTCCTA
	Syringa_pubescens_microphylla	TTAGAAAAAATTTCTCAATATGAGAGAGTTATTCTAAATAGTGTAAAACCTGAATTCCTA
	Syringa_tomentella_yunnanensis	TTAGACAAAATTTCTCAATATGAGAGAGTTATTCTAAATAGTGTAAAACCTGAATTCCTA
	Syringa_vulgaris	TTAGACAAAATTTCTCAATATGAGAGAGTTATTCTAAATAGTGTAAAACCTGAATTCCTA
	Abeliophyllum_distichum	AAATCCTTTTTAGAAAAAGGTGGTTTAACTAACGAAAGAAAGATGGAACCAGATACATTC
	Avicennia_marina	GAATCCTT-------AAAGGGAGCTTAACTAAAGAAAAAAAGATAGAAATAGATACATTC
	Capsicum_annuum	CAATCCTTTTTAGAAAAAGGTGGCTTAACTAACGAAAGAAAGATGGAACCAGATACATTC
	Cartrema_americana	AAATCCTTTTTAGAAAAAGGTGGTTTAACTAACGAAAGAAAGATGGAACCAGATACATTC
	Chengiodendron_marginatus	AAATCCTTTTTAGAAAAAGGTGGTTTAACTAACGAAAGAAAGATGGAACCAGATACATTC
	Chionanthus_aff_brassii	AAATCCTTTTTAGAAAAAGGTGGTTTAACTAACGAAAGAAAGATGGAACCAGATACATTC
	Chionanthus_aff_ramiflorus	AAATCCTTTTTAGAAAAAGGTGGTTTAACTAACGAAAGAAAGATGGAACCAGATACATTC
	Chionanthus_aff_thorelii	AAATCCTTTTTAGAAAAAGGTGGTTTAACTAACGAAAGAAAGATGGAACCAGATACATTC
	Chionanthus_aff_trichotomus	AAATCCTTTTTAGAAAAAGGTGGTTTAACTAACGAAAGAAAGATGGAACCAGATACATTC
	Chionanthus_domingensis	AAATCCTTTTTAGAAAAAGGTGGTTTAACTAACGAAAGAAAGATGGAACCAGATACATTC
	Chionanthus_ligustrinus	AAATCCTTTTTAGAAAAAGGTGGTTTAACTAACGAAAGAAAGATGGAACCAGATACATTC
	Chionanthus_parkinsonii	AAATCCTTTTTAGAAAAAGGTGGTTTAACTAACGAAAGAAAGATGGAACCAGATACATTC
	Chionanthus_retusus	AAATCCTTTTTAGAAAAAGGTGGTTTAACTAACGAAAGAAAGATGGAACCAGATACATTC
	Chionanthus_rupicolus	AAATCCTTTTTAGAAAAAGGTGGTTTAACTAACGAAAGAAAGATGGAACCAGATACATTC
	Chionanthus_virginicus	AAATCCTTTTTAGAAAAAGGTGGTTTAACTAACGAAAGAAAGATGGAACCAGATACATTC
	Chrysojasminum_fruticans	AAATCCTTTTTAGAAAAAGGTGGTTTAACTAACGAAAGAAAGATGGAACCAGATACATTC
	Comoranthus_obconicus	AAATCCTTTTTAGAAAAAGGTGGTTTAACTAACGAAAGAAAGATGGAACCAGATACATTC
	Dimetra_craibiana	AAATCCTTTTTAGAAAAAGGCGGTTTCACTAACGAAAGAAAGATGGAACCAGATACATTC
	Fontanesia_fortunei	AAATCCTTTTTAGAAAAAGGTGGGTTAACTAATGAAAGAAAGATGGAACCAGATACATTC
	Forestiera_angustifolia	AAATCCTTTTTAGAAAAAGGTGGTTTAACTAACGAAAGAAAGATGGAACCAGATACATTC
	Forestiera_isabelae	AAATCCTTTTTAGAAAAAGGTGGTTTAACTAACGAAAGAAAGATGGAACCAGATACATTC
	Forestiera_pubescens_pubescens	AAATCCTTTTTAGAAAAAGGTGGTTTAACTAACGAAAGAAAGATGGAACCAGATACATTC
	Forsythia_x_mandschurica	AAATCCTTTTTAGAAAAAGGTGGTTTAACTAACGAAAGAAAGATGGAACCAGATACATTC
	Fraxinus_americana	AAATCCTTTTTAGAAAAAGGTGGTTTAACTAACGAAAGAAAGATGGAACCAGATACATTC
	Fraxinus_angustifolia	AAATCCTTTTTAGAAAAAGGTGGTTTAACTAACGAAAGAAAGATGGAACCAGATACATTC
	Fraxinus_ornus	AAATCCTTTTTAGAAAAAGGTGGTTTAACTAACGAAAGAAAGATGGAACCAGATACATTC
	Fraxinus_quadrangulata	AAATCCTTTTTAGAAAAAGGTGGTTTAACTAACGAAAGAAAGATGGAACCAGATACATTC
	Fraxinus_xanthoxyloides	AAATCCTTTTTAGAAAAAGGTGGTTTAACTAACGAAAGAAAGATGGAACCAGATACATTC
	Haenianthus_salicifolius	AAATCCTTTTTAGAAAAAGGTGGTTTAACTAACGAAAGAAAGATGGAACCAGATACATTC
	Hesperelaea_palmeri	AAATCCTTTTTAGAAAAAGGTGGTTTAACTAACGAAAGAAAGATGGAACCAGATACATTC
	Jasminum_didymum	AAATCCTTTTTAGAAAAAGGTGGTTTAACTAACGAAAGAAAGATGGAACCAGATACATTC
	Jasminum_lanceolaria	AAATCCTTTTTAGAAAAAGGTGGTTTAACTAACGAAAGAAAGATGGAACCAGATACATTC
	Jasminum_nummularifolium	AAATCCTTTTTAGAAAAAGGTGGTTTAACTAACGAAAGAAAGATGGAACCAGATACATTC
	Jasminum_pauciflorum	AAATCCTTTTTAGAAAAAGGTGGTTTAACTAACGAAAGAAAGATGGAACCAGATACATTC
	Ligustrum_lucidum	AAATCCTTTTTAGAAAAAGGTGGTTTAACTAACGAAAGAAAGATGGAACCAGATACATTC
	Ligustrum_ovalifolium	AAATCCTTTTTAGAAAAAGGTGGTTTAACTAACGAAAGAAAGATGGAACCAGATACATTC
	Menodora_integrifolia	AAATCGTTTTTAGAAAAAGGTGGTTTAACTAACGAAAGAAAGATGGAACCAGATACATTC
	Myxopyrum_nervosum	AAATCCTTTTTAGAAAAAGGTGGTTTAACTAACGAAAGAAAGATGGAACCAGATACATTC
	Myxopyrum_smilacifolium	AAATCCTTTTTAGAAAAAGGTGGTTTAACTAACGAAAGAAAGATGGAACCAGATACATTC
	Nestegis_cunninghamii	AAATCCTTTTTAGAAAAAGGTGGTTTAACTAACGAAAGAAAGATGGAACCAGATACATTC
	Nestegis_sandwicensis	AAATCCTTTTTAGAAAAAGGTGGTTTAACTAACGAAAGAAAGATGGAACCAGATACATTC
	Noronhia_emarginata	AAATCCTTTTTAGAAAAAGGTGGTTTAACTAACGAAAGAAAGATGGAACCAGATACATTC
	Noronhia_lowryi	AAATCCTTTTTAGAAAAAGGTGGTTTAACTAACGAAAGAAAGATGGAACCAGATACATTC
	Noronhia_nilotica	AAATCCTTTTTAGAAAAAGGTGGTTTAACTAACGAAAGAAAGATGGAACCAGATACATTC
	Noronhia_peglerae	AAATCCTTTTTAGAAAAAGGTGGTTTAACTAACGAAAGAAAGATGGAACCAGATACATTC
	Notelaea_longifolia	AAATCCTTTTTAGAAAAAGGTGGTTTAACTAACGAAAGAAAGATGGAACCAGATACATTC
	Nyctanthes_arbor_tristis	AAATCCTTTTTAGAAAAAGGCGGTTTAACTAACGAAAGAAAGATGGAACCAGATACATTC
	Olea_europaea_laperrinei	AAATCCTTTTTAGAAAAAGGTGGTTTAACTAACGAAAGAAAGATGGAACCAGATACATTC
	Olea_javanica	AAATCCTTTTTAGAAAAAGGTGGTTTAACTAACGAAAGAAAGATGGAACCAGATACATTC
	Olea_lancea	AAATCCTTTTTAGAAAAAGGTGGTTTAACTAACGAAAGAAAGATGGAACCAGATACATTC
	Olea_paniculata	AAATCCTTTTTAGAAAAAGGTGGTTTAACTAACGAAAGAAAGATGGAACCAGATACATTC
	Osmanthus_armatus	AAATCCTTTTTAGAAAAAGGTGGTTTAACTAACGAAAGAAAGATGGAACCAGATACATTC
	Osmanthus_austrocaledonicus	AAATCCTTTTTAGAAAAAGGTGGTTTAACTAACGAAAGAAAGATGGAACCAGATACATTC
	Osmanthus_decorus	AAATCCTTTTTAGAAAAAGGTGGTTTAACTAACGAAAGAAAGATGGAACCAGATACATTC
	Phillyrea_angustifolia	AAATCCTTTTTAGAAAAAGGTGGTTTAACTAACGAAAGAAAGATGGAACCAGATACATTC
	Picconia_excelsa	AAATCCTTTTTAGAAAAAGGTGGTTTAACTAACGAAAGAAAGATGGAACCAGATACATTC
	Priogymnanthus_hasslerianus	AAATCCTTTTTAGAAAAAGGTGGTTTAACTAACGAAAGAAAGATGGAACCAGATACATTC
	Schrebera_swietenioides	AAATCCTTTTTAGAAAAAGGTGGTTTAACTAACGAAAGAAAGATGGAACCAGATACATTC
	Schrebera_trichoclada	AAATCNTTTTTAGAAAAAGGTGGTTTAACTAACGAAAGAAAGATGGAACCAGATACATTC
	Sesamum_indicum	------------------------------------------------------------
	Solanum_lycopersicum	CAATCCTTTTTAGAAAAAGGTGGCTTAACTAACGAAAGAAAGATGGAACCAGATACATTC
	Syringa_persica	AAATCCTTTTTAGAAAAAGGTGGTTTAACTAACGAAAGAAAGATGGAACCAGATACATTC
	Syringa_pubescens_microphylla	AAATCCTTTTTAGAAAAAGGTGGTTTAACTAACGAAAGAAAGATGGAACCAGATACATTC
	Syringa_tomentella_yunnanensis	AAATCCTTTTTAGAAAAAGGTGGTTTAACTAACGAAAGAAAGATGGAACCAGATACATTC
	Syringa_vulgaris	AAATCCTTTTTAGAAAAAGGTGGTTTAACTAACGAAAGAAAGATGGAACCAGATACATTC
	Abeliophyllum_distichum	TTAAAAGAATGTGCTTTATCCGTTTGA---------ATGAGATTGAGTTCCACGA--ATA
	Avicennia_marina	TTAAAAGAATGTGCTTTATCCATTTGA---------ATGAGATTCAGTTCCACGA--ATA
	Capsicum_annuum	TTAAAAGAAAGTGCTTTAGCTTTTATTTAA------------------------------
	Cartrema_americana	TTAAAAGAATGTGCTTTATCCGTTTGA---------ATGAGATTGAGTTCCACGA--ATA
	Chengiodendron_marginatus	TTAAAAGAATGTGCTTTATCCGTTTGA---------ATGAGATTGAGTTCCACGA--ATA
	Chionanthus_aff_brassii	TTAAAAGAATGTGCTTTATCCGTTTGA---------ATGAGATTGAGTTCCACGA--ATA
	Chionanthus_aff_ramiflorus	TTAAAAGAATGTGCTTTATCCGTTTGA---------ATGAGATTGAGTTCCACGA--TTA
	Chionanthus_aff_thorelii	TTAAAAGAATGTGCTTTATCCGTTTGA---------ATGAGATTGAGTTCCACGA--ATA
	Chionanthus_aff_trichotomus	TTAAAAGAATGTGCTTTATCCGTTTGA---------ATGAGATTTAGTTCCACGA--ATA
	Chionanthus_domingensis	TTAAAAGAATGTGCTTTATCCGTTTGA---------ATGAGATTGAGTTCCACGA--ATA
	Chionanthus_ligustrinus	TTAAAAGAATGTGCTTTATCCGTTTGA---------ATGAGATTGAGTTCCACGA--ATA
	Chionanthus_parkinsonii	TTAAAAGAATGTGCTTTATCCGTTTGA---------ATGAGATTGAGTTCCACGA--ATA
	Chionanthus_retusus	TTAAAAGAATGTGCTTTATCCGTTTGA---------ATGAGATTGAGTTCCACGA--ATA
	Chionanthus_rupicolus	TTAAAAGAATGTGCTTTATCCGTTTGA---------ATGAGATTGAGTTCCACGA--ATA
	Chionanthus_virginicus	TTAAAAGAATGTGCTTTATCCGTTTGA---------ATGAGATTGAGTTCCACGA--ATA
	Chrysojasminum_fruticans	TTAAAAGAATGTGCTTTATCCGTTTGA---------ATGAGATTGAGTTCCACGA--ATA
	Comoranthus_obconicus	TTAAAAGAATGTGCTTTATCCGTTTAA---------ATGAGATTGAGTTCCACGA--ATA
	Dimetra_craibiana	TTAAAAGAATGTGCTTTATCCGTTTGA---------ATGAGATTGAGTTACACGA--ATA
	Fontanesia_fortunei	TTAAAAGAATGTGCTTTATCCATTTGA---------ATGAGATTGAGTTCCACGA--ATA
	Forestiera_angustifolia	TTAAAAGAATGTGCTTTATCCGTTTGA---------ATGAGATTTAGTTCCACGA--ATA
	Forestiera_isabelae	TTAAAAGAATGTGCTTTATCCGTTTGA---------ATGCCTCAACTAGAAAAAT--TCA
	Forestiera_pubescens_pubescens	TTAAAAGAATGTGCTTTATCCGTTTGA---------ATGCCTCAACTAGATAAAT--TCA
	Forsythia_x_mandschurica	TTAAAAGAATGTGCTTTATCCGTTTGA---------ATGAGATTGAGTTCCACGA--ATA
	Fraxinus_americana	TTAAAAGAATGTGCTTTATCCGTTTGA---------ATGAGATTGAGTTCCACGA--ATA
	Fraxinus_angustifolia	TTAAAAGAATGTGCTTTGCCTTACCTATGA------ATGAGATTGAGTTCCACGA--ATA
	Fraxinus_ornus	TTAAAAGAATGTGCTTTATCCGTTTGA---------ATGAGATTGAGTTCCACGA--ATA
	Fraxinus_quadrangulata	TTAAAAGAATGTGCTTTATCCGTTTGA---------ATGAGATTGAGTTCCACGA--ATA
	Fraxinus_xanthoxyloides	TTAAAAGAATGTGCTTTGCCTTACCTATGA------ATGAGATTGAGTTCCACGA--ATA
	Haenianthus_salicifolius	TTAAAAGAATGTGCTTTATCCGTTTGA----------TGAGATTGAGTTCCACGA--ATA
	Hesperelaea_palmeri	TTAAAAGAATGTGCTTTATCCGTTTGA---------ATGAGATTGAGTTCCACGA--ATA
	Jasminum_didymum	TTAAAAGAATGTGCTTTATCCGTTTGA---------ATGAGATTGAGTTCCACGA--ATA
	Jasminum_lanceolaria	TTAAAAGAATGTGCTTTATCCGTTTGA---------ATGAGATTGAGTTCCACGA--ATA
	Jasminum_nummularifolium	TTAAAAGAATGTGCTTTATCCGTTTGA---------ATGAGATTGAGTTCCACGA--ATA
	Jasminum_pauciflorum	TTAAAAGAATGTGCTTTATCCGTTTGA---------ATGAGATTGAGTTCCACGA--ATA
	Ligustrum_lucidum	TTAAAAGAATGTGCTTTATCCCTTTGA---------ATGAGATTGAGTTCCACGA--ATA
	Ligustrum_ovalifolium	TTAAAAGAATGTGCTTTATCCCTTTGA---------ATGAGATTGAGTTCCACGA--ATA
	Menodora_integrifolia	TTAAAAGAATGTGCTTTATCCGTTTGA---------ATGAGATTGAGTTCCACGA--ATA
	Myxopyrum_nervosum	TTAAAAGAATGTGCTTTATCCGTTTGA---------ATGAGATTGAGTTACACGA--ATA
	Myxopyrum_smilacifolium	TTAAAAGAATGTGCTTTATCCGTTTGA---------ATGAGATTGAGTTACACGA--ATA
	Nestegis_cunninghamii	TTAAAAGAATGTGCTTTATCCGTTTGA---------ATGAGATTGAGTTCCACGA--ATA
	Nestegis_sandwicensis	TTAAAAGAATGTGCTTTATCCGTTTGA---------ATGAGATTGAGTTCCACGA--ATA
	Noronhia_emarginata	TTAAAAGAATGTGCTTTATCCGTTTGA---------ATGAGATTGAGTTCCACGA--ATA
	Noronhia_lowryi	TTAAAAGAATGTGCTTTATCCGTTTGA---------ATGAGATTGAGTTCCACGA--ATA
	Noronhia_nilotica	TTAAAAGAATGTGCTTTATCCGTTTGA---------ATGAGATTGAGTTCCACGA--GTA
	Noronhia_peglerae	TTAAAAGAATGTGCTTTATCCGTTTGA---------ATGAGATTGAGTTCCACGA--ATA
	Notelaea_longifolia	TTAAAAGAATGTGCTTTATCCGTTTGA---------ATGAGATTGAGTTCCACGA--ATA
	Nyctanthes_arbor_tristis	TTAAAAGAATGTGCTTTATCCGTTTGA---------ATGAGATTGAGTTACACGA--ATA
	Olea_europaea_laperrinei	TTAAAAGAATGTGCTTTATCCGTTTGA---------ATGAGATTGAGTTCCACGA--ATA
	Olea_javanica	TTAAAAGAATGTGCTTTATCCGTTTGA---------ATGAGATTGAGTTCCACGA--ATA
	Olea_lancea	TTAAAAGAATGTGCTTTATCCGTTTGA---------ATGAGATTGAGTTCCACGA--ATA
	Olea_paniculata	TTAAAAGAATGTGCTTTATCCGTTTGA---------ATGAGATTGAGTTCCACGA--ATA
	Osmanthus_armatus	TTAAAAGAATGTGCTTTATCCGTTTGA---------ATGAGATTGAGTTCCACGA--ATA
	Osmanthus_austrocaledonicus	TTAAAAGAATGTGCTTTATCCGTTTGA---------ATGAGATTGAGTTCCACGA--ATA
	Osmanthus_decorus	TTAAAAGAATGTGCTTTATCCGTTTGA---------ATGAGATTGAGTTCCACGA--ATA
	Phillyrea_angustifolia	TTAAAAGAATGTGCTTTATCCGTTTGA---------ATGAGATTGAGTTCCACGA--ATA
	Picconia_excelsa	TTAAAAGAATGTGCTTTATCCGTTTGA---------ATGAGATTGAGTTCCACGA--ATA
	Priogymnanthus_hasslerianus	TTAAAAGAATGTGCTTTATCCGTTTGA---------ATGAGATTGAGTTCCACGA--ATA
	Schrebera_swietenioides	TTAAAAGAATGTGCTTTATCCGTTTAA---------ATGAGATTGAGTTCCACGA--ATA
	Schrebera_trichoclada	TTAAAAGAATGTGCTTTATCCGTTT-----------ATGAGATTGAGTTCCACGA--ATA
	Sesamum_indicum	------------GCTTTATCCATTTGA--------------------------------A
	Solanum_lycopersicum	TTAAAAGAAAGTGCTTTAGCTTTTATTTCAATTTAAATGAGATTGAGTTCCACGA--ATA
	Syringa_persica	TTAAAAGAATGTGCTTTATCCCTTTGA---------ATGAGATTGAGTTCCACGA--ATA
	Syringa_pubescens_microphylla	TTAAAAGAATGTGCTTTATCCCTTTGA---------ATGAGATTGAGTTCCACGA--ATA
	Syringa_tomentella_yunnanensis	TTAAAAGAATGTGCTTTATCCCTTTGA---------ATGAGATTGAGTTCCACGA--ATA
	Syringa_vulgaris	TTAAAAGAATGTGCTTTATCCCTTTGA---------ATGAGATTGAGTTCCACGA--ATA
	Abeliophyllum_distichum	TGCAGGCTAGAAAGATGCTATTTGCTGCTATTCTATCTATTTGTGCATCAAGTTCGAAGA
	Avicennia_marina	TGCAGGCTAGAAAGATGCTATTTGCTGCTATTCTATCTATTTGTGCATCAAGTTCGAAGA
	Capsicum_annuum	------------------------------------------------------------
	Cartrema_americana	TGCAGGCTAGAAAGATGCTATTTGCTGCTATTCTATCTATTTGTGCATCAAGTTCGAAGA
	Chengiodendron_marginatus	TGCAGGCTAGAAAGATGCTATTTGCTGCTATTCTATCTATTTGTGCATCAAGTTCGAAGA
	Chionanthus_aff_brassii	TGCAGGCTAGAAAGATGCTATTTGCTGCTATTCTATCTATTTGTGCATCAAGTTCGAAGA
	Chionanthus_aff_ramiflorus	TGCAGGCTAGAAAGATGCTATTTGCTGCTATTCTATCTATTTGTGCANCAAGTTCGAAGA
	Chionanthus_aff_thorelii	TGCAGGCTAGAAAGATGCTATTTGCTGCTATTCTATCTATTTGTGCATCAAGTTCGAAGA
	Chionanthus_aff_trichotomus	TGCAGGCTAGAAAGATGCTATTTGCTGCTATTCTATCTATTTGTGCATCAAGTTCGAAGA
	Chionanthus_domingensis	TGCAGGCTAGAAAGATGCTATTTGCTGCTATTCTATCTATTTGTGCATCAAGTTCNAAGA
	Chionanthus_ligustrinus	TGCAGGCTAGAAAGATGCTATTTGCTGCTATTCTATCTATTTGTGCATCAAGTTCGAAGA
	Chionanthus_parkinsonii	TGCAGGCTAGAAAGATGCTATTTGCTGCTATTCTATCTATTTGTGCATCAAGTTCGAAGA
	Chionanthus_retusus	TGCAGGCTAGAAAGATGCTATTTGCTGCTATTCTATCTATTTGTGCATCAAGTTCGAAGA
	Chionanthus_rupicolus	TGCAGGCTAGAAAGATGCTATTTGCTGCTATTCTATCTATTTGTGCATCAAGTTCGAAGA
	Chionanthus_virginicus	TGCAGGCTAGAAAGATGCTATTTGCTGCTATTCTATCTATTTGTGCATCAAGTTCGAAGA
	Chrysojasminum_fruticans	TGCAGGCTAGAAAGATGCTATTTGCTGCTATTCTATCTATTTGTGCATCAAGTTCGAAGA
	Comoranthus_obconicus	TGCAGGCTAGAAAGATGCTATTTGCTGCTATTCTATCTATTTGTGCATCAAGTTCGAAGA
	Dimetra_craibiana	TGCAGGCTAGAAAGATGCTATTTGCTGCTATTCTATCTATTTGTGCATCAAGTTCGAAGA
	Fontanesia_fortunei	TGCAGGCTAGAAAGATGCTATTTGCTGCTATTCTATCTATTTGTGCATCAAGTTCGAAGA
	Forestiera_angustifolia	TGCAGGCTAGAAAGATGCTATTTGCTGCTATTCTATCTATTTGTGCATCAAGTTCGAAGA
	Forestiera_isabelae	CTCAGGCTAGAAAGATGCTATTTGCTGCTATTCTATCTATTTGTGCATCAAGTTCGAAGA
	Forestiera_pubescens_pubescens	CTCAGGCTAGAAAGATGCTATTTGCTGCTATTCTATCTATTTGTGCATCAAGTTCGAAGA
	Forsythia_x_mandschurica	TGCAGGCTAGAAAGATGCTATTTGCTGCTATTCTATCTATTTGTGCATCAAGTTCGAAGA
	Fraxinus_americana	TGCAGGCTAGAAAGATGCTATTTGCTGCTATTCTATCTATTTGTGCATCAAGTTCGAAGA
	Fraxinus_angustifolia	TGCAGGCTAGAAAGATGCTATTTGCTGCTATTCTATCTATTTGTGCATCAAGTTCGAAGA
	Fraxinus_ornus	TGCAGGCTAGAAAGATGCTATTTGCTGCTATTCTATCTATTTGTGCATCAAGTTCGAAGA
	Fraxinus_quadrangulata	TGCAGGCTAGAAAGATGCTATTTGCTGCTATTCTATCTATTTGTGCATCAAGTTCGAAGA
	Fraxinus_xanthoxyloides	TGCAGGCTAGAAAGATGCTATTTGCTGCTATTCTATCTATTTGTGCATCAAGTTCGAAGA
	Haenianthus_salicifolius	TGCAGGCTAGAAAGATGCTATTTGCTGCTATTCTATCTATTTGTGCATCAAGTTCGAAGA
	Hesperelaea_palmeri	TGCAGGCTAGAAAGATGCTATTTGCTGCTATTCTATCTATTTGTGCATCAAGTTCGAAGA
	Jasminum_didymum	TGCAGGCTAGAAAGATGCTATTTGCTGCTATTCTATCTATTTGTGCATCAAGTTCGAAGA
	Jasminum_lanceolaria	TGCAGGCTAGAAAGATGCTATTTGCTGCTATTCTATCTATTTGTGCATCAAGTTCGAAGA
	Jasminum_nummularifolium	TGCAGGCTAGAAAGATGCTATTTGCTGCTATTCTATCTATTTGTGCATCAAGTTCGAAGA
	Jasminum_pauciflorum	TGCAGGCTAGAAAGATGCTATTTGCTGCTATTCTATCTATTTGTGCATCAAGTTCGAAGA
	Ligustrum_lucidum	TGCAGGCTAGAAAGATGCTATTTGCTGCTATTCTATCTATTTGTGCATCAAGTTCGAAGA
	Ligustrum_ovalifolium	TGCAGGCTAGAAAGATGCTATTTGCTGCTATTCTATCTATTTGTGCATCAAGTTCGAAGA
	Menodora_integrifolia	TGCAGGCTAGAAATATGCTATTTGCTGCTATTCTATCTATTTGTGCATCAAGTTCGAAGA
	Myxopyrum_nervosum	TGCAGGCTAGAAAGATGCTATTTGCTGCTATTCTATCTATTTGTGCATCAAGTTCGAAGA
	Myxopyrum_smilacifolium	TGCAGGCTAGAAAGATGCTATTTGCTGCTATTCTATCTATTTGTGCATCAAGTTCGAAGA
	Nestegis_cunninghamii	TGCAGGCTAGAAAGATGCTATTTGCTGCTATTCTATCTATTTGTGCATCAAGTTCGAAGA
	Nestegis_sandwicensis	TGCAGGCTAGAAAGATGCTATTTGCTGCTATTCTATCTATTTGTGCATCAAGTTCGAAGA
	Noronhia_emarginata	TGCAGGCTAGAAAGATGCTATTTGCTGCTATTCTATCTATTTGTGCATCAAGTTCGAAGA
	Noronhia_lowryi	TGCAGGCTAGAAAGATGCTATTTGCTGCTATTCTATCTATTTGTGCATCAAGTTCGAAGA
	Noronhia_nilotica	TGCAGGCTAGAAAGATGCTATTTGCTGCTATTCTATCTATTTGTGCATCAAGTTCGAAGA
	Noronhia_peglerae	TGCAGGCTAGAAAGATGCTATTTGCTGCTATTCTATCTATTTGTGCATCAAGTTCGAAGA
	Notelaea_longifolia	TGCAGGCTAGAAAGATGCTATTTGCTGCTATTCTATCTATTTTTGCATCAAGTTCGAAGA
	Nyctanthes_arbor_tristis	TGCAGGCTAGAAAGATGCTATTTGCTGCTATTCTATCTATTTGTGCATCAAGTTCGAAGA
	Olea_europaea_laperrinei	TGCAGGCTAGAAAGATGCTATTTGCTGCTATTCTATCTATTTGTGCATCAAGTTCGAAGA
	Olea_javanica	TGCAGGCTAGAAAGATGCTATTTGCTGCTATTCTATCTATTTGTGCATCAAGTTCGAAGA
	Olea_lancea	TGCAGGCTAGAAAGATGCTATTTGCTGCTATTCTATCTATTTGTGCATCAAGTTCGAAGA
	Olea_paniculata	TGCAGGCTAGAAAGATGCTATTTGCTGCTATTCTATCTATTTGTGCATCAAGTTCGAAGA
	Osmanthus_armatus	TGCAGGCTAGAAAGATGCTATTTGCTGCTATTCTATCTATTTGTGCATCAAGTTCGAAGA
	Osmanthus_austrocaledonicus	TGCAGGCTAGAAAGATGCTATTTGCTGCTATTCTATCTATTTGTGCATCAAGTTCGAAGA
	Osmanthus_decorus	TGCAGGCTAGAAAGATGCTATTTGCTGCTATTCTATCTATTTGTGCATCAAGTTCGAAGA
	Phillyrea_angustifolia	TGCAGGCTAGAAAGATGCTATTTGCTGCTATTCTATCTATTTGTGCATCAAGTTCGAAGA
	Picconia_excelsa	TGCAGGCTAGAAAGATGCTATTTGCTGCTATTCTATCTATTTGTGCATCAAGTTCGAAGA
	Priogymnanthus_hasslerianus	TGCAGGCTAGAAAGATGCTATTTGCTGCTATTCTATCTATTTGTGCATCAAGTTCGAAGA
	Schrebera_swietenioides	TGCAGGCTAGAAAGATGCTATTTGCTGCTATTCTATCTATTTGTGCATCAAGTTCGAAGA
	Schrebera_trichoclada	TGCAGGCTAGAAAGATGCTATTTGCTGCTATTCTATCTATTTGTGCATCAAGTTCGAAGA
	Sesamum_indicum	TGCAGGCTAGAAAGATGCTATTTGCTGCTATTCTATCTATTTGTGCATCAAGTTCGAAGA
	Solanum_lycopersicum	TGCAGGCTAGAAAGATGCTATTTGCTGCTATTCTATCTATTTGTGCATCAAGTTCGAAGA
	Syringa_persica	TGCAGGCTAGAAAGATGCTATTTGCTGCTATTCTATCTATTTGTGCATCAAGTTCGAAGA
	Syringa_pubescens_microphylla	TGCAGGCTAGAAAGATGCTATTTGCTGCTATTCTATCTATTTGTGCATCAAGTTCGAAGA
	Syringa_tomentella_yunnanensis	TGCAGGCTAGAAAGATGCTATTTGCTGCTATTCTATCTATTTGTGCATCAAGTTCGAAGA
	Syringa_vulgaris	TGCAGGCTAGAAAGATGCTATTTGCTGCTATTCTATCTATTTGTGCATCAAGTTCGAAGA
	Abeliophyllum_distichum	AGATCTCAATCTATAATGAAGAAATGATAGTAGCTCGTTGTTTTATAGGCTTTATCATAT
	Avicennia_marina	AGATCTCAATCTATAATGAAGAAATGATAGTAGCTCGTTGTTTTATAGGCTTTATCATAT
	Capsicum_annuum	------------------------------------------------------------
	Cartrema_americana	AGATCTCAATCTATAATGAAGAAATGATAGTAGCTCGTTGTTTTATAGGCTTTATCATAT
	Chengiodendron_marginatus	AGATCTCAATCTATAATGAAGAAATGATAGTAGCTCGTTGTTTTATAGGCTTTATCATAT
	Chionanthus_aff_brassii	AGATCTCAATCTATAATGAAGAAATGATAGTAGCTCGTTGTTTTATAGGCTTTATCATAT
	Chionanthus_aff_ramiflorus	AGATCTCAATCTATAATGAAGAAATGATAGTAGCTCGTTGTTTTATAGGCTTTATCATAT
	Chionanthus_aff_thorelii	AGATCTCAATCTATAATGAAGAAATGATAGTAGCTCGTTGTTTTATAGGCTTTATCATAT
	Chionanthus_aff_trichotomus	AGATCTCAATCTATAATGAAGAAATGATAGTAGCTCGTTGTTTTATAGGCTTTATCATAT
	Chionanthus_domingensis	AGATCTCAATCTATAATGAAGAAATGATAGTAGCTCGTTGTTTTATAGGCTTTATCATAT
	Chionanthus_ligustrinus	AGATCTCAATCTATAATGAAGAAATGATAGTAGCTCGTTGTTTTATAGGCTTTATCATAT
	Chionanthus_parkinsonii	AGATCTCAATCTATAATGAAGAAATGATAGTAGCTCGTTGTTTTATAGGCTTTATCATAT
	Chionanthus_retusus	AGATCTCAATCTATAATGAAGAAATGATAGTAGCTCGTTGTTTTATAGGCTTTATCATAT
	Chionanthus_rupicolus	AGATCTCAATCTATAATGAAGAAATGATAGTAGCTCGTTGTTTTATAGGCTTTATCATAT
	Chionanthus_virginicus	AGATCTCAATCTATAATGAAGAAATGATAGTAGCTCGTTGTTTTATAGGCTTTATCATAT
	Chrysojasminum_fruticans	AGATCTCAATCTATAATGAAGAAATGATAGTAGCTCGTTGTTTTATAGGCTTTATCATAT
	Comoranthus_obconicus	AGATCTCAATCTATAATGAAGAAATGATAGTAGCTCGTTGTTTTATAGGCTTTATCATAT
	Dimetra_craibiana	AGATCTCAATCTATAATGAAGAAATGATAGTAGCTCGTTGTTTTATAGGCTTTATCATAT
	Fontanesia_fortunei	AGATCTCAATCTATAATGAAGAAATGATAGTAGCTCGTTGTTTTATAGGCTTTATCATAT
	Forestiera_angustifolia	AGATCTCAATCTATAATGAAGAAATGATAGTAGCTCGTTGTTTTATAGGCTTTATCATAT
	Forestiera_isabelae	AGATCTCAATCTATAATGAAGAAATGATAGTAGCTCGTTGTTTTATAAGCTTTATCATAT
	Forestiera_pubescens_pubescens	AGATCTCAATCTATAATGAAGAAATGATAGTAGCTCGTTGTTTTATAGGCTTTATCATAT
	Forsythia_x_mandschurica	AGATCTCAATCTATAATGAAGAAATGATAGTAGCTCGTTGTTTTATAGGCTTTATCATAT
	Fraxinus_americana	AGATCTCAATCTATAATGAAGAAATGATAGTAGCTCGTTGTTTTATAGGCTTTATCATAT
	Fraxinus_angustifolia	AGATCTCAATCTATAATGAAGAAATGATAGTAGCTCGTTGTTTTATAGGCTTTATCATAT
	Fraxinus_ornus	AGATCTCAATCTATAATGAAGAAATGATAGTAGCTCGTTGTTTTATAGGCTTTATCATAT
	Fraxinus_quadrangulata	AGATCTCAATCTATAATGAAGAAATGATAGTAGCTCGTTGTTTTATAGGCTTTATCATAT
	Fraxinus_xanthoxyloides	AGATCTCAATCTATAATGAAGAAATGATAGTAGCTCGTTGTTTTATAGGCTTTATCATAT
	Haenianthus_salicifolius	AGATCTCAATCTATAATGAAGAAATGATAGTAGCTCGTTGTTTTATAGGCTTTATCATAT
	Hesperelaea_palmeri	AGATCTCAATCTATAATGAAGAAATGATAGTAGCTCGTTGTTTTATAGGCTTTATCATAT
	Jasminum_didymum	AGATCTCAATCTATAATGAAGAAATGATAGTAGCTCGTTGTTTTATAGGCTTTATCATAT
	Jasminum_lanceolaria	AGATCTCAATCTATAATGAAGAAATGATAGTAGCTCGTTGTTTTATAGGCTTTATCATAT
	Jasminum_nummularifolium	AGATCTCAATCTATAATGAAGAAATGATAGTAGCTCGTTGTTTTATAGGCTTTATCATAT
	Jasminum_pauciflorum	AGATCTCAATCTATAATGAAGAAATGATAGTAGCTCGTTGTTTTATAGGCTTTATCATAT
	Ligustrum_lucidum	AGATCTCAATCTATAATGAAGAAATGATAGTAGCTCGTTGTTTTATAGGCTTTATCATAT
	Ligustrum_ovalifolium	AGATCTCAATCTATAATGAAGAAATGATAGTAGCTCGTTGTTTTATAGGCTTTATCATAT
	Menodora_integrifolia	AGATCTCAATCTATAATGAAGAAATGATAGTAGCTCGTTGTTTTATAGGCTTTATCATAT
	Myxopyrum_nervosum	AGATCTCAATCTATAATGAAGAAATGATAGTAGCTCGTTGTTTTATAGGCTTTATCATAT
	Myxopyrum_smilacifolium	AGATCTCAATCTATAATGAAGAAATGATAGTAGCTCGTTGTTTTATAGGCTTTATCATAT
	Nestegis_cunninghamii	AGATCTCAATCTATAATGAAGAAATGATAGTAGCTCGTTGTTTTATAGGCTTTATCATAT
	Nestegis_sandwicensis	AGATCTCAATCTATAATGAAGAAATGATAGTAGCTCGTTGTTTTATAGGCTTTATCATAT
	Noronhia_emarginata	AGATCTCAATCTATAATGAAGAAATGATAGTAGCTCGTTGTTTTATAGGCTTTATCATAT
	Noronhia_lowryi	AGATCTCAATCTATAATGAAGAAATGATAGTAGCTCGTTGTTTTATAGGCTTTATCATAT
	Noronhia_nilotica	AGATCTCAATCTATAATGAAGAAATGATAGTAGCTCGTTGTTTTATAGGCTTTATCATAT
	Noronhia_peglerae	AGATCTCAATCTATAATGAAGAAATGATAGTAGCTCGTTGTTTTATAGGCTTTATCATAT
	Notelaea_longifolia	AGATCTCAATCTATAATGAAGAAATGATAGTAGCTCGTTGTTTTATAGGCTTTATCATAT
	Nyctanthes_arbor_tristis	AGATCTCAATCTATAATGAAGAAATGATAGTAGCTCGTTGTTTTATAGGCTTTATCATAT
	Olea_europaea_laperrinei	AGATCTCAATCTATAATGAAGAAATGATAGTAGCTCGTTGTTTTATAGGCTTTATCATAT
	Olea_javanica	AGATCTCAATCTATAATGAAGAAATGATAGTAGCTCGTTGTTTTATAGGCTTTATCATAT
	Olea_lancea	AGATCTCAATCTATAATGAAGAAATGATAGTAGCTCGTTGTTTTATAGGCTTTATCATAT
	Olea_paniculata	AGATCTCAATCTATAATGAAGAAATGATAGTAGCTCGTTGTTTTATAGGCTTTATCATAT
	Osmanthus_armatus	AGATCTCAATCTATAATGAAGAAATGATAGTAGCTCGTTGTTTTATAGGCTTTATCATAT
	Osmanthus_austrocaledonicus	AGATCTCAATCTATAATGAAGAAATGATAGTAGCTCGTTGTTTTATAGGCTTTATCATAT
	Osmanthus_decorus	AGATCTCAATCTATAATGAAGAAATGATAGTAGCTCGTTGTTTTATAGGCTTTATCATAT
	Phillyrea_angustifolia	AGATCTCAATCTATAATGAAGAAATGATAGTAGCTCGTTGTTTTATAGGCTTTATCATAT
	Picconia_excelsa	AGATCTCAATCTATAATGAAGAAATGATAGTAGCTCGTTGTTTTATAGGCTTTATCATAT
	Priogymnanthus_hasslerianus	AGATCTCAATCTATAATGAAGAAATGATAGTAGCTCGTTGTTTTATAGGCTTTATCATAT
	Schrebera_swietenioides	AGATCTCAATCTATAATGAAGAAATGATAGTAGCTCGTTGTTTTATAGGCTTTATCATAT
	Schrebera_trichoclada	AGATCTCAATCTATAATGAAGAAATGATAGTAGCTCGTTGTTTTATAGGCTTTATCATAT
	Sesamum_indicum	AGATCTCAATCTATAATGAAGAAATGATAGTAGCTCGTTGTTTTATAGGCTTTATCATAT
	Solanum_lycopersicum	AGATCTCAATTTATAATGAAGAAATGATAGTAGCTCTATGTTTTATAGGCTTTATCATAT
	Syringa_persica	AGATCTCAATCTATAATGAAGAAATGATAGTAGCTCGTTGTTTTATAGGCTTTATCATAT
	Syringa_pubescens_microphylla	AGATCTCAATCTATAATGAAGAAATGATAGTAGCTCGTTGTTTTATAGGCTTTATCATAT
	Syringa_tomentella_yunnanensis	AGATCTCAATCTATAATGAAGAAATGATAGTAGCTCGTTGTTTTATAGGCTTTATCATAT
	Syringa_vulgaris	AGATCTCAATCTATAATGAAGAAATGATAGTAGCTCGTTGTTTTATAGGCTTTATCATAT
	Abeliophyllum_distichum	TCAGTCGGAAGAGTTTAGGTAATACTTTCAAAGTGACTCTCGACGGGAGAATCCAGGCTA
	Avicennia_marina	TCAGTCGGAAGAGTTTAGGAAAGACTTTCAAAATGACTCTCGACGGGAGAATCCAGGCTA
	Capsicum_annuum	------------------------------------------------------------
	Cartrema_americana	TCAGTCGGAAGAGTTTAGGTAATACTTTCAAAGTGACTCTCGACGGGAGAATCCAGGCTA
	Chengiodendron_marginatus	TCAGTCGGAAGAGTTTAGGTAATACTTTCAAAGTGACTCTCGACGGGAGAATCCAGGCTA
	Chionanthus_aff_brassii	TCAGTCGGAAGAGTTTAGGTAATACTTTCAAAGTGACTCTCGACGGGAGAATCCAGGCTA
	Chionanthus_aff_ramiflorus	TCAGTCGGAAGAGTTTAGGTAATACTTTCAAAGTGACTCTCGACGGGAGAATCCAGGCTA
	Chionanthus_aff_thorelii	TCAGTCGGAAGAGTTTAGGTAATACTTTCAAAGTGACTCTCGACGGGAGAATCCAGGCTA
	Chionanthus_aff_trichotomus	TCAGTCGGAAGAGTTTAGGTAATACTTTCAAAGTGACTCTCGACGGGAGAATCCAGGCTA
	Chionanthus_domingensis	TCAGTCGGAAGAGTTTAGGTAATACTTTCAAAGTGACTCTCGACGGGAGAATCCAGGCTA
	Chionanthus_ligustrinus	TCAGTCGGAAGAGTTTAGGTAATACTTTCAAAGTGACTCTCGACGGGAGAATCCAGGCTA
	Chionanthus_parkinsonii	TCAGTCGGAAGAGTTTAGGTAATACTTTCAAAGTGACTCTCGACGGGAGAATCCAGGCTA
	Chionanthus_retusus	TCAGTCGGAAGAGTTTAGGTAATACTTTCAAAGTGACTCTCGACGGGAGAATCCAGGCTA
	Chionanthus_rupicolus	TCAGTCGGAAGAGTTTAGGTAATACTTTCAAAGTGACTCTCGACGGGAGAATCCAAGCTA
	Chionanthus_virginicus	TCAGTCGGAAGAGTTTAGGTAATACTTTCAAAGTGACTCTCGACGGGAGAATCCAGGCTA
	Chrysojasminum_fruticans	TCAGTCGAAAGAGTTTAGGTAATACTTTCAAAGTGACTCTCGACGGGAGAATCCAGGCTA
	Comoranthus_obconicus	TCAGTCGGAAGAGTTTAGGTAATACTTTCAAAATGACTCTCGACGGGAGAATCCAGGCTA
	Dimetra_craibiana	TCAGTCGGAAGAGTTTAGGTAATACTTTCAAAGTGACTCTCGAGGGGAGAATCCAGGCTA
	Fontanesia_fortunei	TCAGTCGGAAGAGTTTAGGTAATACTTTCAAAGTGACTCTCGACGGGAGAATCCAGGCTA
	Forestiera_angustifolia	TCAGTCGGAAGAGTTTAGGTAATACTTTCAAAGTGACTCTCGACGGGAGAATCCAGGCTA
	Forestiera_isabelae	TCAGTCGGAAGAGTTTAGGTAATACTTTCAAAGTGACTCTCGACGGGAGAATCCAGGCTA
	Forestiera_pubescens_pubescens	TCAGTCGGAAGAGTTTAGGTAATACTTTCAAAGTGACTCTCGACGGGAGAATCCAGGCTA
	Forsythia_x_mandschurica	TCAGTCGGAAGAGTTTAGGTAATACTTTCAAAGTGACTCTCGACGGGAGAATCCAGGCTA
	Fraxinus_americana	TCAGTCGGAAGAGTTTAGGTAATACTTTCAAAGTGACTCTCGACGGGAGAATCCAGGCTA
	Fraxinus_angustifolia	TCAGTCGGAAGAGTTTAGGTAATACTTTCAAAGTGACTCTCGACGGGAGAATCCAGGCTA
	Fraxinus_ornus	TCAGTCGGAAGAGTTTAGGTAATACTTTCAAAGTGACTCTCGACGGGAGAATCCAGGCTA
	Fraxinus_quadrangulata	TCAGTCGGAAGAGTTTAGGTAATACTTTCAAAGTGACTCTCGACGGGAGAATCCAGGCTA
	Fraxinus_xanthoxyloides	TCAGTCGGAAGAGTTTAGGTAATACTTTCAAAGTGACTCTCGACGGGAGAATCCAGGCTA
	Haenianthus_salicifolius	TCAGTCGGAAGAGTTTAGGTAATACTTTCAAAGTGACTCTCGACGGGAGAATCCAGGCTA
	Hesperelaea_palmeri	TCAGTCGGAAGAGTTTAGGTAATACTTTCAAAGTGACTCTCGACGGGAGAATCCAGGCTA
	Jasminum_didymum	TCAGTCGAAAGAGTTTAGGTAATACTTTCAAAGTGACTCTCGACGGGAGAATCCAGGCTA
	Jasminum_lanceolaria	TCAGTCGAAAGAGTTTAGGTAATACTTTCAAAGTGACTCTCGACGGGAGAATCCAGGCTA
	Jasminum_nummularifolium	TCAGTCGAAAGAGTTTAGGTAATACTTTCAAAGTGACTCTCGACGGGAGAATCCAGGCTA
	Jasminum_pauciflorum	TCAGTCGAAAGAGTTTAGGTAATACTTTCAAAGTGACTCTCGACGGGAGAATCCAGGCTA
	Ligustrum_lucidum	TCAGTCGGAAGAGTTTAGGTAAGACTTTCAAAGTGACTCTCGACGGGAGAATCCAGGCTA
	Ligustrum_ovalifolium	TCAGTCGGAAGAGTTTAGGTAAGACTTTCAAAGTGACTCTCGACGGGAGAATCCAGGCTA
	Menodora_integrifolia	TCAGTCGAAAGAGTTTAGGTAATACTTTCAAAGTGATTCTCGACGAGAGAATCCAGGCTA
	Myxopyrum_nervosum	TCAGTCGGAAGAGTTTAGGTAATACTTTCAAAGTGACTCTCGACGGGAGAATCCAGGCTA
	Myxopyrum_smilacifolium	TCAGTCGGAAGAGTTTAGGTAATACTTTCAAAGTGACTCTCGACGGGAGAATCCAGGCTA
	Nestegis_cunninghamii	TCAGTCGGAAGAGTTTAGGTAATACTTTCAAAGTGACTCTCGACGGGAGAATCCAGGCTA
	Nestegis_sandwicensis	TCAGTCGGAAGAGTTTAGGTAATACTTTCAAAGTGACTCTCGACGGGAGAATCCAGGCTA
	Noronhia_emarginata	TCAGTCGGAAGAGTTTAGGTAATACTTTCAAAGTGACTCTCGACGGGAGAATCCAGGCTA
	Noronhia_lowryi	TCAGTCGGAAGAGTTTAGGTAATACTTTCAAAGTGACTCTCGACGGGAGAATCCAGGCTA
	Noronhia_nilotica	TCAGTCGGAAGAGTTTAGGTAATACTTTCAAAGTGACTCTCGACGGGAGAATCCAGGCTA
	Noronhia_peglerae	TCAGTCGGAAGAGTTTAGGTAATACTTTCAAAGTGACTCTCGACGGGAGAATCCAGGCTA
	Notelaea_longifolia	TCAGTCGGCAGAGTTTAGGTAATACTTTCAAAGTGACTCTCGACGGGAGAATCCAGGCTA
	Nyctanthes_arbor_tristis	TCAGTCGGAAGAGTTTAGGTAATACTTTCAAAGTGACTCTCGACGGGAGAATCCAGGCTA
	Olea_europaea_laperrinei	TCAGTCGGAAGAGTTTAGGTAATACTTTCAAAGTGACTCTCGACGGGAGAATCCAGGCTA
	Olea_javanica	TCAGTCGGAAGAGTTTAGGTAATACTTTCAAAGTGACTCTCGACGGGAGAATCCAGGCTA
	Olea_lancea	TCAGTCGGAAGAGTTTAGGTAATACTTTCAAAGTGACTCTCGACGGGAGAATCCAGGCTA
	Olea_paniculata	TCAGTCGGAAGAGTTTAGGTAATACTTTCAAAGTGACTCTCGACGGGAGAATCCAGGCTA
	Osmanthus_armatus	TCAGTCGGAAGAGTTTAGGTAATACTTTCAAAGTGACTCTCGACGGGAGAATCCAGGCTA
	Osmanthus_austrocaledonicus	TCAGTCGGAAGAGTTTAGGTAATACTTTCAAAGTGACTCTCGACGGGAGAATCCAGGCTA
	Osmanthus_decorus	TCAGTCGGAAGAGTTTAGGTAATACTTTCAAAGTGACTCTCGACGGGAGAATCCAGGCTA
	Phillyrea_angustifolia	TCAGTCGGAAGAGTTTAGGTAATACTTTCAAAGTGACTCTCGACGGGAGAATCCAGGCTA
	Picconia_excelsa	TCAGTCGGAAGAGTTTAGGTAATACTTTCAAAGTGACTCTCGACGGGAGAATCCAGGCTA
	Priogymnanthus_hasslerianus	TCAGTCGGAAGAGTTTAGGTAATACTTTCAAAGTGACTCTCGACGGGAGAATCCAGGCTA
	Schrebera_swietenioides	TCAGTCGGAAGAGTTTAGGTAATACTTTCAAAGTGACTCTCGACGGGAGAATCCAGGCTA
	Schrebera_trichoclada	TCAGTCGGAAGAGTTTAGGTAATACTTTCAAAGTGACTCTCGACGGGAGAATCCAGGCTA
	Sesamum_indicum	TCAGTCGGAAGAGTTTAGGAAAGACTTTCAAAATGACTCTCGACGGGAGAATCCAGGCTA
	Solanum_lycopersicum	TCAGTCGGAAGAGTTTAGGTAATACTTTCAAAGTGACTCTCGACGGGAGAATCCAGGCTA
	Syringa_persica	TCAGTCGGAAGAGTTTAGGTAAGACTTTCAAAGTGACTCTCGACGGGAGAATCCAGGCTA
	Syringa_pubescens_microphylla	TCAGTCGGAAGAGTTTAGGTAAGACTTTCAAAGTGACTCTCGACGGGAGAATCCAGGCTA
	Syringa_tomentella_yunnanensis	TCAGTCGGAAGAGTTTAGGTAAGACTTTCAAAGTGACTCTCGACGGGAGAATCCAGGCTA
	Syringa_vulgaris	TCAGTCGGAAGAGTTTAGGTAAGACTTTCAAAGTGACTCTCGACGGGAGAATCCAGGCTA
	Abeliophyllum_distichum	TTCAGGAAGAATCGCAGCAATTCCCCAATCCTAACGAAGTAGTTCCTCCGGAATCCAATG
	Avicennia_marina	TTCAGGAAGAATCGCAGCAATTCCCCAATCCTAACGAAGTAGTTCCTCCGGAATCCAATG
	Capsicum_annuum	------------------------------------------------------------
	Cartrema_americana	TTCAGGAAGAATCGCAGCAATTCCCCAATCCTAACGAAGTAGTTCCTCCGGAATCCAATG
	Chengiodendron_marginatus	TTCAGGAAGAATCGCAGCAATTCCCCAATCCTAACGAAGTAGTTCCTCCGGAATCCAATG
	Chionanthus_aff_brassii	TTCAGGAAGAATCGCAGCAATTCCCCAATCCTAACGAAGTAGTTCCTCCGGAATCCAATG
	Chionanthus_aff_ramiflorus	TTCAGGAAGAATCGCAGCAATTCCCCAATCCTAACGAAGTAGTTCCTCCGGAATCCAATG
	Chionanthus_aff_thorelii	TTCAGGAAGAATCGCAGCAATTCCCCAATCCTAACGAAGTAGTTCCTCCGGAATCCAATG
	Chionanthus_aff_trichotomus	TTCAGGAAGAATCGCAGCAATTCCCCAATCCTAACGAAGTAGTTCCTCCGGAATCCAATG
	Chionanthus_domingensis	TTCAGGAAGAATCGCAGCAATTCCCCAATCCTAACGAAGTAGTTCCTCCGGAATCCAATG
	Chionanthus_ligustrinus	TTCAGGAAGAATCGCAGCAATTCCCCAATCCTAACGAAGTAGTTCCTCCGGAATCCAATG
	Chionanthus_parkinsonii	TTCAGGAAGAATCGCAGCAATTCCCCAATCCTAACGAAGTAGTTCCTCCGGAATCCAATG
	Chionanthus_retusus	TTCAGGAAGAATCGCAGCAATTCCCCAATCCTAACGAAGTAGTTCCTCCGGAATCCAATG
	Chionanthus_rupicolus	TTCAGGAAGAATCGCAGCAATTCCCCAATCCTAACGAAGTAGTTCCTCCGGAATCCAATG
	Chionanthus_virginicus	TTCAGGAAGAATCGCAGCAATTCCCCAATCCTAACGAAGTAGTTCCTCCGGAATCCAATG
	Chrysojasminum_fruticans	TTCAGGAAGAATCGCAGCAATTCCCCAATCCTAACGAAGTAGTTCCTCCGGAATCCAATG
	Comoranthus_obconicus	TTCAGGAAGAATCGCAGCAATTCCCCAATCCTAACGAAGTAGTTCCTCCGGAATCCAATG
	Dimetra_craibiana	TTCAGGAAGAATCGCAGCAATTCCCCAATCCTAACGAAGTAGTTCCTCCGGAATCCAATG
	Fontanesia_fortunei	TTCAGGAAGAATCGCAGCAATTCCCCAATCCTAACGAAGTAGTTCCTCCGGAATCCAATG
	Forestiera_angustifolia	TTCAGGAAGAATCGCAGCAATTCCCCAATCCTAACGAAGTAGTTCCTCCGGAATCCAATG
	Forestiera_isabelae	TTCAGGAAGAATCGCAGCAATTCCCCAATCCTAACGAAGTAGTTCCTCCGGAATCCAATG
	Forestiera_pubescens_pubescens	TTCAGGAAGAATCGCAGCAATTCCCCAATCCTAACGAAGTAGTTCCTCCGGAATCCAATG
	Forsythia_x_mandschurica	TTCAGGAAGAATCGCAGCAATTCCCCAATCCTAACGAAGTAGTTCCTCCGGAATCCAATG
	Fraxinus_americana	TTCAGGAAGAATCGCAGCAATTCCCCAATCCTAACGAAGTAGTTCCTCCGGAATCCAATG
	Fraxinus_angustifolia	TTCAGGAAGAATCGCAGCAATTCCCCAATCCTAACGAAGTAGTTCCTCCGGAATCCAATG
	Fraxinus_ornus	TTCAGGAAGAATCGCAGCAATTCCCCAATCCTAACGAAGTAGTTCCTCCGGAATCCAATG
	Fraxinus_quadrangulata	TTCAGGAAGAATCGCAGCAATTCCCCAATCCTAACGAAGTAGTTCCTCCGGAATCCAATG
	Fraxinus_xanthoxyloides	TTCAGGAAGAATCGCAGCAATTCCCCAATCCTAACGAAGTAGTTCCTCCGGAATCCAATG
	Haenianthus_salicifolius	TTCAGGAAGAATCGCAGCAATTCCCCAATCCTAACGAAGTAGTTCCTCCGGAATCCAATG
	Hesperelaea_palmeri	TTCAGGAAGAATCGCAGCAATTCCCCAATCCTAACGAAGTAGTTCCTCCGGAATCCAATG
	Jasminum_didymum	TTCAGGAAGAATCGCAGCAATTCCCCAATCCTAACGAAGTAGTTCCTCCGGAATCCAATG
	Jasminum_lanceolaria	TTCAGGAAGAATCGCAGCAATTCCCCAATCCTAACGAAGTAGTTCCTCCGGAATCCAATG
	Jasminum_nummularifolium	TTCAGGAAGAATCGCAGCAATTCCCCAATCCTAACGAAGTAGTTCCTCCGGAATCCAATG
	Jasminum_pauciflorum	TTCAGGAAGAATCGCAGCAATTCCCCAATCCTAACGAAGTAGTTCCTCCGGAATCCAATG
	Ligustrum_lucidum	TTCAGGAAGAATCGCAGCAATTCCCCAATCCTAACGAAGTAGTTCCTCCGGAATCCAATG
	Ligustrum_ovalifolium	TTCAGGAAGAATCGCAGCAATTCCCCAATCCTAACGAAGTAGTTCCTCCGGAATCCAATG
	Menodora_integrifolia	TTCAGGAAGAATCGCAGCAATTCCCCAATCCTAACGAAGTAGTTCCTCCGGAATCCAATG
	Myxopyrum_nervosum	TTCAGGAAGAATCGCAGCAATTCCCCAATCCTAACGAAGTAGTTCCTCCGGAATCCAATG
	Myxopyrum_smilacifolium	TTCAGGAAGAATCGCAGCAATTCCCCAATCCTAACGAAGTAGTTCCTCCGGAATCCAATG
	Nestegis_cunninghamii	TTCAGGAAGAATCGCAGCAATTCCCCAATCCTAACGAAGTAGTTCCTCCGGAATCCAATG
[truncated: 64,000 more rows]
