# Supplementary material for: Resolving the Phylogeny of the Olive Family (Oleaceae): Confronting Information from Organellar and Nuclear Genomes
Source: Genes (Basel). 2020 Dec 16;11(12):1508. doi: 10.3390/genes11121508 (PMC7767060; doi:10.3390/genes11121508)
Supplement: Supplementary file 1 [file genes-11-01508-s001.zip › SM5. nrDNA.nex]

#NEXUS
begin taxa;
	dimensions ntax=65;
	taxlabels
	Solanum_lycopersicum
	Capsicum_annuum
	Olea_paniculata
	Dimetra_craibiana
	Nyctanthes_arbor_tristis
	Chrysojasminum_fruticans
	Menodora_integrifolia
	Jasminum_nummularifolium
	Jasminum_lanceolaria
	Jasminum_pauciflorum
	Jasminum_didymum
	Schrebera_trichoclada
	Schrebera_swietenioides
	Comoranthus_obconicus
	Myxopyrum_smilacifolium
	Myxopyrum_nervosum
	Fontanesia_fortunei
	Forsythia_x_mandschurica
	Abeliophyllum_distichum
	Haenianthus_salicifolius
	Chionanthus_domingensis
	Chionanthus_aff_trichotomus
	Syringa_persica
	Ligustrum_lucidum
	Syringa_vulgaris
	Ligustrum_ovalifolium
	Syringa_pubescens_microphylla
	Syringa_tomentella_yunnanensis
	Fraxinus_xanthoxyloides
	Fraxinus_angustifolia
	Fraxinus_americana
	Fraxinus_quadrangulata
	Fraxinus_ornus
	Chionanthus_aff_brassii
	Chionanthus_aff_ramiflorus
	Chionanthus_rupicolus
	Olea_javanica
	Forestiera_isabelae
	Forestiera_angustifolia
	Forestiera_pubescens_pubescens
	Hesperelaea_palmeri
	Chionanthus_aff_thorelii
	Chengiodendron_marginatus
	Cartrema_americana
	Chionanthus_virginicus
	Chionanthus_retusus
	Osmanthus_armatus
	Osmanthus_decorus
	Picconia_excelsa
	Nestegis_sandwicensis
	Phillyrea_angustifolia
	Notelaea_longifolia
	Nestegis_cunninghamii
	Osmanthus_austrocaledonicus
	Noronhia_nilotica
	Noronhia_peglerae
	Noronhia_emarginata
	Noronhia_lowryi
	Chionanthus_parkinsonii
	Olea_europaea_laperrinei
	Olea_lancea
	Chionanthus_ligustrinus
	Priogymnanthus_hasslerianus
	Avicennia_marina
	Sesamum_indicum
;
end;
begin characters;
	dimensions nchar=7008;
	format datatype=dna missing=? gap=- interleave=yes;
	matrix
	Solanum_lycopersicum	------------------------------------------------------------
	Capsicum_annuum	------------------------------------------------------------
	Olea_paniculata	----------------------------------------------------TGTTA-CC
	Dimetra_craibiana	------------------------------------------------------------
	Nyctanthes_arbor_tristis	----------------------------------------------------GTCTA-CC
	Chrysojasminum_fruticans	----------------------------------------------GAATTAATTTCGTC
	Menodora_integrifolia	------------------------------------------------------------
	Jasminum_nummularifolium	----------------------------------------------------------TC
	Jasminum_lanceolaria	------------------------------------------------------------
	Jasminum_pauciflorum	------------------------------------------------------------
	Jasminum_didymum	------------------------------------------------------------
	Schrebera_trichoclada	-------------------------------CGATCGTTGCTCGTTGAATTCCATCA-CC
	Schrebera_swietenioides	----------------------------------------------------CATCA-CC
	Comoranthus_obconicus	---------------CGCGTCGGATTGTCCTCGGTTGCTGCTCGTTAAATTCGATCA-CC
	Myxopyrum_smilacifolium	------------------------------------------------------------
	Myxopyrum_nervosum	---------------AYTCGATTCTTTGCCGTTTAATTGGCCCGTTGGATTACGTGA-CC
	Fontanesia_fortunei	----------------------------------------------------TATAACTC
	Forsythia_x_mandschurica	----------------------------------------------------TATTA-TC
	Abeliophyllum_distichum	------------------------------------------------------------
	Haenianthus_salicifolius	------------------------------------------------------------
	Chionanthus_domingensis	------------------------------------------------------------
	Chionanthus_aff_trichotomus	----------------------------------------------------TGTTA-CC
	Syringa_persica	-------------------TGCACTACAGATTCGTCGGTTCCTTCGTTAATTGATTA-CC
	Ligustrum_lucidum	---------------------------------------------ATGCATTGATTA-CC
	Syringa_vulgaris	----------------------------------------------------GATTA-CC
	Ligustrum_ovalifolium	------------------------------------------------------------
	Syringa_pubescens_microphylla	----------------------------------------------------GATTA-CC
	Syringa_tomentella_yunnanensis	----------------------------------------------------GATTA-CC
	Fraxinus_xanthoxyloides	----------------------------------------------------CATTA-CC
	Fraxinus_angustifolia	----------------------------------------------------TATCA-CC
	Fraxinus_americana	----------------------------------------------------TGTTA-CC
	Fraxinus_quadrangulata	----------------------------------------------------TATTA-CC
	Fraxinus_ornus	----------------------------------------------------TATTA-CC
	Chionanthus_aff_brassii	----------------------------------------------------CTTTA-CC
	Chionanthus_aff_ramiflorus	----------------------------------------------------CATTA-CC
	Chionanthus_rupicolus	----------------------------------------------------CATTA-CC
	Olea_javanica	----------------------------------------------------CATTA-CC
	Forestiera_isabelae	----------------------------------------------------TATTA-CC
	Forestiera_angustifolia	----------------------------------------------------TATTA-CC
	Forestiera_pubescens_pubescens	----------------------------------------------------TATTA-CC
	Hesperelaea_palmeri	------------------------------------------------------------
	Chionanthus_aff_thorelii	----------------------------------------------------CATTA-CC
	Chengiodendron_marginatus	------------------------------------------------------------
	Cartrema_americana	----------------------------------------------------TATTA-CC
	Chionanthus_virginicus	----------------------------------------------------TGTTR-CC
	Chionanthus_retusus	----------------------------------------------------CATTA-CC
	Osmanthus_armatus	CGAAATTGCGATCGTAKTTGCACAACAAAATYCGGAYGGTTTCTCGATAATCTATTA-TC
	Osmanthus_decorus	----------------------------------------------------TATTA-TC
	Picconia_excelsa	----------------------------------------------------TATTA-CC
	Nestegis_sandwicensis	----------------------------------------------------TGTTA-TC
	Phillyrea_angustifolia	----------------------------------------------------TATTT-TC
	Notelaea_longifolia	----------------------------------------------------TATTA-TC
	Nestegis_cunninghamii	----------------------------------------------------TATTA-TC
	Osmanthus_austrocaledonicus	----------------------------------------------------TATTA-TC
	Noronhia_nilotica	------------------------------------------------------------
	Noronhia_peglerae	----------------------------------------------------CGTCA-CC
	Noronhia_emarginata	----------------------------------------------------TATTA-CC
	Noronhia_lowryi	CTCGGCTCCCCTCGAGGGACGAGCAAAAAATGCGGTCGGTTCCTCGATATTCTGTTA-CC
	Chionanthus_parkinsonii	----------------------------------------------------TGTTA-CC
	Olea_europaea_laperrinei	----------------------------------------------------TCCTA-CC
	Olea_lancea	------------------------------------------------------------
	Chionanthus_ligustrinus	----------------------------------------------------TATTA-CC
	Priogymnanthus_hasslerianus	------------------------------------------------------------
	Avicennia_marina	------------------------------------------------------------
	Sesamum_indicum	------------------------------------------------------------
	Solanum_lycopersicum	------------------------------------------------------------
	Capsicum_annuum	------------------------------------------------------------
	Olea_paniculata	GTGCGTAGCGGGACA-TGCTTGGGCTT-GGTTAGTCGCTTG-TTTGCGAACTCTCG-GGT
	Dimetra_craibiana	------CGTGGTCCACTGT---------AGC-----------ATTGCGATCTCTTA-GGT
	Nyctanthes_arbor_tristis	GTGCGTAGGGGGCCA-TGCACATACGT-TGTTCGTCATTGC-ATTGCGG-CCTTCG-GGT
	Chrysojasminum_fruticans	GTGCGTAGCGGGACTCTGCACGGGCTA-GGCTTGCTGCTG--TCTGCAACT------CGT
	Menodora_integrifolia	------------------------------------------------------------
	Jasminum_nummularifolium	GTGTGTAGCGGGACTTTGCTTGGGCTT-GGCTTGCTGCCG--TCCGCAACT------CGT
	Jasminum_lanceolaria	--------CGGGACTTTGCTTGGGCTT-GGCTTGCTGCTG--TCTGCAACT------CGT
	Jasminum_pauciflorum	----------------------------TGTCCGCAACTCG--TTGCGA-----------
	Jasminum_didymum	-------------CTTTGCCTGGGCTT-GGCTTGCTGCTG--TCCGCAACT------CGT
	Schrebera_trichoclada	GTGCGTAGCGGGGCT-CGCTCGGGCCA-GGCGCGWCGCTCG-TCTGCGAACCTYCG-GGT
	Schrebera_swietenioides	GTGTGTAGCGGGACA-CGCTCGGGCTC-AGCACGTCACCTG-CTCGCGAACCTCCC-GGT
	Comoranthus_obconicus	GTGCGTAGCGGGACA-CGCTCGGGCTC-GGCGCGTCGCTCG-TTCGCGAACCTCCC-GGT
	Myxopyrum_smilacifolium	-----------------GCCTTGGCCT-AGTTTGTCAATGT-TTTGCGG-CCTGCG-GGT
	Myxopyrum_nervosum	GTGCGTAGCGGGACA-TGCTKTGGCTT-AGTTTGTCGATGT-CTTGCGG-CCTACG-GGT
	Fontanesia_fortunei	GTGCCTAGCGGGACA-CGCTTGGGCCT-TGCTTGTCGTTG--CTTGCTC-CCTTCG-GGG
	Forsythia_x_mandschurica	GTGCGTAGCGGGACA-CGCTTGGGCTT-TGTTTGTC-CTTG-TTTGCGA-CCTTCG-GGT
	Abeliophyllum_distichum	--------------A-TGCTTGGGCTT-TGTTTGCC-TVTG-TTTGCGA-CTTTCG-AGT
	Haenianthus_salicifolius	------AGCGGGACA-TGCTTGGGCTT-AGCTTGTCACCCG-TCCGTGAGCTTTCG-GGC
	Chionanthus_domingensis	------------------------------------------TTCGCGAGCCTTCG-GGC
	Chionanthus_aff_trichotomus	GTGCGTAGCGGGACG-TGCTCGGGCTC-GGCCCGTCACTCG-TTTGCGAACCTCCG-GGC
	Syringa_persica	GTGCGTAGCGGGACA-TGCTCGGGCTT-AGCTTGTCACTTG-TTTGAGAACTTTCG-GGT
	Ligustrum_lucidum	GTGCGTAGCGGGACT-TGCTTGGGCTT-AGCTTGTCACTTG-TTTGAGAACTTTCG-GGT
	Syringa_vulgaris	GTGCGTAGCGGGACT-TGCTTGGGCTT-AGCTTGTCACTTG-TTTGAGAACTTTCG-GGT
	Ligustrum_ovalifolium	-----------------------------------CACTTG-TTTGAGAACTTTCG-GGT
	Syringa_pubescens_microphylla	GTGTGTAGCGGGACA-TGCTTGGGCTT-AGCTTGTCACTTG-TTTGAGAACTTTCG-GGT
	Syringa_tomentella_yunnanensis	GTGTGTAGCGGGACA-TGCTTGGGCTT-AGCTTGTCACTTG-TTTGAGAACTTTCG-GGT
	Fraxinus_xanthoxyloides	GTGTGTAGCGGGACA-CGATCGGGCTC-AGCACGTGACTTG-TTCGAGAACCTTCG-GTT
	Fraxinus_angustifolia	GTGYGTAGCGGGACT-CGATTGGGCTC-GGCATGTCACCCG-TYTGYGAACCTTCG-ATT
	Fraxinus_americana	GTGCGTAGCGGGACA-CGATTGGGCTC-AGCTTGTCGCATGTTTTGTGAAATCTCG-ATT
	Fraxinus_quadrangulata	GTGTGTAGCGGGACA-CGATTGGGCTT-AGCTTGTCACCTG-TTTGTGAAATTTCG-ATT
	Fraxinus_ornus	GTGTGTAGCGGGACG-CGATTGGGCTT-AGCACGTCACCTG-TTTGAGAACTTTTG-ATT
	Chionanthus_aff_brassii	GTGCGTAGCGGGACA-TGCTCGGGCTT-AGCTTGTCACGTG-TTTGTGAACTCTCG-GGT
	Chionanthus_aff_ramiflorus	GTGCGTAGCGGGACG-TGCTTGGGCCT-AGCTCGTCGCTTG-TTTGTGAACTTTCG-GGT
	Chionanthus_rupicolus	GTGCGTAGCGGGACA-TGCTTGGGCTT-GGCTTGTCACTTG-TTTGCGAACTCTCG-GGT
	Olea_javanica	GTGCGTAGCGGGACA-TGCTCGGGCTC-GGCTTGTCACTTG-TTTGCGAACTCTCG-GGT
	Forestiera_isabelae	GTGCGTAGCGGGACA-TGCTCGGGCTT-AGTTTGTCACTTG-TTTGCGAGCTCTCG-GGT
	Forestiera_angustifolia	GTGCGTAGCGGGACA-TGCTCGGGCTT-AGTTTGTCACTTG-TTTGCGAACTTTCG-GGT
	Forestiera_pubescens_pubescens	GTGCGTAGCGGGACA-TGCTCGGGCTT-AGCTTGTCACTCG-TTCGCGAACTTTCG-GGT
	Hesperelaea_palmeri	------------------------------------------------------------
	Chionanthus_aff_thorelii	GTGCGTAGCGGGACG-TGCTTGGGCTY-GGCTTGTCACTTG-TTTGTGAACTTTCG-GGT
	Chengiodendron_marginatus	--GTGTAGCGGGACA-TGCTTGGGCTT-AGCTTGTCACTTG-TTTGCGAACTTTTG-GGT
	Cartrema_americana	GTGTGTAGCGGGGCA-TGCTCGGGCTT-AGCTTGTCACTTG-TTTGTGAACTTTCG-GGT
	Chionanthus_virginicus	GTGCGTAGCGGGACT-TGCTTGGGCTT-AGCTCGTCACTTG-TTTGTGAACTTTTGAAGT
	Chionanthus_retusus	GTGTGTAGCGGGACA-TGCTTGGGCTT-AGCTTGTCACTTG-TTTGTGAGCTTTCG-AGT
	Osmanthus_armatus	GTGCGTAGCGGGACA-TGCTTGGGCTT-AGCTCGTGACTTG-TTTGTGAACCTTCG-GGT
	Osmanthus_decorus	GTGTGTAGCGGGACA-TGCTCGGGCTT-AGCTTGTGACTTG-TTTGTGAACTTTCG-GGT
	Picconia_excelsa	GTGCGTAGCGGGACA-TGCTTGGGCTT-AGCTTGCGACTTG-TTTGTGAACTTTCG-AGT
	Nestegis_sandwicensis	GTGCGTAGCGGGACA-TGCTTGGGCTT-AGCTCGTGACTTG-TCTGTGAACTTTCG-AGT
	Phillyrea_angustifolia	GTGCGTAGCGGGACA-TGCCTGGGCTT-AGCTTGTGACTTG-TTTGTGAACTTTCG-AGT
	Notelaea_longifolia	GTGTGTAGCGGGACA-TGCTTGGGCCT-AGCTCGTGACTTG-TTTGTGAACTTTCG-GGT
	Nestegis_cunninghamii	GTGCGTAGCGGGACA-TGCTTGGGCTT-AGCTCGTGACTTG-TTTGTGAACTTCCG-AGT
	Osmanthus_austrocaledonicus	GTGCGTAGCGGGACA-TGCTTGGGCTT-AGCTCGTGACTTG-TTTGTGAACTTTCG-AGT
	Noronhia_nilotica	-------------------------------CTGTCACGCG-TTCGCCAGCCTTCG-GGT
	Noronhia_peglerae	GTGCGTAGCGGGACA-TGCTTGGGCTT-GGCCTGTCACGTG-TTCGCCTGCCTTCG-GGT
	Noronhia_emarginata	GTGCGTAGCGGGACA-TGCTTGGGCTC-GGCCCGTCACGCG-TTCGCCAGCCTTAG-GGT
	Noronhia_lowryi	GTGCGTAGCGGGACA-TGCTCGGGCTC-GGCCCGTCACGCG-TTCGCCAGCCTTCG-GGT
	Chionanthus_parkinsonii	GTGCGTAGCGGGACA-TGCTTGGGCTT-AGCTTGTCGCTTG-TTCGCGAGCCTCCG-GGT
	Olea_europaea_laperrinei	GTGCGTAGCGGGACA-TGCTCGGGCTC-GGCTYGTCGCTTG-TTTGCGAACTTTCG-RGT
	Olea_lancea	--------------------------------------------------CCTTCG-GGT
	Chionanthus_ligustrinus	GTGCGTAGCGGGACA-TGCTCGGGCTTCGGCTCGTCACCTG-TTCGTGAGCTCTCG-AGT
	Priogymnanthus_hasslerianus	-----------GACA-TGCTCGGGCTT-AGCTCGTCACCTG-TTTGCGAACTCTCG-AGT
	Avicennia_marina	------------------------------------------------------------
	Sesamum_indicum	------------------------------------------------------------
	Solanum_lycopersicum	----------------------------------TATTCACGTACGGCGCATGAGTGGTA
	Capsicum_annuum	---------ATTTGG------------------------ACGCACGGCGCGTGAGTTGTG
	Olea_paniculata	TGGCGGAC-ATGCGGT-GCGCTTTGCTTGGGCATCGTGTACGTAAAGCACGTGAGTTGCG
	Dimetra_craibiana	TGGCTTTGCAAACGGT--GGCTTCGCTCGGGCAA-GTGTACGTCAAGCACGTGAGTGGTG
	Nyctanthes_arbor_tristis	TAGCTTTGCATACGGC-GT-CTTCGTTCACGCGT-GTGCTCATCAAGCACGTGAGTGGTG
	Chrysojasminum_fruticans	TGCGAGAC-ATCCAGT-GCGCCTAGCTTTGGCATTGTGTACGTCAAGCGCGTGAGTTGCA
	Menodora_integrifolia	---------------------------------------------AACGCGTGAGTTGCA
	Jasminum_nummularifolium	TGCGAGAC-ACGTGGC-AT-CCTCGCCCGGGCATCGTGTACGTCAAGCACGTGAGTAGCA
	Jasminum_lanceolaria	TGTGAGAC-ATGTGGT-AT-CCTCGCTTGGGCATCGTGTACGTCAAGCACGTGAGTAGCA
	Jasminum_pauciflorum	-----GAC-TCGTGGC-AT-CCTCGCTCGGGCATCGTGTACGTCAGGCACGTGAGTAGCA
	Jasminum_didymum	TGCGAGAC-ACGCGGT-AT-CCTCGCTCGGGCATCGTGTACGTCAAGCACGTGAGTAGCA
	Schrebera_trichoclada	TGGCGGAC-GTGCGGGCGCGCCTCGTTCGGGCGATGCGTACGTAAAGCGCGTGAGTTGCG
	Schrebera_swietenioides	CCGCGGAC-ACGTGGT-GCGCTCCGTCGGGGCGATGCGTACGTAAAGCACGTGAGTTGCG
	Comoranthus_obconicus	TGGCGGAC-GGGCGCGCGCGCTCCGCTCGGGCGATGCGTACGTGAAGCACGTGAGTTGCG
	Myxopyrum_smilacifolium	TAGCTGAC-ATGAGGC-AGGCTTTGCTCGGGCATCGTGTACGTAAAGCACGTGAGTGGCG
	Myxopyrum_nervosum	TAGCTGGC-GTGAGGC-AGGCTTTGCTGGGGCATCGTGTACGTAAAGCACGTGAGTGGCG
	Fontanesia_fortunei	TAGCGAAC-ATTTGGC-AAGCTTGGCTTGGGTGTWKTGTACGTSAAACACGTGAGTTGCG
	Forsythia_x_mandschurica	TAGCGAAC-ACGGGGC-GCGCTGAGCTTGGGTGTTGTGTACGTGAAGCACGTGAGTTGCA
	Abeliophyllum_distichum	AAGCGAAC-ATGGGGC-GTGCAATGCCTGGGTACTGTGTACGCAAAGCACGTGAGTTGCA
	Haenianthus_salicifolius	AAGCGGAG-GGGCGGT-GTGCTCTGCCCGGGCATCGTGCACGTAAAGCACGTGAGTTGCG
	Chionanthus_domingensis	GAGCGGAC-GTGTGGT-GCGCTCTGCTCGGGCATCGTGGACGTAAAGCACGTGAGTTGCG
	Chionanthus_aff_trichotomus	GAGCGGAC-GCGTGGT-GTGCTCTGCTCGGGCATCGTGTACGTAAAGCACGTGAGTTGCG
	Syringa_persica	TAGCGGACAATGTGGT-GTGCTTTGCTTGGGCT-TGCGTACGTAAAGCACGTGAGTTGCA
	Ligustrum_lucidum	TAGCGGAC-ATGTGGT-GTGCTTTGCTTGGGTTATGTGTACGTAAAGCACGTGAGTTGCA
	Syringa_vulgaris	TAGCGGAC-ATGTGGT-GTGCTTTGCTTGGGTTATGTGTACGTAAAGCACGTGAGTTGCA
	Ligustrum_ovalifolium	TAGCGGAC-ATGTGGT-GTGCTTTGCTTGGGTTATGCGTACGTAAAGCACGTGAGTTGCA
	Syringa_pubescens_microphylla	TAGCGGAC-ATGTGGT-GCGCTTTGCTTGGGTTATGCGTACGTAAAGCACGTGAGTTGCA
	Syringa_tomentella_yunnanensis	TAGCGGAC-TTGTGGT-GTGCTTTGCTTGGGTTATGCGTACGTAAAGCACGTGAGTTGCA
	Fraxinus_xanthoxyloides	CGGACGAC-ATGTGGT-GTGCTTTGCTTGGTCGTCGTGTACGTAAAGCACGTGAGTTGCG
	Fraxinus_angustifolia	CRCACGAC-GTGTGGT-GTGCTTTGCTTGGTCGATGTGTACGTAAAGCACGTGAGTTGCA
	Fraxinus_americana	CGCACGAC-ATGTGGT-GTGCTTTGCTTGGTCGATGTGTACGTAAAGCACGTGAGTTGCG
	Fraxinus_quadrangulata	TGCACGAC-TTGTGGT-GTGCTTTGCTTGGTCGATGTGTACGTAAAGCACGTGAGTTGCG
	Fraxinus_ornus	CGCACGAC-ATGTGGT-TTGCTTTGCTTGGTCGACGTGTACGTAAAGCACGTGAGTTGTG
	Chionanthus_aff_brassii	TGGCGGAC-ATGTGGT-GTGCCGTGCTCGGGCATCGTGTACGTAAAGCACGTGAGTTGCG
	Chionanthus_aff_ramiflorus	TGGCGAAC-ATGTGGT-GTGCTTTGCTTGGGMAYTGTGTACGTGAAGCACGTGAGTTGCG
	Chionanthus_rupicolus	TGGCGGAC-ATGTGGT-GTGCTTTGCTCGAGCATCGTGTACGTAAAGCACGTGAGTTGCG
	Olea_javanica	TGGCGGAC-ATGTGGT-GTGCTTTGCTTGGGCATCGTGTACGTAAAGCACGTGAGTTGCG
	Forestiera_isabelae	TAGCGAAC-TTGTGGT-GCGCTTTGCTTGGGCATTGTGTACGTAAAGCACGTGAGTTGCG
	Forestiera_angustifolia	TAGCGGGC-TTGTGGT-GTGCTTTGMTTGGGCATTGTGTACGTAAAGCRCGTGAGTTGCG
	Forestiera_pubescens_pubescens	TAGCGGGC-TTGTGGT-GTGCTTTGCTTGGGCATTGTGTACGTAAAGCACGTGAGTTGCA
	Hesperelaea_palmeri	----GGGC-TTGCGGT-GCGCTCTGCTTGGGTATTGTGTACGTAAAGTACGTGAGTTGCG
	Chionanthus_aff_thorelii	TTGCGGAC-GTGTGGT-GTGCTTTGCTTGGGCATCGTGTACGTGAAGCGCGTGAGTTGCG
	Chengiodendron_marginatus	TAGCGGAC-AWGTGGT-GTACTTTGCTTGGGTATTGTGTACGTGAAGCACGTGAGTTGCG
	Cartrema_americana	TAGCGAAC-ATGTGGT-GTGCTTTGCTTGGGTATTGTGTACGTAAAGCACGTGAGTTGCG
	Chionanthus_virginicus	TAGCGGAC-ATGTGGT-GTGCTTTGCTTGGGTATTGTGTACGTAAAGCACGTGAGTTGCG
	Chionanthus_retusus	TAGCGGAC-ATGTGGT-GTGCTTTGCTTGGGCATCGTGTACGTAAAGCACGTGAGTTGCG
	Osmanthus_armatus	YAGCGGAC-ATGTGGT-GTGCTTTGCTTGGGYATTGTGTACGTAAAGCACGTGAGTTGCG
	Osmanthus_decorus	TAGCGGAC-ATGTGGT-GTGCTTTGCTTGGGTATTGTGTACGTAAAGCACGTGAGTTGCA
	Picconia_excelsa	TAGCGGAC-TTGTGGT-GTGCTTTGCTTGGGTATTGTGTACGTAAAGCACGTGAGTTGCG
	Nestegis_sandwicensis	TAGCGGAC-ATGTGGT-GTGCTTTGCTTGGGCATTGTGTACGTAAAGCACGTGAGTTGCG
	Phillyrea_angustifolia	TAGCGGAC-ATGTGGT-GTGCTTTGCTTGGGTATTGTGTACGTAAAACACGTGAGTTGCG
	Notelaea_longifolia	TAGCGGAC-ATGTGGT-GTGCTTTGCTCGGGTATTGTGTACGTAAAGCACGTGAGTTGCG
	Nestegis_cunninghamii	TAGCGGAC-ATGTGGT-GTGCTTTGCTCGGGTATTGTGTACGTAAAGCACGTGAGTTGCG
	Osmanthus_austrocaledonicus	TAGCGGAC-ATGTGGT-GTGCTTTGCTCGGGTATTGTGTACGTAAAGCACGTGAGTTGCG
	Noronhia_nilotica	CGGCGGGC-ATGTGGY-GTGCTTTGCTTGGGCATCGTGTACGCGAAGCACGTGAGTTGCG
	Noronhia_peglerae	CGGCGGGC-ACACGGTAGTGCCTTGCTCGGACATCGTGTACGTGAAGCACGTGAGTTGCG
	Noronhia_emarginata	CGGCGGGC-ACGTGGT-GTGCTTTGCTTGGGCATCGTGTACGCGAAGCGCGTGAGTTGCG
	Noronhia_lowryi	CGGCGGGC-ACGTGGT-GCGCTCTGCTCGGGCATCGTGTACGYGAAGCACGTGAGTTGCG
	Chionanthus_parkinsonii	CAGCGGGC-ATGCGGT-GGGCCTTGCTCGGGCATCGTGTACGTGAAGCACGTGAGTTGCG
	Olea_europaea_laperrinei	TGGCGGAC-ATGCGGT-GCGCTTTGCTTGGGCATCGTGTACGTAAAGCACGTGAGTTGCG
	Olea_lancea	TGGCTGAC-GTGCGGT-TGGCCTTGCTTGGGCATCGTGTACGTAAAGCACGTGAGTTGCG
	Chionanthus_ligustrinus	TTGCGGGC-TCGTGGC-GTGCTCTGCTCGGGCATCGTGTACGTGAAGCGCGTGAGTTGCG
	Priogymnanthus_hasslerianus	TAGCGGAC-CCGTGGT-GTGCTTTGCYCGGGCATCGTGTACGTAAAGCACGTGAGTTGCG
	Avicennia_marina	------------------------------------------------------------
	Sesamum_indicum	------------------------------------------------------------
	Solanum_lycopersicum	TTGGGCATGTGTGGTTAGGTTGGATCCCTGCTTCGAGCAGCGACGTCCTAACTCGCATGC
	Capsicum_annuum	TTCGGCACGCGCGGTTAGGTTGGATCCCTGC-TCGAGCAGCGACGTCCTGACCCGCCTGC
	Olea_paniculata	ATTGGCATGTTAGGGTACGTTGGATCCCTGC-TCGGGCAGCGACAGCGTTCCCCTCATGC
	Dimetra_craibiana	GTTGGCTATTGCGGATACGATGGATCCCTGC-TCTGGCAGCGACATCGAACCTGCATGGC
	Nyctanthes_arbor_tristis	STCGGCATGTGACGGTACGTTGGATCCCTGC-TCGGGCAGCGACAACGTTCCTTCCTTGC
	Chrysojasminum_fruticans	TTTGGCATGATCGGGTGTGTTGGATCCCTGC-TAGCGCAGCGACAACGTCACCTGCATGC
	Menodora_integrifolia	TTCGACGTGGTCGGGTGTGTTGGATCCCTGC-TAGCGCAGCGACAATGCTCCCTACACGT
	Jasminum_nummularifolium	TTTGGCATGATCGGGCGTGTTGGATCCCTGC-TCGCGCAGCGACAACACCCCCCGCGTGC
	Jasminum_lanceolaria	TTCGACATGATCGGGTGTGTTGGATCCCTGC-TTGCGCAGCGACAACA-CCCCCCCATGT
	Jasminum_pauciflorum	TTCGACATGATCGGGCGCGTTGGATCCCTGC-TCGCGCAGCGACAACACCCCCCGCATGT
	Jasminum_didymum	TTTGACATGATCGGGCGCGTTGGATCCCTGC-CTGCGTAGCGACAACGCCCCCCGCATGT
	Schrebera_trichoclada	ATTGGCTYGCTCGGGCGTGTCGGATCCCTGY-CGAGGCAGCGACGACATCCCCCTCGAGC
	Schrebera_swietenioides	ATTGGCTCGTTCGGGCGTGTCGGATCCCTGC-CGGGGCAGCGACGRCACCCTCCCCGAGC
	Comoranthus_obconicus	ATCGGCTCGTTGGGGCATGTCGGATCCCTGC-YGGGGCAGCGACGACATCCCCCTCGAGC
	Myxopyrum_smilacifolium	GTTGGCGTGTGCGGGTATGTTGGTTCCCTGC-TTGGGCAGCGACAACATCTTGCTCGTGC
	Myxopyrum_nervosum	GTTGGCGTGTACGGGTATGCTGGTTCCCTGC-TTGGGCAGCGACAGCGTCTCGTCCGTGC
	Fontanesia_fortunei	GTTGGCTTGTATGGGTATGTTGGATCCCTGC-TGTGGCAGCGACAACATCTTGTGCATGC
	Forsythia_x_mandschurica	TTTGGCTTGCATGCGTTTGTTGGATCCCTGC-TCGGGCAGCGACGACATCTTGTGCACGC
	Abeliophyllum_distichum	TTTGGCTTGTATGGGTATGTTGGATCCCTGC-TCGGGCAGCGACGACATCTCGTGCAYGC
	Haenianthus_salicifolius	ATTGGCTTGTTTCGGTACGTTGGATCCCTGC-TCGTGCAGCGACGTCGTCCCCTTCAAGC
	Chionanthus_domingensis	ATCGGCCTGCTTGGGCGCGTTGGATCCCTGC-TCGGGCAGCGACAACGTCCCCTCCTCGC
	Chionanthus_aff_trichotomus	ATCGGCCTGTTCGGGAACGTTGGATCCCTGC-TCGGGCAGCGACAACGTCCCCTTCCGGC
	Syringa_persica	TTTGGCTTGTTTGGGTATGTTGGATCCCTGC-TTGGGCAGCGACAACATCCCCTCCATGC
	Ligustrum_lucidum	TTCGGCTTGTTTGGGTATGTTGGATCCCTGC-TAGGGCAGCGACGACATCCTCTTCATGC
	Syringa_vulgaris	TTTGGCTTGTTTGGGTATGTTGGATCCCTGC-TATGGCAGCGACGTCATCCCCTTCATGC
	Ligustrum_ovalifolium	TTCGGCTTGTTTGGGTATGTTGGATCCCTGC-TAGGGCAGCGACGACATCCTCTTCATGC
	Syringa_pubescens_microphylla	TTTGGCTTGTTTGGGTATGTTGGATCCCTGC-TAGGGCAGCGACAACATCCTCTTCATGC
	Syringa_tomentella_yunnanensis	TTTGGCTTGTTTGGGTATGTTGGATCCCTGC-TAGGGCAGCGACAACATYCTCTTCAWGC
	Fraxinus_xanthoxyloides	WTTGGCTTGTTTGGGCATGTTGGATCCCTGC-CGCGGCAGCGACAACATCCTCTTCTTGC
	Fraxinus_angustifolia	GTTGGCTTGTTTGGGTAYGTTGGATCCCTGC-CGTGGCAGCGACAACRTCCYCTTCATGC
	Fraxinus_americana	ATTGGCTTGTTTGGGTACGTTGGATCCCTGC-TGGGGCAGCGACAACGTCCTCTTCATGC
	Fraxinus_quadrangulata	ATTGGCTTGTTCGGGTATGTTGGATCCCTGC-TAGGGCAGCGACAACATCCTCTTCATGC
	Fraxinus_ornus	TTTGGCTTGTTTGGGTATGTTGGATCCCTGC-TGTGGCAGCGACAACATCCCCTTCATGC
	Chionanthus_aff_brassii	ATTGGCTTGTTTGGGTATGTTGGATCCCTGC-TCGGGCAGCGACAACGTTCTCTTCATGC
	Chionanthus_aff_ramiflorus	ATCGGCCTGTTTGGGTACGTTGGATCCCTGC-TTGGGCAGCGACAACGTCCTCTCCATGC
	Chionanthus_rupicolus	ATTGGCCTGTTTGGGTGCGTTGGATCCCTGC-TCGGGCAGCGACAACGTCCTCTTCAAGC
	Olea_javanica	ATTGGCCTGTTTGGGTACGTTGGATCCCTGC-TTGGGCAGCGACAACGTCCTCTTCAGGC
	Forestiera_isabelae	ATCGGCTTGTTTGGGTACGTTGGATCCCTGC-TCGGGCAGCGACAACGTCCTCAACACGC
	Forestiera_angustifolia	ATTGGCTCGTTTGGGTACGTTGGATCCCTGC-TCGGGCAGCGACAACGTCCTCATCGTGC
	Forestiera_pubescens_pubescens	ATTGGCTTGTTCGGGTACGTTGGATCCCTGC-TCGGGCAGCGACAACGTCCTCATCATGC
	Hesperelaea_palmeri	ATTGGCTTGTTTGTGTACGTTGGATCCCTGC-TTGGGCAGCGACAATGTTCTCTTCATGC
	Chionanthus_aff_thorelii	ATTGGCCTGTTTGGGTACATTGGATCCCTGC-TTGGGCAGCGACAATGTCCTCTTCATGC
	Chengiodendron_marginatus	ATTGGCCTGTTTGGGTATGTTGGATCCCTGC-TTGGGCAGCGACAACGTCCTCTTCATGC
	Cartrema_americana	ATTGGCCTGTTTGGGTATGTTGGATCCCTGC-TTGGGCAGCGACAACGTCCTCTTCATGC
	Chionanthus_virginicus	ATTGGCCTGTTTGGGTACGTTGGATCCCTGC-TTGGGCAGCGACAACGTCCTCTTCGGGC
	Chionanthus_retusus	ATTGGCCTGTTTGGGTACGTTGGATCCCTGC-TTTGGCAGCGACAACGTCCTCTTCTCGC
	Osmanthus_armatus	ATTGGCCTGTTTGGGTATGTTGGATCCCTGC-TTGGGCAGCGACAATGTACCCTTCATGC
	Osmanthus_decorus	ATTGGCATGTTTGGGTATGTTGGATCCCTGC-TTGGGCAGCGACAACGTACTCTTCRCGC
	Picconia_excelsa	ATTGGCCTGTTTGGGTATGTTGGATCCCTGC-TTGGGCAGCGACAACGTCCTCTTCATGC
	Nestegis_sandwicensis	ATTGGCCTGTTTGGGTATGTTGGATCCCTGC-TTGGGCAGCGACAACGTCCTCTCCATGC
	Phillyrea_angustifolia	ATTGGCCTGTTTGGGTATGTTGGATCCCTGC-TTGGGCAGCGACAACGTCCTCTCCATGC
	Notelaea_longifolia	ATTGGCCTGTTTGGGTATGTTGGATCCCTGC-TTGGGCAGCGACAACGTCCCCTCCACGC
	Nestegis_cunninghamii	ATTGGCCTGTTTGGGTACGTTGGATCCCTGC-TTGGGCAGCGACAACGTCCTCTCCATGC
	Osmanthus_austrocaledonicus	ATTGGCCTGTTTGGGTATGTTGGATCCCTGC-TTGGGCAGCGACAACGTCCTCTCCACGC
	Noronhia_nilotica	ATCGGCCTGTTTGGGTACGTTGGATCCCTGC-TYGGGCAGCGACAACGGCCCCTTCTCGC
	Noronhia_peglerae	ATCGGCGCGTTCGGGTACGTTGGATCCCTGC-TCGGGCAGCGACAACGGTCCCTTCTCGC
	Noronhia_emarginata	ATCGGCGTGTTAGGGTACGTTGGATCCCTGC-TCGGGCAGCGACAACGGCCCCTTCTCGC
	Noronhia_lowryi	ATCGGCCTGTTTGGGTACGTTGGATCCCTGC-TCGGGCAGCGACAGCGTCCCCTCCTCGC
	Chionanthus_parkinsonii	ATCGGCTTGTTCGGGTACGTTGGATCCCTGC-TCGGGCAGCGACAACGGTCCCTTCTGGC
	Olea_europaea_laperrinei	ATCGGCGTGTTCGGGTACGTTGGATCCCTGC-TCSGRCAGCGACAACGTTCCCCTCACGC
	Olea_lancea	ATAGGCGTGTTCGAGTACGTTGGATCCCTGC-TCGGGCAGCGACAACGTCCTCCTCACGC
	Chionanthus_ligustrinus	ATCGGCTCGTTAGGGTACGCTGGATCCCTGC-TTGGGCAGCGACAGCGTCCCCTTCGTGC
	Priogymnanthus_hasslerianus	ATTGGCTTGTTCGGGTACGTCGGATCCCTGC-TCGAGCAGCGACGGCGTCCCCTTCATGC
	Avicennia_marina	------------------------------------------------------------
	Sesamum_indicum	------------------------------------------------------------
	Solanum_lycopersicum	CAACTCGGTGACG--------GATGAAGCGCAATC-TAGGCTGG-TCGGACGTCGGAA--
	Capsicum_annuum	CATCTC---AGTC--------------GCGGGGCAAGCGCA-ATGCAGGCTTGCTCGA-A
	Olea_paniculata	CTGTTC---ATTG--------GGTG--CTCGAATC-TCGT--GT-TCGGTCATCTCGT-T
	Dimetra_craibiana	YTGTTC---ATTC----------------------TTCGACGAT-CTCGTCGTTTGAG-A
	Nyctanthes_arbor_tristis	CTATTCATTATAG--------GKTG--GCC---------------TCGGTCGGATTGAAA
	Chrysojasminum_fruticans	CTATTC---ACTA--------GATT--GTCCGATG-TCGTTCGCATCGGCTGTCTTCA-G
	Menodora_integrifolia	CCGTCC---AGTGTGTTGTGCGACG-----------CCGT--TCGTCGGCTGTCCCGA-G
	Jasminum_nummularifolium	CTGTCC---AGTTCGTCGCACGACG---TCGAACG----------TCGATCGTCCCCG-A
	Jasminum_lanceolaria	CTGTCC---AGTGATTCGGTCGACGACATCGGGCG----------TCGCTTGTCCCTA-A
	Jasminum_pauciflorum	CCGTCC---AGTA--------GGTT--GCACGACA----------TCGAACGTCCCCG-A
	Jasminum_didymum	CTGTCC---AGTT--------GGTT--GCACGACA-TCGA--ACGTCGATCGTCCCTG-A
	Schrebera_trichoclada	TCGTTC---ATTC--------GATG--GCCGGACG-TCGC--GT-GCGGCCATCCGAC-C
	Schrebera_swietenioides	CCGTTC---ATTC--------GAYG--GCCGRRCG-TCGC--GT-TCGGTCGTCCGAC-C
	Comoranthus_obconicus	CCCTTC---ATTC--------GATG--GCCGGACG-TCGC--GT-GCGGCCATCCRAC-C
	Myxopyrum_smilacifolium	CTGTTC---ATTG--------ACAA--CCTCGGTC-------GG-TTGGCC--------T
	Myxopyrum_nervosum	CTGTTC---ATG---------GACA--GCC---------------TTAGTCGGTTGGC-C
	Fontanesia_fortunei	CTCTTC---ATC---------GATG--ACCCTATT----------TCGGTYGAC-----C
	Forsythia_x_mandschurica	CTGTTC---A--G--------AATG--ACCCTATT-TTATAAGG-TTGGCA--------C
	Abeliophyllum_distichum	CTGTTC---A--A--------GAAG--ACCCTRTT-TCACAAGG-TTCGCA--------T
	Haenianthus_salicifolius	CCGTTC---ATCG--------GACG--GTCGGATC-TCGC--GT-TCGGTCGTCTCGA-T
	Chionanthus_domingensis	CCGTTC---AACG--------GACG--ATCGAACC-TCGC--GC-TCGGTCGTCCCTC-T
	Chionanthus_aff_trichotomus	CTCCTC---ATCG--------GACG--ATCGAGTC-TCGC--GC-TCGGCCGTCTCTC-T
	Syringa_persica	CTGTTC---ATTC--------GATG--GTCGGATT-TCGC--AT-GCGGTCATCTAGA-T
	Ligustrum_lucidum	CTGTTC---ATTC--------GATG--GTCGGATT-TTAC--AT-TCGGTCATCCAGA-T
	Syringa_vulgaris	CTGTTC---ATTC--------GATG--GTCGGATT-TCGC--AT-GCGGTCATCTAGA-T
	Ligustrum_ovalifolium	CTGTTC---ATTC--------GATG--GTCGGATT-WTGC--AT-GCGGTCATCTAGA-T
	Syringa_pubescens_microphylla	CTGTTC---ATTT--------GATG--GTCGGATT-TCGC--AT-GCGATCATCTAGA-T
	Syringa_tomentella_yunnanensis	CTGTTC---ATTC--------GATG--GTCGGATT-TCGC--AT-RCGGTCATCTAGA-T
	Fraxinus_xanthoxyloides	CCGTTC---ATTG--------GATG--ATCGAATC-TCGC--AA-TTCGTCATCTCGC-T
	Fraxinus_angustifolia	CTGTTC---ATTG--------GATG--ATCGAATC-TCGC--RT-TTCGTCATCTCSC-Y
	Fraxinus_americana	CTGTTC---ATTG--------GATG--GTCGAATC-TCGC--GT-TCGGCCATCTCGC-G
	Fraxinus_quadrangulata	CTGTTC---ATTG--------GGTG--ATCGAATCTTTGC--AT-TCGGTCGCCTCACTT
	Fraxinus_ornus	CTGTTC---ATTG--------GATG--ATCGAATC-TCGC--AT-TCCGTCATCTCGC-A
	Chionanthus_aff_brassii	CTGTTC---ATTG--------GACG--GTTGAATC-TCGC--GT-TCGATCATCTCGG-T
	Chionanthus_aff_ramiflorus	CCGTTC---ATTA--------GACG--GTCGAATC-TCGC--GT-TCGGTCATCTCTC-T
	Chionanthus_rupicolus	CTGTTC---ATTG--------GATG--GTCGGATC-TTGC--GT-TCGGTCATCTCTC-T
	Olea_javanica	CTGTTC---ATTG--------GATG--GTCGAATC-TCGC--GT-TCGGTCATCTCCC-T
	Forestiera_isabelae	CTGTTC---ATCG--------GATG--CTCGAATC-TCGC--GT-TCGATCATCTCGC-T
	Forestiera_angustifolia	CTGTTC---ATCA--------GATG--GTCGAATC-TCAC--GT-TCGATCATCTCAA-T
	Forestiera_pubescens_pubescens	CTGTTC---ATTA--------GACG--GTCGAATC-TCGC--GT-TCGATCATCTCGG-T
	Hesperelaea_palmeri	CTGTTC---ATCA--------GATG--GTCGTGTC-TTGC--AT-TCGGTCATCTCGT-T
	Chionanthus_aff_thorelii	CTGTTC---ATTA--------GACG--GTTGAATC-TCGC--AT-TCGATCATCTCAC-T
	Chengiodendron_marginatus	CTGTTC---ATTA--------GATG--GTTGAATC-TCAC--AT-TTAGCCATCTCAC-T
	Cartrema_americana	CTGTTC---ATTA--------GATG--GCCGAATC-TCGT--AT-TCGGTCATCTCAA-T
	Chionanthus_virginicus	CTGTTC---ATTA--------GATG--GTTGAATC-TAGC--GT-TCGGCCATCTCAC-A
	Chionanthus_retusus	CTGTTC---ATTA--------GATG--GTCGAATC-TCGC--GT-TCGGTCATCTCAC-C
	Osmanthus_armatus	CTGTTC---ATTG--------GATG--GCTGAATC-TCGC--GT-TCTGTCATCTCSC-T
	Osmanthus_decorus	CTGTTC---ATTA--------GATG--GCTGAATC-TCGT--GT-TCTGTCATCTCAC-T
	Picconia_excelsa	CTGTTC---ATTA--------GATG--GTCGAATC-TCGC--AT-TCGGTCATCTCAC-T
	Nestegis_sandwicensis	CTGTTC---ATTA--------GATG--GTTGAATC-TCGT--GT-TCGGTCGTCTCAC-T
	Phillyrea_angustifolia	CTGTTC---ATTA--------GATG--GTTGAATC-TCGT--GT-TCGGTCATCTCAC-T
	Notelaea_longifolia	CTGTTC---ATTA--------GATG--GTTGAATC-TCGT--GT-TCGGTCATCTCAC-T
	Nestegis_cunninghamii	CTGTTCATTATTA--------GATG--GTTGAATC-TCGT--GT-TCGGTCATCTCAC-T
	Osmanthus_austrocaledonicus	CTGTTC---ATTA--------GATG--GTTGAATC-TCGT--GT-TCGGTCATCTCAC-T
	Noronhia_nilotica	CYGTTC---ATCA--------GACG--GTCGAACCTCCG---GT-TCGGTCGTCTCGA-C
	Noronhia_peglerae	CAGTTC---ATCG--------GACG--GTCGAACG-TCAG--GT-TCGGTCATCTCGA-C
	Noronhia_emarginata	CCGTTC---ATCA--------GGCG--ATCGAACG-TCCC--GT-TCGATCGCCTCGA-C
	Noronhia_lowryi	CCGTTC---ATYA--------GGCG--GTCGAACGTCCG---GT-TCGGTCGTCTCGA-T
	Chionanthus_parkinsonii	CTGTTC---ATCG--------GACG--GTCGAATC-TCGG--GT-TCGATCGTCTCCC-T
	Olea_europaea_laperrinei	CCGTTC---ATTG--------GGTG--CTCGAATC-TCGC--RT-TCGGTCATCTCCG-T
	Olea_lancea	CCGTTC---ATCG--------GGTG--CTCGAATC-TCGC--GT-TCGGTCACATTCA-T
	Chionanthus_ligustrinus	CTGTTC---ATCG--------GTTG--GTCGGGCG-TCGC--GT-TCGATCATCTCGC-T
	Priogymnanthus_hasslerianus	CCGTTC---ATTA--------GATG--GCCGTGCA-ACGC--GT-TCGGTCATCTCAC-C
	Avicennia_marina	------------------------------------------------------------
	Sesamum_indicum	------------------------------------------------------------
	Solanum_lycopersicum	------CTTCC-TGTGCTGCATACCTAC-TGCCTAGGCATTGTGCACGTGC--AAACGGT
	Capsicum_annuum	GTCGG-TTTCC-TGTGCTGCATACCTAA-TGCCCAGGCATTATCA-AGTTT--TATCGAC
	Olea_paniculata	CTCGG-TTCCC-TGTGCTGCATACCMGT-CGCGACGGCATCGCGT-CGCCC-GAAATGAC
	Dimetra_craibiana	CCAGG-TTTCC-TGTATTGCATGCCTAA-----ATGGTATCTCGT-TGGTT-GAAATGAC
	Nyctanthes_arbor_tristis	TTCGG-TTTTCGTGTGTTGCATGC-----CACGATGGTACCTTGT-TGGCT-AAAATGAC
	Chrysojasminum_fruticans	TCCGG-TTGCC-TGTGTATCATACCTAT-CTGTAAGGTATTGCGT-TGCCTAAAAGTGAA
	Menodora_integrifolia	CTCGG-TTGCC-TGTTCTTCGTACCTAT-CTCGAAGGTATTGCGT-TGCCTAACAATGGC
	Jasminum_nummularifolium	CTCGG-TTGCC-TGTGTTTCGTGCCCAT-CGC---GGCATTGCGT-TGCCTAAAAACGAC
	Jasminum_lanceolaria	CTCGG-TTGCC-TGTGTTTCGTACCTAT-CTCGAAGGTATTGCGT-TGCTAGAAAATGAC
	Jasminum_pauciflorum	CCCGG-TTGCC-TGTGTTTCGTACCCAT-CGCGAAGGTATTGCGT-TGCCCAGAAACGAC
	Jasminum_didymum	CTCGG-TTGCC-TGTGTTTCGTACCCAT-CACTGCGGTATTGTGT-TGCCTTAAATTGAC
	Schrebera_trichoclada	CCCGG-TTCCC-TGTGCTGCGTACCCGT-TGAGAAGGCATCCCGT-CGGTC-GAAGCKCT
	Schrebera_swietenioides	CTCGG-TTCCC-TGTGTTGCATACCCCGCTGCGGGGGCATCCCGT-TGCTC-GAAACGAC
	Comoranthus_obconicus	CTCGG-TTCCC-TGTGCTGCGTACCCGT-TGCGAGGGCATCCAGT-YGCCC-GAAACGAC
	Myxopyrum_smilacifolium	TCGGG-TTTCC-TGTGTTGCGTACCTGT-CGTGACGGTATCTCGGTTGCCTAAAAATGAC
	Myxopyrum_nervosum	TTCGGGTTTCC-TGTGTTGCGTACCTGT-CGTGACGGTATCTCGGTTGCCTAAAAATGAC
	Fontanesia_fortunei	TTCGG-TTTCC-TGTGTTGCGTACCTAT-CRTGATGGTA-AACGT-TGCCT-AAAATGAC
	Forsythia_x_mandschurica	-CTGG-TTTCC-TGTGTTGCATACCTAT-CTTGACGGTACACTGT-TGCTC-AAAATGAC
	Abeliophyllum_distichum	GTTGG-TTTCC-TGTGTTGAATACCTAT-CTTGACGGTACAGTGT-TGCTC-RAAATGAC
	Haenianthus_salicifolius	GCCGG-TTCCC-TGTGCTGCATACCCGT-CGCGACGGTATCTCGT-CGCAG-CAAACGAC
	Chionanthus_domingensis	CTCGG-TTCCC-TGTGCTGCGTACCCGT-CGCGGTGGCACCCCGT-CGCTC-GAAACGAC
	Chionanthus_aff_trichotomus	CTCGG-TTCCC-TGTGTTGCATACCCGT-CGCGATGGTACCCCGT-TGCTC-GAAACGAC
	Syringa_persica	TTCGG-TTCCC-TGTGTTGCATACCTGT-TGCAAAGGTATCTTGT-TGGCT-AAAACGAC
	Ligustrum_lucidum	TTCGG-TTCCC-TGTGTTGCATACCTGT-TGTAAAGGTATCCTGT-TGGCT-AAAATGAC
	Syringa_vulgaris	TTCGG-TTCCC-TGTGTTGCATACCTGT-TGCAAAGGTATCTTGT-TGGCT-AAAACGAC
	Ligustrum_ovalifolium	TTCGG-TTCCC-TGTGTTGCATACCTGT-TGCAAAGGTATCCTGT-TGGCT-AAAATGAC
	Syringa_pubescens_microphylla	TTCGG-TTCCC-TGTGTTGCATACCTGT-TGCGAAGGTATCTTGT-TGGCT-AAAACGAC
	Syringa_tomentella_yunnanensis	TTCGG-TTCCC-TGTGTTGCATACCTGT-TGCAAAGGTAYCTTGT-TGGCT-AAAAYGAC
	Fraxinus_xanthoxyloides	CYCGG-TTCCC-TGTGTTGCATACCTCC-CGCGACGGTATCTTGT-TGCCT-AGAATTGC
	Fraxinus_angustifolia	TTCGG-TTCCC-TGTGTTGCATACCT-T-CGCGACGGTATCCTGT-CGGCT-AGAATCGC
	Fraxinus_americana	TTCGG-TTCCC-TGTGTTGCATACCTGT-TGCGACGGTATCTTGT-TGCCT-AGAATGAC
	Fraxinus_quadrangulata	TTCGG-TTTCC-TGTGTTGAATACCTGT-TGTGACGGTATATTGT-TGCCT-AGAATGAC
	Fraxinus_ornus	TTCGG-TTCCC-TGTGTTGCATACCCAT-CCAGACGGTATCTTGT-TGGCT-AGAATCAC
	Chionanthus_aff_brassii	TTCGG-TTCCC-TGTGTTGCATACCTGT-TGCGATGGTATTGTGT-TGCCC-CAAACGAC
	Chionanthus_aff_ramiflorus	TTCGG-TTCCC-TGTGTTGMATACCCGT-ATCGATGGCATCGTGT-TGCCC-AAAATGAC
	Chionanthus_rupicolus	TTCGG-TTCCC-TGTGCTGCATACCCGT-TGCGATGGTATCGTGT-TGCCT-AAAGTGAC
	Olea_javanica	TTCGG-TTCCC-TGTGTTGCATACCCGT-TGCGACGGTATCGAGT-TGCCT-AAAATGAC
	Forestiera_isabelae	CTCGG-TTCCC-TGTGTTGCATACCCGT-TGAGATGGTATCCTGT-TGGCT-AAAACGAC
	Forestiera_angustifolia	ATCGG-TTCCC-TGTGTTGCATACCTGT-TTCGATGGTATTCGGT-TGGCT-AAAATGAC
	Forestiera_pubescens_pubescens	CTCGG-TTCCC-TGTGTTGCATACCTAT-TTCGATGGTATCTCGT-TGGCT-GAAATGAC
	Hesperelaea_palmeri	CTCGG-TTCCC-TGTGTTGCATACCTAT-TGCGATGGTATCCCGT-TGCCT-AAAATGAC
	Chionanthus_aff_thorelii	CTCGG-TTCCC-TGTGTTGCATACCTGTTTACGATGGTATCGTGT-TGCCT-AAAATGAC
	Chengiodendron_marginatus	CTCGG-TTCCC-TGTGTTGCATACCTGTGTGCGATGGTATCGTGT-TGCCT-GAAAGGAC
	Cartrema_americana	CTCGG-TTCCC-TGTGTTGTATACCTGT-TGTGACGGTATTGTGC-TGCCT-AAAATTGC
	Chionanthus_virginicus	CTCGG-TTCCC-TGTGTTGCATACCTGT-TGTGATGGCATCGTGTGTGCTT-GAAATGAC
	Chionanthus_retusus	CTCGG-TTCCC-TGTGCTGCATACCCGT-TGCGATGGTATCGTGT-TGCCT-AAAATGAC
	Osmanthus_armatus	CTCGG-TTCCC-TGTGTTGCATACCTAT-TGCGATGGTATCGTGT-TGCCT-RAAATGAC
	Osmanthus_decorus	CTCGG-TTCCC-TGTGTTGCATACCTAT-TGCGATGGTATCGTGT-TGCCT-AAAATGAC
	Picconia_excelsa	CTCGG-TTCCC-TGTGTTGCATACCTAT-TGTGATGGTATCGTGT-TGCCT-GAAATGAC
	Nestegis_sandwicensis	CTCGG-TTCCC-TGTGTTGCATACCTAT-TGCGATGGTATCGTGT-CGCCT-AAAATGAC
	Phillyrea_angustifolia	CTCGG-TTCCC-TGTGTTGAATACCTAC-TGCTATGGTATCGTGT-TGCCT-AAAATGAC
	Notelaea_longifolia	CTCGG-TTCCC-TGTGTTGCATACCTAT-TGCGATGGTATCGTGT-TGCYT-RAAATGAC
	Nestegis_cunninghamii	CTTGG-TTCCC-TGTGTTGCATACCTAC-TGCGATGGTATCGTGT-TGCCT-AAAATGAC
	Osmanthus_austrocaledonicus	CTCGG-TTCCC-TGTGTTGCATACCTAT-TGCGATGGTATCGTGT-TGCCC-AAAATGAC
	Noronhia_nilotica	GTCGG-TTCCC-TGTGCTGCATACCCGT-TCCGRCGGCATCCCGT-TGCCT-AAAATGAC
	Noronhia_peglerae	GTCGG-TTCCC-TGTGTTGCATACCCGT-TCCCGCGGCATCCCTC-TGCCC-GAAATGAC
	Noronhia_emarginata	GTCGG-TTCCC-TGTGCTGCATACCCGT-TCCGGAGGCATCCCGT-TGCCT-GAAATGAC
	Noronhia_lowryi	GTCGG-TTCCC-TGTGTTGCATACCCGT-TCCGRCGGCATCCCGT-TGCCT-MRAATGAC
	Chionanthus_parkinsonii	CTCGG-TTCCC-TGTGTTGAATACCCGT-TGCGACGGTATCTCGT-TGTCC-GAAATGAC
	Olea_europaea_laperrinei	CTCGG-TTCCC-TGTGCTGCATACCCGT-TGCGACGGCATCTCCC-TGCCC-AAAACGAC
	Olea_lancea	CTCGG-TTCCC-TGTGCTGTATACCTGT-CG-GACGGCATCTCCT-TGCCC-AAAATGAC
	Chionanthus_ligustrinus	CTCGG-TTCCC-TGTGTTGCATACCCGT-CGAGACGGTACTCGGT-TGCCT-GAGACGAC
	Priogymnanthus_hasslerianus	GTCGG-TTCCC-TGTGCTGCTTACCCGT-CGTGATGGTATCCCGT-TGCTT-AAAACGAT
	Avicennia_marina	------------------------------------------------------------
	Sesamum_indicum	------------------------------------------------------------
	Solanum_lycopersicum	CGCCTTT-CGCCCCTCGCATCC-----------------CATGCG-------CGGGGTGA
	Capsicum_annuum	CGCCTTT-CGCCCCTCGC-----ATT--------------TCGTGCGC-----GGGGCGA
	Olea_paniculata	CCTGTTT-CGTCGGACGTCGCG-CGT-AACM--------CCCGCGGCC----GATGGCGA
	Dimetra_craibiana	TCGWTGTTTGCCTAACGCTGCG-TGC-GCGA--------GCTGCGGTC----GAAGGTGA
	Nyctanthes_arbor_tristis	CCGTTGTCCGTCTGACGCTGCA-GGC--ACG--------CTTGCGGTT----GAGGGCRG
	Chrysojasminum_fruticans	GCATTTC-CGCCCGAAGCTGCG-AC--GATG--------CTTGCGSCTG---AAAGGTGG
	Menodora_integrifolia	CCCTTTT-CGCCTGACGCCGCACTGGGAACG--------GTTGCGGTC----GAGGGTGG
	Jasminum_nummularifolium	CCATTTT-CCCCCGGAGCTGCG--GC-AATC--------CCCGCGGCC----GAAGGTGA
	Jasminum_lanceolaria	CMTTTTT-CGCTCGAAGCCAC--AAC-AATG--------CTTGTGGTC----GAAGGTGA
	Jasminum_pauciflorum	CCATTTT-CGCCCGAAGCCCCG--GC-AATC--------CCCGCGGCG----GAAGGTGA
	Jasminum_didymum	CCATTTT-CGCCCGAAGCTGCG-AC--AGTG--------CTCGCGGCCGAATGAAGGCGA
	Schrebera_trichoclada	CCCCTTY-CGCCCGGAGCCGCG-AGC-AACG---------TCGCGGCC----GAGGGCGA
	Schrebera_swietenioides	CC-GTTT-CGCCCGACGCTGCG-ACC-GGCG---------TCGCGGCC----GAAGGCGA
	Comoranthus_obconicus	CCCKTTT-CGCCCCGCGCCGCG-AGCGAAGG---------TCGCGGCC----GAGGGCGA
	Myxopyrum_smilacifolium	CCATGTT-CAACTTAAGCTGCG-ATT-GAAA---------TCGTGGCC----AAGGGTGG
	Myxopyrum_nervosum	CCATGTT-CACCTCAAGCTGCA-ATT-GAAA---------CCGTGGCC----AGGGGTGG
	Fontanesia_fortunei	CCTTATT-CGCCAAACGTTGCA-A---GAAA--------TTTGTGGCT----GACGGTGG
	Forsythia_x_mandschurica	CCTCTTT-CGCCCTACGCTGCA-AGA-TGGAATATCTATCTAGCGGCT----GATGGTGG
	Abeliophyllum_distichum	CCTATTT-CGCCCTACGCTGCA-AGA-AGAA-----YATCTTGCGGCC----GACGGTGG
	Haenianthus_salicifolius	CCCGTTT-CGACCGACGTCGCGGAGC-AATA--------TCTGCGGTC----GAGGGCGA
	Chionanthus_domingensis	CCCATTT-CGCCCGACGTCGCG-AACCGAAG--------TTCGCGGTC----GAGGGAGA
	Chionanthus_aff_trichotomus	CCCAGTT-CGCCCGACATCGCG-AACCGACG--------TTCGCGGTC----GGAGGCGA
	Syringa_persica	CCTATTT-CGCCCTACGCTACG-AGT-TATA---------TTGCGGCT----GAAGGTGA
	Ligustrum_lucidum	CCTATTT-CGCCCTACGCTACG-AGT-TATA---------TTGCGGCC----GAAGGTGA
	Syringa_vulgaris	CCTATTT-CGCCCTACGCTACG-ATT-TATA---------TTGCGGCT----GAAGGTGA
	Ligustrum_ovalifolium	CCTATTT-CGCCCTACGCTGCG-AGT-TATA---------TTGCGGTT----GAAGGTGA
	Syringa_pubescens_microphylla	CCTATTT-CGCCCTACGCTACG-AGT-TATA---------TTGCAGCT----GAAGGTGA
	Syringa_tomentella_yunnanensis	CCTATTT-CGCCCTACGCTACG-AGT-TATA--------?TTGCAGCT----GAAGGTGA
	Fraxinus_xanthoxyloides	CCCTTTT?CGCCCSRCGCCGCG-AGT-GAGA---------TCGCGGTC----GAAGGCGA
	Fraxinus_angustifolia	CCCGTTY-CRCCCGACGTYGCG-AGY-AACA---------TCGCGACC----GARGGCGA
	Fraxinus_americana	CCCGTTT-CACCCTACGTTGCG-AGT-AACG---------TCGCGGCC----GAAGGTGA
	Fraxinus_quadrangulata	CACGTTT-CACCCTACGTTGCG-AGT-AATG---------TTGCGACC----GAAGGTGA
	Fraxinus_ornus	CCCGTTT-CACCCTACGCTGCG-AGT-AACA---------TTGCGGTC----GAAGGTGA
	Chionanthus_aff_brassii	CCTGTTT-CGCCTGACGTCGCG-AGC-AGTG--------CTCGCGGTT----TAAGACGA
	Chionanthus_aff_ramiflorus	GCTGTTT-CGCCCGACGTCGCG-AGT-AAGA--------TTCGCGGTA----TAAGGTGA
	Chionanthus_rupicolus	CCTATTT-CGCCCGACGTCGCG-AGT-AATA--------TTTGCGATC----GAAGGTGA
	Olea_javanica	CCTGTTT-CGCCCGACGTCGCG-AGT-AACA--------TTTGCGATC----GAAGGTGA
	Forestiera_isabelae	CCAATTT-CGCCTTACGTCGCG-AAC-AATG--------TTTGCGGCC----GAAGGTGA
	Forestiera_angustifolia	CCTATTT-CGCCARACGTCGCG-AAT-AATA--------TTTGYGGCC----GAAGGTGA
	Forestiera_pubescens_pubescens	CCTATTT-CGCCTTACGTCACG-AAT-AATA--------TTCGCGGCC----GAAGGTGA
	Hesperelaea_palmeri	CCTATTT-CGCCTTGAGTTGCGAAGT-AATA--------CTTGCGACC----GAAGGTGA
	Chionanthus_aff_thorelii	CCT-TTT-CGCCTAACGCCGTG-AGT-AATT--------TTTGCGGTC----CAAGGTGA
	Chengiodendron_marginatus	CCTATTT-CGCTTGACGCCGCG-AGT-AATA--------TTTGCKGTT----GAAGGTGA
	Cartrema_americana	CCCATTT-CGCCTAATGTCGTG-AGT-AAAT--------TCTGCGGTT----GAAGGTGA
	Chionanthus_virginicus	CCTATTT-CGCCCAACATCGCG-GGT-AACA--------CTCGCGGTC----GAAGGTGA
	Chionanthus_retusus	CCCATTT-CGCCTAAAATCGCG-AGT-AATA--------TCTGCGGTC----GAAGGTGA
	Osmanthus_armatus	CCTATTT-CGYCYRACGTCGCG-ACT-AATA--------CTTGCGATC----GAAGGTGA
	Osmanthus_decorus	CCTATTT-CGCCTAACGTTGCG-ACT-AATA--------TTTGCGATC----GAAGGTGA
	Picconia_excelsa	CCTGTTT-CGCCTGACGTCGCR-ACT-AATA--------TTCGCGATC----GAAGGTGA
	Nestegis_sandwicensis	CCTGTTT-CGCCTAACATCGCG-ACT-AATA--------CTTGCGGTC----GAAGGTGA
	Phillyrea_angustifolia	CCTATTT-CGCCTAACGTCGCG-ATT-AATA--------TTCGCGGTC----GAAGGTGA
	Notelaea_longifolia	CCTATTT-CGCCCGACGTCGCG-ACT-AATA-----ATGCTTGCGGTC----GAAGGTGA
	Nestegis_cunninghamii	CCTATTT-CGCCCGACGTCGCG-ACT-AATA--------TTTGCGATC----GAAGGTGA
	Osmanthus_austrocaledonicus	CCTATTT-CGCCCGACGTCGCG-ACT-AATA--------TTTGCGGTC----GAAGGTGA
	Noronhia_nilotica	CCTAYTT-CGCCCGACGTCGCG-AGC-GATA--------CGCGCGGTC----GAAGGCGA
	Noronhia_peglerae	CTCATTT-CGCCCGACGTCGCG-AGC-GACG--------CTCGCGATC----GAAGGCGA
	Noronhia_emarginata	CCTATTT-CGCCGGACGTCGCG-AGC-GACG--------CGCGCGGTC----GAAGGCGA
	Noronhia_lowryi	CCTATTT-CGCCCGACGTCGCG-AGC-GACG--------CGCGCGATC----GAAGGCGA
	Chionanthus_parkinsonii	CCCGTTT-CGCCCGACGTCGCG-AGC-AACG--------TTCGCGGTC----GAAGGCGA
	Olea_europaea_laperrinei	CCCGTTT-CGCCCGAAGTCGCG-CKT-AACA--------ACCGCGATC----GAAGGCGA
	Olea_lancea	CCTGTTT-CGCCCGAAGTCGCG-AGCAAACG--------CTCGCGGTC----GAGGGTGA
	Chionanthus_ligustrinus	CCCATTT-CGCCTTACGTCGCG-AGC-GAGA--------TTTGCGATC----GAAGGCGA
	Priogymnanthus_hasslerianus	AGCGTTT-CGCCTCGCGTCGTG-AGC-AATG--------CTCTCGATA----GAAGGTGA
	Avicennia_marina	------------------------------------------------------------
	Sesamum_indicum	------------------------------------------------------------
	Solanum_lycopersicum	ACCCAAAAGACGCTCTCGCGTCCCA-CGCCT-TCCCTCGCTTCGTC--GTGCGATGGC-G
	Capsicum_annuum	ATCGAAAGGCCGCCCTCGCGTCCCA-CGCCT-------CCCTCGCTTCGTCGTGCGATGT
	Olea_paniculata	ACCGAAAAGCACTCGTCGTGTTCCM-CCCCG-TCC---GCGACGCT-CGGGGCGGGRC-T
	Dimetra_craibiana	ACCTAAAAGCAGCCGTCGTGCACCA-CGCCA-TTT---GCATGACTTGCTTGTGGTGA-T
	Nyctanthes_arbor_tristis	ACTTGGAAGCAGCCGTTGTGTTCCK-CGTCA-TTC--GGCAATGATTGCCTGTGGTGM-T
	Chrysojasminum_fruticans	AACCAGAAGCGCGCGTCGTGTTCC--TCCCG-TCC---GCGTTCGC-CGCGACGGGYC-T
	Menodora_integrifolia	AACAAGAAGAGCATGTCGCGTCCCG--CTTG-CTT---GCGCCTCCGTGCGTCGGGCCTT
	Jasminum_nummularifolium	AACAGGAAGAACACGCCGTGCTCC--CCCCG-CCC---ACGCCCGT-CGTGGCGGGCC-T
	Jasminum_lanceolaria	AACCAGAAGAACACGTCGTGTTCC--TCCCT-TCC---ACGTCCGT-CGTGGCGGGTC-T
	Jasminum_pauciflorum	AACCAGAAGAGCACGCCGTGTCCCGCGTCCG--CC-------------GTGGCGGGTCGT
	Jasminum_didymum	AACCAGAAGAGCACGCCGTGTTCCACGTCCG--CC-------------GTGGCGGGCG-T
	Schrebera_trichoclada	ACCGAGAAGCACCCGTCGCGTCCCG-CTCCGCCCC------------CGCGGCGGGAT-C
	Schrebera_swietenioides	ACCCGAAAGCACCCGTCGCGTCCCG-CCCCG-TCC---ACGCCAAC-CGTGGCGGGAT-C
	Comoranthus_obconicus	ACCCGAAAGCGCCCGTCGCGTCCCG-CCCCG-TCC---ACGTCGCC-CGTGGCGGGAT-C
	Myxopyrum_smilacifolium	GCTTGAAAGCAGTCGTCGGGTTCCG-CGCCG-CTC---ACGGTTGT-TGTTGCGGTCG-T
	Myxopyrum_nervosum	ACTTGAAAGCGGTCGTCGTGTTCCA-CACCG-CTC---ACGGTTGT-TGTTGCGGTTG-T
	Fontanesia_fortunei	ACCTCAAAGCACTCGTCMTGTTCCA-CGYCG-TTA---ACARTTGT-TGTTTCGGCAG-T
	Forsythia_x_mandschurica	ACCTAAAAGCATTCGTTGTGTTCCA-CGCCA-CTCAATACATATGT-TGGTGCGGT-G-T
	Abeliophyllum_distichum	ACTCAAAAGCATTCGTTGTGTTCCA-CATTG-CTC---ACATTCGT-TGGTGCGGT-G-T
	Haenianthus_salicifolius	ACCCGGAAGCGCGCGTCGCGTTCCGACCCCG-TTC---GCAGCGCT-CGATGCGGGAC-G
	Chionanthus_domingensis	ACGGAAAGGCGCGCGTCGCGTCCCG-CCCCG-TCC---ACGAGGCT-CGTGGCGGGGG-C
	Chionanthus_aff_trichotomus	ATCGAGAAGCACGCGCCGCGTTCCG-CCCCG-TTC---GCGAGACT-CGTCGCGGGAG-C
	Syringa_persica	ACCCAAAAGCATTCATCGTGTTCCAGCCT-G-TTC-------CACT-TGTGGCGGGAT-T
	Ligustrum_lucidum	ACCTAAAAGCATTCATTGTGTTCCA-ACCCG-TTC---ACTTCGAT-TGTGGCAGGAT-T
	Syringa_vulgaris	ACCTAAAAGCATCCATCGTGTTCCAGCCC-G-TTC---ACTACA---CGTGGGGGGAA-T
	Ligustrum_ovalifolium	ACCTAAAAGCATTCATCGTGTTCCA-ACCTG-TTC---ACTTCAAC-TGTGGCGGGAT-T
	Syringa_pubescens_microphylla	ACCTAAAAGCATTCATCGTGTTCCACCCTAG-TTC---ACTTCAAT-TGTGGCGGGAT-T
	Syringa_tomentella_yunnanensis	ACCTAAAAGCATTCATCGTGTTCCACCCT-G-TTC---ACTTCAAT-TGTGGCAGGAT-T
	Fraxinus_xanthoxyloides	ACCGAAAAGCACTCGTCGCGTTCCA-CCCCG-TTC---GCACCACG-TGCYGCGGGAC-T
	Fraxinus_angustifolia	ACCGAAAAGCAYTCATCGCGTTCCA-CCCCG-TTC---GCGTKACG-CGCTGCGGGRM-M
	Fraxinus_americana	ACCAATAAGCATTCATCGTGTTCCA-CCCCG-TTC---ACATTACG-TGTTGCGGGAC-T
	Fraxinus_quadrangulata	ACCAAAAAGCATTCATCGTGTTCCA-CCCCG-TTT---ACATTACG-TGTTGCGGGAC-T
	Fraxinus_ornus	ACCAAAAAGCATTCATCGTGTTCCA-CCCCG-TTC---GCATTACA-TGCTGCGGGAC-T
	Chionanthus_aff_brassii	ACCAAAAGGCGTTCGTCGTGTTCCA-CCCCG-TTC---ACAATGCT-CGTTACGGGGC-T
	Chionanthus_aff_ramiflorus	ACYAAAAAGCGTTCGTCGTGTTCCW-CCCCG-TTC---ACGGCACT-CGTTGCGGGAC-T
	Chionanthus_rupicolus	ACCAAAAAGCGTTGGTCGTGTTCCA-CCTCG-TTG---ACGATACC-CGTTACGGGAC-C
	Olea_javanica	ACCAAAAAGCGTYCGTCGTGTTCCA-CCCCG-TTC---ACGATACC-CGTTGCGGGAC-C
	Forestiera_isabelae	ACCAAAAAGCATTTGTCGTGTTCCA-CCCCG-CGT---ACGACACT-GGTTGCGGGAC-T
	Forestiera_angustifolia	ACAAAGAAGCATTCKTCGTGTTCCA-CCCCG-TCC---ACGACACT-CGTTGCGGGGC-T
	Forestiera_pubescens_pubescens	ACCAAAAAGCATTCGTCGTGTTCCA-CCCCG-TCG---ACGACACT-CGTCCCGGGAC-C
	Hesperelaea_palmeri	ACCGTAAAGCATTCGTCGCGTTCCA-CCCCA-TTC---ACGTTACT-CGTTGCGGGAC-T
	Chionanthus_aff_thorelii	ACCAAAAAGCGTCCGTCGTGTTCCACCCCCG-TTC---ACAATGCT-CGTTGCGGGAC-T
	Chengiodendron_marginatus	ACCAAAAAGCGATCTTCGTGTTCCA-CCCCG-TCT---ACAATACT-TGTTGCGGGAC-T
	Cartrema_americana	ACCAAAAAGCGTTCGTCGTGTTCCA-CCCCG-TTC---ACAATACT-CGTTGCGGGAC-C
	Chionanthus_virginicus	ACCAAAAAGCGTTTTTCGTGTTCCA-CCCCG-TTC---ACAAYACT-CGTTGCGGGAC-T
	Chionanthus_retusus	ACCAAAAAGCGTTCGTCGTGTTCCA-CCCCG-TTA---ACAGCAAT-GGTTGCGGGAC-A
	Osmanthus_armatus	ACMAAAAAGCGTWCGTCGTGTTCCA-CCCCG-TWC---RCAATRCT-CGTTGCGGGAG-T
	Osmanthus_decorus	ACCAAAAAGCGTTCGTCGTGTTCCA-CCCCG-TTC---ACAAWACT-CGTTGCGGGAC-T
	Picconia_excelsa	ACCAAAAAGCGTTCGTCGTGTTCCA-CCCCG-TTC---ACATCACT-CGTTGCGGGAC-T
	Nestegis_sandwicensis	ACCAAAAAGCGTTCGTAGTGGTCCA-CCCCG-TTC---ACGACACT-CGTTGCGGGAC-T
	Phillyrea_angustifolia	ACCAAAAAGCGTTGGTCGTGTTCCA-CCCCG-TTC---ACAATACT-CGTTGCGGGAC-T
	Notelaea_longifolia	ACCAAAAAGCACTCGTCGTGTTCCA-CCCCG-TTC---ACAATACT-CGTTGCGGGAC-T
	Nestegis_cunninghamii	ACCAAAAAGCGTTCGTCGTGTTCCA-CCCCG-TTC---ACAATACT-CGTTGCGGGAC-T
	Osmanthus_austrocaledonicus	ACCAAAAAGCGTTCGTCGTGTTCCA-CCCCG-TTC---ACAATACT-CGTTGCGGGAC-T
	Noronhia_nilotica	ACCGGAAAGCACTCGTCGTGTTCCG-CCCCGTGCT------------CGTCGCGGGAC-T
	Noronhia_peglerae	ACCGGAAAGCACCCGTCGTGTTCCG-CCCCGTGCT------------CGTCGCGGGAC-T
	Noronhia_emarginata	ACCAGAAAGCACCCGTCGTGTTCCG-CCCCGCGCC------------GGTCGCGGGAC-T
	Noronhia_lowryi	ACCRGAAAGCACCCGTCGTGTTCCG-CCCCG-TGC---TC--------GTCGCGGGAC-T
	Chionanthus_parkinsonii	ACCGAAAAGCATTCGTCGTGCTCCC-CCCCG-TTCTCGACGCGAAG--GTTACGGGAC-C
	Olea_europaea_laperrinei	ACCGAAAAGCACGCGTCGCGTTCCA-CCCCG-TTC---GCAACACC-AGGTGCGGGAC-T
	Olea_lancea	ACCGAAAAGCATGCGTCGTGTTCCG-CCCCG-TTC---GCAAAGCAAAGGTGCGGGAC-T
	Chionanthus_ligustrinus	ACCGAAAAGCGCTCGTCGTGCCCCG-CCCCGCCTC-------------GTGGCGGGAC-T
	Priogymnanthus_hasslerianus	ACGGAACGGCATTCGTCGTGCTCCG-CCCCG-TTC-------------GTYGCGGGAC-T
	Avicennia_marina	------------------------------------------------------------
	Sesamum_indicum	------------------------------------------------------------
	Solanum_lycopersicum	--TGGTCCGTGAGCGGCG--CCTCGAATTCTCGGATACGGTAGACGCAGTGG--GCA---
	Capsicum_annuum	CGTGGTCCGTGAGCGGCG--GTCGGGATTCTCGGATGCGGTAGACGCAGCGG--GCA---
	Olea_paniculata	--CGGGCCACGA-CGGKG-TGCTCGAATTCTCGGATACGGAATACTGAGCGG--GTA---
	Dimetra_craibiana	--AGGCACACGA-AGGCTACGCT-GGGCTCTCGGATGCGGAGAACTTTATGG--TCA---
	Nyctanthes_arbor_tristis	--AGGCACATGA-CGGCC-CTGTTGAATTCTCGGATGCGGAAAACTCTATGG--TTA---
	Chrysojasminum_fruticans	--AGGCCCATGA-CGATG-CGCTCGGATTCTCGGATGCGGAAAACTCGGTGG--GTA---
	Menodora_integrifolia	--TGGTGCGCGA-TGATG-CTCTCGGATTCTCGGATGCGGTATATTTGATGG--GTA---
	Jasminum_nummularifolium	--CGGCGCACGG-CGACG-TTCTCGGATTCTCGGATGCGGAAAATTCGGCGG--GTA---
	Jasminum_lanceolaria	--TGGCCCATGA-CGATG-TTCTCGAATTCTCGGATGCGGAAAATTCGTTGG--GTA---
	Jasminum_pauciflorum	--TGGGCCACGA-CGATG-CTCTCGAATTCTCGGATGCGGAAAATTCGGCGG--GTA---
	Jasminum_didymum	--CGGCGCACGA-CGATG-CTCTCGGATTCTCGGATGCGGAAAATTCGGTGG--GTA---
	Schrebera_trichoclada	--CGGGCCGCGA-CGGCGTCGCTCGAATTCTCGGATGCGGAACACCGAGAGG--GCAGCG
	Schrebera_swietenioides	--CGGGCCACGA-CGGCG-TGCTCGAATTCTCGGATGCGGAATATCGAGAGG--GTA---
	Comoranthus_obconicus	--CGGGCCGCGA-CGTCG-CGCTCGAGTTCTCGGATGCGGAACACCCGGAGGGCGCG---
	Myxopyrum_smilacifolium	--TGGCGCGCGA-CGGCC-TGCTCGAATTCTCGGGTTCGGAATATTACGTGG--GTA---
	Myxopyrum_nervosum	--CGGCGCACGA-CGGCG-TGCTCGAATTCTCGGGTTCGGAATATYACGCGG--GCA---
	Fontanesia_fortunei	--TGGCCCATGA-CGGCG-TGCTCGAATTCTCGGATGCGGAATATGATGTGG--GTA---
	Forsythia_x_mandschurica	--TGGGCCACAA-CGGCG-TGCTCGAATTCTTGGATGCGGAATACTAAGCGG--GTA---
	Abeliophyllum_distichum	--TGGGCCRYGA-CGGCG-TGCTCGAATTCTCGGATGCGGAATACCAAGCGG--GTA---
	Haenianthus_salicifolius	--TGGGGCGCGA-CGACG-CGCTCGAATTCTCGGATGCGGAATACCCAGTGG--GGA---
	Chionanthus_domingensis	--CGGGCCACGA-CGTCG-CGCTCGAATTCTCGGATGCGGAACACACGGCGG--GTG---
	Chionanthus_aff_trichotomus	--CGGGACGCGA-CGTCG-CGCTCGAATTCTCGGATGCGGAACACACGGCGG--GTA---
	Syringa_persica	--TGGRCCTCGA-TGATG-TGCTCGAATTCTCGGATGCGGAATACAAAGTGG--GTA---
	Ligustrum_lucidum	--TGGACCTCGA-TGATG-TGCTCGAATTCTCGGATACGGAAAACTAAGTGG--GTA---
	Syringa_vulgaris	--TGGACCTCGA-TGATG-TGCTCGAATTCTCGGATGCGGAATATTAAGTGG--GTA---
	Ligustrum_ovalifolium	--TGGACCTCGA-TGATG-TGCTCGAATTCTCGGATATGGAAAACTAAGTGG--GTA---
	Syringa_pubescens_microphylla	--TGGACCTCGA-TGATG-TGCTCGAATTCTCGGATGCGGAATACTAAGTGG--GTA---
	Syringa_tomentella_yunnanensis	--TGGACCTYGA-TGATK-TGCTCGAATTCTCGGATGYGGAATACTAAGTGG--GTA---
	Fraxinus_xanthoxyloides	--CGGCCCACGA-CGACG-TGCTCGAATTCTCGGATGCGGAACACGCRGCGG--GTA---
	Fraxinus_angustifolia	--CGGCCCRCGA-TGACG-TGCTCGAATTCTCGGATGCGGAACACAATGYGG--GCA---
	Fraxinus_americana	--CGGCCCACGA-TGGCG-TGCTCGAGCTCTCGGATGCGGAATACAAAGTGG--GTA---
	Fraxinus_quadrangulata	--TGGCCCATGA-TGACA-TGCTCGAATTCTCGGATGCGGAATACAAAGTGG--GTA---
	Fraxinus_ornus	--TGGCCCACGA-TGGCG-TGCTCGAATTCTCGGATGCGGAACACAAAGTGG--GTA---
	Chionanthus_aff_brassii	--TGGGCCACGA-CGATA-TGCTCGAATTCTCGGATGCGGAATATTGAGTGG--GTA---
	Chionanthus_aff_ramiflorus	--TGGGCCACGA-TGATG-CGCTCGGATTCTCGGATGCGGAATATTKAGCGG--GTA---
	Chionanthus_rupicolus	--TGGGCCACGA-CGACA-CGCTCGAATTCTCGGATGCGGAATACTGAGCGG--GTA---
	Olea_javanica	--TGGGCCACGA-CGATG-CGCTCGAATTCTCGGATGCGGAATACTGAGCGG--GTA---
	Forestiera_isabelae	--TGGGCCATGA-CAATG-TGCTCGAATTCTCGGATGCGGAGTACTGAGCGG--GTA---
	Forestiera_angustifolia	--CGGGCCATGA-CCGGA-TGTTCGAATTCTCGGATGCGGAATACTGAGTGG--GTA---
	Forestiera_pubescens_pubescens	--TGGGCCACGA-CCACA-TGCTCGGATTCTCGGATGCGGAATACTGAGTGG--GTA---
	Hesperelaea_palmeri	--TGGGCCACGA-AGATA-TGCTCGAATTCTCGGATGCGGAATATTGAGCGG--GTA---
	Chionanthus_aff_thorelii	--TGGAGCACGA-CGACA-TGCTCGAATTCTAGGATGCGGAATACGGAGTGG--GTA---
	Chengiodendron_marginatus	--TGGGCCACGA-CGATA-TGCTCGAATTCTCGGATGCGGAATATGTGGCGG--GTA---
	Cartrema_americana	--TGGGCCACGA-CGATA-TGCTCGAATTCTCGGATGCGGAATACTGAGTGG--GTA---
	Chionanthus_virginicus	--TGGGCCACGA-CGACA-CGCTCGAATTCTCGGATGCGGAACACTAAGCGG--GTA---
	Chionanthus_retusus	--TGGGCCACGA-CGATA-CGCCCGAATTCTCGGATGCGGAACATTGAGCGG--GTA---
	Osmanthus_armatus	--TGGGCCAYGA-CGATA-YGCTCGARTTCTCGGATGCGGAATACTAAGTGG--GTA---
	Osmanthus_decorus	--TGGGCCATGA-CGATA-TGCTCGAATTCTCGGATGCGGAATACTAAGCGG--GTA---
	Picconia_excelsa	--TGGGCCATGA-CGACA-TGCTCGAATTCTCGGATGCGGAATACTAAGCGG--GTA---
	Nestegis_sandwicensis	--TGGGCCACGA-CGATA-CGCTCGAATTCTCGGATGCGGAATACTGAGTGG--GTA---
	Phillyrea_angustifolia	--TGGGCCAYGA-CGATA-TGCTCGAATTCTCGGATGCGGAATACTGAGTGG--GTA---
	Notelaea_longifolia	--TGGGCCACGA-CGACA-TGCTCGAATTCTCGGATGCGGAATACTAAGCGG--GTA---
	Nestegis_cunninghamii	--TGGGCCATGA-CGGCA-TGCTCGAATTCTCGGATGCGGAATACTAAGTGG--GTA---
	Osmanthus_austrocaledonicus	--CGGGCCATGA-CGACA-TGCTCGAATTCTCGGATGCGGAATACTAAGTGG--GTA---
	Noronhia_nilotica	--CGGGCCACGA-YGCCG-TGCTCGAATTCTCGGATGCGGAATATCGAGCGG--GTA---
	Noronhia_peglerae	--CGGGCCACGA-CGTCG-TGCTCGAATTCTCGGATGCGGAATATCGAGCGG--GTA---
	Noronhia_emarginata	--CGGGCCACGG-CGCCG-TGCTCGAATTCTCGGATGCGGAACATCGAGCGG--GTA---
	Noronhia_lowryi	--CGGGCCACGA-CGCCG-TGCTCGAATTCTCGGATGCGGTACATCGAGCGG--GTA---
	Chionanthus_parkinsonii	--TGGGCCACGA-CTACG-TGCTCGAATCCTCGGATGCGGAAGACTGAGCGG--GTA---
	Olea_europaea_laperrinei	--CGGGCCACGA-CGTCG-CGCTCGAATTCTCGGATGCGGAACACCCAGCGG--GTA---
	Olea_lancea	--CGGGCCACGA-CGGCG-TGCTCGAATTCTCGGATGCGGAATACCCGGTGG--GCA---
	Chionanthus_ligustrinus	--CGGGCCAGGG-CGACG-CGCTCGAATTCTCGGATGCGGAACATCCAGCGG--GCA---
	Priogymnanthus_hasslerianus	--CGGGCCACGA-CGACG-TGCTCGAATTCTCGGATGCGGAACATCGAGTGG--GTA---
	Avicennia_marina	------------------------------------------------------------
	Sesamum_indicum	------------------------------------------------------------
	Solanum_lycopersicum	TGGGGCCT-----TCACCGGCTTCTATCTG--CC---CAAAAC----GAATGCTC-----
	Capsicum_annuum	TGGGGCCT-----TCATCGGCTCCTATCTG--CC---CCGTAC---------------GA
	Olea_paniculata	CGAGGACG-----CGG--ATCCTCCGATTA-CCC---CCGAAC----AAGCGTTC---GA
	Dimetra_craibiana	CGGGGCTA-----GAG----CCTC----TA-CCTGATCTTATT----CGGCGTTT---GT
	Nyctanthes_arbor_tristis	CGGGGCCT-----GCG----CCTCTGTCTAACCT-----TAAT----CGGCTTTC---GA
	Chrysojasminum_fruticans	CGAGGATG-----CAC--GTCCTCAATCTA-------CCCAACAAAGAAGCCYTC---GA
	Menodora_integrifolia	GGGGGACG-------GATGTTCCCCATTGTACCCGA-TCAAAG----AAGCCCTC---GG
	Jasminum_nummularifolium	CGAGGACG-----CAC--GTCCTCGAATCTACCCGGTCCAAGA-AAGAAGCCCTC---GG
	Jasminum_lanceolaria	CGAGGACG-----CAT--GTCCTTAATTTTACCCAGTTCAAG-----AAGCCCTC---GA
	Jasminum_pauciflorum	CGAGGGCAYGC?????????CCTCAATCCTACCCGAATCAATC-GAGAAGCCCTC---GG
	Jasminum_didymum	AGGGGACG-----CAC--GTCCTCAAYTCTACCCAAATCGAATAAAGAAGCCCTC---GG
	Schrebera_trichoclada	CGGGGTCG-----TCG--ACCCCCCGTTCGCCCCGCCCCGAAA--GCAAGCGTTC-----
	Schrebera_swietenioides	CGGGGACG-----TCG--GTCCCCCGTTCACCCC---GGCAGC----GAGCGTTC---TG
	Comoranthus_obconicus	CGGGGGCG-----TCT--GTCCCCCGGC---CCC---GAAAAC----GAGCGTCCCGTCG
	Myxopyrum_smilacifolium	CGAGGTTG-----CCG----CCTCCGTTTA--CC---CCAAAC--GACAGCGTTC---AT
	Myxopyrum_nervosum	TGAGGCTG-----CTG----CCTCTGTTTG--CC---CCAAACGRGAGAGCGTTC---AT
	Fontanesia_fortunei	TGAGG--------TTGCTAAACTCTATTTG--CC---CCGAAC----AAGCGTTC---GA
	Forsythia_x_mandschurica	TGAGGCCA-----TTG--GTCCTCTATCTA--CC---CCAAAC----AAGCGTTC---GA
	Abeliophyllum_distichum	TGAGGCCG-----TTG--GTCCTCTATCTA--CC---CCAAAC----AAGCGTTC---GT
	Haenianthus_salicifolius	CGAGGACG-----TCG--ATCCTCCGTCTG-CCC---CCGAAC----AAGCGTTC---TA
	Chionanthus_domingensis	CGAGGACG-----TCG--ATCCTCCGTTCA-CCC---CCGAAC----GAGCTTTC---CA
	Chionanthus_aff_trichotomus	CGAGGACG-----TCG--ATCCTCCGTTCA-CCC---CCGAAC----GAGCGTTC---CA
	Syringa_persica	CGAGGACC-----CGG--ATCCTCTGTTTA--CC---CTGAAC----AAGCGTTC---TA
	Ligustrum_lucidum	CGAGGACC-----TCG--ATCCTCTGTTTA--CC---CTGAAC----AAGCGTTC---TA
	Syringa_vulgaris	CGAGGACC-----TTG--ATCCTCTGTTTA--CC---CTGAAC----AAGCGTTC---TA
	Ligustrum_ovalifolium	CGAGGACC-----TCG--ATCCTCTGTTTA--CC---CTRAAC----AAGCGTTC---TA
	Syringa_pubescens_microphylla	CGAGGA-C-----TCG--ATCCTCTGTTTA--CC---CTGAAC----AAGCGTTC---TA
	Syringa_tomentella_yunnanensis	YGAGGACC-----TCG--ATCCTCTGTTTA--CC---CTGAAC----AAGCGTTC---TA
	Fraxinus_xanthoxyloides	CGAGGACG-----CGG--ATCCTCCGTCTA-CCC---CCGAAC----AAGCGTTC---TA
	Fraxinus_angustifolia	CGAGGACG-----TCR--ATCCTCCGTTTG-CCC---CCGAAC----AAGCGTTC---TA
	Fraxinus_americana	CGAGGATG-----TCG--ATCCTCCGTTTA-CCC----CGAAC----AAGCGTTC---TA
	Fraxinus_quadrangulata	GGAGGATG-----TTG--ATTCCCCGTTCA-CCC---TCGAAC----ACGCGTTC---TA
	Fraxinus_ornus	CGAGGATT-----TCG--ATCCTCCGTTCA-CCC---TCGAAC----AAGCGTTC---TA
	Chionanthus_aff_brassii	CGAGGACG-----TTC--GTCCTCTCTTTA-CCC---TCGAAC----AAGCGTTC---TA
	Chionanthus_aff_ramiflorus	CGAGGACG-----TYC--GCCCTCCGTTTA-CCC---CCGAAC----AAGCGTTC---TG
	Chionanthus_rupicolus	CGAGGACG-----CTC--AACCTCTGTTTA-CCC---CCGAAC----AAGCGTTC---TA
	Olea_javanica	CGAGGACG-----TTC--GTCCTCTGTTTGCCCC---CCGAAC----AAGCGTTC---TG
	Forestiera_isabelae	CGAGGACG-----TCG--ATTCTCTATTTA-CCC---CTAAAC----AAGCGTTC---CG
	Forestiera_angustifolia	CGRGGACG-----TTG--ATCCTCTGTTTA-CCC---YCGAAC----AAGCGTTC---TA
	Forestiera_pubescens_pubescens	CGAGGACG-----TCG--ATCCTCTGTTTA-CCC---CGGAAC----AAGCGTTC---TA
	Hesperelaea_palmeri	AGAGAACG-----TCG--ATTCTCTGTTTA-CCC---CTGAAC----AAGTGTTC---TA
	Chionanthus_aff_thorelii	CGAGGACG-----TTC--GTCCTCTGTTTA-CCC---CTAAAC----AAGCGTTC---WA
	Chengiodendron_marginatus	CGAGGATG-----TTT---TCCTCTGTTTA-CCC---CTAAAC----AAGCGTTC---TA
	Cartrema_americana	TGAGGACG-----TTC--GTTCTCTGTTTA-CCC---CTAAAC----AAGCGTTC---TG
	Chionanthus_virginicus	CGAGGATG-----TTC--GTCCTCTGTTTA-CCC---CTAAAC----AAGCGTTC---TA
	Chionanthus_retusus	CGAGGACG-----TCC--GTCCTCTGTTTA-CCC---CAAAAC----AAGCGTTC---TA
	Osmanthus_armatus	CGAGGACG-----TTC--GTCCTCTGTTTA-CCC---CTAAAC----AAGCGTTC---TA
	Osmanthus_decorus	CGAGGACG-----TTC--GTTCTCTGTTTA-CCC---CTAAAC----AAGCGTTC---TA
	Picconia_excelsa	CGAGGACG-----TTC--GTTCTCTGTTTA-CCC---CCGAAC----AAGCGTTC---CA
	Nestegis_sandwicensis	CGAGGACG-----TTG--GTCCTCCGTCTA-CCC---CCGAAC----AAGCGTTC---TA
	Phillyrea_angustifolia	CGAGGACG-----TTC--GTCCTCTGTTTA--CC---CTAAAC----AAGCGTTC---TA
	Notelaea_longifolia	YGAGGACG-----TTC--GTCCTCTGTTTA-CCC---CTGAAC----AAGCGTTC---TA
	Nestegis_cunninghamii	CGAGGACG-----TTC--GTCCTCTGTTTA-CCC---CTAAAC----AAGCGTTC---TA
	Osmanthus_austrocaledonicus	CGAGGACG-----TTC--GTCCTCTGTTTA-CCC---CTAAAC----AAGCGTTC---TG
	Noronhia_nilotica	CGAGGACG-----CGG--ATCCTCCGTTTA-CCC---CGAAAC----AAGCGTTC---TA
	Noronhia_peglerae	CGAGGAYG-----CGG--ATCCTCCGTTCA-CCC---CGAAAC----CAGCGTTC---TA
	Noronhia_emarginata	CGAGGACG-----CGG--ATCCTCCGTTCA-CCC---CGAAAC----AAGCGTTC---TA
	Noronhia_lowryi	CGAGGACG-----CGG--ATCCTCCGTTCA-CCC---CGAAAC----AAGCGTTC---TA
	Chionanthus_parkinsonii	CGAGGACC-----TCG--ATCCTCYGTCTA-CCC---CGAAAC----AAGCGTTC---CA
	Olea_europaea_laperrinei	CGAGGACG-----CGG--ATCCTCCGATYA-CCC---CCGAAC----GAGCGTTC---CG
	Olea_lancea	CGAGGACG-----CGG--ATCCTCCGATTG-CCC---CCGAAC----AAGCGTTC---AG
	Chionanthus_ligustrinus	CGAGGAC------TCG--GTCCACCGTCCG--CC---CCGAAC----GTGCGTTC---CA
	Priogymnanthus_hasslerianus	CGAGGACA-----TCG--ATCCTCCGTTCA-CCC---CCGAAC----CAGCGTTC---CG
	Avicennia_marina	------------------------------------------------------------
	Sesamum_indicum	------------------------------------------------------------
	Solanum_lycopersicum	-------CTTGCG-AATGACTGCCGCG----------CTC-GCCTTGG------------
	Capsicum_annuum	TGCTC--CTTGCA-AACGACGGTCGCG----------CTC-GCCTTGA------------
	Olea_paniculata	CGCTA--CGTGCG-AATGACGTTCTTY----------GTC-GCCCCGG------------
	Dimetra_craibiana	CGCTTATTATGCGAAAAGACTGTCTTT----------CATCGTATTTG------------
	Nyctanthes_arbor_tristis	CGCTT--CTTGCG-AAAGACGGTCTTC----------CTC-GTCTTGG------------
	Chrysojasminum_fruticans	CGCTT--CGTGCG-GCAGACGATCTTC----------CTC-GTCCTTG------------
	Menodora_integrifolia	CGCTT--CGTGCG-ACAGACGGCCCCCTCGCATGCGGCTGGGTCTCGC------------
	Jasminum_nummularifolium	CGCTT--CGTGCG-GCAGACGGCCCTC----------CCC-GTACTCGGTCGGGCGCGCC
	Jasminum_lanceolaria	CGCTT--CGTGCG-GCAGACGGTCTTC----------CTCGTGCTTGGTCGGGTGTT---
	Jasminum_pauciflorum	CGCTT--CGTGCG-GCAGACGGTCCTC----------CCC-GCACTGG------------
	Jasminum_didymum	CGCTT--CGTGCG-GCAGACGGTCCTC----------CCC-GCACCTG------------
	Schrebera_trichoclada	--------GTGCG-AACGACGCTCCTC----------CTC-GTCCCGG------------
	Schrebera_swietenioides	CGCTC--CGTGCG-AGCGACGCCCTTC----------CCC-GTCCCGG------------
	Comoranthus_obconicus	CGCTC--CGTGCG-AACGACGCTCCTC----------CCC-GTCCCGG------------
	Myxopyrum_smilacifolium	CGCTT--TGTGCG-AACGACGATCTTC----------CTCAGCCTTGGCCGGGTCG--CA
	Myxopyrum_nervosum	CGCTT--TGTGCG-AACGACGATCTTC----------CTC-GTCTTGGTCGGGTCGCG--
	Fontanesia_fortunei	CGCTT--CGTGCG-AAYGACGCTCTTC----------CCC-GTCTTGG------------
	Forsythia_x_mandschurica	CGCTT--CATGCG-AATGACGATCTTC----------CTC-GTCTTGGTTGGG--T--CT
	Abeliophyllum_distichum	CGCTC--TGTGCG-AATGACGGTCTTC----------CTC-GTCTTGGTTGGGTCT--CT
	Haenianthus_salicifolius	CGCTC--CGCGAG-AGGGACGTTCTTC----------GTC-GCCCCGG------------
	Chionanthus_domingensis	CGCTC--CGTGCG-AACGACGCCCTTC----------CCC-GCCCCGG------------
	Chionanthus_aff_trichotomus	CGCTC--CGTGCG-AGCGACGCTCTTC----------CCC-GCCCCGG------------
	Syringa_persica	CGCTT--CGTGCG-AATGACGTTCATC----------CTT-GTTCTGG------------
	Ligustrum_lucidum	CGCAT--CGTGCG-AATGACGTTCTTC----------CTT-GTTTTGG------------
	Syringa_vulgaris	CGCTT--CGTGCG-AATGACGTTCTTC----------CTC-GTTCTGG------------
	Ligustrum_ovalifolium	CGCAT--CGTGCG-AATGACGTTCTTC----------CTC-GTTTTGG------------
	Syringa_pubescens_microphylla	CGCTT--CGTGCG-AATGACGTTCTTC----------CTT-GTTCTGG------------
	Syringa_tomentella_yunnanensis	CGCTT--CGTGCG-AATGACGTTCTTC----------CTT-GTTCTGG------------
	Fraxinus_xanthoxyloides	CGCTA--CGTGCG-AACGACGTTCCTC----------CTC-GTCCTGG------------
	Fraxinus_angustifolia	CGCTC--TGTGCG-AACGACGTTCTTY----------CTC-GTGCTGG------------
	Fraxinus_americana	CGCTC--T-CGCG-AACGACGTTCTTC----------CTC-GTCGTGG------------
	Fraxinus_quadrangulata	CGCTA--TGTGCG-AAAGACGTTCTTC----------CTC-GTCTTGG------------
	Fraxinus_ornus	CGCTC--TGTGCG-AACGACGTTCTTT----------CTC-GTTCTGG------------
	Chionanthus_aff_brassii	CGCTC--CATGCG-AATGACGTTCGTC----------GTT-GCTCCGG------------
	Chionanthus_aff_ramiflorus	CGCTC--CGTGCG-AACGACGTTCTTC----------GTC-GCCTTGG------------
	Chionanthus_rupicolus	CGCTC--CGTGCG-AATGACGTTCTTC----------GTC-GCGTTGG------------
	Olea_javanica	CGCTC--CGTGCG-AATGACGTTCTTC----------GTC-GCGTTGG------------
	Forestiera_isabelae	CGCTC--TTTGCG-AACGACGTTCTTC----------CTC-GCGTTGG------------
	Forestiera_angustifolia	CGCTC--TTTGCG-AATGACGTTCTTC----------CTC-GCGTTGG------------
	Forestiera_pubescens_pubescens	CGCTC--TTTGCG-AATGACGTTCTTC----------CTC-GCATCGG------------
	Hesperelaea_palmeri	CGCTC--TGTGCG-AACGACGATCTTC----------GTC-GCCCTGG------------
	Chionanthus_aff_thorelii	CGCTC--CGTGCG-AATGACGTTCTTC----------CTC-GCCCTGG------------
	Chengiodendron_marginatus	CGCTC--TGTGCG-AATGACGTTCTAC----------GTC-GCCTTGG------------
	Cartrema_americana	CGCTC--TGTGCG-AATGACGATCTTC----------GTC-GCCTTGG------------
	Chionanthus_virginicus	CGCTC--TGTGCG-AATGACGTTCTTC----------CTC-GTCTTGG------------
	Chionanthus_retusus	CGCTC--TGTGCG-AATGACGTTCCTC----------CTC-GTCTTGG------------
	Osmanthus_armatus	CGCTC--TGTGCG-AATGACGTTCTWC----------CTC-GTCTTGG------------
	Osmanthus_decorus	CGCTC--TGTGCG-AATGACGTTCTTC----------CTC-GTCTTGG------------
	Picconia_excelsa	CGCTCT-TGTGCG-AATGACGTTCTTC----------CTC-GTCTTGG------------
	Nestegis_sandwicensis	CGCTC--TGTACG-AATGACGTTCTTC----------CTC-GTCTTGG------------
	Phillyrea_angustifolia	CGCTC--TGTGCG-AATGACGTTCTTC----------CTC-GTCTTGG------------
	Notelaea_longifolia	CGCTC--TGTGCG-AATGACGTTCTTC----------CTC-GTCTTGG------------
	Nestegis_cunninghamii	CGCTC--TGTGCG-AACGACGTTCTTC----------CTC-GTCTTGG------------
	Osmanthus_austrocaledonicus	CGCTC--TGTGCG-AATGACGTTCTTC----------CTC-GTCTCGG------------
	Noronhia_nilotica	CGCTR--CGTGCG-AACGACGTTCCTC----------GTC-GCCCCGG------------
	Noronhia_peglerae	CGCTA--CGTGCG-AACGACGTTCCGC----------GTC-GCCCCGG------------
	Noronhia_emarginata	CGCTC--CGTACG-AACGACGTTCCTC----------GTC-GCCCCGG------------
	Noronhia_lowryi	CGCTC--CGTACG-AACGACGTTCCTC----------GTC-GCCCCGG------------
	Chionanthus_parkinsonii	CGCTC--GGTTCG-AAAGACGTTCTTC----------CTC-GCCCCGG------------
	Olea_europaea_laperrinei	CGCTR--CGTGCG-AACGACGTTCYTC----------CTC-GCCCCGG------------
	Olea_lancea	CGCTA--CGTGCG-AACGACGTTCTTC----------CTC-GTCCCGG------------
	Chionanthus_ligustrinus	CGCTC--CGTGCG-AGCGACGTTCCTC----------CTC-GCGACGG------------
	Priogymnanthus_hasslerianus	CGCTC--GGTGCA-AAGGACGTTCCGC----------CTC-GCGTCGG------------
	Avicennia_marina	------------------------------------------------------------
	Sesamum_indicum	------------------------------------------------------------
	Solanum_lycopersicum	---ACCCGACCGTGCCCGAAAGGGCGCGCCGGGCTCATGCGGCGCGCGGCGTCGTTGAGG
	Capsicum_annuum	---ATCCGTCTGCGCCCTCGCGGCCAGGCCGGGCTCATGCGACGC-CGGCGTCGATGAGG
	Olea_paniculata	---MC-----------------------CTCCGTCCGCGCGACGT-CGACGTCAAAGAGG
	Dimetra_craibiana	---TCGGAGCC----------TCK--AGCTCCTTCCATGCGGGGA-CGACGTCTGCGAGG
	Nyctanthes_arbor_tristis	---TCGGGCCT----------YG---TGCTCGCTCCATGYGAGGG-CGGCGTCTGTGAGG
	Chrysojasminum_fruticans	---GCCGGGTCTCGCA------------CTCGGTCCATGCGTGGT-CGACGTCGAAGAGG
	Menodora_integrifolia	---AC-------------------------TCGGCGGTGCGCGGC-GGGCGTCGAAGAGG
	Jasminum_nummularifolium	---GC-----------------------GCCCGGCCACACGGGGT-CRGCGTCGGAGAGG
	Jasminum_lanceolaria	---GC-----------------------ACCCGGTCATGCGAGGT-CGGCGTCGAAGAGG
	Jasminum_pauciflorum	---GCCGGGTGCGTCGC-----------ACCCGGCCATGCGAGGT-CGGCKTCGGAGAGG
	Jasminum_didymum	---GCCGGGTGCGAC-----------GCACCCGGCCATGCGAGGT-CGGCGTCGAAGAGG
	Schrebera_trichoclada	---GC-----------------------CTCGGTCCGTGCGGGGC-GGACGTCCGAGAGG
	Schrebera_swietenioides	---GC-----------------------TCCGGCCCGCGCGGGGT-CGACGTCGAGGAGG
	Comoranthus_obconicus	---GC-----------------------TCCGGTCCGGGCGGGGC-GGACGTCCGAGAGG
	Myxopyrum_smilacifolium	---AG-----------------------CTCGGTCCATGCGGGGT-CGACGTCAAGGAGG
	Myxopyrum_nervosum	---AG-----------------------CTCGGTCCATGCGGGGT-CGACGTCAAGGAGG
	Fontanesia_fortunei	---TCGAGCCGTTGG-------------CTCGSTCCATGCGAGGT-TGACGTCAAAGAGG
	Forsythia_x_mandschurica	TCGGG-----------------------CTTTGTCCATGCGAGGT-CGACGTCAATTAGG
	Abeliophyllum_distichum	TCGGG-----------------------CTCTGTCCATGCGAGGT-CGACGTCGAATAGG
	Haenianthus_salicifolius	---AC-----------------------CTTCGTCCGCGCGACGT-CGACGTCGGAGAGG
	Chionanthus_domingensis	---GC-----------------------TCCTGTCCGCGCGGGGT-CGACGTCGAGTAGG
	Chionanthus_aff_trichotomus	---GC-----------------------TCCGGTCCGCGCGGGGT-CGACGTCGAAGAGG
	Syringa_persica	---AC-----------------------TTCTGTCCACGCAAGGT-TGACGTCGAAGAGG
	Ligustrum_lucidum	---AC-----------------------TTCTGTCCATGCAAGGT-TGACGTCGAATAGG
	Syringa_vulgaris	---AC-----------------------TTCTGTCCATGCAAGGT-TGACGTCGAAGAGG
	Ligustrum_ovalifolium	---AC-----------------------TTTTGTCCATGCAAGGT-TGACGTCGAATAGG
	Syringa_pubescens_microphylla	---AC-----------------------TTCTGTCCATGCAAGGT-TGACGTCGAATAGG
	Syringa_tomentella_yunnanensis	---AC-----------------------TTCTGTCCATGCAAGGT-TGACGTCGAATAGG
	Fraxinus_xanthoxyloides	---GC-----------------------TTCCGTCCAAACGAGGT-CGACGTCGCGGAGG
	Fraxinus_angustifolia	---GC-----------------------TTCCGTCCACACGAGGT-CGACGTCGCAGAGG
	Fraxinus_americana	---GC-----------------------TTCCGTCCACACGGGGT-CGACGTCGCAGAGG
	Fraxinus_quadrangulata	---GC-----------------------TTCCGTCCATGCGAGGT-CGACGTCGCAGAGG
	Fraxinus_ornus	---GC-----------------------TTCCGTCCACACGAGGT-CGACGTCGCAGAGG
	Chionanthus_aff_brassii	---AC-----------------------TTCGGTCCATGCGGCGT-CGACGTCGAGAAGG
	Chionanthus_aff_ramiflorus	---AC-----------------------CCTCGTTCATGCGACGT-CGACGTCGAARAGG
	Chionanthus_rupicolus	---AC-----------------------TTYCGTCCRCGCGACGT-CGACGTCGAAGAGG
	Olea_javanica	---AC-----------------------TTCCGTCCATGCGACGT-CGACGTCGAAGAGG
	Forestiera_isabelae	---AC-----------------------TTCCGTCCAAGCGATGT-CGACGTCGCGGAGG
	Forestiera_angustifolia	---AC-----------------------TTCCGTCCAAGCGATGT-CGACGTCGTAGAGG
	Forestiera_pubescens_pubescens	---AC-----------------------TTCCGTCCGAGCGATGT-CGACGTCGTAGAGG
	Hesperelaea_palmeri	---GC-----------------------TTTTGTCCACGCGACGT-CGACGTCGAAGAGG
	Chionanthus_aff_thorelii	---AC------------------------TCCGTCCACGCGATGT-CGACGTCGAAAAGG
	Chengiodendron_marginatus	---AC-----------------------TTCCGTCCATGCGATGT-CGACGTCGAAGAGG
	Cartrema_americana	---AC-----------------------CTTCGTCCACGCGATGT-CGACGTCGAAGAGG
	Chionanthus_virginicus	---AM-----------------------TTCAATCCATGCGATGT-CGACGTCGAAGAGG
	Chionanthus_retusus	---AC-----------------------TTCCGTCCATGCGATGT-CGACGTCGAAAAGG
	Osmanthus_armatus	---AC-----------------------TTTSGTCCATACGATGT-CGACGTCGAAGAGG
	Osmanthus_decorus	---AC-----------------------TTTGGTCCAAACGATGT-CGACGTCGAAGAGG
	Picconia_excelsa	---AC-----------------------TTTCGTCCATGCGATGT-CGACGTCGAAGAGG
	Nestegis_sandwicensis	---AC-----------------------TTTCGTCCATACGATGT-CGACGTCGAAGAGG
	Phillyrea_angustifolia	---AC-----------------------TTGCGTCCATACGATGT-CGACGTCGAAGAGG
	Notelaea_longifolia	---AC-----------------------TTCCGTCCATGCGATGT-CGACGTCGAAGAGG
	Nestegis_cunninghamii	---AC-----------------------TTCCGTCCATGCGATGT-CGACGTCGAAGAGG
	Osmanthus_austrocaledonicus	---AC-----------------------TTTCGTCCATGCGATGT-CGACGTCGAAGAGG
	Noronhia_nilotica	---GC-----------------------CTCYGTCCGAGCGACGA-CGACGTCGAAGAGG
	Noronhia_peglerae	---AC-----------------------CTCCGTCCGCGCGACGT-CGACGTCGAGGAGG
	Noronhia_emarginata	---AC-----------------------CTGCGTCCGCGCGACGT-CGACGTCGAAGAGG
	Noronhia_lowryi	---AC-----------------------CTCCGTCCGCGCGACGT-CGACGTCGAAGAGG
	Chionanthus_parkinsonii	---AC------------------------CCGGTCCGCGCGAYGT-CGACGTCGAAGAGG
	Olea_europaea_laperrinei	---AC-----------------------CTCSGTCCGCGCGATGT-CGACGTCGAAGAGG
	Olea_lancea	---GC-----------------------CTCCGTCCGCGCGATGT-CGACGTCGAAGAGG
	Chionanthus_ligustrinus	---AC-----------------------CTCCGTCCGCGCGACGT-CGACGTCGAAGAGG
	Priogymnanthus_hasslerianus	---GC-----------------------TTTCGTCCGTGCGGCGT-GGACGTCGAAGAGG
	Avicennia_marina	------------------------------------------------------------
	Sesamum_indicum	------------------------------------------------------------
	Solanum_lycopersicum	AATGCTACCTGGTTGATCCTGCCAGTAGTCATATGCTTGTCTCAAAGATTAAGCCATGCA
	Capsicum_annuum	AATGCTACCTGGTTGATCCTGCCAGTAGTCATATGCTTGTCTCAAAGATTAAGCCATGCA
	Olea_paniculata	AATGCTACCTGGTTGATCCTGCCAGTAGTCATATGCTTGTCTCAAAGATTAAGCCATGCA
	Dimetra_craibiana	AATGCTACCTGGTTGATCCTGCCAGTAGTCATATGCTTGTCTCAAAGATTAAGCCATGCA
	Nyctanthes_arbor_tristis	AATGCTACCTGGTTGATCCTGCCAGTAGTCATATGCTTGTCTCAAAGATTAAGCCATGCA
	Chrysojasminum_fruticans	AATGCTACCTGGTTGATCCTGCCAGTAGTCATATGCTTGTCTCAAAGATTAAGCCATGCA
	Menodora_integrifolia	AATGCTACCTGGTTGATCCTGCCAGTAGTCATATGCTTGTCTCAAAGATTAAGCCATGCA
	Jasminum_nummularifolium	AACGCTACCTGGTTGATCCTGCCAGTAGTCATATGCTTGTCTCAAAGATTAAGCCATGCA
	Jasminum_lanceolaria	AATGCTACCTGGTTGATCCTGCCAGTAGTCATATGCTTGTCTCAAAGATTAAGCCATGCA
	Jasminum_pauciflorum	AATGCTACCTGGTTGATCCTGCCAGTAGTCATATGCTTGTCTCAAAGATTAAGCCATGCA
	Jasminum_didymum	AATGCTACCTGGTTGATCCTGCCAGTAGTCATATGCTTGTCTCAAAGATTAAGCCATGCA
	Schrebera_trichoclada	AATGCTACCTGGTTGATCCTGCCAGTAGTCATATGCTTGTCTCAAAGATTAAGCCATGCA
	Schrebera_swietenioides	AATGCTACCTGGTTGATCCTGCCAGTAGTCATATGCTTGTCTCAAAGATTAAGCCATGCA
	Comoranthus_obconicus	AATGCTACCTGGTTGATCCTGCCAGTAGTCATATGCTTGTCTCAAAGATTAAGCCATGCA
	Myxopyrum_smilacifolium	-ATGCTACCTGGTTGATCCTGCCAGTAGTCATATGCTTGTCTCAAAGATTAAGCCATGCA
	Myxopyrum_nervosum	-ATGCTACCTGGTTGATCCTGCCAGTAGTCATATGCTTGTCTCAAAGATTAAGCCATGCA
	Fontanesia_fortunei	AATGCTACCTGGTTGATCCTGCCAGTAGTCATATGCTTGTCTCAAAGATTAAGCCATGCA
	Forsythia_x_mandschurica	AATGCTACCTGGTTGATCCTGCCAGTAGTCATATGCTTGTCTCAAAGATTAAGCCATGCA
	Abeliophyllum_distichum	AATGCTACCTGGTTGATCCTGCCAGTAGTCATATGCTTGTCTCAAAGATTAAGCCATGCA
	Haenianthus_salicifolius	AATGCTACCTGGTTGATCCTGCCAGTAGTCATATGCTTGTCTCAAAGATTAAGCCATGCA
	Chionanthus_domingensis	AATGCTACCTGGTTGATCCTGCCAGTAGTCATATGCTTGTCTCAAAGATTAAGCCATGCA
	Chionanthus_aff_trichotomus	AATGCTACCTGGTTGATCCTGCCAGTAGTCATATGCTTGTCTCAAAGATTAAGCCATGCA
	Syringa_persica	AATGCTACCTGGTTGATCCTGCCAGTAGTCATATGCTTGTCTCAAAGATTAAGCCATGCA
	Ligustrum_lucidum	AATGCTACCTGGTTGATCCTGCCAGTAGTCATATGCTTGTCTCAAAGATTAAGCCATGCA
	Syringa_vulgaris	AATGCTACCTGGTTGATCCTGCCAGTAGTCATATGCTTGTCTCAAAGATTAAGCCATGCA
	Ligustrum_ovalifolium	AATGCTACCTGGTTGATCCTGCCAGTAGTCATATGCTTGTCTCAAAGATTAAGCCATGCA
	Syringa_pubescens_microphylla	AATGCTACCTGGTTGATCCTGCCAGTAGTCATATGCTTGTCTCAAAGATTAAGCCATGCA
	Syringa_tomentella_yunnanensis	AATGCTACCTGGTTGATCCTGCCAGTAGTCATATGCTTGTCTCAAAGATTAAGCCATGCA
	Fraxinus_xanthoxyloides	AATGCTACCTGGTTGATCCTGCCAGTAGTCATATGCTTGTCTCAAAGATTAAGCCATGCA
	Fraxinus_angustifolia	AATGCTACCTGGTTGATCCTGCCAGTAGTCATATGCTTGTCTCAAAGATTAAGCCATGCA
	Fraxinus_americana	AATGCTACCTGGTTGATCCTGCCAGTAGTCATATGCTTGTCTCAAAGATTAAGCCATGCA
	Fraxinus_quadrangulata	AATGCTACCTGGTTGATCCTGCCAGTAGTCATATGCTTGTCTCAAAGATTAAGCCATGCA
	Fraxinus_ornus	AATGCTACCTGGTTGATCCTGCCAGTAGTCATATGCTTGTCTCAAAGATTAAGCCATGCA
	Chionanthus_aff_brassii	AATGCTACCTGGTTGATCCTGCCAGTAGTCATATGCTTGTCTCAAAGATTAAGCCATGCA
	Chionanthus_aff_ramiflorus	AATGCTACCTGGTTGATCCTGCCAGTAGTCATATGCTTGTCTCAAAGATTAAGCCATGCA
	Chionanthus_rupicolus	AATGCTACCTGGTTGATCCTGCCAGTAGTCATATGCTTGTCTCAAAGATTAAGCCATGCA
	Olea_javanica	AATGCTACCTGGTTGATCCTGCCAGTAGTCATATGCTTGTCTCAAAGATTAAGCCATGCA
	Forestiera_isabelae	AATGCTACCTGGTTGATCCTGCCAGTAGTCATATGCTTGTCTCAAAGATTAAGCCATGCA
	Forestiera_angustifolia	AATGCTACCTGGTTGATCCTGCCAGTAGTCATATGCTTGTCTCAAAGATTAAGCCATGCA
	Forestiera_pubescens_pubescens	AATGCTACCTGGTTGATCCTGCCAGTAGTCATATGCTTGTCTCAAAGATTAAGCCATGCA
	Hesperelaea_palmeri	AATGCTACCTGGTTGATCCTGCCAGTAGTCATATGCTTGTCTCAAAGATTAAGCCATGCA
	Chionanthus_aff_thorelii	AATGCTACCTGGTTGATCCTGCCAGTAGTCATATGCTTGTCTCAAAGATTAAGCCATGCA
	Chengiodendron_marginatus	AATGCTACCTGGTTGATCCTGCCAGTAGTCATATGCTTGTCTCAAAGATTAAGCCATGCA
	Cartrema_americana	AATGCTACCTGGTTGATCCTGCCAGTAGTCATATGCTTGTCTCAAAGATTAAGCCATGCA
	Chionanthus_virginicus	AATGCTACCTGGTTGATCCTGCCAGTAGTCATATGCTTGTCTCAAAGATTAAGCCATGCA
	Chionanthus_retusus	AATGCTACCTGGTTGATCCTGCCAGTAGTCATATGCTTGTCTCAAAGATTAAGCCATGCA
	Osmanthus_armatus	AATGCTACCTGGTTGATCCTGCCAGTAGTCATATGCTTGTCTCAAAGATTAAGCCATGCA
	Osmanthus_decorus	AATGCTACCTGGTTGATCCTGCCAGTAGTCATATGCTTGTCTCAAAGATTAAGCCATGCA
	Picconia_excelsa	AATGCTACCTGGTTGATCCTGCCAGTAGTCATATGCTTGTCTCAAAGATTAAGCCATGCA
	Nestegis_sandwicensis	AATGCTACCTGGTTGATCCTGCCAGTAGTCATATGCTTGTCTCAAAGATTAAGCCATGCA
	Phillyrea_angustifolia	AATGCTACCTGGTTGATCCTGCCAGTAGTCATATGCTTGTCTCAAAGATTAAGCCATGCA
	Notelaea_longifolia	AATGCTACCTGGTTGATCCTGCCAGTAGTCATATGCTTGTCTCAAAGATTAAGCCATGCA
	Nestegis_cunninghamii	AATGCTACCTGGTTGATCCTGCCAGTAGTCATATGCTTGTCTCAAAGATTAAGCCATGCA
	Osmanthus_austrocaledonicus	AATGCTACCTGGTTGATCCTGCCAGTAGTCATATGCTTGTCTCAAAGATTAAGCCATGCA
	Noronhia_nilotica	AATGCTACCTGGTTGATCCTGCCAGTAGTCATATGCTTGTCTCAAAGATTAAGCCATGCA
	Noronhia_peglerae	AATGCTACCTGGTTGATCCTGCCAGTAGTCATATGCTTGTCTCAAAGATTAAGCCATGCA
	Noronhia_emarginata	AATGCTACCTGGTTGATCCTGCCAGTAGTCATATGCTTGTCTCAAAGATTAAGCCATGCA
	Noronhia_lowryi	AATGCTACCTGGTTGATCCTGCCAGTAGTCATATGCTTGTCTCAAAGATTAAGCCATGCA
	Chionanthus_parkinsonii	AATGCTACCTGGTTGATCCTGCCAGTAGTCATATGCTTGTCTCAAAGATTAAGCCATGCA
	Olea_europaea_laperrinei	AATGCTACCTGGTTGATCCTGCCAGTAGTCATATGCTTGTCTCAAAGATTAAGCCATGCA
	Olea_lancea	AATGCTACCTGGTTGATCCTGCCAGTAGTCATATGCTTGTCTCAAAGATTAAGCCATGCA
	Chionanthus_ligustrinus	AATGCTACCTGGTTGATCCTGCCAGTAGTCATATGCTTGTCTCAAAGATTAAGCCATGCA
	Priogymnanthus_hasslerianus	AATGCTACCTGGTTGATCCTGCCAGTAGTCATATGCTTGTCTCAAAGATTAAGCCATGCA
	Avicennia_marina	-----AACCTGGTTGATCCTGCCAGTAGTCATATGCTTGTCTCAAAGATTAAGCCATGCA
	Sesamum_indicum	-----TACCTGGTTGATCCTGCCAGTAGTCATATGCTTGTCTCAAAGATTAAGCCATGCA
	Solanum_lycopersicum	TGTGTAAGTATGAACAAATTCAGACTGTGAAACTGCGAATGGCTCATTAAATCAGTTATA
	Capsicum_annuum	TGTGTAAGTATGAACAAATTCAGACTGTGAAACTGCGAATGGCTCATTAAATCAGTTATA
	Olea_paniculata	TGTGTAAGTATGAATTAATTCAGACTGTGAAACTGCGAATGGCTCATTAAATCAGTTATA
	Dimetra_craibiana	TGTGTAAGTATGAATTAATTCAGACTGTGAAACTGCGAATGGCTCATTAAATCAGTTATA
	Nyctanthes_arbor_tristis	TGTGTAAGTATGAATTAATTCAGACTGTGAAACTGCGAATGGCTCATTAAATCAGTTATA
	Chrysojasminum_fruticans	TGTGTAAGTATGAATTAATTCAGACTGTGAAACTGCGAATGGCTCATTAAATCAGTTATA
	Menodora_integrifolia	TGTGTAAGTATGAATTAATTCAGACTGTGAAACTGCGAATGGCTCATTAAATCAGTTATA
	Jasminum_nummularifolium	TGTGTAAGTATGAATTAATTCAGACTGTGAAACTGCGAATGGCTCATTAAATCAGTTATA
	Jasminum_lanceolaria	TGTGTAAGTATGAATTAATTCAGACTGTGAAACTGCGAATGGCTCATTAAATCAGTTATA
	Jasminum_pauciflorum	TGTGTAAGTATGAATTAATTCAGACTGTGAAACTGCGAATGGCTCATTAAATCAGTTATA
	Jasminum_didymum	TGTGTAAGTATGAATTAATTCAGACTGTGAAACTGCGAATGGCTCATTAAATCAGTTATA
	Schrebera_trichoclada	TGTGTAAGTATGAATTAGTTCAGACTGTGAAACTGCGAATGGCTCATTAAATCAGTTATA
	Schrebera_swietenioides	TGTGTAAGTATGAATTAGTTCAGACTGTGAAACTGCGAATGGCTCATTAAATCAGTTATA
	Comoranthus_obconicus	TGTGTAAGTATGAATTAGTTCAGACTGTGAAACTGCGAATGGCTCATTAAATCAGTTATA
	Myxopyrum_smilacifolium	TGTGTAAGTATGAATTAATTCAGACTGTGAAACTGCGAATGGCTCATTAAATCAGTTATA
	Myxopyrum_nervosum	TGTGTAAGTATGAATTAATTCAGACTGTGAAACTGCGAATGGCTCATTAAATCAGTTATA
	Fontanesia_fortunei	TGTGTAAGTATGAATTAATTCAGACTGTGAAACTGCGAATGGCTCATTAAATCAGTTATA
	Forsythia_x_mandschurica	TGTGTAAGTATGAATTAATTCAGACTGTGAAACTGCGAATGGCTCATTAAATCAGTTATA
	Abeliophyllum_distichum	TGTGTAAGTATGAATTAATTCAGACTGTGAAACTGCGAATGGCTCATTAAATCAGTTATA
	Haenianthus_salicifolius	TGTGTAAGTATGAATTAATTCAGACTGTGAAACTGCGAATGGCTCATTAAATCAGTTATA
	Chionanthus_domingensis	TGTGTAAGTATGAATTAATTCAGACTGTGAAACTGCGAATGGCTCATTAAATCAGTTATA
	Chionanthus_aff_trichotomus	TGTGTAAGTATGAATTAATTCAGACTGTGAAACTGCGAATGGCTCATTAAATCAGTTATA
	Syringa_persica	TGTGTAAGTATGAATTAATTCAGACTGTGAAACTGCGAATGGCTCATTAAATCAGTTATA
	Ligustrum_lucidum	TGTGTAAGTATGAATTAGTTCAGACTGTGAAACTGCGAATGGCTCATTAAATCAGTTATA
	Syringa_vulgaris	TGTGTAAGTATGAATTAATTCAGACTGTGAAACTGCGAATGGCTCATTAAATCAGTTATA
	Ligustrum_ovalifolium	TGTGTAAGTATGAATTAGTTCAGACTGTGAAACTGCGAATGGCTCATTAAATCAGTTATA
	Syringa_pubescens_microphylla	TGTGTAAGTATGAATTAATTCAGACTGTGAAACTGCGAATGGCTCATTAAATCAGTTATA
	Syringa_tomentella_yunnanensis	TGTGTAAGTATGAATTAATTCAGACTGTGAAACTGCGAATGGCTCATTAAATCAGTTATA
	Fraxinus_xanthoxyloides	TGTGTAAGTATGAATTAATTCAGACTGTGAAACTGCGAATGGCTCATTAAATCAGTTATA
	Fraxinus_angustifolia	TGTGTAAGTATGAATTAATTCAGACTGTGAAACTGCGAATGGCTCATTAAATCAGTTATA
	Fraxinus_americana	TGTGTAAGTATGAATTAATTCAGACTGTGAAACTGCGAATGGCTCATTAAATCAGTTATA
	Fraxinus_quadrangulata	TGTGTAAGTATGAATTAATTCAGACTGTGAAACTGCGAATGGCTCATTAAATCAGTTATA
	Fraxinus_ornus	TGTGTAAGTATGAATTAATTCAGACTGTGAAACTGCGAATGGCTCATTAAATCAGTTATA
	Chionanthus_aff_brassii	TGTGTAAGTATGAATTAATTCAGACTGTGAAACTGCGAATGGCTCATTAAATCAGTTATA
	Chionanthus_aff_ramiflorus	TGTGTAAGTATGAATTAATTCAGACTGTGAAACTGCGAATGGCTCATTAAATCAGTTATA
	Chionanthus_rupicolus	TGTGTAAGTATGAATTAATTCAGACTGTGAAACTGCGAATGGCTCATTAAATCAGTTATA
	Olea_javanica	TGTGTAAGTATGAATTAATTCAGACTGTGAAACTGCGAATGGCTCATTAAATCAGTTATA
	Forestiera_isabelae	TGTGTAAGTATGAATTAATTCAGACTGTGAAACTGCGAATGGCTCATTAAATCAGTTATA
	Forestiera_angustifolia	TGTGTAAGTATGAATTAATTCAGACTGTGAAACTGCGAATGGCTCATTAAATCAGTTATA
	Forestiera_pubescens_pubescens	TGTGTAAGTATGAATTAATTCAGACTGTGAAACTGCGAATGGCTCATTAAATCAGTTATA
	Hesperelaea_palmeri	TGTGTAAGTATGAATTAATTCAGACTGTGAAACTGCGAATGGCTCATTAAATCAGTTATA
	Chionanthus_aff_thorelii	TGTGTAAGTATGAATTAATTCAGACTGTGAAACTGCGAATGGCTCATTAAATCAGTTATA
	Chengiodendron_marginatus	TGTGTAAGTATGAATTAATTCAGACTGTGAAACTGCGAATGGCTCATTAAATCAGTTATA
	Cartrema_americana	TGTGTAAGTATGAATTAATTCAGACTGTGAAACTGCGAATGGCTCATTAAATCAGTTATA
	Chionanthus_virginicus	TGTGTAAGTATGAATTAATTCAGACTGTGAAACTGCGAATGGCTCATTAAATCAGTTATA
	Chionanthus_retusus	TGTGTAAGTATGAATTAATTCAGACTGTGAAACTGCGAATGGCTCATTAAATCAGTTATA
	Osmanthus_armatus	TGTGTAAGTATGAATTAATTCAGACTGTGAAACTGCGAATGGCTCATTAAATCAGTTATA
	Osmanthus_decorus	TGTGTAAGTATGAATTAATTCAGACTGTGAAACTGCGAATGGCTCATTAAATCAGTTATA
	Picconia_excelsa	TGTGTAAGTATGAATTAATTCAGACTGTGAAACTGCGAATGGCTCATTAAATCAGTTATA
	Nestegis_sandwicensis	TGTGTAAGTATGAATTAATTCAGACTGTGAAACTGCGAATGGCTCATTAAATCAGTTATA
	Phillyrea_angustifolia	TGTGTAAGTATGAATTAATTCAGACTGTGAAACTGCGAATGGCTCATTAAATCAGTTATA
	Notelaea_longifolia	TGTGTAAGTATGAATTAATTCAGACTGTGAAACTGCGAATGGCTCATTAAATCAGTTATA
	Nestegis_cunninghamii	TGTGTAAGTATGAATTAATTCAGACTGTGAAACTGCGAATGGCTCATTAAATCAGTTATA
	Osmanthus_austrocaledonicus	TGTGTAAGTATGAATTAATTCAGACTGTGAAACTGCGAATGGCTCATTAAATCAGTTATA
	Noronhia_nilotica	TGTGTAAGTATGAATTAATTCAGACTGTGAAACTGCGAATGGCTCATTAAATCAGTTATA
	Noronhia_peglerae	TGTGTAAGTATGAATTAATTCAGACTGTGAAACTGCGAATGGCTCATTAAATCAGTTATA
	Noronhia_emarginata	TGTGTAAGTATGAATTAATTCAGACTGTGAAACTGCGAATGGCTCATTAAATCAGTTATA
	Noronhia_lowryi	TGTGTAAGTATGAATTAATTCAGACTGTGAAACTGCGAATGGCTCATTAAATCAGTTATA
	Chionanthus_parkinsonii	TGTGTAAGTATGAATTAATTCAGACTGTGAAACTGCGAATGGCTCATTAAATCAGTTATA
	Olea_europaea_laperrinei	TGTGTAAGTATGAATTAATTCAGACTGTGAAACTGCGAATGGCTCATTAAATCAGTTATA
	Olea_lancea	TGTGTAAGTATGAATTAATTCAGACTGTGAAACTGCGAATGGCTCATTAAATCAGTTATA
	Chionanthus_ligustrinus	TGTGTAAGTATGAATTAATTCAGACTGTGAAACTGCGAATGGCTCATTAAATCAGTTATA
	Priogymnanthus_hasslerianus	TGTGTAAGTATGAATTAATTCAGACTGTGAAACTGCGAATGGCTCATTAAATCAGTTATA
	Avicennia_marina	TGTGTAAGTATGAACTAATTCAGACTGTGAAACTGCGAATGGCTCATTAAATCAGTTATA
	Sesamum_indicum	TGTGTAAGTATGAACTAATTCAGACTGTGAAACTGCGAATGGCTCATTAAATCAGTTATA
	Solanum_lycopersicum	GTTTGTTTGATGGTATCTACTACTCGGATAACCGTAGTAATTCTAGAGCTAATACGTGCA
	Capsicum_annuum	GTTTGTTTGATGGTATCTACTACTCGGATAACCGTAGTAATTCTAGAGCTAATACGTGCA
	Olea_paniculata	GTTTGTTTGATGGTACCTGCTACTCGGATAACCGTAGTAATTCTAGAGCTAATACGTGCA
	Dimetra_craibiana	GTTTGTTTGATGGTACCTGCTACTCGGATAACCGTAGTAATTCTAGAGCTAATACGTGCA
	Nyctanthes_arbor_tristis	GTTTGTTTGATGGTACCTGCTACTCGGATAACCGTAGTAATTCTAGAGCTAATACGTGCA
	Chrysojasminum_fruticans	GTTTGTTTGATGGTACCTGCTACTCGGATAACCGTAGTAATTCTAGAGCTAATACGTGCA
	Menodora_integrifolia	GTTTGTTTGATGGTACCTGCTACTCGGATAACCGTAGTAATTCTAGAGCTAATACGTGCA
	Jasminum_nummularifolium	GTTTGTTTGATGGTACCTGCTACTCGGATAACCGTAGTAATTCTAGAGCTAATACGTGCA
	Jasminum_lanceolaria	GTTTGTTTGATGGTACCTGCTACTCGGATAACCGTAGTAATTCTAGAGCTAATACGTGCA
	Jasminum_pauciflorum	GTTTGTTTGATGGTACCTGCTACTCGGATAACCGTAGTAATTCTAGAGCTAATACGTGCA
	Jasminum_didymum	GTTTGTTTGATGGTACCTGCTACTCGGATAACCGTAGTAATTCTAGAGCTAATACGTGCA
	Schrebera_trichoclada	GTTTGTTTGATGGTACCTGCTACTCGGATAACCGTAGTAATTCTAGAGCTAATACGTGCA
	Schrebera_swietenioides	GTTTGTTTGATGGTACCTGCTACTCGGATAACCGTAGTAATTCTAGAGCTAATACGTGCA
	Comoranthus_obconicus	GTTTGTTTGATGGTACCTGCTACTCGGATAACCGTAGTAATTCTAGAGCTAATACGTGCA
	Myxopyrum_smilacifolium	GTTTGTTTGATGGTACCTACTACTCGGATAACCGTAGTAATTCTAGAGCTAATACGTGCA
	Myxopyrum_nervosum	GTTTGTTTGATGGTACCTGCTACTCGGATAACCGTAGTAATTCTAGAGCTAATACGTGCA
	Fontanesia_fortunei	GTTTGTTTGATGGTATCTGCTACTCGGATAACCGTAGTAATTCTAGAGCTAATACGTGCA
	Forsythia_x_mandschurica	GTTTGTTTGATGGTACCTGCTACTCGGATAACCGTAGTAATTCTAGAGCTAATACGTGCA
	Abeliophyllum_distichum	GTTTGTTTGATGGTACCTGCTACTCGGATAACCGTAGTAATTCTAGAGCTAATACGTGCA
	Haenianthus_salicifolius	GTTTGTTTGATGGTACCCGCTACTCGGATAACCGTAGTAATTCTAGAGCTAATACGTGCA
	Chionanthus_domingensis	GTTTGTTTGATGGTACCCGCTACTCGGATAACCGTAGTAATTCTAGAGCTAATACGTGCA
	Chionanthus_aff_trichotomus	GTTTGTTTGATGGTACCTGCTACTCGGATAACCGTAGTAATTCTAGAGCTAATACGTGCA
	Syringa_persica	GTTTGTTTGATGGTACCTGCTACTCGGATAACCGTAGTAATTCTAGAGCTAATACGTGCA
	Ligustrum_lucidum	GTTTGTTTGATGGTACCTGCTACTCGGATAACCGTAGTAATTCTAGAGCTAATACGTGCA
	Syringa_vulgaris	GTTTGTTTGATGGTACCTGCTACTCGGATAACCGTAGTAATTCTAGAGCTAATACGTGCA
	Ligustrum_ovalifolium	GTTTGTTTGATGGTACCTGCTACTCGGATAACCGTAGTAATTCTAGAGCTAATACGTGCA
	Syringa_pubescens_microphylla	GTTTGTTTGATGGTACCTGCTACTCGGATAACCGTAGTAATTCTAGAGCTAATACGTGCA
	Syringa_tomentella_yunnanensis	GTTTGTTTGATGGTACCTGCTACTCGGATAACCGTAGTAATTCTAGAGCTAATACGTGCA
	Fraxinus_xanthoxyloides	GTTTGTTTGATGGTACCTGCTACTCGGATAACCGTAGTAATTCTAGAGCTAATACGTGCA
	Fraxinus_angustifolia	GTTTGTTTGATGGTACCTGCTACTCGGATAACCGTAGTAATTCTAGAGCTAATACGTGCA
	Fraxinus_americana	GTTTGTTTGATGGTACCTGCTACTCGGATAACCGTAGTAATTCTAGAGCTAATACGTGCA
	Fraxinus_quadrangulata	GTTTGTTTGATGGTACCTGCTACTCGGATAACCGTAGTAATTCTAGAGCTAATACGTGCA
	Fraxinus_ornus	GTTTGTTTGATGGTACCTGCTACTCGGATAACCGTAGTAATTCTAGAGCTAATACGTGCA
	Chionanthus_aff_brassii	GTTTGTTTGATGGTACCTGCTACTCGGATAACCGTAGTAATTCTAGAGCTAATACGTGCA
	Chionanthus_aff_ramiflorus	GTTTGTTTGATGGTACCTGCTACTCGGATAACCGTAGTAATTCTAGAGCTAATACGTGCA
	Chionanthus_rupicolus	GTTTGTTTGATGGTACCTGCTACTCGGATAACCGTAGTAATTCTAGAGCTAATACGTGCA
	Olea_javanica	GTTTGTTTGATGGTACCTGCTACTCGGATAACCGTAGTAATTCTAGAGCTAATACGTGCA
	Forestiera_isabelae	GTTTGTTTGATGGTACCTGCTACTCGGATAACCGTAGTAATTCTAGAGCTAATACGTGCA
	Forestiera_angustifolia	GTTTGTTTGATGGTACCTGCTACTCGGATAACCGTAGTAATTCTAGAGCTAATACGTGCA
	Forestiera_pubescens_pubescens	GTTTGTTTGATGGTACCTGCTACTCGGATAACCGTAGTAATTCTAGAGCTAATACGTGCA
	Hesperelaea_palmeri	GTTTGTTTGATGGTACCTGCTACTCGGATAACCGTAGTAATTCTAGAGCTAATACGTGCA
	Chionanthus_aff_thorelii	GTTTGTTTGATGGTACCTGCTACTCGGATAACCGTAGTAATTCTAGAGCTAATACGTGCA
	Chengiodendron_marginatus	GTTTGTTTGATGGTACCTGCTACTCGGATAACCGTAGTAATTCTAGAGCTAATACGTGCA
	Cartrema_americana	GTTTGTTTGATGGTACCTGCTACTCGGATAACCGTAGTAATTCTAGAGCTAATACGTGCA
	Chionanthus_virginicus	GTTTGTTTGATGGTACCTGCTACTCGGATAACCGTAGTAATTCTAGAGCTAATACGTGCA
	Chionanthus_retusus	GTTTGTTTGATGGTACCTGCTACTCGGATAACCGTAGTAATTCTAGAGCTAATACGTGCA
	Osmanthus_armatus	GTTTGTTTGATGGTACCTGCTACTCGGATAACCGTAGTAATTCTAGAGCTAATACGTGCA
	Osmanthus_decorus	GTTTGTTTGATGGTACCTGCTACTCGGATAACCGTAGTAATTCTAGAGCTAATACGTGCA
	Picconia_excelsa	GTTTGTTTGATGGTACCTGCTACTCGGATAACCGTAGTAATTCTAGAGCTAATACGTGCA
	Nestegis_sandwicensis	GTTTGTTTGATGGTACCTGCTACTCGGATAACCGTAGTAATTCTAGAGCTAATACGTGCA
	Phillyrea_angustifolia	GTTTGTTTGATGGTACCTGCTACTCGGATAACCGTAGTAATTCTAGAGCTAATACGTGCA
	Notelaea_longifolia	GTTTGTTTGATGGTACCTGCTACTCGGATAACCGTAGTAATTCTAGAGCTAATACGTGCA
	Nestegis_cunninghamii	GTTTGTTTGATGGTACCTGCTACTCGGATAACCGTAGTAATTCTAGAGCTAATACGTGCA
	Osmanthus_austrocaledonicus	GTTTGTTTGATGGTACCTGCTACTCGGATAACCGTAGTAATTCTAGAGCTAATACGTGCA
	Noronhia_nilotica	GTTTGTTTGATGGTACCTGCTACTCGGATAACCGTAGTAATTCTAGAGCTAATACGTGCA
	Noronhia_peglerae	GTTTGTTTGATGGTACCTGCTACTCGGATAACCGTAGTAATTCTAGAGCTAATACGTGCA
	Noronhia_emarginata	GTTTGTTTGATGGTACCTGCTACTCGGATAACCGTAGTAATTCTAGAGCTAATACGTGCA
	Noronhia_lowryi	GTTTGTTTGATGGTACCTGCTACTCGGATAACCGTAGTAATTCTAGAGCTAATACGTGCA
	Chionanthus_parkinsonii	GTTTGTTTGATGGTACCTGCTACTCGGATAACCGTAGTAATTCTAGAGCTAATACGTGCA
	Olea_europaea_laperrinei	GTTTGTTTGATGGTACCTGCTACTCGGATAACCGTAGTAATTCTAGAGCTAATACGTGCA
	Olea_lancea	GTTTGTTTGATGGTACCTGCTACTCGGATAACCGTAGTAATTCTAGAGCTAATACGTGCA
	Chionanthus_ligustrinus	GTTTGTTTGATGGTACCTGCTACTCGGATAACCGTAGTAATTCTAGAGCTAATACGTGCA
	Priogymnanthus_hasslerianus	GTTTGTTTGATGGTACCTGCTACTCGGATAACCGTAGTAATTCTAGAGCTAATACGTGCA
	Avicennia_marina	GTTTGTTTGATGGTACCTGCTACTCGGATAACCGTAGTAATTCTAGAGCTAATACGTGCA
	Sesamum_indicum	GTTTGTTTGATGGTACCTGCTACTCGGATAACCGTAGTAATTCTAGAGCTAATACGTGCA
	Solanum_lycopersicum	ACAAACCCCGACTTCTGGAAGGGATGCATTTATTAGATAAAAGGTCGACGCGGGCTCTGC
	Capsicum_annuum	ACAAACCCCGACTTCTGGAAGGGATGCATTTATTAGATAAAAGGTCGACGCGGGCTCTGC
	Olea_paniculata	ACAAACCCCGACTTCTGGAAGGGACGCATTTATTAGATAAAAGGTCGACGCGGGCTCCGC
	Dimetra_craibiana	ACAAACCCCGACTTCTGGAAGGGATGCATTTATTAGATAAAAGGTCGACGCGGGCTCTGC
	Nyctanthes_arbor_tristis	ACAAACCCCGACTTCTGGAAGGGACGCATTTATTAGATAAAAGGTCGACGCGGGCTCTGC
	Chrysojasminum_fruticans	ACAAACCCCGACTTCTGGAAGGGACGCATTTATTAGATAAAAGGTCGACGCGGGCTCTGC
	Menodora_integrifolia	ACAAACCCCGACTTCTGGAAGGGATGCATTTATTAGATAAAAGGTCGACGCGGGCTCTGC
	Jasminum_nummularifolium	ACAAACCCCGACTTCCGGAAGGGATGCATTTATTAGATAAAAGGTCGACGCGGGCTCCGC
	Jasminum_lanceolaria	ACAAACCCCGACTTCTGGAAGGGATGCATTTATTAGATAAAAGGTCGACGCGGGCTCTGC
	Jasminum_pauciflorum	ACAAACCCCGACTTCCGGAAGGGACGCATTTATTAGATAAAAGGTCGACGCGGGCTCCGC
	Jasminum_didymum	ACAAACCCCGACTTCCGGAAGGGATGCATTTATTAGATAAAAGGTCGACGCGGGCTCTGC
	Schrebera_trichoclada	ACAAACCCCGACTTCCGGGAGGGGCGCATTTATTAGATAAAAGGTCGACGCGGGCTCCGC
	Schrebera_swietenioides	ACAAACCCCGACTTCCGGAAGGGACGCATTTATTAGATAAAAGGTCGACGCGGGCTCCGC
	Comoranthus_obconicus	ACAAACCCCGACTTCCGGAAGGGACGCATTTATTAGATAAAAGGTCGACGCGGGCTCGGC
	Myxopyrum_smilacifolium	ACAAACCCCGACTTCTGGAAGGGACGCATTTATTAGATAAAAGGTCGACGCGGGCTCCGC
	Myxopyrum_nervosum	ACAAACCCCGACTTCCGGAAGGGACGCATTTATTAGATAAAAGGTCGACGCGGGCTCCGC
	Fontanesia_fortunei	ACAAACCCCGACTTCTGGAAGGGATGCATTTATTAGATAAAAGGTCGACGCGGGCTCTGC
	Forsythia_x_mandschurica	ACAAACCCCGACTTCTGGAAGGGATGCATTTATTAGATAAAAGGTCGACGCGGGCTCTGC
	Abeliophyllum_distichum	ACAAACCCCGACTTCTGGAAGGGATGCATTTATTAGATAAAAGGTCGACGCGGGCTCTGC
	Haenianthus_salicifolius	ACAAACCCCGACTTCCGGAAGGGATGCATTTATTAGATAAAAGGTCGACGCGGGCTCCGC
	Chionanthus_domingensis	ACAGACCCCGACTTCCGGAAGGGATGCATTTATTAGATAAAAGGTCGACGCGGGCTCCGC
	Chionanthus_aff_trichotomus	ACAAACCCCGACTTCCGGAAGGGATGCATTTATTAGATAAAAGGTCGACGCGGGCTCCGC
	Syringa_persica	ACAAACCCCGACTTCTGGAAGGGATGCATTTATTAGATAAAAGGTCGACGCGGGCTCTGC
	Ligustrum_lucidum	ACAAACCCCGACTTCTGGAAGGGATGCATTTATTAGATAAAAGGTCGACGCGGGCTCTGC
	Syringa_vulgaris	ACAAACCCCGACTTCTGGAAGGGATGCATTTATTAGATAAAAGGTCGACGCGGGCTCTGC
	Ligustrum_ovalifolium	ACAAACCCCGACTTCTGGAAGGGATGCATTTATTAGATAAAAGGTCGACGCGGGCTCTGC
	Syringa_pubescens_microphylla	ACAAACCCCGACTTCTGGAAGGGATGCATTTATTAGATAAAAGGTCGACGCGGGCTCTGC
	Syringa_tomentella_yunnanensis	ACAAACCCCGACTTCTGGAAGGGATGCATTTATTAGATAAAAGGTCGACGCGGGCTCTGC
	Fraxinus_xanthoxyloides	ACAAACCCCGACTTCCGGAAGGGACGCATTTATTAGATAAAAGGTCGACGCGGGCTCCGC
	Fraxinus_angustifolia	ACAAACCCCGACTTCTGGAAGGGACGCATTTATTAGATAAAAGGTCGACGCGGGCTCYGC
	Fraxinus_americana	ACAAACCCCGACTTCTGGAAGGGATGCATTTATTAGATAAAAGGTCGACGCGGGCTCTGC
	Fraxinus_quadrangulata	ACAAACCCCGACTTCTGGAAGGGATGCATTTATTAGATAAAAGGTCGACGCGGGCTCTGC
	Fraxinus_ornus	ACAAACCCCGACTTCTGGAAGGGACGCATTTATTAGATAAAAGGTCGACGCGGGCTCTGC
	Chionanthus_aff_brassii	ACAAACCCCGACTTCTGGAAGGGATGCATTTATTAGATAAAAGGTCGACGCGGGCTCCGC
	Chionanthus_aff_ramiflorus	ACAAACCCCGACTTCCGGAAGGGATGCATTTATTAGATAAAAGGTCGACGCGGGCTCCGC
	Chionanthus_rupicolus	ACAAACCCCGACTTCTGGAAGGGATGCATTTATTAGATAAAAGGTCGACGCGGGCTCTGC
	Olea_javanica	ACAAACCCCGACTTCTGGAAGGGATGCATTTATTAGATAAAAGGTCGACGCGGGCTCTGC
	Forestiera_isabelae	ACAAACCCCGACTTCTGGAAGGGATGCATTTATTAGATAAAAGGTCGACGCGGGCTCCGC
	Forestiera_angustifolia	ACAAACCCCGACTTCTGGAAGGGATGCATTTATTAGATAAAAGGTCGACGCGGGCTCTGC
	Forestiera_pubescens_pubescens	ACAAACCCCGACTTCTGGAAGGGATGCATTTATTAGATAAAAGGTCGACGCGGGCTCTGC
	Hesperelaea_palmeri	ACAAACCCCGACTTCTGGAAGGGATGCATTTATTAGATAAAAGGTCGACGCGGGCTCTGC
	Chionanthus_aff_thorelii	ACAAACCCCGACTTCTGGAAGGGATGCATTTATTAGATAAAAGGTCGACGCGGGCTCTGC
	Chengiodendron_marginatus	ACAAACCCCGACTTCTGGAAGGGATGCATTTATTAGATAAAAGGTCGACGCGGGCTCTGC
	Cartrema_americana	ACAAACCCCGACTTCTGGAAGGGATGCATTTATTAGATAAAAGGTCGACGCGGGCTCTGC
	Chionanthus_virginicus	ACAAACCCCGACTTCTGGAAGGGATGCATTTATTAGATAAAAGGTCGACGCGGGCTCTGC
	Chionanthus_retusus	ACAAACCCCGACTTCTGGAAGGGATGCATTTATTAGATAAAAGGTCGACGCGGGCTCTGC
	Osmanthus_armatus	ACAAACCCCGACTTCTGGAAGGGATGCATTTATTAGATAAAAGGTCGACGCGGGCTCTGC
	Osmanthus_decorus	ACAAACCCCGACTTCTGGAAGGGATGCATTTATTAGATAAAAGGTCGACGCGGGCTCTGC
	Picconia_excelsa	ACAAACCCCGACTTCTGGAAGGGATGCATTTATTAGATAAAAGGTCGACGCGGGCTCTGC
	Nestegis_sandwicensis	ACAAACCCCGACTTCTGGAAGGGATGCATTTATTAGATAAAAGGTCGACGCGGGCTCTGC
	Phillyrea_angustifolia	ACAAACCCCGACTTCTGGAAGGGATGCATTTATTAGATAAAAGGTCGACGCGGGCTCTGC
	Notelaea_longifolia	ACAAACCCCGACTTCTGGAAGGGATGCATTTATTAGATAAAAGGTCGACGCGGGCTCTGC
	Nestegis_cunninghamii	ACAAACCCCGACTTCTGGAAGGGATGCATTTATTAGATAAAAGGTCGACGCGGGCTCTGC
	Osmanthus_austrocaledonicus	ACAAACCCCGACTTCTGGAAGGGATGCATTTATTAGATAAAAGGTCGACGCGGGCTCTGC
	Noronhia_nilotica	ACAAACCCCGACTTCCGGAAGGGACGCATTTATTAGATAAAAGGTCGACGCGGGCTCCGC
	Noronhia_peglerae	ACAAACCCCGACTTCCGGAAGGGATGCATTTATTAGATAAAAGGTCGACGCGGGCTCCGC
	Noronhia_emarginata	ACAAACCCCGACTTCCGGAAGGGATGCATTTATTAGATAAAAGGTCGACGCGGGCTCCGC
	Noronhia_lowryi	ACAAACCCCGACTTCCGGAAGGGACGCATTTATTAGATAAAAGGTCGACGCGGGCTCCGC
	Chionanthus_parkinsonii	ACAAACCCCGACTTCCGGAAGGGACGCATTTATTAGATAAAAGGTCGACGCGGGCTCCGC
	Olea_europaea_laperrinei	ACAAACCCCGACTTCCGGAAGGGACGCATTTATTAGATAAAAGGTCGACGCGGGCTCCGC
	Olea_lancea	ACAAACCCCGACTTCTGGAAGGGACGCATTTATTAGATAAAAGGTCGACGCGGGCTCCGC
	Chionanthus_ligustrinus	ACAAACCCCGACTTCCGGAAGGGATGCATTTATTAGATAAAAGGTCGACGCGGGCTCCGC
	Priogymnanthus_hasslerianus	ACAAACCCCGACTTCCGGAAGGGATGCATTTATTAGATAAAAGGTCGACGCGGGCTTCGC
	Avicennia_marina	ACAAACCCCGACTTCTGGAAGGGATGCATTTATTAGATAAAAGGTCGACACGGGCTCTGC
	Sesamum_indicum	ACAAACCCCGACTTCTGGAAGGGATGCATTTATTAGATAAAAGGTCGACACGGGCTCCGC
	Solanum_lycopersicum	CCGTTGCTGCGATGATTCATGATAACTCGACGGATCGCACGGCCATCGTGCCGGCGACGC
	Capsicum_annuum	CCGTTGCTGCGATGATTCATGATAACTCGACGGATCGCACGGCCATCGTGCCGGCGACGC
	Olea_paniculata	CCGTTGCTGCGATGATTCATGATAACTCGACGGATCGCACGGCCCTCGTGCCGGCGACGC
	Dimetra_craibiana	CCGTTGCTGCGATGATTCATGATAACTCGACGGATCGCACGGCCCTTGTGCCGGCGACGC
	Nyctanthes_arbor_tristis	CCGTTGCTGCGATGATTCATGATAACTCGACGGATCGCACGGCCTTTGTGCCGGCGACGC
	Chrysojasminum_fruticans	CCGTTGCTGCGATGATTCATGATAACTCGACGGATCGCACGGCCCTCGTGCCGGCGACGC
	Menodora_integrifolia	CCGTTGCTGCGATGATTCATGATAACTCGACGGATCGCACGGCCCTCGTGCCGGCGACGC
	Jasminum_nummularifolium	CCGTTGCTGCGATGATTCATGATAACTCGACGGATCGCACGGCCCTCGTGCCGGCGACGC
	Jasminum_lanceolaria	CCGTTGCTGCGATGATTCATGATAACTCGACGGATCGCACGGCCCTCGTGCCGGCGACGC
	Jasminum_pauciflorum	CCGTCGCTGCGATGATTCATGATAACTCGACGGATCGCACGGCCCCCGTGCCGGCGACGC
	Jasminum_didymum	CCGTTGCTGCGATGATTCATGATAACTCGACGGATCGCACGGCCCTCGTGCCGGCGACGC
	Schrebera_trichoclada	CCGTCGCTGCGATGATTCATGATAACTCGACGGATCGCACGGCCCTCGTGCCGGCGACGC
	Schrebera_swietenioides	CCGTCGCTGCGATGATTCATGATAACTCGACGGATCGCACGGCCCTCGTGCCGGCGACGC
	Comoranthus_obconicus	CCGTCGCTGCGATGATTCATGATAACTCGACGGATCGCACGGCCCTCGTGCCGGCGACGC
	Myxopyrum_smilacifolium	CCGTTGCTGCGATGATTCATGATAACTCGACGGATCGCACGGCCCTTGTGCCGGCGACGC
	Myxopyrum_nervosum	CCGTTGCTGCGATGATTCATGATAACTCGACGGATCGCACGGCCCTTGTGCCGGCGACGC
	Fontanesia_fortunei	CCGTTGCTGCGATGATTCATGATAACTCGACGGATCGCACGGCCCTCGTGCCGGCGACGC
	Forsythia_x_mandschurica	CCGTTGCTGCGATGATTCATGATAACTCGACGGATCGCACGGCCATCGTGCCGGCGACGC
	Abeliophyllum_distichum	CCGTTGCTGCGATGATTCATGATAACTCGACGGATCGCACGGCCCTCGTGCCGGCGACGC
	Haenianthus_salicifolius	CCGTCGCTGCGACGATTCATGATAACTCGACGGATCGCACGGCCCTCGTGCCGGCGACGC
	Chionanthus_domingensis	CCGCTGCTGCGATGATTCATGATAACTCGACGGATCGCACGGCCCTCGTGCCGGCGACGC
	Chionanthus_aff_trichotomus	CCGCTGCTGCGATGATTCATGATAACTCGACGGATCGCACGGCCCTCGTGCCGGCGACGC
	Syringa_persica	CCGTTGCTGCGATGATTCATGATAACTCGACGGATCGCACGGCCCTCGTGCCGGCGACGC
	Ligustrum_lucidum	CCGTTGCTGCGATGATTCATGATAACTCGACGGATCGCACGGCCCTCGTGCCGGCGACGC
	Syringa_vulgaris	CCGTTGCTGCGATGATTCATGATAACTCGACGGATCGCACGGCCCTCGTGCCGGCGACGC
	Ligustrum_ovalifolium	CCGTTGCTGCGATGATTCATGATAACTCGACGGATCGCACGGCCCTCGTGCCGGCGACGC
	Syringa_pubescens_microphylla	CCGTTGCTGCGATGATTCATGATAACTCGACGGATCGCACGGCCTTCGTGCCGGCGACGC
	Syringa_tomentella_yunnanensis	CCGTTGCTGCGATGATTCATGATAACTCGACGGATCGCACGGCCCTCGTGCCGGCGACGC
	Fraxinus_xanthoxyloides	CCGTTGCTGCGATGATTCATGATAACTCGACGGATCGCACGGCCCTCGTGCCGGCGACGC
	Fraxinus_angustifolia	CCGTTGCTGCGATGATTCATGATAACTCGACGGATCGCACGGCCCTCGTGCCGGCGACGC
	Fraxinus_americana	CCGTTGCTGCGATGATTCATGATAACTCGACGGATCGCACGGCCCTCGTGCCGGCGACGC
	Fraxinus_quadrangulata	CCGTTGCTGCGATGATTCATGATAACTCGACGGATCGCACGGCCCTCGTGCCGGCGACGC
	Fraxinus_ornus	CCGTTGCTGCGATGATTCATGATAACTCGACGGATCGCACGGCCCTCGTGCCGGCGACGC
	Chionanthus_aff_brassii	CCGTTGCTGCGATGATTCATGATAACTCGACGGATCGCACGGCCCTCGTGCCGGCGACGC
	Chionanthus_aff_ramiflorus	CCGTTGCTGCGATGATTCATGATAACTCGACGGATCGCACGGCCCTCGTGCCGGCGACGC
	Chionanthus_rupicolus	CCGTTGCTGCGATGATTCATGATAACTCGACGGATCGCACGGCCCTCGTGCCGGCGACGC
	Olea_javanica	CCGTTGCTGCGATGATTCATGATAACTCGACGGATCGCACGGCCCTCGTGCCGGCGACGC
	Forestiera_isabelae	CCGTTGCTGCGATGATTCATGATAACTCGACGGATCGCACGGCCCTCGTGCCGGCGACGC
	Forestiera_angustifolia	CCGTTGCTGCGATGATTCATGATAACTCGACGGATCGCACGGCCCTCGTGCCGGCGACGC
	Forestiera_pubescens_pubescens	CCGTTGCTGCGATGATTCATGATAACTCGACGGATCGCACGGCCCTCGTGCCGGCGACGC
	Hesperelaea_palmeri	CCGTTGCTGCGATGATTCATGATAACTCGACGGATCGCACGGCCCTCGTGCCGGCGACGC
	Chionanthus_aff_thorelii	CCGTTGCTGCGATGATTCATGATAACTCGACGGATCGCACGGCCCTCGTGCCGGCGACGC
	Chengiodendron_marginatus	CCGTTGCTGCGATGATTCATGATAACTCGACGGATCGCACGGCCCTCGTGCCGGCGACGC
	Cartrema_americana	CCGTTGCTGCGATGATTCATGATAACTCGACAGATCGCACGGCCCTCGTGCCGGCGACGC
	Chionanthus_virginicus	CCGTTGCTGCGATGATTCATGATAACTCGACGGATCGCACGGCCCTCGTGCCGGCGACGC
	Chionanthus_retusus	CCGTTGCTGCGATGATTCATGATAACTCGACGGATCGCACGGCCCTCGTGCCGGCGACGC
	Osmanthus_armatus	CCGTTGCTGCGATGATTCATGATAACTCGACGGATCGCACGGCCCTCGTGCCGGCGACGC
	Osmanthus_decorus	CCGTTGCTGCGATGATTCATGATAACTCGACGGATCGCACGGCCCTCGTGCCGGCGACGC
	Picconia_excelsa	CCGTTGCTGCGATGATTCATGATAACTCGACGGATCGCACGGCCCTCGTGCCGGCGACGC
	Nestegis_sandwicensis	CCGTTGCTGCGATGATTCATGATAACTCGACGGATCGCACGGCCCTCGTGCCGGCGACGC
	Phillyrea_angustifolia	CCGTTGCTGCGATGATTCATGATAACTCGACGGATCGCACGGCCCTCGTGCCGGCGACGC
	Notelaea_longifolia	CCGTTGCTGCGATGATTCATGATAACTCGACGGATCGCACGGCCCTCGTGCCGGCGACGC
	Nestegis_cunninghamii	CCGTTGCTGCGATGATTCATGATAACTCGACGGATCGCACGGCCCTCGTGCCGGCGACGC
	Osmanthus_austrocaledonicus	CCGTTGCTGCGATGATTCATGATAACTCGACGGATCGCACGGCCCTCGTGCCGGCGACGC
	Noronhia_nilotica	CCGTCGCTGCGATGATTCATGATAACTCGACGGATCGCACGGCCCTCGTGCCGGCGACGC
	Noronhia_peglerae	CCGTTGCTGCGATGATTCATGATAACTCGACGGATCGCACGGCCCTCGTGCCGGCGACGC
	Noronhia_emarginata	CCGTCGCTGCGATGATTCATGATAACTCGACGGATCGCACGGCCCTCGTGCCGGCGACGC
	Noronhia_lowryi	CCGTCGCTGCGATGATTCATGATAACTCGACGGATCGCACGGCCCTCGTGCCGGCGACGC
	Chionanthus_parkinsonii	CCGTCGCTGCGATGATTCATGATAACTCGACGGATCGCACGGCCCTCGTGCCGGCGACGC
	Olea_europaea_laperrinei	CCGTYGCTGCGATGATTCATGATAACTCGACGGATCGCACGGCCCTCGTGCCGGCGACGC
	Olea_lancea	CCGCTGCTGCGATGATTCATGATAACTCGACGGATCGCACGGCCCTCGTGCCGGCGACGC
	Chionanthus_ligustrinus	CCGTCGCTGCGATGATTCATGATAACTCGACGGATCGCACGGCCCTCGTGCCGGCGACGC
	Priogymnanthus_hasslerianus	CCGTCGCTGCGATGATTCATGATAACTCGACGGATCGCACGGCCCTCGTGCCGGCGACGC
	Avicennia_marina	CCGTTGCTGCGATGATTCATGATAACTCGACGGATCGCACGGCCCTCGTGCCGGCGACGC
	Sesamum_indicum	CCGTTGCTGCGATGATTCATGATAACTCGACGGATCGCACGGCCCTCGTGCCGGCGACGC
	Solanum_lycopersicum	ATCATTCAAATTTCTGCCCTATCAACTTTCGATGGTAGGATAGTGGCCTACCATGGTGGT
	Capsicum_annuum	ATCATTCAAATTTCTGCCCTATCAACTTTCGATGGTAGGATAGTGGCCTACCATGGTGGT
	Olea_paniculata	ATCATTCAAATTTCTGCCCTATCAACTTTCGATGGTAGGATAGTGGCCTACTATGGTGGT
	Dimetra_craibiana	ATCATTCAAATTTCTGCCCTATCAACTTTCGATGGTAGGATAGTGGCCTACCATGGTGGT
	Nyctanthes_arbor_tristis	ATCATTCAAATTTCTGCCCTATCAACTTTCGATGGTAGGATAGTGGCCTACCATGGTGGT
	Chrysojasminum_fruticans	ATCATTCAAATTTCTGCCCTATCAACTTTCGATGGTAGGATAGTGGCCTACTATGGTGGT
	Menodora_integrifolia	ATCATTCAAATTTCTGCCCTATCAACTTTCGATGGTAGGATAGTGGCCTACTATGGTGGT
	Jasminum_nummularifolium	ATCATTCAAATTTCTGCCCTATCAACTTTCGATGGTAGGATAGTGGCCTACTATGGTGGT
	Jasminum_lanceolaria	ATCATTCAAATTTCTGCCCTATCAACTTTCGATGGTAGGATAGTGGCCTACTATGGTGGT
	Jasminum_pauciflorum	ATCATTCAAATTTCTGCCCTATCAACTTTCGATGGTAGGATAGTGGCCTACTATGGTGGT
	Jasminum_didymum	ATCATTCAAATTTCTGCCCTATCAACTTTCGATGGTAGGATAGTGGCCTACTATGGTGGT
	Schrebera_trichoclada	ATCATTCAAATTTCTGCCCTATCAACTTTCGATGGTAGGATAGTGGCCTACTATGGTGGT
	Schrebera_swietenioides	ATCATTCAAATTTCTGCCCTATCAACTTTCGATGGTAGGATAGTGGCCTACTATGGTGGT
	Comoranthus_obconicus	ATCATTCAAATTTCTGCCCTATCAACTTTCGATGGTAGGATAGTGGCCTACTATGGTGGT
	Myxopyrum_smilacifolium	ATCATTCAAATTTCTGCCCTATCAACTTTCGATGGTAGGATAGTGGCCTACTATGGTGGT
	Myxopyrum_nervosum	ATCATTCAAATTTCTGCCCTATCAACTTTCGATGGTAGGATAGTGGCCTACTATGGTGGT
	Fontanesia_fortunei	ATCATTCAAATTTCTGCCCTATCAACTTTCGATGGTAGGATAGTGGCCTACTATGGTGGT
	Forsythia_x_mandschurica	ATCATTCAAATTTCTGCCCTATCAACTTTCGATGGTAGGATAGTGGCCTACTATGGTGGT
	Abeliophyllum_distichum	ATCATTCAAATTTCTGCCCTATCAACTTTCGATGGTAGGATAGTGGCCTACTATGGTGGT
	Haenianthus_salicifolius	ATCATTCAAATTTCTGCCCTATCAACTTTCGATGGTAGGATAGTGGCCTACTATGGTGGT
	Chionanthus_domingensis	ATCATTCAAATTTCTGCCCTATCAACTTTCGATGGTAGGATAGTGGCCTACTATGGTGGT
	Chionanthus_aff_trichotomus	ATCATTCAAATTTCTGCCCTATCAACTTTCGATGGTAGGATAGTGGCCTACTATGGTGGT
	Syringa_persica	ATCATTCAAATTTCTGCCCTATCAACTTTCGATGGTAGGATAGTGGCCTACTATGGTGGT
	Ligustrum_lucidum	ATCATTCAAATTTCTGCCCTATCAACTTTCGATGGTAGGATAGTGGCCTACTATGGTGGT
	Syringa_vulgaris	ATCATTCAAATTTCTGCCCTATCAACTTTCGATGGTAGGATAGTGGCCTACTATGGTGGT
	Ligustrum_ovalifolium	ATCATTCAAATTTCTGCCCTATCAACTTTCGATGGTAGGATAGTGGCCTACTATGGTGGT
	Syringa_pubescens_microphylla	ATCATTCAAATTTCTGCCCTATCAACTTTCGATGGTAGGATAGTGGCCTACTATGGTGGT
	Syringa_tomentella_yunnanensis	ATCATTCAAATTTCTGCCCTATCAACTTTCGATGGTAGGATAGTGGCCTACTATGGTGGT
	Fraxinus_xanthoxyloides	ATCATTCAAATTTCTGCCCTATCAACTTTCGATGGTAGGATAGTGGCCTACTATGGTGGT
	Fraxinus_angustifolia	ATCATTCAAATTTCTGCCCTATCAACTTTCGATGGTAGGATAGTGGCCTACTATGGTGGT
	Fraxinus_americana	ATCATTCAAATTTCTGCCCTATCAACTTTCGATGGTAGGATAGTGGCCTACTATGGTGGT
	Fraxinus_quadrangulata	ATCATTCAAATTTCTGCCCTATCAACTTTCGATGGTAGGATAGTGGCCTACTATGGTGGT
	Fraxinus_ornus	ATCATTCAAATTTCTGCCCTATCAACTTTCGATGGTAGGATAGTGGCCTACTATGGTGGT
	Chionanthus_aff_brassii	ATCATTCAAATTTCTGCCCTATCAACTTTCGATGGTAGGATAGTGGCCTACTATGGTGGT
	Chionanthus_aff_ramiflorus	ATCATTCAAATTTCTGCCCTATCAACTTTCGATGGTAGGATAGTGGCCTACTATGGTGGT
	Chionanthus_rupicolus	ATCATTCAAATTTCTGCCCTATCAACTTTCGATGGTAGGATAGTGGCCTACTATGGTGGT
	Olea_javanica	ATCATTCAAATTTCTGCCCTATCAACTTTCGATGGTAGGATAGTGGCCTACTATGGTGGT
	Forestiera_isabelae	ATCATTCAAATTTCTGCCCTATCAACTTTCGATGGTAGGATAGTGGCCTACTATGGTGGT
	Forestiera_angustifolia	ATCATTCAAATTTCTGCCCTATCAACTTTCGATGGTAGGATAGTGGCCTACTATGGTGGT
	Forestiera_pubescens_pubescens	ATCATTCAAATTTCTGCCCTATCAACTTTCGATGGTAGGATAGTGGCCTACTATGGTGGT
	Hesperelaea_palmeri	ATCATTCAAATTTCTGCCCTATCAACTTTCGATGGTAGGATAGTGGCCTACTATGGTGGT
	Chionanthus_aff_thorelii	ATCATTCAAATTTCTGCCCTATCAACTTTCGATGGTAGGATAGTGGCCTACTATGGTGGT
	Chengiodendron_marginatus	ATCATTCAAATTTCTGCCCTATCAACTTTCGATGGTAGGATAGTGGCCTACTATGGTGGT
	Cartrema_americana	ATCATTCAAATTTCTGCCCTATCAACTTTCGATGGTAGGATAGTGGCCTACTATGGTGGT
	Chionanthus_virginicus	ATCATTCAAATTTCTGCCCTATCAACTTTCGATGGTAGGATAGTGGCCTACTATGGTGGT
	Chionanthus_retusus	ATCATTCAAATTTCTGCCCTATCAACTTTCGATGGTAGGATAGTGGCCTACTATGGTGGT
	Osmanthus_armatus	ATCATTCAAATTTCTGCCCTATCAACTTTCGATGGTAGGATAGTGGCCTACTATGGTGGT
	Osmanthus_decorus	ATCATTCAAATTTCTGCCCTATCAACTTTCGATGGTAGGATAGTGGCCTACTATGGTGGT
	Picconia_excelsa	ATCATTCAAATTTCTGCCCTATCAACTTTCGATGGTAGGATAGTGGCCTACTATGGTGGT
	Nestegis_sandwicensis	ATCATTCAAATTTCTGCCCTATCAACTTTCGATGGTAGGATAGTGGCCTACTATGGTGGT
	Phillyrea_angustifolia	ATCATTCAAATTTCTGCCCTATCAACTTTCGATGGTAGGATAGTGGCCTACTATGGTGGT
	Notelaea_longifolia	ATCATTCAAATTTCTGCCCTATCAACTTTCGATGGTAGGATAGTGGCCTACTATGGTGGT
	Nestegis_cunninghamii	ATCATTCAAATTTCTGCCCTATCAACTTTCGATGGTAGGATAGTGGCCTACTATGGTGGT
	Osmanthus_austrocaledonicus	ATCATTCAAATTTCTGCCCTATCAACTTTCGATGGTAGGATAGTGGCCTACTATGGTGGT
	Noronhia_nilotica	ATCATTCAAATTTCTGCCCTATCAACTTTCGATGGTAGGATAGTGGCCTACTATGGTGGT
	Noronhia_peglerae	ATCATTCAAATTTCTGCCCTATCAACTTTCGATGGTAGGATAGTGGCCTACTATGGTGGT
	Noronhia_emarginata	ATCATTCAAATTTCTGCCCTATCAACTTTCGATGGTAGGATAGTGGCCTACTATGGTGGT
	Noronhia_lowryi	ATCATTCAAATTTCTGCCCTATCAACTTTCGATGGTAGGATAGTGGCCTACTATGGTGGT
	Chionanthus_parkinsonii	ATCATTCAAATTTCTGCCCTATCAACTTTCGATGGTAGGATAGTGGCCTACTATGGTGGT
	Olea_europaea_laperrinei	ATCATTCAAATTTCTGCCCTATCAACTTTCGATGGTAGGATAGTGGCCTACTATGGTGGT
	Olea_lancea	ATCATTCAAATTTCTGCCCTATCAACTTTCGATGGTAGGATAGTGGCCTACTATGGTGGT
	Chionanthus_ligustrinus	ATCATTCAAATTTCTGCCCTATCAACTTTCGATGGTAGGATAGTGGCCTACTATGGTGGT
	Priogymnanthus_hasslerianus	ATCATTCAAATTTCTGCCCTATCAACTTTCGATGGTAGGATAGTGGCCTACTATGGTGGT
	Avicennia_marina	ATCATTCAAATTTCTGCCCTATCAACTTTCGATGGTAGGATAGTGGCCTACTATGGTGGT
	Sesamum_indicum	ATCATTCAAATTTCTGCCCTATCAACTTTCGATGGTAGGATAGTGGCCTACTATGGTGGT
	Solanum_lycopersicum	GACGGGTGACGGAGAATTAGGGTTCGATTCCGGAGAGGGAGCCTGAGAAACGGCTACCAC
	Capsicum_annuum	GACGGGTGACGGAGAATTAGGGTTCGATTCCGGAGAGGGAGCCTGAGAAACGGCTACCAC
	Olea_paniculata	GACGGGTGACGGAGAATTAGGGTTCGATTCCGGAGAGGGAGCCTGAGAAACGGCTACCAC
	Dimetra_craibiana	GACGGGTGACGGAGAATTAGGGTTCGATTCCGGAGAGGGAGCCTGAGAAACGGCTACCAC
	Nyctanthes_arbor_tristis	GACGGGTGACGGAGAATTAGGGTTCGATTCCGGAGAGGGAGCCTGAGAAACGGCTACCAC
	Chrysojasminum_fruticans	GACGGGTGACGGAGAATTAGGGTTCGATTCCGGAGAGGGAGCCTGAGAAACGGCTACCAC
	Menodora_integrifolia	GACGGGTGACGGAGAATTAGGGTTCGATTCCGGAGAGGGAGCCTGAGAAACGGCTACCAC
	Jasminum_nummularifolium	GACGGGTGACGGAGAATTAGGGTTCGATTCCGGAGAGGGAGCCTGAGAAACGGCTACCAC
	Jasminum_lanceolaria	GACGGGTGACGGAGAATTAGGGTTCGATTCCGGAGAGGGAGCCTGAGAAACGGCTACCAC
	Jasminum_pauciflorum	GACGGGTGACGGAGAATTAGGGTTCGATTCCGGAGAGGGAGCCTGAGAAACGGCTACCAC
	Jasminum_didymum	GACGGGTGACGGAGAATTAGGGTTCGATTCCGGAGAGGGAGCCTGAGAAACGGCTACCAC
	Schrebera_trichoclada	GACGGGTGACGGAGAATTAGGGTTCGATTCCGGAGAGGGAGCCTGAGAAACGGCTACCAC
	Schrebera_swietenioides	GACGGGTGACGGAGAATTAGGGTTCGATTCCGGAGAGGGAGCCTGAGAAACGGCTACCAC
	Comoranthus_obconicus	GACGGGTGACGGAGAATTAGGGTTCGATTCCGGAGAGGGAGCCTGAGAAACGGCTACCAC
	Myxopyrum_smilacifolium	GACGGGTGACGGAGAATTAGGGTTCGATTCCGGAGAGGGAGCCTGAGAAACGGCTACCAC
	Myxopyrum_nervosum	GACGGGTGACGGAGAATTAGGGTTCGATTCCGGAGAGGGAGCCTGAGAAACGGCTACCAC
	Fontanesia_fortunei	GACGGGTGACGGAGAATTAGGGTTCGATTCCGGAGAGGGAGCCTGAGAAACGGCTACCAC
	Forsythia_x_mandschurica	GACGGGTGACGGAGAATTAGGGTTCGATTCCGGAGAGGGAGCCTGAGAAACGGCTACCAC
	Abeliophyllum_distichum	GACGGGTGACGGAGAATTAGGGTTCGATTCCGGAGAGGGAGCCTGAGAAACGGCTACCAC
	Haenianthus_salicifolius	GACGGGTGACGGAGAATTAGGGTTCGATTCCGGAGAGGGAGCCTGAGAAACGGCTACCAC
	Chionanthus_domingensis	GACGGGTGACGGAGAATTAGGGTTCGATTCCGGAGAGGGAGCCTGAGAAACGGCTACCAC
	Chionanthus_aff_trichotomus	GACGGGTGACGGAGAATTAGGGTTCGATTCCGGAGAGGGAGCCTGAGAAACGGCTACCAC
	Syringa_persica	GACGGGTGACGGAGAATTAGGGTTCGATTCCGGAGAGGGAGCCTGAGAAACGGCTACCAC
	Ligustrum_lucidum	GACGGGTGACGGAGAATTAGGGTTCGATTCCGGAGAGGGAGCCTGAGAAACGGCTACCAC
	Syringa_vulgaris	GACGGGTGACGGAGAATTAGGGTTCGATTCCGGAGAGGGAGCCTGAGAAACGGCTACCAC
	Ligustrum_ovalifolium	GACGGGTGACGGAGAATTAGGGTTCGATTCCGGAGAGGGAGCCTGAGAAACGGCTACCAC
	Syringa_pubescens_microphylla	GACGGGTGACGGAGAATTAGGGTTCGATTCCGGAGAGGGAGCCTGAGAAACGGCTACCAC
	Syringa_tomentella_yunnanensis	GACGGGTGACGGAGAATTAGGGTTCGATTCCGGAGAGGGAGCCTGAGAAACGGCTACCAC
	Fraxinus_xanthoxyloides	GACGGGTGACGGAGAATTAGGGTTCGATTCCGGAGAGGGAGCCTGAGAAACGGCTACCAC
	Fraxinus_angustifolia	GACGGGTGACGGAGAATTAGGGTTCGATTCCGGAGAGGGAGCCTGAGAAACGGCTACCAC
	Fraxinus_americana	GACGGGTGACGGAGAATTAGGGTTCGATTCCGGAGAGGGAGCCTGAGAAACGGCTACCAC
	Fraxinus_quadrangulata	GACGGGTGACGGAGAATTAGGGTTCGATTCCGGAGAGGGAGCCTGAGAAACGGCTACCAC
	Fraxinus_ornus	GACGGGTGACGGAGAATTAGGGTTCGATTCCGGAGAGGGAGCCTGAGAAACGGCTACCAC
	Chionanthus_aff_brassii	GACGGGTGACGGAGAATTAGGGTTCGATTCCGGAGAGGGAGCCTGAGAAACGGCTACCAC
	Chionanthus_aff_ramiflorus	GACGGGTGACGGAGAATTAGGGTTCGATTCCGGAGAGGGAGCCTGAGAAACGGCTACCAC
	Chionanthus_rupicolus	GACGGGTGACGGAGAATTAGGGTTCGATTCCGGAGAGGGAGCCTGAGAAACGGCTACCAC
	Olea_javanica	GACGGGTGACGGAGAATTAGGGTTCGATTCCGGAGAGGGAGCCTGAGAAACGGCTACCAC
	Forestiera_isabelae	GACGGGTGACGGAGAATTAGGGTTCGATTCCGGAGAGGGAGCCTGAGAAACGGCTACCAC
	Forestiera_angustifolia	GACGGGTGACGGAGAATTAGGGTTCGATTCCGGAGAGGGAGCCTGAGAAACGGCTACCAC
	Forestiera_pubescens_pubescens	GACGGGTGACGGAGAATTAGGGTTCGATTCCGGAGAGGGAGCCTGAGAAACGGCTACCAC
	Hesperelaea_palmeri	GACGGGTGACGGAGAATTAGGGTTCGATTCCGGAGAGGGAGCCTGAGAAACGGCTACCAC
	Chionanthus_aff_thorelii	GACGGGTGACGGAGAATTAGGGTTCGATTCCGGAGAGGGAGCCTGAGAAACGGCTACCAC
	Chengiodendron_marginatus	GACGGGTGACGGAGAATTAGGGTTCGATTCCGGAGAGGGAGCCTGAGAAACGGCTACCAC
	Cartrema_americana	GACGGGTGACGGAGAATTAGGGTTCGATTCCGGAGAGGGAGCCTGAGAAACGGCTACCAC
	Chionanthus_virginicus	GACGGGTGACGGAGAATTAGGGTTCGATTCCGGAGAGGGAGCCTGAGAAACGGCTACCAC
	Chionanthus_retusus	GACGGGTGACGGAGAATTAGGGTTCGATTCCGGAGAGGGAGCCTGAGAAACGGCTACCAC
	Osmanthus_armatus	GACGGGTGACGGAGAATTAGGGTTCGATTCCGGAGAGGGAGCCTGAGAAACGGCTACCAC
	Osmanthus_decorus	GACGGGTGACGGAGAATTAGGGTTCGATTCCGGAGAGGGAGCCTGAGAAACGGCTACCAC
	Picconia_excelsa	GACGGGTGACGGAGAATTAGGGTTCGATTCCGGAGAGGGAGCCTGAGAAACGGCTACCAC
	Nestegis_sandwicensis	GACGGGTGACGGAGAATTAGGGTTCGATTCCGGAGAGGGAGCCTGAGAAACGGCTACCAC
	Phillyrea_angustifolia	GACGGGTGACGGAGAATTAGGGTTCGATTCCGGAGAGGGAGCCTGAGAAACGGCTACCAC
	Notelaea_longifolia	GACGGGTGACGGAGAATTAGGGTTCGATTCCGGAGAGGGAGCCTGAGAAACGGCTACCAC
	Nestegis_cunninghamii	GACGGGTGACGGAGAATTAGGGTTCGATTCCGGAGAGGGAGCCTGAGAAACGGCTACCAC
	Osmanthus_austrocaledonicus	GACGGGTGACGGAGAATTAGGGTTCGATTCCGGAGAGGGAGCCTGAGAAACGGCTACCAC
	Noronhia_nilotica	GACGGGTGACGGAGAATTAGGGTTCGATTCCGGAGAGGGAGCCTGAGAAACGGCTACCAC
	Noronhia_peglerae	GACGGGTGACGGAGAATTAGGGTTCGATTCCGGAGAGGGAGCCTGAGAAACGGCTACCAC
	Noronhia_emarginata	GACGGGTGACGGAGAATTAGGGTTCGATTCCGGAGAGGGAGCCTGAGAAACGGCTACCAC
	Noronhia_lowryi	GACGGGTGACGGAGAATTAGGGTTCGATTCCGGAGAGGGAGCCTGAGAAACGGCTACCAC
	Chionanthus_parkinsonii	GACGGGTGACGGAGAATTAGGGTTCGATTCCGGAGAGGGAGCCTGAGAAACGGCTACCAC
	Olea_europaea_laperrinei	GACGGGTGACGGAGAATTAGGGTTCGATTCCGGAGAGGGAGCCTGAGAAACGGCTACCAC
	Olea_lancea	GACGGGTGACGGAGAATTAGGGTTCGATTCCGGAGAGGGAGCCTGAGAAACGGCTACCAC
	Chionanthus_ligustrinus	GACGGGTGACGGAGAATTAGGGTTCGATTCCGGAGAGGGAGCCTGAGAAACGGCTACCAC
	Priogymnanthus_hasslerianus	GACGGGTGACGGAGAATTAGGGTTCGATTCCGGAGAGGGAGCCTGAGAAACGGCTACCAC
	Avicennia_marina	GACGGGTGACGGAGAATTAGGGTTCGATTCCGGAGAGGGAGCCTGAGAAACGGCTACCAC
	Sesamum_indicum	GACGGGTGACGGAGAATTAGGGTTCGATTCCGGAGAGGGAGCCTGAGAAACGGCTACCAC
	Solanum_lycopersicum	ATCCAAGGAAGGCAGCAGGCGCGCAAATTACCCAATCCTGACACGGGGAGGTAGTGACAA
	Capsicum_annuum	ATCCAAGGAAGGCAGCAGGCGCGCAAATTACCCAATCCTGACACGGGGAGGTAGTGACAA
	Olea_paniculata	ATCCAAGGAAGGCAGCAGGCGCGCAAATTACCCAATCCTGACACGGGGAGGTAGTGACAA
	Dimetra_craibiana	ATCCAAGGAAGGCAGCAGGCGCGCAAATTACCCAATCCTGACACGGGGAGGTAGTGACAA
	Nyctanthes_arbor_tristis	ATCCAAGGAAGGCAGCAGGCGCGCAAATTACCCAATCCTGACACGGGGAGGTAGTGACAA
	Chrysojasminum_fruticans	ATCCAAGGAAGGCAGCAGGCGCGCAAATTACCCAATCCTGACACGGGGAGGTAGTGACAA
	Menodora_integrifolia	ATCCAAGGAAGGCAGCAGGCGCGCAAATTACCCAATCCTGACACGGGGAGGTAGTGACAA
	Jasminum_nummularifolium	ATCCAAGGAAGGCAGCAGGCGCGCAAATTACCCAATCCTGACACGGGGAGGTAGTGACAA
	Jasminum_lanceolaria	ATCCAAGGAAGGCAGCAGGCGCGCAAATTACCCAATCCTGACACGGGGAGGTAGTGACAA
	Jasminum_pauciflorum	ATCCAAGGAAGGCAGCAGGCGCGCAAATTACCCAATCCTGACACGGGGAGGTAGTGACAA
	Jasminum_didymum	ATCCAAGGAAGGCAGCAGGCGCGCAAATTACCCAATCCTGACACGGGGAGGTAGTGACAA
	Schrebera_trichoclada	ATCCAAGGAAGGCAGCAGGCGCGCAAATTACCCAATCCTGACACGGGGAGGTAGTGACAA
	Schrebera_swietenioides	ATCCAAGGAAGGCAGCAGGCGCGCAAATTACCCAATCCTGACACGGGGAGGTAGTGACAA
	Comoranthus_obconicus	ATCCAAGGAAGGCAGCAGGCGCGCAAATTACCCAATCCTGACACGGGGAGGTAGTGACAA
	Myxopyrum_smilacifolium	ATCCAAGGAAGGCAGCAGGCGCGCAAATTACCCAATCCTGACACGGGGAGGTAGTGACAA
	Myxopyrum_nervosum	ATCCAAGGAAGGCAGCAGGCGCGCAAATTACCCAATCCTGACACGGGGAGGTAGTGACAA
	Fontanesia_fortunei	ATCCAAGGAAGGCAGCAGGCGCGCAAATTACCCAATCCTGACACGGGGAGGTAGTGACAA
	Forsythia_x_mandschurica	ATCCAAGGAAGGCAGCAGGCGCGCAAATTACCCAATCCTGACACGGGGAGGTAGTGACAA
	Abeliophyllum_distichum	ATCCAAGGAAGGCAGCAGGCGCGCAAATTACCCAATCCTGACACGGGGAGGTAGTGACAA
	Haenianthus_salicifolius	ATCCAAGGAAGGCAGCAGGCGCGCAAATTACCCAATCCTGACACGGGGAGGTAGTGACAA
	Chionanthus_domingensis	ATCCAAGGAAGGCAGCAGGCGCGCAAATTACCCAATCCTGACACGGGGAGGTAGTGACAA
	Chionanthus_aff_trichotomus	ATCCAAGGAAGGCAGCAGGCGCGCAAATTACCCAATCCTGACACGGGGAGGTAGTGACAA
	Syringa_persica	ATCCAAGGAAGGCAGCAGGCGCGCAAATTACCCAATCCTGACACGGGGAGGTAGTGACAA
	Ligustrum_lucidum	ATCCAAGGAAGGCAGCAGGCGCGCAAATTACCCAATCCTGACACGGGGAGGTAGTGACAA
	Syringa_vulgaris	ATCCAAGGAAGGCAGCAGGCGCGCAAATTACCCAATCCTGACACGGGGAGGTAGTGACAA
	Ligustrum_ovalifolium	ATCCAAGGAAGGCAGCAGGCGCGCAAATTACCCAATCCTGACACGGGGAGGTAGTGACAA
	Syringa_pubescens_microphylla	ATCCAAGGAAGGCAGCAGGCGCGCAAATTACCCAATCCTGACACGGGGAGGTAGTGACAA
	Syringa_tomentella_yunnanensis	ATCCAAGGAAGGCAGCAGGCGCGCAAATTACCCAATCCTGACACGGGGAGGTAGTGACAA
	Fraxinus_xanthoxyloides	ATCCAAGGAAGGCAGCAGGCGCGCAAATTACCCAATCCTGACACGGGGAGGTAGTGACAA
	Fraxinus_angustifolia	ATCCAAGGAAGGCAGCAGGCGCGCAAATTACCCAATCCTGACACGGGGAGGTAGTGACAA
	Fraxinus_americana	ATCCAAGGAAGGCAGCAGGCGCGCAAATTACCCAATCCTGACACGGGGAGGTAGTGACAA
	Fraxinus_quadrangulata	ATCCAAGGAAGGCAGCAGGCGCGCAAATTACCCAATCCTGACACGGGGAGGTAGTGACAA
	Fraxinus_ornus	ATCCAAGGAAGGCAGCAGGCGCGCAAATTACCCAATCCTGACACGGGGAGGTAGTGACAA
	Chionanthus_aff_brassii	ATCCAAGGAAGGCAGCAGGCGCGCAAATTACCCAATCCTGACACGGGGAGGTAGTGACAA
	Chionanthus_aff_ramiflorus	ATCCAAGGAAGGCAGCAGGCGCGCAAATTACCCAATCCTGACACGGGGAGGTAGTGACAA
	Chionanthus_rupicolus	ATCCAAGGAAGGCAGCAGGCGCGCAAATTACCCAATCCTGACACGGGGAGGTAGTGACAA
	Olea_javanica	ATCCAAGGAAGGCAGCAGGCGCGCAAATTACCCAATCCTGACACGGGGAGGTAGTGACAA
	Forestiera_isabelae	ATCCAAGGAAGGCAGCAGGCGCGCAAATTACCCAATCCTGACACGGGGAGGTAGTGACAA
	Forestiera_angustifolia	ATCCAAGGAAGGCAGCAGGCGCGCAAATTACCCAATCCTGACACGGGGAGGTAGTGACAA
	Forestiera_pubescens_pubescens	ATCCAAGGAAGGCAGCAGGCGCGCAAATTACCCAATCCTGACACGGGGAGGTAGTGACAA
	Hesperelaea_palmeri	ATCCAAGGAAGGCAGCAGGCGCGCAAATTACCCAATCCTGACACGGGGAGGTAGTGACAA
	Chionanthus_aff_thorelii	ATCCAAGGAAGGCAGCAGGCGCGCAAATTACCCAATCCTGACACGGGGAGGTAGTGACAA
	Chengiodendron_marginatus	ATCCAAGGAAGGCAGCAGGCGCGCAAATTACCCAATCCTGACACGGGGAGGTAGTGACAA
	Cartrema_americana	ATCCAAGGAAGGCAGCAGGCGCGCAAATTACCCAATCCTGACACGGGGAGGTAGTGACAA
	Chionanthus_virginicus	ATCCAAGGAAGGCAGCAGGCGCGCAAATTACCCAATCCTGACACGGGGAGGTAGTGACAA
	Chionanthus_retusus	ATCCAAGGAAGGCAGCAGGCGCGCAAATTACCCAATCCTGACACGGGGAGGTAGTGACAA
	Osmanthus_armatus	ATCCAAGGAAGGCAGCAGGCGCGCAAATTACCCAATCCTGACACGGGGAGGTAGTGACAA
	Osmanthus_decorus	ATCCAAGGAAGGCAGCAGGCGCGCAAATTACCCAATCCTGACACGGGGAGGTAGTGACAA
	Picconia_excelsa	ATCCAAGGAAGGCAGCAGGCGCGCAAATTACCCAATCCTGACACGGGGAGGTAGTGACAA
	Nestegis_sandwicensis	ATCCAAGGAAGGCAGCAGGCGCGCAAATTACCCAATCCTGACACGGGGAGGTAGTGACAA
	Phillyrea_angustifolia	ATCCAAGGAAGGCAGCAGGCGCGCAAATTACCCAATCCTGACACGGGGAGGTAGTGACAA
	Notelaea_longifolia	ATCCAAGGAAGGCAGCAGGCGCGCAAATTACCCAATCCTGACACGGGGAGGTAGTGACAA
	Nestegis_cunninghamii	ATCCAAGGAAGGCAGCAGGCGCGCAAATTACCCAATCCTGACACGGGGAGGTAGTGACAA
	Osmanthus_austrocaledonicus	ATCCAAGGAAGGCAGCAGGCGCGCAAATTACCCAATCCTGACACGGGGAGGTAGTGACAA
	Noronhia_nilotica	ATCCAAGGAAGGCAGCAGGCGCGCAAATTACCCAATCCTGACACGGGGAGGTAGTGACAA
	Noronhia_peglerae	ATCCAAGGAAGGCAGCAGGCGCGCAAATTACCCAATCCTGACACGGGGAGGTAGTGACAA
	Noronhia_emarginata	ATCCAAGGAAGGCAGCAGGCGCGCAAATTACCCAATCCTGACACGGGGAGGTAGTGACAA
	Noronhia_lowryi	ATCCAAGGAAGGCAGCAGGCGCGCAAATTACCCAATCCTGACACGGGGAGGTAGTGACAA
	Chionanthus_parkinsonii	ATCCAAGGAAGGCAGCAGGCGCGCAAATTACCCAATCCTGACACGGGGAGGTAGTGACAA
	Olea_europaea_laperrinei	ATCCAAGGAAGGCAGCAGGCGCGCAAATTACCCAATCCTGACACGGGGAGGTAGTGACAA
	Olea_lancea	ATCCAAGGAAGGCAGCAGGCGCGCAAATTACCCAATCCTGACACGGGGAGGTAGTGACAA
	Chionanthus_ligustrinus	ATCCAAGGAAGGCAGCAGGCGCGCAAATTACCCAATCCTGACACGGGGAGGTAGTGACAA
	Priogymnanthus_hasslerianus	ATCCAAGGAAGGCAGCAGGCGCGCAAATTACCCAATCCTGACACGGGGAGGTAGTGACAA
	Avicennia_marina	ATCCAAGGAAGGCAGCAGGCGCGCAAATTACCCAATCCTGATACGGGGAGGTAGTGACAA
	Sesamum_indicum	ATCCAAGGAAGGCAGCAGGCGCGCAAATTACCCAATCCTGACACGGGGAGGTAGTGACAA
	Solanum_lycopersicum	TAAATAACAATACCGGGCTCTATGAGTCTGGTAATTGGAATGAGTACAATCTAAATCCCT
	Capsicum_annuum	TAAATAACAATACCGGGCTCAATGAGTCTGGTAATTGGAATGAGTACAATCTAAATCCCT
	Olea_paniculata	TAAATAACAATACCGGGCTCTGAGAGTCTGGTAATTGGAATGAGTACAATCTAAATCCCT
	Dimetra_craibiana	TAAATAACAATACCGGGCTCATTGAGTCTGGTAATTGGAATGAGTACAATCTAAATCCCT
	Nyctanthes_arbor_tristis	TAAATAACAATACCGGGCTCTTCGAGTCTGGTAATTGGAATGAGTACAATCTAAATCCCT
	Chrysojasminum_fruticans	TAAATAACAATACCGGGCTCTATGAGTCTGGTAATTGGAATGAGTACAATCTAAATCCCT
	Menodora_integrifolia	TAAATAACAATACCGGGCTCATCGAGTCTGGTAATTGGAATGAGTACAATCTAAATCCCT
	Jasminum_nummularifolium	TAAATAACAATACCGGGCTCATCGAGTCTGGTAATTGGAATGAGTACAATCTAAATCCCT
	Jasminum_lanceolaria	TAAATAACAATACCGGGCTCATTGAGTCTGGTAATTGGAATGAGTACAATCTAAATCCCT
	Jasminum_pauciflorum	TAAATAACAATACCGGGCTCATCGAGTCTGGTAATTGGAATGAGTACAATCTAAATCCCT
	Jasminum_didymum	TAAATAACAATACCGGGCTCATTGAGTCTGGTAATTGGAATGAGTACAATCTAAATCCCT
	Schrebera_trichoclada	TAAATAACAATACCGGGCTCTACGAGTCTGGTAATTGGAATGAGTACAATCTAAATCCCT
	Schrebera_swietenioides	TAAATAACAATACCGGGCTCTACGAGTCTGGTAATTGGAATGAGTACAATCTAAATCCCT
	Comoranthus_obconicus	TAAATAACAATACCGGGCTCTACGAGTCTGGTAATTGGAATGAGTACAATCTAAATCCCT
	Myxopyrum_smilacifolium	TAAATAACAATACCGGGCTCTTCGAGTCTGGTAATTGGAATGAGTACAATCTAAATCCCT
	Myxopyrum_nervosum	TAAATAACAATACCGGGCTCTTTGAGTCTGGTAATTGGAATGAGTACAATCTAAATCCCT
	Fontanesia_fortunei	TAAATAACAATACCGGGCTCATCGAGTCTGGTAATTGGAATGAGTACAATCTAAATCCCT
	Forsythia_x_mandschurica	TAAATAACAATACCGGGCTCACTGAGTCTGGTAATTGGAATGAGTACAATCTAAATCCCT
	Abeliophyllum_distichum	TAAATAACAATACCGGGCTCACTGAGTCTGGTAATTGGAATGAGTACAATCTAAATCCCT
	Haenianthus_salicifolius	TAAATAACAATACCGGGCTCTCAGAGTCTGGTAATTGGAATGAGTACAATCTAAATCCCT
	Chionanthus_domingensis	TAAATAACAATACCGGGCTCTTGGAGTCTGGTAATTGGAATGAGTACAATCTAAATCCCT
	Chionanthus_aff_trichotomus	TAAATAACAATACCGGGCTCTTGGAGTCTGGTAATTGGAATGAGTACAATCTAAATCCCT
	Syringa_persica	TAAATAACAATACCGGGCTCTTAGAGTCTGGTAATTGGAATGAGTACAATCTAAATCCCT
	Ligustrum_lucidum	TAAATAACAATACCGGGCTCTTAGAGTCTGGTAATTGGAATGAGTACAATCTAAATCCCT
	Syringa_vulgaris	TAAATAACAATACCGGGCTCTTAGAGTCTGGTAATTGGAATGAGTACAATCTAAATCCCT
	Ligustrum_ovalifolium	TAAATAACAATACCGGGCTCTTAGAGTCTGGTAATTGGAATGAGTACAATCTAAATCCCT
	Syringa_pubescens_microphylla	TAAATAACAATACCGGGCTCTTAGAGTCTGGTAATTGGAATGAGTACAATCTAAATCCCT
	Syringa_tomentella_yunnanensis	TAAATAACAATACCGGGCTCTTAGAGTCTGGTAATTGGAATGAGTACAATCTAAATCCCT
	Fraxinus_xanthoxyloides	TAAATAACAATACCGGGCTCTTAGAGTCTGGTAATTGGAATGAGTACAATCTAAATCCCT
	Fraxinus_angustifolia	TAAATAACAATACCGGGCTCTTAGAGTCTGGTAATTGGAATGAGTACAATCTAAATCCCT
	Fraxinus_americana	TAAATAACAATACCGGGCTCTTAGAGTCTGGTAATTGGAATGAGTACAATCTAAATCCCT
	Fraxinus_quadrangulata	TAAATAACAATACCGGGCTCTCAGAGTCTGGTAATTGGAATGAGTACAATCTAAATCCCT
	Fraxinus_ornus	TAAATAACAATACCGGGCTCTTAGAGTCTGGTAATTGGAATGAGTACAATCTAAATCCCT
	Chionanthus_aff_brassii	TAAATAACAATACCGGGCTCTCAGAGTCTGGTAATTGGAATGAGTACAATCTAAATCCCT
	Chionanthus_aff_ramiflorus	TAAATAACAATACCGGGCTCTCAGAGTCTGGTAATTGGAATGAGTACAATCTAAATCCCT
	Chionanthus_rupicolus	TAAATAACAATACCGGGCTCTCAGAGTCTGGTAATTGGAATGAGTACAATCTAAATCCCT
	Olea_javanica	TAAATAACAATACCGGGCTCTCAGAGTCTGGTAATTGGAATGAGTACAATCTAAATCCCT
	Forestiera_isabelae	TAAATAACAATACCGGGCTCTCAGAGTCTGGTAATTGGAATGAGTACAATCTAAATCCCT
	Forestiera_angustifolia	TAAATAACAATACCGGGCTCTCAGAGTCTGGTAATTGGAATGAGTACAATCTAAATCCCT
	Forestiera_pubescens_pubescens	TAAATAACAATACCGGGCTCTCAGAGTCTGGTAATTGGAATGAGTACAATCTAAATCCCT
	Hesperelaea_palmeri	TAAATAACAATACCGGGCTCTCAGAGTCTGGTAATTGGAATGAGTACAATCTAAATCCCT
	Chionanthus_aff_thorelii	TAAATAACAATACCGGGCTCTCAGAGTCTGGTAATTGGAATGAGTACAATCTAAATCCCT
	Chengiodendron_marginatus	TAAATAACAATACCGGGCTCTCAGAGTCTGGTAATTGGAATGAGTACAATCTAAATCCCT
	Cartrema_americana	TAAATAACAATACCGGGCTCTCAGAGTCTGGTAATTGGAATGAGTACAATCTAAATCCCT
	Chionanthus_virginicus	TAAATAACAATACCGGGCTCTCAGAGTCTGGTAATTGGAATGAGTACAATCTAAATCCCT
	Chionanthus_retusus	TAAATAACAATACCGGGCTCTCAGAGTCTGGTAATTGGAATGAGTACAATCTAAATCCCT
	Osmanthus_armatus	TAAATAACAATACCGGGCTCTCAGAGTCTGGTAATTGGAATGAGTACAATCTAAATCCCT
	Osmanthus_decorus	TAAATAACAATACCGGGCTCTCAGAGTCTGGTAATTGGAATGAGTACAATCTAAATCCCT
	Picconia_excelsa	TAAATAACAATACCGGGCTCTCAGAGTCTGGTAATTGGAATGAGTACAATCTAAATCCCT
	Nestegis_sandwicensis	TAAATAACAATACCGGGCTCTCAGAGTCTGGTAATTGGAATGAGTACAATCTAAATCCCT
	Phillyrea_angustifolia	TAAATAACAATACCGGGCTCTCAGAGTCTGGTAATTGGAATGAGTACAATCTAAATCCCT
	Notelaea_longifolia	TAAATAACAATACCGGGCTCTCAGAGTCTGGTAATTGGAATGAGTACAATCTAAATCCCT
	Nestegis_cunninghamii	TAAATAACAATACCGGGCTCTCAGAGTCTGGTAATTGGAATGAGTACAATCTAAATCCCT
	Osmanthus_austrocaledonicus	TAAATAACAATACCGGGCTCTCAGAGTCTGGTAATTGGAATGAGTACAATCTAAATCCCT
	Noronhia_nilotica	TAAATAACAATACCGGGCTCTCAGAGTCTGGTAATTGGAATGAGTACAATCTAAATCCCT
	Noronhia_peglerae	TAAATAACAATACCGGGCTCTCAGAGTCTGGTAATTGGAATGAGTACAATCTAAATCCCT
	Noronhia_emarginata	TAAATAACAATACCGGGCTCTCAGAGTCTGGTAATTGGAATGAGTACAATCTAAATCCCT
	Noronhia_lowryi	TAAATAACAATACCGGGCTCTCAGAGTCTGGTAATTGGAATGAGTACAATCTAAATCCCT
	Chionanthus_parkinsonii	TAAATAACAATACCGGGCTCTCAGAGTCTGGTAATTGGAATGAGTACAATCTAAATCCCT
	Olea_europaea_laperrinei	TAAATAACAATACCGGGCTCTCAGAGTCTGGTAATTGGAATGAGTACAATCTAAATCCCT
	Olea_lancea	TAAATAACAATACCGGGCTCTGAGAGTCTGGTAATTGGAATGAGTACAATCTAAATCCCT
	Chionanthus_ligustrinus	TAAATAACAATACCGGGCTCTCAGAGTCTGGTAATTGGAATGAGTACAATCTAAATCCCT
	Priogymnanthus_hasslerianus	TAAATAACAATACCGGGCTCTCGGAGTCTGGTAATTGGAATGAGTACAATCTAAATCCCT
	Avicennia_marina	TAAATAACAATACCGGGCTCTACGAGTCTGGTAATTGGAATGAGTACAATCTAAATCCCT
	Sesamum_indicum	TAAATAACAATACCGGGCTCTACGAGTCTGGTAATTGGAATGAGTACAATCTAAATCCCT
	Solanum_lycopersicum	TAACGAGGATCCATTGGAGGGCAAGTCTGGTGCCAGCAGCCGCGGTAATTCCAGCTCCAA
	Capsicum_annuum	TAACGAGGATCCATTGGAGGGCAAGTCTGGTGCCAGCAGCCGCGGTAATTCCAGCTCCAA
	Olea_paniculata	TAACGAGGATCCATTGGAGGGCAAGTCTGGTGCCAGCAGCCGCGGTAATTCCAGCTCCAA
	Dimetra_craibiana	TAACGAGGATCCATTGGAGGGCAAGTCTGGTGCCAGCAGCCGCGGTAATTCCAGCTCCAA
	Nyctanthes_arbor_tristis	TAACGAGGATCCATTGGAGGGCAAGTCTGGTGCCAGCAGCCGCGGTAATTCCAGCTCCAA
	Chrysojasminum_fruticans	TAACGAGGATCCATTGGAGGGCAAGTCTGGTGCCAGCAGCCGCGGTAATTCCAGCTCCAA
	Menodora_integrifolia	TAACGAGGATCCATTGGAGGGCAAGTCTGGTGCCAGCAGCCGCGGTAATTCCAGCTCCAA
	Jasminum_nummularifolium	TAACGAGGATCCATTGGAGGGCAAGTCTGGTGCCAGCAGCCGCGGTAATTCCAGCTCCAA
	Jasminum_lanceolaria	TAACGAGGATCCATTGGAGGGCAAGTCTGGTGCCAGCAGCCGCGGTAATTCCAGCTCCAA
	Jasminum_pauciflorum	TAACGAGGATCCATTGGAGGGCAAGTCTGGTGCCAGCAGCCGCGGTAATTCCAGCTCCAA
	Jasminum_didymum	TAACGAGGATCCATTGGAGGGCAAGTCTGGTGCCAGCAGCCGCGGTAATTCCAGCTCCAA
	Schrebera_trichoclada	TAACGAGGATCCATTGGAGGGCAAGTCTGGTGCCAGCAGCCGCGGTAATTCCAGCTCCAA
	Schrebera_swietenioides	TAACGAGGATCCATTGGAGGGCAAGTCTGGTGCCAGCAGCCGCGGTAATTCCAGCTCCAA
	Comoranthus_obconicus	TAACGAGGATCCATTGGAGGGCAAGTCTGGTGCCAGCAGCCGCGGTAATTCCAGCTCCAA
	Myxopyrum_smilacifolium	TAACGAGGATCCATTGGAGGGCAAGTCTGGTGCCAGCAGCCGCGGTAATTCCAGCTCCAA
	Myxopyrum_nervosum	TAACGAGGATCCATTGGAGGGCAAGTCTGGTGCCAGCAGCCGCGGTAATTCCAGCTCCAA
	Fontanesia_fortunei	TAACGAGGATCCATTGGAGGGCAAGTCTGGTGCCAGCAGCCGCGGTAATTCCAGCTCCAA
	Forsythia_x_mandschurica	TAACGAGGATCCATTGGAGGGCAAGTCTGGTGCCAGCAGCCGCGGTAATTCCAGCTCCAA
	Abeliophyllum_distichum	TAACGAGGATCCATTGGAGGGCAAGTCTGGTGCCAGCAGCCGCGGTAATTCCAGCTCCAA
	Haenianthus_salicifolius	TAACGAGGATCCATTGGAGGGCAAGTCTGGTGCCAGCAGCCGCGGTAATTCCAGCTCCAA
	Chionanthus_domingensis	TAACGAGGATCCATTGGAGGGCAAGTCTGGTGCCAGCAGCCGCGGTAATTCCAGCTCCAA
	Chionanthus_aff_trichotomus	TAACGAGGATCCATTGGAGGGCAAGTCTGGTGCCAGCAGCCGCGGTAATTCCAGCTCCAA
	Syringa_persica	TAACGAGGATCCATTGGAGGGCAAGTCTGGTGCCAGCAGCCGCGGTAATTCCAGCTCCAA
	Ligustrum_lucidum	TAACGAGGATCCATTGGAGGGCAAGTCTGGTGCCAGCAGCCGCGGTAATTCCAGCTCCAA
	Syringa_vulgaris	TAACGAGGATCCATTGGAGGGCAAGTCTGGTGCCAGCAGCCGCGGTAATTCCAGCTCCAA
	Ligustrum_ovalifolium	TAACGAGGATCCATTGGAGGGCAAGTCTGGTGCCAGCAGCCGCGGTAATTCCAGCTCCAA
	Syringa_pubescens_microphylla	TAACGAGGATCCATTGGAGGGCAAGTCTGGTGCCAGCAGCCGCGGTAATTCCAGCTCCAA
	Syringa_tomentella_yunnanensis	TAACGAGGATCCATTGGAGGGCAAGTCTGGTGCCAGCAGCCGCGGTAATTCCAGCTCCAA
	Fraxinus_xanthoxyloides	TAACGAGGATCCATTGGAGGGCAAGTCTGGTGCCAGCAGCCGCGGTAATTCCAGCTCCAA
	Fraxinus_angustifolia	TAACGAGGATCCATTGGAGGGCAAGTCTGGTGCCAGCAGCCGCGGTAATTCCAGCTCCAA
	Fraxinus_americana	TAACGAGGATCCATTGGAGGGCAAGTCTGGTGCCAGCAGCCGCGGTAATTCCAGCTCCAA
	Fraxinus_quadrangulata	TAACGAGGATCCATTGGAGGGCAAGTCTGGTGCCAGCAGCCGCGGTAATTCCAGCTCCAA
	Fraxinus_ornus	TAACGAGGATCCATTGGAGGGCAAGTCTGGTGCCAGCAGCCGCGGTAATTCCAGCTCCAA
	Chionanthus_aff_brassii	TAACGAGGATCCATTGGAGGGCAAGTCTGGTGCCAGCAGCCGCGGTAATTCCAGCTCCAA
	Chionanthus_aff_ramiflorus	TAACGAGGATCCATTGGAGGGCAAGTCTGGTGCCAGCAGCCGCGGTAATTCCAGCTCCAA
	Chionanthus_rupicolus	TAACGAGGATCCATTGGAGGGCAAGTCTGGTGCCAGCAGCCGCGGTAATTCCAGCTCCAA
	Olea_javanica	TAACGAGGATCCATTGGAGGGCAAGTCTGGTGCCAGCAGCCGCGGTAATTCCAGCTCCAA
	Forestiera_isabelae	TAACGAGGATCCATTGGAGGGCAAGTCTGGTGCCAGCAGCCGCGGTAATTCCAGCTCCAA
	Forestiera_angustifolia	TAACGAGGATCCATTGGAGGGCAAGTCTGGTGCCAGCAGCCGCGGTAATTCCAGCTCCAA
	Forestiera_pubescens_pubescens	TAACGAGGATCCATTGGAGGGCAAGTCTGGTGCCAGCAGCCGCGGTAATTCCAGCTCCAA
	Hesperelaea_palmeri	TAACGAGGATCCATTGGAGGGCAAGTCTGGTGCCAGCAGCCGCGGTAATTCCAGCTCCAA
	Chionanthus_aff_thorelii	TAACGAGGATCCATTGGAGGGCAAGTCTGGTGCCAGCAGCCGCGGTAATTCCAGCTCCAA
	Chengiodendron_marginatus	TAACGAGGATCCATTGGAGGGCAAGTCTGGTGCCAGCAGCCGCGGTAATTCCAGCTCCAA
	Cartrema_americana	TAACGAGGATCCATTGGAGGGCAAGTCTGGTGCCAGCAGCCGCGGTAATTCCAGCTCCAA
	Chionanthus_virginicus	TAACGAGGATCCATTGGAGGGCAAGTCTGGTGCCAGCAGCCGCGGTAATTCCAGCTCCAA
	Chionanthus_retusus	TAACGAGGATCCATTGGAGGGCAAGTCTGGTGCCAGCAGCCGCGGTAATTCCAGCTCCAA
	Osmanthus_armatus	TAACGAGGATCCATTGGAGGGCAAGTCTGGTGCCAGCAGCCGCGGTAATTCCAGCTCCAA
	Osmanthus_decorus	TAACGAGGATCCATTGGAGGGCAAGTCTGGTGCCAGCAGCCGCGGTAATTCCAGCTCCAA
	Picconia_excelsa	TAACGAGGATCCATTGGAGGGCAAGTCTGGTGCCAGCAGCCGCGGTAATTCCAGCTCCAA
	Nestegis_sandwicensis	TAACGAGGATCCATTGGAGGGCAAGTCTGGTGCCAGCAGCCGCGGTAATTCCAGCTCCAA
	Phillyrea_angustifolia	TAACGAGGATCCATTGGAGGGCAAGTCTGGTGCCAGCAGCCGCGGTAATTCCAGCTCCAA
	Notelaea_longifolia	TAACGAGGATCCATTGGAGGGCAAGTCTGGTGCCAGCAGCCGCGGTAATTCCAGCTCCAA
	Nestegis_cunninghamii	TAACGAGGATCCATTGGAGGGCAAGTCTGGTGCCAGCAGCCGCGGTAATTCCAGCTCCAA
	Osmanthus_austrocaledonicus	TAACGAGGATCCATTGGAGGGCAAGTCTGGTGCCAGCAGCCGCGGTAATTCCAGCTCCAA
	Noronhia_nilotica	TAACGAGGATCCATTGGAGGGCAAGTCTGGTGCCAGCAGCCGCGGTAATTCCAGCTCCAA
	Noronhia_peglerae	TAACGAGGATCCATTGGAGGGCAAGTCTGGTGCCAGCAGCCGCGGTAATTCCAGCTCCAA
	Noronhia_emarginata	TAACGAGGATCCATTGGAGGGCAAGTCTGGTGCCAGCAGCCGCGGTAATTCCAGCTCCAA
	Noronhia_lowryi	TAACGAGGATCCATTGGAGGGCAAGTCTGGTGCCAGCAGCCGCGGTAATTCCAGCTCCAA
	Chionanthus_parkinsonii	TAACGAGGATCCATTGGAGGGCAAGTCTGGTGCCAGCAGCCGCGGTAATTCCAGCTCCAA
	Olea_europaea_laperrinei	TAACGAGGATCCATTGGAGGGCAAGTCTGGTGCCAGCAGCCGCGGTAATTCCAGCTCCAA
	Olea_lancea	TAACGAGGATCCATTGGAGGGCAAGTCTGGTGCCAGCAGCCGCGGTAATTCCAGCTCCAA
	Chionanthus_ligustrinus	TAACGAGGATCCATTGGAGGGCAAGTCTGGTGCCAGCAGCCGCGGTAATTCCAGCTCCAA
	Priogymnanthus_hasslerianus	TAACGAGGATCCATTGGAGGGCAAGTCTGGTGCCAGCAGCCGCGGTAATTCCAGCTCCAA
	Avicennia_marina	TAACGAGGATCCATTGGAGGGCAAGTCTGGTGCCAGCAGCCGCGGTAATTCCAGCTCCAA
	Sesamum_indicum	TAACGAGGATCCATTGGAGGGCAAGTCTGGTGCCAGCAGCCGCGGTAATTCCAGCTCCAA
	Solanum_lycopersicum	TAGCGTATATTTAAGTTGTTGCAGTTAAAAAGCTCGTAGTTGGACTTTGGGATGGGCCGG
	Capsicum_annuum	TAGCGTATATTTAAGTTGTTGCAGTTAAAAAGCTCGTAGTTGGACTTTGGGATGGGCCGG
	Olea_paniculata	TAGCGTATATTTAAGTTGTTGCAGTTAAAAAGCTCGTAGTTGGACCTTGGGTTGGGTCGG
	Dimetra_craibiana	TAGCGTATATTTAAGTTGTTGCAGTTAAAAAGCTCGTAGTTGGACTTTGGGTTGGGTCGG
	Nyctanthes_arbor_tristis	TAGCGTATATTTAAGTTGTTGCAGTTAAAAAGCTCGTAGTTGGACTTTGGGTTGGGCCGG
	Chrysojasminum_fruticans	TAGCGTATATTTAAGTTGTTGCAGTTAAAAAGCTCGTAGTTGGACTTTGGGTTGGGTCGG
	Menodora_integrifolia	TAGCGTATATTTAAGTTGTTGCAGTTAAAAAGCTCGTAGTTGGACTTTGGGTTGGGTCGG
	Jasminum_nummularifolium	TAGCGTATATTTAAGTTGTTGCAGTTAAAAAGCTCGTAGTTGGACTTTGGGTTGGGTCGG
	Jasminum_lanceolaria	TAGCGTATATTTAAGTTGTTGCAGTTAAAAAGCTCGTAGTTGGACTTTGGGTTGGGTCGG
	Jasminum_pauciflorum	TAGCGTATATTTAAGTTGTTGCAGTTAAAAAGCTCGTAGTTGGACCTTGGGTTGGGTCGG
	Jasminum_didymum	TAGCGTATATTTAAGTTGTTGCAGTTAAAAAGCTCGTAGTTGGACTTTGGGTTGGGTCGG
	Schrebera_trichoclada	TAGCGTATATTTAAGTTGTTGCAGTTAAAAAGCTCGTAGTTGGACCTTGGGCTGGGTCGG
	Schrebera_swietenioides	TAGCGTATATTTAAGTTGTTGCAGTTAAAAAGCTCGTAGTTGGACCTTGGGTTGGGTCGG
	Comoranthus_obconicus	TAGCGTATATTTAAGTTGTTGCAGTTAAAAAGCTCGTAGTTGGACCTTGGGCTGGGTCGG
	Myxopyrum_smilacifolium	TAGCGTATATTTAAGTTGTTGCAGTTAAAAAGCTCGTAGTTGGACTTTGGGTTGGGTCGG
	Myxopyrum_nervosum	TAGCGTATATTTAAGTTGTTGCAGTTAAAAAGCTCGTAGTTGGACTTTGGGTTGGGTCGG
	Fontanesia_fortunei	TAGCGTATATTTAAGTTGTTGCAGTTAAAAAGCTCGTAGTTGGACTTTGGGTTGGGTCGG
	Forsythia_x_mandschurica	TAGCGTATATTTAAGTTGTTGCAGTTAAAAAGCTCGTAGTTGGACTTTGGGTTGGGTCGG
	Abeliophyllum_distichum	TAGCGTATATTTAAGTTGTTGCAGTTAAAAAGCTCGTAGTTGGACTTTGGGTTGGGTCGG
	Haenianthus_salicifolius	TAGCGTATATTTAAGTTGTTGCAGTTAAAAAGCTCGTAGTTGGACCTTGGGCTGGGTCGG
	Chionanthus_domingensis	TAGCGTATATTTAAGTTGTTGCAGTTAAAAAGCTCGTAGTTGGACCTTGGGTTGGGTCGG
	Chionanthus_aff_trichotomus	TAGCGTATATTTAAGTTGTTGCAGTTAAAAAGCTCGTAGTTGGACCTTGGGTTGGGTCGG
	Syringa_persica	TAGCGTATATTTAAGTTGTTGCAGTTAAAAAGCTCGTAGTTGGACTTTGGGTTGGGTCGG
	Ligustrum_lucidum	TAGCGTATATTTAAGTTGTTGCAGTTAAAAAGCTCGTAGTTGGACTTTGGGTTGGGTCGG
	Syringa_vulgaris	TAGCGTATATTTAAGTTGTTGCAGTTAAAAAGCTCGTAGTTGGACTTTGGGTTGGGTCGG
	Ligustrum_ovalifolium	TAGCGTATATTTAAGTTGTTGCAGTTAAAAAGCTCGTAGTTGGACTTTGGGTTGGGTCGG
	Syringa_pubescens_microphylla	TAGCGTATATTTAAGTTGTTGCAGTTAAAAAGCTCGTAGTTGGACTTTGGGTTGGGTCGG
	Syringa_tomentella_yunnanensis	TAGCGTATATTTAAGTTGTTGCAGTTAAAAAGCTCGTAGTTGGACTTTGGGTTGGGTCGG
	Fraxinus_xanthoxyloides	TAGCGTATATTTAAGTTGTTGCAGTTAAAAAGCTCGTAGTTGGACCTTGGGCTGGGTCGG
	Fraxinus_angustifolia	TAGCGTATATTTAAGTTGTTGCAGTTAAAAAGCTCGTAGTTGGACCTTGGGTTGGGTCGG
	Fraxinus_americana	TAGCGTATATTTAAGTTGTTGCAGTTAAAAAGCTCGTAGTTGGACTTTGGGTTGGGTCGG
	Fraxinus_quadrangulata	TAGCGTATATTTAAGTTGTTGCAGTTAAAAAGCTCGTAGTTGGACTTTGGGTTGGGTCGG
	Fraxinus_ornus	TAGCGTATATTTAAGTTGTTGCAGTTAAAAAGCTCGTAGTTGGACTTTGGGTTGGGTCGG
	Chionanthus_aff_brassii	TAGCGTATATTTAAGTTGTTGCAGTTAAAAAGCTCGTAGTTGGACTTTGGGTTGGGTCGG
	Chionanthus_aff_ramiflorus	TAGCGTATATTTAAGTTGTTGCAGTTAAAAAGCTCGTAGTTGGACCTTGGGTTGGGTCGG
	Chionanthus_rupicolus	TAGCGTATATTTAAGTTGTTGCAGTTAAAAAGCTCGTAGTTGGACTTTGGGTTGGGTCGG
	Olea_javanica	TAGCGTATATTTAAGTTGTTGCAGTTAAAAAGCTCGTAGTTGGACCTTGGGTTGGGTCGG
	Forestiera_isabelae	TAGCGTATATTTAAGTTGTTGCAGTTAAAAAGCTCGTAGTTGGACCTTGGGTTGGGTCGG
	Forestiera_angustifolia	TAGCGTATATTTAAGTTGTTGCAGTTAAAAAGCTCGTAGTTGGACTTTGGGTTGGGTCGA
	Forestiera_pubescens_pubescens	TAGCGTATATTTAAGTTGTTGCAGTTAAAAAGCTCGTAGTTGGACCTTGGGTTGGGTCGA
	Hesperelaea_palmeri	TAGCGTATATTTAAGTTGTTGCAGTTAAAAAGCTCGTAGTTGGACTTTGGGTTGGGTCGG
	Chionanthus_aff_thorelii	TAGCGTATATTTAAGTTGTTGCAGTTAAAAAGCTCGTAGTTGGACTTTGGGTTGGGTCGG
	Chengiodendron_marginatus	TAGCGTATATTTAAGTTGTTGCAGTTAAAAAGCTCGTAGTTGGACTTTGGGTTGGGTCGG
	Cartrema_americana	TAGCGTATATTTAAGTTGTTGCAGTTAAAAAGCTCGTAGTTGGACTTTGGGTTGGGTCGG
	Chionanthus_virginicus	TAGCGTATATTTAAGTTGTTGCAGTTAAAAAGCTCGTAGTTGGACTTTGGGTTGGGTCGG
	Chionanthus_retusus	TAGCGTATATTTAAGTTGTTGCAGTTAAAAAGCTCGTAGTTGGACTTTGGGTTGGGTCGG
	Osmanthus_armatus	TAGCGTATATTTAAGTTGTTGCAGTTAAAAAGCTCGTAGTTGGACTTTGGGTTGGGTCGG
	Osmanthus_decorus	TAGCGTATATTTAAGTTGTTGCAGTTAAAAAGCTCGTAGTTGGACTTTGGGTTGGGTCGG
	Picconia_excelsa	TAGCGTATATTTAAGTTGTTGCAGTTAAAAAGCTCGTAGTTGGACTTTGGGTTGGGTCGG
	Nestegis_sandwicensis	TAGCGTATATTTAAGTTGTTGCAGTTAAAAAGCTCGTAGTTGGACTTTGGGTTGGGTCGG
	Phillyrea_angustifolia	TAGCGTATATTTAAGTTGTTGCAGTTAAAAAGCTCGTAGTTGGACTTTGGGTTGGGTCGG
	Notelaea_longifolia	TAGCGTATATTTAAGTTGTTGCAGTTAAAAAGCTCGTAGTTGGACTTTGGGTTGGGTCGG
	Nestegis_cunninghamii	TAGCGTATATTTAAGTTGTTGCAGTTAAAAAGCTCGTAGTTGGACTTTGGGTTGGGTCGG
	Osmanthus_austrocaledonicus	TAGCGTATATTTAAGTTGTTGCAGTTAAAAAGCTCGTAGTTGGACTTTGGGTTGGGTCGG
	Noronhia_nilotica	TAGCGTATATTTAAGTTGTTGCAGTTAAAAAGCTCGTAGTTGGACCTTGGGTTGGGTCGG
	Noronhia_peglerae	TAGCGTATATTTAAGTTGTTGCAGTTAAAAAGCTCGTAGTTGGACCTTGGGTTGGGTCGG
	Noronhia_emarginata	TAGCGTATATTTAAGTTGTTGCAGTTAAAAAGCTCGTAGTTGGACCTTGGGTTGGGTCGG
	Noronhia_lowryi	TAGCGTATATTTAAGTTGTTGCAGTTAAAAAGCTCGTAGTTGGACCTTGGGTTGGGTCGG
	Chionanthus_parkinsonii	TAGCGTATATTTAAGTTGTTGCAGTTAAAAAGCTCGTAGTTGGACCTTGGGTTGGGTCGG
	Olea_europaea_laperrinei	TAGCGTATATTTAAGTTGTTGCAGTTAAAAAGCTCGTAGTTGGACCTTGGGTTGGGTCGG
	Olea_lancea	TAGCGTATATTTAAGTTGTTGCAGTTAAAAAGCTCGTAGTTGGACCTTGGGTTGGGTCGG
	Chionanthus_ligustrinus	TAGCGTATATTTAAGTTGTTGCAGTTAAAAAGCTCGTAGTTGGACCTTGGGCTGGGTCGG
	Priogymnanthus_hasslerianus	TAGCGTATATTTAAGTTGTTGCAGTTAAAAAGCTCGTAGTTGGACCTTGGGTTGGGTCGG
	Avicennia_marina	TAGCGTATATTTAAGTTGTTGCAGTTAAAAAGCTCGTAGTTGGACTTTGGGTTGGGCCGG
	Sesamum_indicum	TAGCGTATATTTAAGTTGTTGCAGTTAAAAAGCTCGTAGTTGGACCTTGGGTTGGGCCGG
	Solanum_lycopersicum	CCGGTCCGCCC-TAGGTGTGCACCGGTCGTCTCGTCCCTTCTGTCGGCGATGCGCTCCTG
	Capsicum_annuum	CCGGTCCGCCT-ATGGTGTGCACCGGTCGTCTCGTCCCTTCTGTCGGCGATGCGCTCCTG
	Olea_paniculata	CCGGTCCGCCT-ATGGTGTGCACCGGTCGTCTCGTCCCTTCTGCCGGCGATGCGCTCCTG
	Dimetra_craibiana	CCGGTCCGCCAATCGGTGTGCACCGGTCGTCTCGTCCCTTCTGTCGGCGATGCGCTCCTG
	Nyctanthes_arbor_tristis	CCGGTCCGCCTTTGGGTGTGCACCGGTCGTCTCGTCCCTTCTGCCGGCGATGCGCTCCTG
	Chrysojasminum_fruticans	CCGGTCCGCCTCACGGTGTGTACCGGTCGTCTCGTCCCTTCTGCCGGCGATGCGCTCCTG
	Menodora_integrifolia	CCGGTCCGCCTTTCGGTGTGCACCGGTCGTCTCGTCCCTTCTGCCGGCGATGCGCTCCTG
	Jasminum_nummularifolium	CCGGTCCGCTC--AGGTGTGCACCGGTCGTCTCGTCCCTTCTGCCGGCGATGCGCTCCTG
	Jasminum_lanceolaria	CCGGTCCGCTC--AGGTGTGCACCGGTCGTCTCGTCCCTTCTGCCGGCGATGCGCTCCTG
	Jasminum_pauciflorum	CCGGTCCGCTC--AGGTGTGCACCGGTCGTCTCGTCCCTTCTGCCGGCGATGCGCTCCTG
	Jasminum_didymum	CCGGTCCGCTC--AGGTGTGCACCGGTCGTCTCGTCCCTTCTGCCGGCGATGCGCTCCTG
	Schrebera_trichoclada	CCGGTCCGCCT-ACGGTGTGCACCGGTCGTCTCGTCCCTTCTGCCGGCGATGCGCTCCTG
	Schrebera_swietenioides	CCGGTCCGCCT-ACGGTGTGCACCGGTCGTCTCGTCCCTTCTGCCGGCGATGCGCTCCTG
	Comoranthus_obconicus	CCGGTCCGCCT-ACGGTGTGCACCGGTCGTCTCGTCCCTTCTGCCGGCGACGCGCTCCTG
	Myxopyrum_smilacifolium	CCGGTCCGCCA-TTGGTGTGCACCGGTCGTCTCGTCCCTTCTGCCGGCGATGCGCTCCTG
	Myxopyrum_nervosum	CCGGTCCGCCA-TTGGTGTGCACCGGTCGTCTCGTCCCTTCTGCCGGCGATGCGCTCCTG
	Fontanesia_fortunei	CCGGTCCGCCT-ATGGTGTGCACCGGTCGTCTCGTCCCTTCTGCCGGCGATGCGCTCCTG
	Forsythia_x_mandschurica	CCGGTCCGCCT-CTGGTGTGCACCGGTCGTCTCGTCCCTTCTGCCGGCGATGCGCTCCTG
	Abeliophyllum_distichum	CCGGTCCGCCT-CTGGTGTGCACCGGTCGTCTCGTCCCTTCTGCCGGCGATGCGCTCCTG
	Haenianthus_salicifolius	CCGGTCCGCCT-ACGGTGTGCACCGGTCGACTCGTCCCTTCTGCCGGCGATGCGCTCCTG
	Chionanthus_domingensis	CCGGTCCGCCT-ACGGTGTGCACCGGTCGTCTCGTCCCTTCTGCCGGCGATGCGCTCCTG
	Chionanthus_aff_trichotomus	CCGGTCCGCCT-ACGGTGTGCACCGGTCGTCTCGTCCCTTCTGCCGGCGATGCGCTCCTG
	Syringa_persica	CCGGTCCGCCT-ATGGTGTGCACCGGTCGTCTCGTCCCTTCTGCCGGCGATGCGTTCCTG
	Ligustrum_lucidum	CCGGTCCGCCT-ATGGTGTGCACCGGTCGTCTCGTCCCTTCTGCCGGCGATGCGTTTCTG
	Syringa_vulgaris	CCGGTCCGCCT-ATGGTGTGCACCGGTCGTCTCGTCCCTTCTGCCGGCGATGCGTTCCTG
	Ligustrum_ovalifolium	CCGGTCCGCCT-ATGGTGTGCACCGGTCGTCTCGTCCCTTCTGCCGGCGATGCGTTTCTG
	Syringa_pubescens_microphylla	CCGGTCCGCCT-ATGGTGTGCACCGGTCGTCTCGTCCCTTCTGCCGGCGATGCGTTCCTG
	Syringa_tomentella_yunnanensis	CCGGTCCGCCT-ATGGTGTGCACCGGTCGTCTCGTCCCTTCTGCCGGCGATGCGTTCCTG
	Fraxinus_xanthoxyloides	CCGGTCCGCCT-ATGGTGTGCACCGGTCGTCTCGTCCCTTCTGCCGGCGATGCGCTCCTG
	Fraxinus_angustifolia	CCGGTCCGCCT-ATGGTGTGCACCGGTCGTCTCGTCCCTTCTGCCGGCGATGCGCTCCTG
	Fraxinus_americana	CCGGTCCGCCT-ATGGTGTGCACCGGTCGTCTCGTCCCTTCTGCCGGCGATGCGCTCCTG
	Fraxinus_quadrangulata	CCGGTCCGCCT-ATGGTGTGCACCGGTCGTCTCGTCCCTTCTGCCGGCGATGCGCTCCTG
	Fraxinus_ornus	CCGGTCCGCCT-ATGGTGTGCACCGGTCGTCTCGTCCCTTCTGCCGGCGATGCGCTCCTG
	Chionanthus_aff_brassii	CCGGTCCGCCT-ACGGTGTGCACCGGTCGTCTCGTCCCTTCTGCCGGCGATGCGCTCCTG
	Chionanthus_aff_ramiflorus	CCGGTCCGCCT-ACGGTGTGCACCGGTCGTCTCGTCCCTTCTGCCGGCGATGCGCTCCTG
	Chionanthus_rupicolus	CCGGTCCGCCT-ACGGTGTGCACCGGTCGTCTCGTCCCTTCTGCCGGCGATGCGCTCCTG
	Olea_javanica	CCGGTCCGCCT-ATGGTGTGCACCGGTCGTCTCGTCCCTTCTGCCGGCGATGCGCTCCTG
	Forestiera_isabelae	CCGGTCCGCCT-ATGGTGTGCACCGGTCGTCTCGTCCCTTCTGCCGGCGATGCGCTCCTG
	Forestiera_angustifolia	CCGGTCCGCCT-ATGGTGTGCACCGGTCGTCTCGTCCCTTCTGCCGGCGATGCGCTCCTG
	Forestiera_pubescens_pubescens	CCGGTCCGCCT-ATGGTGTGCACCGGTCGTCTCGTCCCTTCTGCCGGCGATGCGCTCCTG
	Hesperelaea_palmeri	CCGGTCCGCCT-ATGGTGTGCACCGGTCGTCTCGTCCCTTCTGCCGGCGATGCGCTCCTG
	Chionanthus_aff_thorelii	CCGGTCCGCCT-ATGGTGTGCACCGGTCGTCTCGTCCCTTCTGCCGGCGATGCGCTCCTG
	Chengiodendron_marginatus	CCGGTCCGCCT-ATGGTGTGCACCGGTCGTCTCGTCCCTTCTGTCGGCGATGCGCTCCTG
	Cartrema_americana	CCGGTCCGCCT-ATGGTGTGCACCGGTCGTCTCGTCCCTTCTGCCGGCGATGCGCTCCTG
	Chionanthus_virginicus	CCGGTCCGCCT-ATGGTGTGCACCGGTCGTCTCGTCCCTTCTGCCGGCGATGCGCTCCTG
	Chionanthus_retusus	CCGGTCCGCCT-ATGGTGTGCACCGGTCGTCTCGTCCCTTCTGCCGGCGATGCGCTCCTG
	Osmanthus_armatus	CCGGTCCGCCT-ATGGTGTGCACCGGTCGTCTCGTCCCTTCTGCCGGCGATGCGCTCCTG
	Osmanthus_decorus	CCGGTCCGCCT-ATGGTGTGCACCGGTCGTCTCGTCCCTTCTGCCGGCGATGCGCTCCTG
	Picconia_excelsa	CCGGTCCGCCT-ATGGTGTGCACCGGTCGTCTCGTCCCTTCTGCCGGCGATGCGCTCCTG
	Nestegis_sandwicensis	CCGGTCCGCCT-ATGGTGTGCACCGGTCGTCTCGTCCCTTCTGCCGGCGATGCGCTCCTG
	Phillyrea_angustifolia	CCGGTCCGCCT-ATGGTGTGCACCGGTCGTCTCGTCCCTTCTGCCGGCGATGCGCTCCTG
	Notelaea_longifolia	CCGGTCCGCCT-ATGGTGTGCACCGGTCGTCTCGTCCCTTCTGCCGGCGATGCGCTCCTG
	Nestegis_cunninghamii	CCGGTCCGCCT-ATGGTGTGCACCGGTCGTCTCGTCCCTTCTGCCGGCGATGCGCTCCTG
	Osmanthus_austrocaledonicus	CCGGTCCGCCT-ATGGTGTGCACCGGTCGTCTCGTCCCTTCTGCCGGCGATGCGCTCCTG
	Noronhia_nilotica	CCGGTCCGCCT-ACGGTGTGCACCGGTCGTCTCGTCCCTTCTGCCGGCGATGCGCTCCTG
	Noronhia_peglerae	CCGGTCCGCCT-ACGGTGTGCACCGGTCGTCTCGTCCCTTCTGCCGGCGATGCGCTCCTG
	Noronhia_emarginata	CCGGTCCGCCT-ACGGTGTGCACCGGTCGTCTCGTCCCTTCTGCCGGCGATGCGCTCCTG
	Noronhia_lowryi	CCGGTCCGCCT-ACGGTGTGCACCGGTCGTCTCGTCCCTTCTGCCGGCGATGCGCTCCTG
	Chionanthus_parkinsonii	CCGGTCCGCCT-ACGGTGTGCACCGGTCGTCTCGTCCCTTCTGCCGGCGATGCGCTCCTG
	Olea_europaea_laperrinei	CCGGTCCGCCT-ACGGTGTGCACCGGTCGTCTCGTCCCTTCTGCCGGCGATGCGCTCCTG
	Olea_lancea	CCGGTCCGCCT-ATGGTGTGCACCGGTCGTCTCGTCCCTTCTGCCGGCGATGCGCTCCTG
	Chionanthus_ligustrinus	CCGGTCCGCCT-ACGGTGTGCACCGGTCGTCTCGTCCCTTCTGCCGGCGATGCGCTCCTG
	Priogymnanthus_hasslerianus	CCGGTCCGCCT-ACGGTGTGCACCGGTCGTCTCGTCCCTTCTGCCGGCGATGCGCTCCTG
	Avicennia_marina	CCGGTCCGCCT-CTGGTGTGCACCGGTCGTCTCGTCCCTTCTGCCGGCGATGCGCTCCTG
	Sesamum_indicum	CCGGTCCGCCT-CTGGTGTGCACCGGTCGTCTCGTCCCTTCTGCCGGCGATGCGCTCCTG
	Solanum_lycopersicum	GCCTTAATTGGCCGGGTCGTGCCTCCGGCGCTGTTACTTTGAAGAAATTAGAGTGCTCAA
	Capsicum_annuum	GCCTTAACTGGCCGGGTCGTGCCTCCGGCGCTGTTACTTTGAAGAAATTAGAGTGCTCAA
	Olea_paniculata	GCCTTAACTGGTCGGGTCGTGCCTCCGGCGCTGTTACTTTGAAGAAATTAGAGTGCTCAA
	Dimetra_craibiana	GCCTTAGCTGGCCGGGTCGTGCCTCCGGCGCTGTTACTTTGAAGAAATTAGAGTGCTCAA
	Nyctanthes_arbor_tristis	GCCTTAGTTGGCCGGGTCGTGCCTCCGGCGCTGTTACTTTGAAGAAATTAGAGTGCTCAA
	Chrysojasminum_fruticans	GCCTTAACTGGCCGGGTCGTGCCTCCGGCGCTGTTACTTTGAAGAAATTAGAGTGCTCAA
	Menodora_integrifolia	GCCTTAACTGGCCGGGTCGTGCCTCCGGCGCTGTTACTTTGAAGAAATTAGAGTGCTCAA
	Jasminum_nummularifolium	GCCTTAACTGGCCGGGTCGTGCCTCCGGCGCTGTTACTTTGAAGAAATTAGAGTGCTCAA
	Jasminum_lanceolaria	GCCTTAACTGGCCGGGTCGTGCCTCCGGCGCTGTTACTTTGAAGAAATTAGAGTGCTCAA
	Jasminum_pauciflorum	GCCTTAACTGGCCGGGTCGTGCCTCCGGCGCTGTTACTTTGAAGAAATTAGAGTGCTCAA
	Jasminum_didymum	GCCTTAACTGGCCGGGTCGTGCCTCCGGCGCTGTTACTTTGAAGAAATTAGAGTGCTCAA
	Schrebera_trichoclada	GCCTTAACTGGCCGGGTCGTGCCTCCGGCGCTGTTACTTTGAAGAAATTAGAGTGCTCAA
	Schrebera_swietenioides	GCCTTAACTGGCCGGGTCGTGCCTCCGGCGCCGTTACTTTGAAGAAATTAGAGTGCTCAA
	Comoranthus_obconicus	GCCTTAACTGGCCGGGTCGTGCCTCCGGCGCCGTTACTTTGAAGAAATTAGAGTGCTCAA
	Myxopyrum_smilacifolium	GCCTTAGTTGGCCGGGTCGTGCCTCCGGCGCTGTTACTTTGAAGAAATTAGAGTGCTCAA
	Myxopyrum_nervosum	GCCTTAGTTGGCCGGGTCGTGCCTCCGGCGCTGTTACTTTGAAGAAATTAGAGTGCTCAA
	Fontanesia_fortunei	GCCTTAATTGGCCGGGTCGTGCCTCCGGCGCTGTTACTTTGAAGAAATTAGAGTGCTCAA
	Forsythia_x_mandschurica	GCCTTAACTGGCCGGGTCGTGCCTCCGGCGCTGTTACTTTGAAGAAATTAGAGTGCTCAA
	Abeliophyllum_distichum	GCCTTAACTGGCCGGGTCGTGCCTCCGGCGCTGTTACTTTGAAGAAATTAGAGTGCTCAA
	Haenianthus_salicifolius	GCCTTAACTGGTCGGGTCGTGCCTCCGGCGCAGTTACTTTGAAGAAATTAGAGTGCTCAA
	Chionanthus_domingensis	GCCTTAGCTGGTCGGGTCGTGCCTCCGGCGCTGTTACTTTGAAGAAATTAGAGTGCTCAA
	Chionanthus_aff_trichotomus	GCCTTAACTGGTCGGGTCGTGCCTCCGGCGCTGTTACTTTGAAGAAATTAGAGTGCTCAA
	Syringa_persica	GTCTTAATTGACCGGGTCGTGCCTCCGGCGCTGTTACTTTGAAGAAATTAGAGTGCTCAA
	Ligustrum_lucidum	GTCTTAATTGGCCGGGTCGTGCCTCCGGCGCTGTTACTTTGAAGAAATTAGAGTGCTCAA
	Syringa_vulgaris	GTCTTAATTGACCGGGTCGTGCCTCCGGCGCTGTTACTTTGAAGAAATTAGAGTGCTCAA
	Ligustrum_ovalifolium	GTCTTAATTGGCCGGGTCGTGCCTCCGGCGCTGTTACTTTGAAGAAATTAGAGTGCTCAA
	Syringa_pubescens_microphylla	GTCTTAATTGGCCGGGTCGTGCCTCCGGCGCTGTTACTTTGAAGAAATTAGAGTGCTCAA
	Syringa_tomentella_yunnanensis	GTCTTAATTGGCCGGGTCGTGCCTCCGGCGCTGTTACTTTGAAGAAATTAGAGTGCTCAA
	Fraxinus_xanthoxyloides	GCCTTAACTGGCCGGGTCGTGCCTCCGGCGCTGTTACTTTGAAGAAATTAGAGTGCTCAA
	Fraxinus_angustifolia	GCCTTAATTGGCCGGGTCGTGCCTCCGGCGCTGTTACTTTGAAGAAATTAGAGTGCTCAA
	Fraxinus_americana	GCCTTAATTGGCCGGGTCGTGCCTCCGGCGCTGTTACTTTGAAGAAATTAGAGTGCTCAA
	Fraxinus_quadrangulata	GCCTTAATTGGCCGGGTCGTGCCTCCGGCGCTGTTACTTTGAAGAAATTAGAGTGCTCAA
	Fraxinus_ornus	GCCTTAATTGGCCGGGTCGTGCCTCCGGCGCTGTTACTTTGAAGAAATTAGAGTGCTCAA
	Chionanthus_aff_brassii	GCCTTAATTGGTCGGGTCGTGCCTCCGGCGCTGTTACTTTGAAGAAATTAGAGTGCTCAA
	Chionanthus_aff_ramiflorus	GCCTTAACTGGTCGGGTCGTGCCTCCGGCGCTGTTACTTTGAAGAAATTAGAGTGCTCAA
	Chionanthus_rupicolus	GCCTTAACTGGTCGGGTCGTGCCTCCGGCGCTGTTACTTTGAAGAAATTAGAGTGCTCAA
	Olea_javanica	GCCTTAACTGGTCGGGTCGTGCCTCCGGCGCTGTTACTTTGAAGAAATTAGAGTGCTCAA
	Forestiera_isabelae	GCCTTAATTGGTCGGGTCGTGCCTCCGGCGCTGTTACTTTGAAGAAATTAGAGTGCTCAA
	Forestiera_angustifolia	GCCTTAATTGGTCGGGTCGTGCCTCCGGCGCTGTTACTTTGAAGAAATTAGAGTGCTCAA
	Forestiera_pubescens_pubescens	GCCTTAATTGGTCGGGTCGTGCCTCCGGCGCTGTTACTTTGAAGAAATTAGAGTGCTCAA
	Hesperelaea_palmeri	GCCTTAATTGGTCGGGTCGTGCCTCCGGCGCTGTTACTTTGAAGAAATTAGAGTGCTCAA
	Chionanthus_aff_thorelii	GCCTTAATTGGTCGGGTCGTGCCTCCGGCGCTGTTACTTTGAAGAAATTAGAGTGCTCAA
	Chengiodendron_marginatus	GCCTTAATTGGTCGGGTCGTGCCTCCGGCGCTGTTACTTTGAAGAAATTAGAGTGCTCAA
	Cartrema_americana	GCCTTAATTGGTCGGGTCGTGCCTCCGGCGCTGTTACTTTGAAGAAATTAGAGTGCTCAA
	Chionanthus_virginicus	GCCTTAACTGGTCGGGTCGTGCCTCCGGCGCTGTTACTTTGAAGAAATTAGAGTGCTCAA
	Chionanthus_retusus	GCCTTAACTGGTCGGGTCGTGCCTCCGGCGCTGTTACTTTGAAGAAATTAGAGTGCTCAA
	Osmanthus_armatus	GCCTTAATTGGTCGGGTCGTGCCTCCGGCGCTGTTACTTTGAAGAAATTAGAGTGCTCAA
	Osmanthus_decorus	GCCTTAATTGGTCGGGTCGTGCCTCCGGCGCTGTTACTTTGAAGAAATTAGAGTGCTCAA
	Picconia_excelsa	GCCTTAACTGGTCGGGTCGTGCCTCCGGCGCTGTTACTTTGAAGAAATTAGAGTGCTCAA
	Nestegis_sandwicensis	GCCTTAATTGGTCGGGTCGTGCCTCCGGCGCTGTTACTTTGAAGAAATTAGAGTGCTCAA
	Phillyrea_angustifolia	GCCTTAATTGGTCGGGTCGTGCCTCCGGCGCTGTTACTTTGAAGAAATTAGAGTGCTCAA
	Notelaea_longifolia	GCCTTAATTGGTCGGGTCGTGCCTCCGGCGCTGTTACTTTGAAGAAATTAGAGTGCTCAA
	Nestegis_cunninghamii	GCCTTAATTGGTCGGGTCGTGCCTCCGGCGCTGTTACTTTGAAGAAATTAGAGTGCTCAA
	Osmanthus_austrocaledonicus	GCCTTAATTGGTCGGGTCGTGCCTCCGGCGCTGTTACTTTGAAGAAATTAGAGTGCTCAA
	Noronhia_nilotica	GCCTTAACTGGTCGGGTCGTGCCTCCGGCGCTGTTACTTTGAAGAAATTAGAGTGCTCAA
	Noronhia_peglerae	GCCTTAACTGGTCGGGTCGTGCCTCCGGCGCTGTTACTTTGAAGAAATTAGAGTGCTCAA
	Noronhia_emarginata	GCCTTAACTGGTCGGGTCGTGCCTCCGGCGCTGTTACTTTGAAGAAATTAGAGTGCTCAA
	Noronhia_lowryi	GCCTTAACTGGTCGGGTCGTGCCTCCGGCGCTGTTACTTTGAAGAAATTAGAGTGCTCAA
	Chionanthus_parkinsonii	GCCTTAACTGGTCGGGTCGTGCCTCCGGCGCTGTTACTTTGAAGAAATTAGAGTGCTCAA
	Olea_europaea_laperrinei	GCCTTAACTGGTCGGGTCGTGCCTCCGGCGCTGTTACTTTGAAGAAATTAGAGTGCTCAA
	Olea_lancea	TCCTTAACTGGTCGGGTCGTGCCTCCGGCGCTGTTACTTTGAAGAAATTAGAGTGCTCAA
	Chionanthus_ligustrinus	GCCTTAGCTGGTCGGGTCGTGCCTCCGGCGCCGTTACTTTGAAGAAATTAGAGTGCTCAA
	Priogymnanthus_hasslerianus	GCCTTAACTGGTCGGGTCGTGCCTCCGGCGCCGTTACTTTGAAGAAATTAGAGTGCTCAA
	Avicennia_marina	GCCTTAGTTGGTCGGGTCGTGCCTCCGGCGCTGTTACTTTGAAGAAATTAGAGTGCTCAA
	Sesamum_indicum	GTCTTAACTGGCCGGGTCGTGCCTCCGGCGCTGTTACTTTGAAGAAATTAGAGTGCTCAA
	Solanum_lycopersicum	AGCAAGCCTACGCTCTGTATACATTAGCATGGGATAACATTATAGGATTTCGGTCCTATT
	Capsicum_annuum	AGCAAGCCTACGCTCTGTATACATTAGCATGGGATAACATTATAGGATTTCGGTCCTATT
	Olea_paniculata	AGCAAGCCTACGCTCTGGATACATTAGCATGGGATAACATTATAGGATTTCGGTCCTATT
	Dimetra_craibiana	AGCAAGCCTACGCTCTGAATACATTAGCATGGGATAACATTATAGGATTTCGGTCCTATT
	Nyctanthes_arbor_tristis	AGCAAGCCTACGCTCTGAATACATTAGCATGGGATAACATTATAGGATTTCGGTCCTATT
	Chrysojasminum_fruticans	AGCAAGCCTACGCTCTGGATACATTAGCATGGGATAACATTATAGGATTTCGGTCCTATT
	Menodora_integrifolia	AGCAAGCCTACGCTCTGAATACATTAGCATGGGATAACATTATAGGATTTCGGTCCTATT
	Jasminum_nummularifolium	AGCAAGCCTACGCTCTGGATACATTAGCATGGGATAACATTATAGGATTTCGGTCCTATT
	Jasminum_lanceolaria	AGCAAGCCTACGCTCTGGATACATTAGCATGGGATAACATTATAGGATTTCGGTCCTATT
	Jasminum_pauciflorum	AGCAAGCCTACGCTCTGGATACATTAGCATGGGATAACACTATAGGATTTCGGTCCTATT
	Jasminum_didymum	AGCAAGCCTACGCTCTGGATACATTAGCATGGGATAACATTATAGGATTTCGGTCCTATT
	Schrebera_trichoclada	AGCAAGCCTACGCTCTGGATACATTAGCATGGGATAACGCCACAGGATTTCGGTCCTATT
	Schrebera_swietenioides	AGCAAGCCTACGCTCTGGATACATTAGCATGGGATAACACTATAGGATTTCGGTCCTATT
	Comoranthus_obconicus	AGCAAGCCTACGCTCTGGATACATTAGCATGGGATAACACTATAGGATTTCGGTCCTATT
	Myxopyrum_smilacifolium	AGCAAGCCTACGCTCTGAATACATTAGCATGGGATAACATTATAGGATTTCGGTCCTATT
	Myxopyrum_nervosum	AGCAAGCCTACGCTCTGAATACATTAGCATGGGATAACATTATAGGATTTCGGTCCTATT
	Fontanesia_fortunei	AGCAAGCCTACGCTCTGGATACATTAGCATGGGATAACATTATAGGATTTCGGTCCTATT
	Forsythia_x_mandschurica	AGCAAGCCTACGCTCTGGATACATTAGCATGGGATAACATTATAGGATTTCGGTCCTATT
	Abeliophyllum_distichum	AGCAAGCCTACGCTCTGGATACATTAGCATGGGATAACATTATAGGATTTCGGTCCTATT
	Haenianthus_salicifolius	AGCAAGCCTACGCTCTGGATACATTAGCATGGGATAACACCATAGGATTTCGGTCCTATT
	Chionanthus_domingensis	AGCAAGCCTACGCTCTGGATACATTAGCATGGGATAACATTATAGGATTTCGGTCCTATT
	Chionanthus_aff_trichotomus	AGCAAGCCTACGCTCTGGATACATTAGCATGGGATAACATTATAGGATTTCGGTCCTATT
	Syringa_persica	AGCAAGCCTACGCTCTGGATACATTAGCATGGGATAACATTATAGGATTTCGGTCCTATT
	Ligustrum_lucidum	AGCAAGCCTACGCTCTGGATACATTAGCATGGGATAACATTATAGGATTTCGGTCCTATT
	Syringa_vulgaris	AGCAAGCCTACGCTCTGGATACATTAGCATGGGATAACATTATAGGATTTCGGTCCTATT
	Ligustrum_ovalifolium	AGCAAGCCTACGCTCTGGATACATTAGCATGGGATAACATTATAGGATTTCGGTCCTATT
	Syringa_pubescens_microphylla	AGCAAGCCTACGCTCTGGATACATTAGCATGGGATAACATTATAGGATTTCGGTCCTATT
	Syringa_tomentella_yunnanensis	AGCAAGCCTACGCTCTGGATACATTAGCATGGGATAACATTATAGGATTTCGGTCCTATT
	Fraxinus_xanthoxyloides	AGCAAGCCTACGCTCTGGATACATTAGCATGGGATAACATTATAGGATTTCGGTCCTATT
	Fraxinus_angustifolia	AGCAAGCCTACGCTCTGGATACATTAGCATGGGATAACATTATAGGATTTCGGTCCTATT
	Fraxinus_americana	AGCAAGCCTACGCTCTGGATACATTAGCATGGGATAACATTATAGGATTTCGGTCCTATT
	Fraxinus_quadrangulata	AGCAAGCCTACGCTCTGGATACATTAGCATGGGATAACATTATAGGATTTCGGTCCTATT
	Fraxinus_ornus	AGCAAGCCTACGCTCTGGATACATTAGCATGGGATAACATTATAGGATTTCGGTCCTATT
	Chionanthus_aff_brassii	AGCAAGCCTACGCTCTGGATACATTAGCATGGGATAACATTATAGGATTTCGGTCCTATT
	Chionanthus_aff_ramiflorus	AGCAAGCCTACGCTCTGGATACATTAGCATGGGATAACATTATAGGATTTCGGTCCTATT
	Chionanthus_rupicolus	AGCAAGCCTACGCTCTGGATACATTAGCATGGGATAACATTATAGGATTTCGGTCCTATT
	Olea_javanica	AGCAAGCCTACGCTCTGGATACATTAGCATGGGATAACATTATAGGATTTCGGTCCTATT
	Forestiera_isabelae	AGCAAGCCTACGCTCTGGATACATTAGCATGGGATAACATTATAGGATTTCGGTCCTATT
	Forestiera_angustifolia	AGCAAGCCTACGCTCTGGATACATTAGCATGGGATAACATTATAGGATTTCGGTCCTATT
	Forestiera_pubescens_pubescens	AGCAAGCCTACGCTCTGGATACATTAGCATGGGATAACATTATAGGATTTCGGTCCTATT
	Hesperelaea_palmeri	AGCAAGCCTACGCTCTGGATACATTAGCATGGGATAACATTATAGGATTTCGGTCCTATT
	Chionanthus_aff_thorelii	AGCAAGCCTACGCTCTGGATACATTAGCATGGGATAACATTATAGGATTTCGGTCCTATT
	Chengiodendron_marginatus	AGCAAGCCTACGCTCTGGATACATTAGCATGGGATAACATTATAGGATTTCGATCCTATT
	Cartrema_americana	AGCAAGCCTACGCTCTGGATACATTAGCATGGGATAACATTATAGGATTTCGATCCTATT
	Chionanthus_virginicus	AGCAAGCCTACGCTCTGGATACATTAGCATGGGATAACATTATAGGATTTCGGTCCTATT
	Chionanthus_retusus	AGCAAGCCTACGCTCTGGATACATTAGCATGGGATAACATTATAGGATTTCGGTCCTATT
	Osmanthus_armatus	AGCAAGCCTACGCTCTGGATACATTAGCATGGGATAACATTATAGGATTTCGGTCCTATT
	Osmanthus_decorus	AGCAAGCCTACGCTCTGGATACATTAGCATGGGATAACATTATAGGATTTCGGTCCTATT
	Picconia_excelsa	AGCAAGCCTACGCTCTGGATACATTAGCATGGGATAACATTATAGGATTTCGGTCCTATT
	Nestegis_sandwicensis	AGCAAGCCTACGCTCTGGATACATTAGCATGGGATAACATTATAGGATTTCGGTCCTATT
	Phillyrea_angustifolia	AGCAAGCCTACGCTCTGGATACATTAGCATGGGATAACATTATAGGATTTCGGTCCTATT
	Notelaea_longifolia	AGCAAGCCTACGCTCTGGATACATTAGCATGGGATAACATTATAGGATTTCGGTCCTATT
	Nestegis_cunninghamii	AGCAAGCCTACGCTCTGGATACATTAGCATGGGATAACATTATAGGATTTCGGTCCTATT
	Osmanthus_austrocaledonicus	AGCAAGCCTACGCTCTGGATACATTAGCATGGGATAACATTATAGGATTTCGGTCCTATT
	Noronhia_nilotica	AGCAAGCCTACGCTCTGGATACATTAGCATGGGATAACATTATAGGATTTCGGTCCTATT
	Noronhia_peglerae	AGCAAGCCTACGCTCTGGATACATTAGCATGGGATAACATTATAGGATTTCGRTCCTATT
	Noronhia_emarginata	AGCAAGCCTACGCTCTGGATACATTAGCATGGGATAACATTATAGGATTTCGGTCCTATT
	Noronhia_lowryi	AGCAAGCCTACGCTCTGGATACATTAGCATGGGATAACATTATAGGATTTCGGTCCTATT
	Chionanthus_parkinsonii	AGCAAGCCTACGCTCTGGATACATTAGCATGGGATAACACTATAGGATTTCGGTCCTATT
	Olea_europaea_laperrinei	AGCAAGCCTACGCTCTGGATACATTAGCATGGGATAACATTATAGGATTTCGGTCCTATT
	Olea_lancea	AGCAAGCCTACGCTCTGGATACATTAGCATGGGATAACATTATAGGATTTCGGTCCTATT
	Chionanthus_ligustrinus	AGCAAGCCTACGCTCTGGATACATTAGCATGGGATAACGCTATAGGATTTCGGTCCTATT
	Priogymnanthus_hasslerianus	AGCAAGCCTACGCTCTGAATACATTAGCATGGGATAACATTATAGGATTTCGGTCCTATT
	Avicennia_marina	AGCAAGCCTACGCTCTGTATACATTAGCATGGGATAACATTATAGGATTTCGGTCCTATT
	Sesamum_indicum	AGCAAGCCTACGCTCTGTATACATTAGCATGGGATAACATTATAGGATTTCGGTCCTATT
	Solanum_lycopersicum	ACGTTGGCCTTCGGGATCGGAGTAATGATTAACAGGGACAGTCGGGGGCATTCGTATTTC
	Capsicum_annuum	ACGTTGGCCTTCGGGATCGGAGTAATGATTAACAGGGACAGTCGGGGGCATTCGTATTTC
	Olea_paniculata	ACGTTGGCCTTCGGGATCGGAGTAATGATTAACAGGGACAGTCGGGGGCATTCGTATTTC
	Dimetra_craibiana	ACGTTGGCCTTCGGGATCGGAGTAATGATTAACAGGGACAGTCGGGGGCATTCGTATTTC
	Nyctanthes_arbor_tristis	ACGTTGGCCTTCGGGATCGGAGTAATGATTAACAGGGACAGTCGGGGGCATTCGTATTTC
	Chrysojasminum_fruticans	ACGTTGGCCTTCGGGATCGGAGTAATGATTAACAGGGACAGTCGGGGGCATTCGTATTTC
	Menodora_integrifolia	ACGTTGGCCTTCGGGATCGGAGTAATGATTAACAGGGACAGTCGGGGGCATTCGTATTTC
	Jasminum_nummularifolium	ACGTTGGCCTTCGGGATCGGAGTAATGATTAACAGGGACAGTCGGGGGCATTCGTATTTC
	Jasminum_lanceolaria	ACGTTGGCCTTCGGGATCGGAGTAATGATTAACAGGGACAGTCGGGGGCATTCGTATTTC
	Jasminum_pauciflorum	ACGTTGGCCTTCGGGATCGGAGTAATGATTAACAGGGACAGTCGGGGGCATTCGTATTTC
	Jasminum_didymum	ACGTTGGCCTTCGGGATCGGAGTAATGATTAACAGGGACAGTCGGGGGCATTCGTATTTC
	Schrebera_trichoclada	ACGTTGGCCTTCGGGATCGGAGTAATGATTAACAGGGACAGTCGGGGGCATTCGTATTTC
	Schrebera_swietenioides	ACGTTGGCCTTCGGGATCGGAGTAATGATTAACAGGGACAGTCGGGGGCATTCGTATTTC
	Comoranthus_obconicus	ACGTTGGCCTTCGGGATCGGAGTAATGATTAACAGGGACAGTCGGGGGCATTCGTATTTC
	Myxopyrum_smilacifolium	ACGTTGGCCTTCGGGATCGGAGTAATGATTAACAGGGACAGTCGGGGGCATTCGTATTTC
	Myxopyrum_nervosum	ACGTTGGCCTTCGGGATCGGAGTAATGATTAACAGGGACAGTCGGGGGCATTCGTATTTC
	Fontanesia_fortunei	ACGTTGGCCTTCGGGATCGGAGTAATGATTAACAGGGACAGTCGGGGGCATTCGTATTTC
	Forsythia_x_mandschurica	ACGTTGGCCTTCGGGATCGGAGTAATGATTAACAGGGACAGTCGGGGGCATTCGTATTTC
	Abeliophyllum_distichum	ACGTTGGCCTTCGGGATCGGAGTAATGATTAACAGGGACAGTCGGGGGCATTCGTATTTC
	Haenianthus_salicifolius	ACGTTGGCCTTCGGGATCGGAGTAATGATTAACAGGGACAGTCGGGGGCATTCGTATTTC
	Chionanthus_domingensis	ACGTTGGCCTTCGGGATCGGAGTAATGATTAACAGGGACAGTCGGGGGCATTCGTATTTC
	Chionanthus_aff_trichotomus	ACGTTGGCCTTCGGGATCGGAGTAATGATTAACAGGGACAGTCGGGGGCATTCGTATTTC
	Syringa_persica	ACGTTGGCCTTCGGGATCGGAGTAATGATTAACAGGGACAGTCGGGGGCATTCGTATTTC
	Ligustrum_lucidum	ACGTTGGCCTTCGGGATCGGAGTAATGATTAACAGGGACAGTCGGGGGCATTCGTATTTC
	Syringa_vulgaris	ACGTTGGCCTTCGGGATCGGAGTAATGATTAACAGGGACAGTCGGGGGCATTCGTATTTC
	Ligustrum_ovalifolium	ACGTTGGCCTTCGGGATCGGAGTAATGATTAACAGGGACAGTCGGGGGCATTCGTATTTC
	Syringa_pubescens_microphylla	ACGTTGGCCTTCGGGATCGGAGTAATGATTAACAGGGACAGTCGGGGGCATTCGTATTTC
	Syringa_tomentella_yunnanensis	ACGTTGGCCTTCGGGATCGGAGTAATGATTAACAGGGACAGTCGGGGGCATTCGTATTTC
	Fraxinus_xanthoxyloides	ACGTTGGCCTTCGGGATCGGAGTAATGATTAACAGGGACAGTCGGGGGCATTCGTATTTC
	Fraxinus_angustifolia	ACGTTGGCCTTCGGGATCGGAGTAATGATTAACAGGGACAGTCGGGGGCATTCGTATTTC
	Fraxinus_americana	ACGTTGGCCTTCGGGATCGGAGTAATGATTAACAGGGACAGTCGGGGGCATTCGTATTTC
	Fraxinus_quadrangulata	ACGTTGGCCTTCGGGATCGGAGTAATGATTAACAGGGACAGTCGGGGGCATTCGTATTTC
	Fraxinus_ornus	ACGTTGGCCTTCGGGATCGGAGTAATGATTAACAGGGACAGTCGGGGGCATTCGTATTTC
	Chionanthus_aff_brassii	ACGTTGGCCTTCGGGATCGGAGTAATGATTAACAGGGACAGTCGGGGGCATTCGTATTTC
	Chionanthus_aff_ramiflorus	ACGTTGGCCTTCGGGATCGGAGTAATGATTAACAGGGACAGTCGGGGGCATTCGTATTTC
	Chionanthus_rupicolus	ACGTTGGCCTTCGGGATCGGAGTAATGATTAACAGGGACAGTCGGGGGCATTCGTATTTC
	Olea_javanica	ACGTTGGCCTTCGGGATCGGAGTAATGATTAACAGGGACAGTCGGGGGCATTCGTATTTC
	Forestiera_isabelae	ACGTTGGCCTTCGGGATCGGAGTAATGATTAACAGGGACAGTCGGGGGCATTCGTATTTC
	Forestiera_angustifolia	ACGTTGGCCTTCGGGATCGGAGTAATGATTAACAGGGACAGTCGGGGGCATTCGTATTTC
	Forestiera_pubescens_pubescens	ACGTTGGCCTTCGGGATCGGAGTAATGATTAACAGGGACAGTCGGGGGCATTCGTATTTC
	Hesperelaea_palmeri	ACGTTGGCCTTCGGGATCGGAGTAATGATTAACAGGGACAGTCGGGGGCATTCGTATTTC
	Chionanthus_aff_thorelii	ACGTTGGCCTTCGGGATCGGAGTAATGATTAACAGGGACAGTCGGGGGCATTCGTATTTC
	Chengiodendron_marginatus	ACGTTGGCCTTCGGGATCGGAGTAATGATTAACAGGGACAGTCGGGGGCATTCGTATTTC
	Cartrema_americana	ACGTTGGCCTTCGGGATCGGAGTAATGATTAACAGGGACAGTCGGGGGCATTCGTATTTC
	Chionanthus_virginicus	ACGTTGGCCTTCGGGATCGGAGTAATGATTAACAGGGACAGTCGGGGGCATTCGTATTTC
	Chionanthus_retusus	ACGTTGGCCTTCGGGATCGGAGTAATGATTAACAGGGACAGTCGGGGGCATTCGTATTTC
	Osmanthus_armatus	ACGTTGGCCTTCGGGATCGGAGTAATGATTAACAGGGACAGTCGGGGGCATTCGTATTTC
	Osmanthus_decorus	ACGTTGGCCTTCGGGATCGGAGTAATGATTAACAGGGACAGTCGGGGGCATTCGTATTTC
	Picconia_excelsa	ACGTTGGCCTTCGGGATCGGAGTAATGATTAACAGGGACAGTCGGGGGCATTCGTATTTC
	Nestegis_sandwicensis	ACGTTGGCCTTCGGGATCGGAGTAATGATTAACAGGGACAGTCGGGGGCATTCGTATTTC
	Phillyrea_angustifolia	ACGTTGGCCTTCGGGATCGGAGTAATGATTAACAGGGACAGTCGGGGGCATTCGTATTTC
	Notelaea_longifolia	ACGTTGGCCTTCGGGATCGGAGTAATGATTAACAGGGACAGTCGGGGGCATTCGTATTTC
	Nestegis_cunninghamii	ACGTTGGCCTTCGGGATCGGAGTAATGATTAACAGGGACAGTCGGGGGCATTCGTATTTC
	Osmanthus_austrocaledonicus	ACGTTGGCCTTCGGGATCGGAGTAATGATTAACAGGGACAGTCGGGGGCATTCGTATTTC
	Noronhia_nilotica	ACGTTGGCCTTCGGGATCGGAGTAATGATTAACAGGGACAGTCGGGGGCATTCGTATTTC
	Noronhia_peglerae	ACGTTGGCCTTCGGGATCGGAGTAATGATTAACAGGGACAGTCGGGGGCATTCGTATTTC
	Noronhia_emarginata	ACGTTGGCCTTCGGGATCGGAGTAATGATTAACAGGGACAGTCGGGGGCATTCGTATTTC
	Noronhia_lowryi	ACGTTGGCCTTCGGGATCGGAGTAATGATTAACAGGGACAGTCGGGGGCATTCGTATTTC
	Chionanthus_parkinsonii	ACGTTGGCCTTCGGGATCGGAGTAATGATTAACAGGGACAGTCGGGGGCATTCGTATTTC
	Olea_europaea_laperrinei	ACGTTGGCCTTCGGGATCGGAGTAATGATTAACAGGGACAGTCGGGGGCATTCGTATTTC
	Olea_lancea	ACGTTGGCCTTCGGGATCGGAGTAATGATTAACAGGGACAGTCGGGGGCATTCGTATTTC
	Chionanthus_ligustrinus	ACGTTGGCCTTCGGGATCGGAGTAATGATTAACAGGGACAGTCGGGGGCATTCGTATTTC
	Priogymnanthus_hasslerianus	ACGTTGGCCTTCGGGATCGGAGTAATGATTAACAGGGACAGTCGGGGGCATTCGTATTTC
	Avicennia_marina	ACGTTGGCCTTCGGGATCGGAGTAATGATTAACAGGGACAGTCGGGGGCATTCGTATTTC
	Sesamum_indicum	ACGTTGGCCTTCGGGATCGGAGTAATGATTAACAGGGACAGTCGGGGGCATTCGTATTTC
	Solanum_lycopersicum	ATAGTCAGAGGTGAAATTCTTGGATTTATGAAAGACGAACAACTGCGAAAGCATTTGCCA
	Capsicum_annuum	ATAGTCAGAGGTGAAATTCTTGGATTTATGAAAGACGAACAACTGCGAAAGCATTTGCCA
	Olea_paniculata	ATAGTCAGAGGTGAAATTCTTGGATTTATGAAAGACGAACAACTGCGAAAGCATTTGCCA
	Dimetra_craibiana	ATAGTCAGAGGTGAAATTCTTGGATTTATGAAAGACGAACAACTGCGAAAGCATTTGCCA
	Nyctanthes_arbor_tristis	ATAGTCAGAGGTGAAATTCTTGGATTTATGAAAGACGAACAACTGCGAAAGCATTTGCCA
	Chrysojasminum_fruticans	ATAGTCAGAGGTGAAATTCTTGGATTTATGAAAGACGAACAACTGCGAAAGCATTTGCCA
	Menodora_integrifolia	ATAGTCAGAGGTGAAATTCTTGGATTTATGAAAGACGAACAACTGCGAAAGCATTTGCCA
	Jasminum_nummularifolium	ATAGTCAGAGGTGAAATTCTTGGATTTATGAAAGACGAACAACTGCGAAAGCATTTGCCA
	Jasminum_lanceolaria	ATAGTCAGAGGTGAAATTCTTGGATTTATGAAAGACGAACAACTGCGAAAGCATTTGCCA
	Jasminum_pauciflorum	ATAGTCAGAGGTGAAATTCTTGGATTTATGAAAGACGAACAACTGCGAAAGCATTTGCCA
	Jasminum_didymum	ATAGTCAGAGGTGAAATTCTTGGATTTATGAAAGACGAACAACTGCGAAAGCATTTGCCA
	Schrebera_trichoclada	ATAGTCAGAGGTGAAATTCTTGGATTTATGAAAGACGAACAACTGCGAAAGCATTTGCCA
	Schrebera_swietenioides	ATAGTCAGAGGTGAAATTCTTGGATTTATGAAAGACGAACAACTGCGAAAGCATTTGCCA
	Comoranthus_obconicus	ATAGTCAGAGGTGAAATTCTTGGATTTATGAAAGACGAACAACTGCGAAAGCATTTGCCA
	Myxopyrum_smilacifolium	ATAGTCAGAGGTGAAATTCTTGGATTTATGAAAGACGAACAACTGCGAAAGCATTTGCCA
	Myxopyrum_nervosum	ATAGTCAGAGGTGAAATTCTTGGATTTATGAAAGACGAACAACTGCGAAAGCATTTGCCA
	Fontanesia_fortunei	ATAGTCAGAGGTGAAATTCTTGGATTTATGAAAGACGAACAACTGCGAAAGCATTTGCCA
	Forsythia_x_mandschurica	ATAGTCAGAGGTGAAATTCTTGGATTTATGAAAGACGAACAACTGCGAAAGCATTTGCCA
	Abeliophyllum_distichum	ATAGTCAGAGGTGAAATTCTTGGATTTATGAAAGACGAACAACTGCGAAAGCATTTGCCA
	Haenianthus_salicifolius	ATAGTCAGAGGTGAAATTCTTGGATTTATGAAAGACGAACAACTGCGAAAGCATTTGCCA
	Chionanthus_domingensis	ATAGTCAGAGGTGAAATTCTTGGATTTATGAAAGACGAACAACTGCGAAAGCATTTGCCA
	Chionanthus_aff_trichotomus	ATAGTCAGAGGTGAAATTCTTGGATTTATGAAAGACGAACAACTGCGAAAGCATTTGCCA
	Syringa_persica	ATAGTCAGAGGTGAAATTCTTGGATTTATGAAAGACGAACAACTGCGAAAGCATTTGCCA
	Ligustrum_lucidum	ATAGTCAGAGGTGAAATTCTTGGATTTATGAAAGACGAACAACTGCGAAAGCATTTGCCA
	Syringa_vulgaris	ATAGTCAGAGGTGAAATTCTTGGATTTATGAAAGACGAACAACTGCGAAAGCATTTGCCA
	Ligustrum_ovalifolium	ATAGTCAGAGGTGAAATTCTTGGATTTATGAAAGACGAACAACTGCGAAAGCATTTGCCA
	Syringa_pubescens_microphylla	ATAGTCAGAGGTGAAATTCTTGGATTTATGAAAGACGAACAACTGCGAAAGCATTTGCCA
	Syringa_tomentella_yunnanensis	ATAGTCAGAGGTGAAATTCTTGGATTTATGAAAGACGAACAACTGCGAAAGCATTTGCCA
	Fraxinus_xanthoxyloides	ATAGTCAGAGGTGAAATTCTTGGATTTATGAAAGACGAACAACTGCGAAAGCATTTGCCA
	Fraxinus_angustifolia	ATAGTCAGAGGTGAAATTCTTGGATTTATGAAAGACGAACAACTGCGAAAGCATTTGCCA
	Fraxinus_americana	ATAGTCAGAGGTGAAATTCTTGGATTTATGAAAGACGAACAACTGCGAAAGCATTTGCCA
	Fraxinus_quadrangulata	ATAGTCAGAGGTGAAATTCTTGGATTTATGAAAGACGAACAACTGCGAAAGCATTTGCCA
	Fraxinus_ornus	ATAGTCAGAGGTGAAATTCTTGGATTTATGAAAGACGAACAACTGCGAAAGCATTTGCCA
	Chionanthus_aff_brassii	ATAGTCAGAGGTGAAATTCTTGGATTTATGAAAGACGAACAACTGCGAAAGCATTTGCCA
	Chionanthus_aff_ramiflorus	ATAGTCAGAGGTGAAATTCTTGGATTTATGAAAGACGAACAACTGCGAAAGCATTTGCCA
	Chionanthus_rupicolus	ATAGTCAGAGGTGAAATTCTTGGATTTATGAAAGACGAACAACTGCGAAAGCATTTGCCA
	Olea_javanica	ATAGTCAGAGGTGAAATTCTTGGATTTATGAAAGACGAACAACTGCGAAAGCATTTGCCA
	Forestiera_isabelae	ATAGTCAGAGGTGAAATTCTTGGATTTATGAAAGACGAACAACTGCGAAAGCATTTGCCA
	Forestiera_angustifolia	ATAGTCAGAGGTGAAATTCTTGGATTTATGAAAGACGAACAACTGCGAAAGCATTTGCCA
	Forestiera_pubescens_pubescens	ATAGTCAGAGGTGAAATTCTTGGATTTATGAAAGACGAACAACTGCGAAAGCATTTGCCA
	Hesperelaea_palmeri	ATAGTCAGAGGTGAAATTCTTGGATTTATGAAAGACGAACAACTGCGAAAGCATTTGCCA
	Chionanthus_aff_thorelii	ATAGTCAGAGGTGAAATTCTTGGATTTATGAAAGACGAACAACTGCGAAAGCATTTGCCA
	Chengiodendron_marginatus	ATAGTCAGAGGTGAAATTCTTGGATTTATGAAAGACGAACAACTGCGAAAGCATTTGCCA
	Cartrema_americana	ATAGTCAGAGGTGAAATTCTTGGATTTATGAAAGACGAACAACTGCGAAAGCATTTGCCA
	Chionanthus_virginicus	ATAGTCAGAGGTGAAATTCTTGGATTTATGAAAGACGAACAACTGCGAAAGCATTTGCCA
	Chionanthus_retusus	ATAGTCAGAGGTGAAATTCTTGGATTTATGAAAGACGAACAACTGCGAAAGCATTTGCCA
	Osmanthus_armatus	ATAGTCAGAGGTGAAATTCTTGGATTTATGAAAGACGAACAACTGCGAAAGCATTTGCCA
	Osmanthus_decorus	ATAGTCAGAGGTGAAATTCTTGGATTTATGAAAGACGAACAACTGCGAAAGCATTTGCCA
	Picconia_excelsa	ATAGTCAGAGGTGAAATTCTTGGATTTATGAAAGACGAACAACTGCGAAAGCATTTGCCA
	Nestegis_sandwicensis	ATAGTCAGAGGTGAAATTCTTGGATTTATGAAAGACGAACAACTGCGAAAGCATTTGCCA
	Phillyrea_angustifolia	ATAGTCAGAGGTGAAATTCTTGGATTTATGAAAGACGAACAACTGCGAAAGCATTTGCCA
	Notelaea_longifolia	ATAGTCAGAGGTGAAATTCTTGGATTTATGAAAGACGAACAACTGCGAAAGCATTTGCCA
	Nestegis_cunninghamii	ATAGTCAGAGGTGAAATTCTTGGATTTATGAAAGACGAACAACTGCGAAAGCATTTGCCA
	Osmanthus_austrocaledonicus	ATAGTCAGAGGTGAAATTCTTGGATTTATGAAAGACGAACAACTGCGAAAGCATTTGCCA
	Noronhia_nilotica	ATAGTCAGAGGTGAAATTCTTGGATTTATGAAAGACGAACAACTGCGAAAGCATTTGCCA
	Noronhia_peglerae	ATAGTCAGAGGTGAAATTCTTGGATTTATGAAAGACGAACAACTGCGAAAGCATTTGCCA
	Noronhia_emarginata	ATAGTCAGAGGTGAAATTCTTGGATTTATGAAAGACGAACAACTGCGAAAGCATTTGCCA
	Noronhia_lowryi	ATAGTCAGAGGTGAAATTCTTGGATTTATGAAAGACGAACAACTGCGAAAGCATTTGCCA
	Chionanthus_parkinsonii	ATAGTCAGAGGTGAAATTCTTGGATTTATGAAAGACGAACAACTGCGAAAGCATTTGCCA
	Olea_europaea_laperrinei	ATAGTCAGAGGTGAAATTCTTGGATTTATGAAAGACGAACAACTGCGAAAGCATTTGCCA
	Olea_lancea	ATAGTCAGAGGTGAAATTCTTGGATTTATGAAAGACGAACAACTGCGAAAGCATTTGCCA
	Chionanthus_ligustrinus	ATAGTCAGAGGTGAAATTCTTGGATTTATGAAAGACGAACAACTGCGAAAGCATTTGCCA
	Priogymnanthus_hasslerianus	ATAGTCAGAGGTGAAATTCTTGGATTTATGAAAGACGAACAACTGCGAAAGCATTTGCCA
	Avicennia_marina	ATAGTCAGAGGTGAAATTCTTGGATTTATGAAAGACGAACAACTGCGAAAGCATTTGCCA
	Sesamum_indicum	ATAGTCAGAGGTGAAATTCTTGGATTTATGAAAGACGAACAACTGCGAAAGCATTTGCCA
	Solanum_lycopersicum	AGGATGTTTTCATTAATCAAGAACGAAAGTTGGGGGCTCGAAGACGATCAGATACCGTCC
	Capsicum_annuum	AGGATGTTTTCATTAATCAAGAACGAAAGTTGGGGGCTCGAAGACGATCAGATACCGTCC
	Olea_paniculata	AGGATGTTTTCATTAATCAAGAACGAAAGTTGGGGGCTCGAAGACGATCAGATACCGTCC
	Dimetra_craibiana	AGGATGTTTTCATTAATCAAGAACGAAAGTTGGGGGCTCGAAGACGATCAGATACCGTCC
	Nyctanthes_arbor_tristis	AGGATGTTTTCATTAATCAAGAACGAAAGTTGGGGGCTCGAAGACGATCAGATACCGTCC
	Chrysojasminum_fruticans	AGGATGTTTTCATTAATCAAGAACGAAAGTTGGGGGCTCGAAGACGATCAGATACCGTCC
	Menodora_integrifolia	AGGATGTTTTCATTAATCAAGAACGAAAGTTGGGGGCTCGAAGACGATCAGATACCGTCC
	Jasminum_nummularifolium	AGGATGTTTTCATTAATCAAGAACGAAAGTTGGGGGCTCGAAGACGATCAGATACCGTCC
	Jasminum_lanceolaria	AGGATGTTTTCATTAATCAAGAACGAAAGTTGGGGGCTCGAAGACGATCAGATACCGTCC
	Jasminum_pauciflorum	AGGATGTTTTCATTAATCAAGAACGAAAGTTGGGGGCTCGAAGACGATCAGATACCGTCC
	Jasminum_didymum	AGGATGTTTTCATTAATCAAGAACGAAAGTTGGGGGCTCGAAGACGATCAGATACCGTCC
	Schrebera_trichoclada	AGGATGTTTTCATTAATCAAGAACGAAAGTTGGGGGCTCGAAGACGATCAGATACCGTCC
	Schrebera_swietenioides	AGGATGTTTTCATTAATCAAGAACGAAAGTTGGGGGCTCGAAGACGATCAGATACCGTCC
	Comoranthus_obconicus	AGGATGTTTTCATTAATCAAGAACGAAAGTTGGGGGCTCGAAGACGATCAGATACCGTCC
	Myxopyrum_smilacifolium	AGGATGTTTTCATTAATCAAGAACGAAAGTTGGGGGCTCGAAGACGATCAGATACCGTCC
	Myxopyrum_nervosum	AGGATGTTTTCATTAATCAAGAACGAAAGTTGGGGGCTCGAAGACGATCAGATACCGTCC
	Fontanesia_fortunei	AGGATGTTTTCATTAATCAAGAACGAAAGTTGGGGGCTCGAAGACGATCAGATACCGTCC
	Forsythia_x_mandschurica	AGGATGTTTTCATTAATCAAGAACGAAAGTTGGGGGCTCGAAGACGATCAGATACCGTCC
	Abeliophyllum_distichum	AGGATGTTTTCATTAATCAAGAACGAAAGTTGGGGGCTCGAAGACGATCAGATACCGTCC
	Haenianthus_salicifolius	AGGATGTTTTCATTAATCAAGAACGAAAGTTGGGGGCTCGAAGACGATCAGATACCGTCC
	Chionanthus_domingensis	AGGATGTTTTCATTAATCAAGAACGAAAGTTGGGGGCTCGAAGACGATCAGATACCGTCC
	Chionanthus_aff_trichotomus	AGGATGTTTTCATTAATCAAGAACGAAAGTTGGGGGCTCGAAGACGATCAGATACCGTCC
	Syringa_persica	AGGATGTTTTCATTAATCAAGAACGAAAGTTGGGGGCTCGAAGACGATCAGATACCGTCC
	Ligustrum_lucidum	AGGATGTTTTCATTAATCAAGAACGAAAGTTGGGGGCTCGAAGACGATCAGATACCGTCC
	Syringa_vulgaris	AGGATGTTTTCATTAATCAAGAACGAAAGTTGGGGGCTCGAAGACGATCAGATACCGTCC
	Ligustrum_ovalifolium	AGGATGTTTTCATTAATCAAGAACGAAAGTTGGGGGCTCGAAGACGATCAGATACCGTCC
	Syringa_pubescens_microphylla	AGGATGTTTTCATTAATCAAGAACGAAAGTTGGGGGCTCGAAGACGATCAGATACCGTCC
	Syringa_tomentella_yunnanensis	AGGATGTTTTCATTAATCAAGAACGAAAGTTGGGGGCTCGAAGACGATCAGATACCGTCC
	Fraxinus_xanthoxyloides	AGGATGTTTTCATTAATCAAGAACGAAAGTTGGGGGCTCGAAGACGATCAGATACCGTCC
	Fraxinus_angustifolia	AGGATGTTTTCATTAATCAAGAACGAAAGTTGGGGGCTCGAAGACGATCAGATACCGTCC
	Fraxinus_americana	AGGATGTTTTCATTAATCAAGAACGAAAGTTGGGGGCTCGAAGACGATCAGATACCGTCC
	Fraxinus_quadrangulata	AGGATGTTTTCATTAATCAAGAACGAAAGTTGGGGGCTCGAAGACGATCAGATACCGTCC
	Fraxinus_ornus	AGGATGTTTTCATTAATCAAGAACGAAAGTTGGGGGCTCGAAGACGATCAGATACCGTCC
	Chionanthus_aff_brassii	AGGATGTTTTCATTAATCAAGAACGAAAGTTGGGGGCTCGAAGACGATCAGATACCGTCC
	Chionanthus_aff_ramiflorus	AGGATGTTTTCATTAATCAAGAACGAAAGTTGGGGGCTCGAAGACGATCAGATACCGTCC
	Chionanthus_rupicolus	AGGATGTTTTCATTAATCAAGAACGAAAGTTGGGGGCTCGAAGACGATCAGATACCGTCC
	Olea_javanica	AGGATGTTTTCATTAATCAAGAACGAAAGTTGGGGGCTCGAAGACGATCAGATACCGTCC
	Forestiera_isabelae	AGGATGTTTTCATTAATCAAGAACGAAAGTTGGGGGCTCGAAGACGATCAGATACCGTCC
	Forestiera_angustifolia	AGGATGTTTTCATTAATCAAGAACGAAAGTTGGGGGCTCGAAGACGATCAGATACCGTCC
	Forestiera_pubescens_pubescens	AGGATGTTTTCATTAATCAAGAACGAAAGTTGGGGGCTCGAAGACGATCAGATACCGTCC
	Hesperelaea_palmeri	AGGATGTTTTCATTAATCAAGAACGAAAGTTGGGGGCTCGAAGACGATCAGATACCGTCC
	Chionanthus_aff_thorelii	AGGATGTTTTCATTAATCAAGAACGAAAGTTGGGGGCTCGAAGACGATCAGATACCGTCC
	Chengiodendron_marginatus	AGGATGTTTTCATTAATCAAGAACGAAAGTTGGGGGCTCGAAGACGATCAGATACCGTCC
	Cartrema_americana	AGGATGTTTTCATTAATCAAGAACGAAAGTTGGGGGCTCGAAGACGATCAGATACCGTCC
	Chionanthus_virginicus	AGGATGTTTTCATTAATCAAGAACGAAAGTTGGGGGCTCGAAGACGATCAGATACCGTCC
	Chionanthus_retusus	AGGATGTTTTCATTAATCAAGAACGAAAGTTGGGGGCTCGAAGACGATCAGATACCGTCC
	Osmanthus_armatus	AGGATGTTTTCATTAATCAAGAACGAAAGTTGGGGGCTCGAAGACGATCAGATACCGTCC
	Osmanthus_decorus	AGGATGTTTTCATTAATCAAGAACGAAAGTTGGGGGCTCGAAGACGATCAGATACCGTCC
	Picconia_excelsa	AGGATGTTTTCATTAATCAAGAACGAAAGTTGGGGGCTCGAAGACGATCAGATACCGTCC
	Nestegis_sandwicensis	AGGATGTTTTCATTAATCAAGAACGAAAGTTGGGGGCTCGAAGACGATCAGATACCGTCC
	Phillyrea_angustifolia	AGGATGTTTTCATTAATCAAGAACGAAAGTTGGGGGCTCGAAGACGATCAGATACCGTCC
	Notelaea_longifolia	AGGATGTTTTCATTAATCAAGAACGAAAGTTGGGGGCTCGAAGACGATCAGATACCGTCC
	Nestegis_cunninghamii	AGGATGTTTTCATTAATCAAGAACGAAAGTTGGGGGCTCGAAGACGATCAGATACCGTCC
	Osmanthus_austrocaledonicus	AGGATGTTTTCATTAATCAAGAACGAAAGTTGGGGGCTCGAAGACGATCAGATACCGTCC
	Noronhia_nilotica	AGGATGTTTTCATTAATCAAGAACGAAAGTTGGGGGCTCGAAGACGATCAGATACCGTCC
	Noronhia_peglerae	AGGATGTTTTCATTAATCAAGAACGAAAGTTGGGGGCTCGAAGACGATCAGATACCGTCC
	Noronhia_emarginata	AGGATGTTTTCATTAATCAAGAACGAAAGTTGGGGGCTCGAAGACGATCAGATACCGTCC
	Noronhia_lowryi	AGGATGTTTTCATTAATCAAGAACGAAAGTTGGGGGCTCGAAGACGATCAGATACCGTCC
	Chionanthus_parkinsonii	AGGATGTTTTCATTAATCAAGAACGAAAGTTGGGGGCTCGAAGACGATCAGATACCGTCC
	Olea_europaea_laperrinei	AGGATGTTTTCATTAATCAAGAACGAAAGTTGGGGGCTCGAAGACGATCAGATACCGTCC
	Olea_lancea	AGGATGTTTTCATTAATCAAGAACGAAAGTTGGGGGCTCGAAGACGATCAGATACCGTCC
	Chionanthus_ligustrinus	AGGATGTTTTCATTAATCAAGAACGAAAGTTGGGGGCTCGAAGACGATCAGATACCGTCC
	Priogymnanthus_hasslerianus	AGGATGTTTTCATTAATCAAGAACGAAAGTTGGGGGCTCGAAGACGATCAGATACCGTCC
	Avicennia_marina	AGGATGTTTTCATTAATCAAGAACGAAAGTTGGGGGCTCGAAGACGATCAGATACCGTCC
	Sesamum_indicum	AGGATGTTTTCATTAATCAAGAACGAAAGTTGGGGGCTCGAAGACGATCAGATACCGTCC
	Solanum_lycopersicum	TAGTCTCAACCATAAACGATGCCGACCAGGGATCGGCGGATGTTGCTTTTAGGACTCCGC
	Capsicum_annuum	TAGTCTCAACCATAAACGATGCCGACCAGGGATCGGCGGATGTTGCTTTTAGGACTCCGC
	Olea_paniculata	TAGTCTCAACCATAAACGATGCCGACCAGGGATCGGCGGATGTTGCTTATAGGACTCCGC
	Dimetra_craibiana	TAGTCTCAACCATAAACGATGCCGACCAGGGATCGGCGGATGTTGCTTTTAGGACTCCGC
	Nyctanthes_arbor_tristis	TAGTCTCAACCATAAACGATGCCGACCAGGGATCGGCGGATGTTGCTTATAGGACTCCGC
	Chrysojasminum_fruticans	TAGTCTCAACCATAAACGATGCCGACCAGGGATCGGCGGATGTTGCTTATAGGACTCCGC
	Menodora_integrifolia	TAGTCTCAACCATAAACGATGCCGACCAGGGATCGGCGGATGTTGCTTTTAGGACTCCGC
	Jasminum_nummularifolium	TAGTCTCAACCATAAACGATGCCGACCAGGGATCGGCGGATGTTGCTTATAGGACTCCGC
	Jasminum_lanceolaria	TAGTCTCAACCATAAACGATGCCGACCAGGGATCGGCGGATGTTGCTTACAGGACTCCGC
	Jasminum_pauciflorum	TAGTCTCAACCATAAACGATGCCGACCAGGGATCGGCGGATGTTGCTTTTAGGACTCCGC
	Jasminum_didymum	TAGTCTCAACCATAAACGATGCCGACCAGGGATCGGCGGATGTTGCTTTTAGGACTCCGC
	Schrebera_trichoclada	TAGTCTCAACCATAAACGATGCCGACCAGGGATCGGCGGATGTTGCTTACAGGACTCCGC
	Schrebera_swietenioides	TAGTCTCAACCATAAACGATGCCGACCAGGGATCGGCGGATGTTGCTTACAGGACTCCGC
	Comoranthus_obconicus	TAGTCTCAACCATAAACGATGCCGACCAGGGATCGGCGGATGTTGCTTACAGGACTCCGC
	Myxopyrum_smilacifolium	TAGTCTCAACCATAAACGATGCCGACCAGGGATCGGCGGATGTTGCTTATAGGACTCCGC
	Myxopyrum_nervosum	TAGTCTCAACCATAAACGATGCCGACCAGGGATCGGCGGATGTTGCTTATAGGACTCCGC
	Fontanesia_fortunei	TAGTCTCAACCATAAACGATGCCGACCAGGGATCGGCGGATGTTGCTTTTAGGACTCCGC
	Forsythia_x_mandschurica	TAGTCTCAACCATAAACGATGCCGACCAGGGATCGGCGGATGTTGCTTATAGGACTCCGC
	Abeliophyllum_distichum	TAGTCTCAACCATAAACGATGCCGACCAGGGATCGGCGGATGTTGCTTTTAGGACTCCGC
	Haenianthus_salicifolius	TAGTCTCAACCATAAACGATGCCGACCAGGGATCGGCGGATGTTGCTTATAGGACTCCGC
	Chionanthus_domingensis	TAGTCTCAACCATAAACGATGCCGACCAGGGATCGGCGGATGTTGCTTACAGGACTCCGC
	Chionanthus_aff_trichotomus	TAGTCTCAACCATAAACGATGCCGACCAGGGATCGGCGGATGTTGCTTATAGGACTCCGC
	Syringa_persica	TAGTCTCAACCATAAACGATGCCGACCAGGGATCGGCGGATGTTGCTTTTAGGACTCCGC
	Ligustrum_lucidum	TAGTCTCAACCATAAACGATGCCGACCAGGGATCGGCGGATGTTGCTTTTAGGACTCCGC
	Syringa_vulgaris	TAGTCTCAACCATAAACGATGCCGACCAGGGATCGGCGGATGTTGCTTTTAGGACTCCGC
	Ligustrum_ovalifolium	TAGTCTCAACCATAAACGATGCCGACCAGGGATCGGCGGATGTTGCTTTTAGGACTCCGC
	Syringa_pubescens_microphylla	TAGTCTCAACCATAAACGATGCCGACCAGGGATCGGCGGATGTTGCTTTTAGGACTCCGC
	Syringa_tomentella_yunnanensis	TAGTCTCAACCATAAACGATGCCGACCAGGGATCGGCGGATGTTGCTTTTAGGACTCCGC
	Fraxinus_xanthoxyloides	TAGTCTCAACCATAAACGATGCCGACCAGGGATCGGCGGATGTTGCTTATAGGACTCCGC
	Fraxinus_angustifolia	TAGTCTCAACCATAAACGATGCCGACCAGGGATCGGCGGATGTTGCTTATAGGACTCCGC
	Fraxinus_americana	TAGTCTCAACCATAAACGATGCCGACCAGGGATCGGCGGATGTTGCTTATAGGACTCCGC
	Fraxinus_quadrangulata	TAGTCTCAACCATAAACGATGCCGACCAGGGATCGGCGGATGTTGCTTATAGGACTCCGC
	Fraxinus_ornus	TAGTCTCAACCATAAACGATGCCGACCAGGGATCGGCGGATGTTGCTTATAGGACTCCGC
	Chionanthus_aff_brassii	TAGTCTCAACCATAAACGATGCCGACCAGGGATCGGCGGATGTTGCTTATAGGACTCCGC
	Chionanthus_aff_ramiflorus	TAGTCTCAACCATAAACGATGCCGACCAGGGATCGGCGGATGTTGCTTATAGGACTCCGC
	Chionanthus_rupicolus	TAGTCTCAACCATAAACGATGCCGACCAGGGATCGGCGGATGTTGCTTATAGGACTCCGC
	Olea_javanica	TAGTCTCAACCATAAACGATGCCGACCAGGGATCGGCGGATGTTGCTTATAGGACTCCGC
	Forestiera_isabelae	TAGTCTCAACCATAAACGATGCCGACCAGGGATCGGCGGATGTTGCTTATAGGACTCCGC
	Forestiera_angustifolia	TAGTCTCAACCATAAACGATGCCGACCAGGGATCGGCGGATGTTGCTTATAGGACTCCGC
	Forestiera_pubescens_pubescens	TAGTCTCAACCATAAACGATGCCGACCAGGGATCGGCGGATGTTGCTTATAGGACTCCGC
[truncated: 5,691 more rows]
