# Supplementary material for: Resolving the Phylogeny of the Olive Family (Oleaceae): Confronting Information from Organellar and Nuclear Genomes
Source: Genes (Basel). 2020 Dec 16;11(12):1508. doi: 10.3390/genes11121508 (PMC7767060; doi:10.3390/genes11121508)
Supplement: Supplementary file 1 [file genes-11-01508-s001.zip › SM6.cpDNA_cds.nwk]

(Capsicum_annuum:0.0110931299,Solanum_lycopersicum:0.0137446603,((Avicennia_marina:0.0370474252,Sesamum_indicum:0.0160790844):0.0173709805,(((Dimetra_craibiana:0.0180908373,Nyctanthes_arbor_tristis:0.0112160778):0.0055970524,(Myxopyrum_nervosum:0.0006893358,Myxopyrum_smilacifolium:0.0008264797):0.0068383339):0.0054632105,(((((((((Ligustrum_lucidum:0.0076312725,Ligustrum_ovalifolium:0.0063317933):0.0136949430,(Syringa_tomentella_yunnanensis:0.0107759372,Syringa_pubescens_microphylla:0.0168785366):0.0019010461):0.0031215356,Syringa_persica:0.0024641143):0.0009874109,Syringa_vulgaris:0.0029226628):0.0033504625,(((Fraxinus_americana:0.0015840643,Fraxinus_quadrangulata:0.0016370172):0.0004177878,((Fraxinus_ornus:0.0012195156,Fraxinus_xanthoxyloides:0.0012129153):0.0001463337,Fraxinus_angustifolia:0.0012152405):0.0009808504):0.0023391351,(((((Chionanthus_aff_trichotomus:0.0011208554,Chionanthus_domingensis:0.0015130836):0.0031698998,Haenianthus_salicifolius:0.0026249594):0.0004905867,(((((Chionanthus_aff_brassii:0.0034005073,Chionanthus_aff_ramiflorus:0.0015237432):0.0002812306,(Chionanthus_aff_thorelii:0.0013021867,(Chionanthus_rupicolus:0.0021782513,Olea_javanica:0.0017547505):0.0008703219):0.0001138361):0.0001550174,Chionanthus_retusus:0.0019555682):0.0003509690,(Chionanthus_virginicus:0.0013520752,(Chengiodendron_marginatus:0.0019871405,Cartrema_americana:0.0014007083):0.0002745084):0.0002917708):0.0003170974,(((Nestegis_sandwicensis:0.0011373820,((Notelaea_longifolia:0.0018684643,Nestegis_cunninghamii:0.0008841623):0.0000520149,Osmanthus_austrocaledonicus:0.0004814329):0.0001555900):0.0002107729,(Phillyrea_angustifolia:0.0007711301,Picconia_excelsa:0.0009296720):0.0002244196):0.0003257485,(Osmanthus_armatus:0.0014416038,Osmanthus_decorus:0.0006882368):0.0003220713):0.0008455592):0.0005356638):0.0001047012,((Olea_europaea_laperrinei:0.0018921724,Olea_lancea:0.0010390594):0.0002401794,Olea_paniculata:0.0019664907):0.0010672735):0.0002101674,(((((Forestiera_pubescens_pubescens:0.0008312170,Forestiera_angustifolia:0.0019471330):0.0002959680,Forestiera_isabelae:0.0019064715):0.0013099828,Hesperelaea_palmeri:0.0015064403):0.0001232006,(Priogymnanthus_hasslerianus:0.0050147570,Chionanthus_ligustrinus:0.0025612393):0.0003948251):0.0002690613,((((Noronhia_lowryi:0.0008561317,Noronhia_emarginata:0.0010867502):0.0001465672,Noronhia_peglerae:0.0008523179):0.0002911217,Noronhia_nilotica:0.0017543994):0.0013349118,Chionanthus_parkinsonii:0.0022851955):0.0005063311):0.0001160831):0.0016994341):0.0011396213):0.0003677094,((Comoranthus_obconicus:0.0025488530,Schrebera_trichoclada:0.0036907947):0.0002059810,Schrebera_swietenioides:0.0031069454):0.0008147209):0.0026328702,((Menodora_integrifolia:0.0878411481,((Jasminum_pauciflorum:0.0053504486,(Jasminum_nummularifolium:0.0028240939,Jasminum_didymum:0.0022459462):0.0022163196):0.0033028285,Jasminum_lanceolaria:0.0089308645):0.0186094097):0.0038335755,Chrysojasminum_fruticans:0.0144752920):0.0471299344):0.0009411868,Fontanesia_fortunei:0.0077572365):0.0003355902,(Forsythia_x_mandschurica:0.0021322902,Abeliophyllum_distichum:0.0021822976):0.0035890068):0.0021117632):0.0091903534):0.0613105608);
