# Supplementary material for: Resolving the Phylogeny of the Olive Family (Oleaceae): Confronting Information from Organellar and Nuclear Genomes
Source: Genes (Basel). 2020 Dec 16;11(12):1508. doi: 10.3390/genes11121508 (PMC7767060; doi:10.3390/genes11121508)
Supplement: Supplementary file 1 [file genes-11-01508-s001.zip › SM7.mtDNA_genes.nwk]

(Abeliophyllum_distichum:0.0003562883,(((Avicennia_marina:0.0077383965,Sesamum_indicum:0.0072137455)100:0.0094036305,(Capsicum_annuum:0.0062780541,Solanum_lycopersicum:0.0044070472)100:0.0464679876)100:0.0045953306,((((((((((((Cartrema_americana:0.0001885473,Chengiodendron_marginatus:0.0037588673)89:0.0000026540,((((Chionanthus_aff_brassii:0.0004890105,(Chionanthus_aff_ramiflorus:0.0027521332,Chionanthus_aff_thorelii:0.0007315385)100:0.0000892719)100:0.0000593951,(Chionanthus_rupicolus:0.0005871758,Olea_javanica:0.0006598977)100:0.0002170819)99:0.0000247775,Chionanthus_virginicus:0.0010720375)92:0.0000411030,Chionanthus_retusus:0.0007606575)91:0.0000348841)99:0.0000600631,((((((Nestegis_cunninghamii:0.0005079847,Notelaea_longifolia:0.0004440237)76:0.0000208799,Osmanthus_austrocaledonicus:0.0000361898)76:0.0000381180,Nestegis_sandwicensis:0.0005016759)82:0.0000824341,(Phillyrea_angustifolia:0.0002889198,Picconia_excelsa:0.0001146968)46:0.0000168890)83:0.0000433176,Osmanthus_armatus:0.0006697834)70:0.0000421166,Osmanthus_decorus:0.0003595714)100:0.0001059401)97:0.0000618037,((Chionanthus_aff_trichotomus:0.0002519658,Chionanthus_domingensis:0.0011820158)100:0.0005854207,Haenianthus_salicifolius:0.0007760499)100:0.0001542759)90:0.0000446539,(((Chionanthus_ligustrinus:0.0003590279,Hesperelaea_palmeri:0.0008507751)91:0.0001241771,((Forestiera_angustifolia:0.0010299740,(Forestiera_isabelae:0.0008608768,Forestiera_pubescens_pubescens:0.0007870456)100:0.0004494736)100:0.0003886526,Priogymnanthus_hasslerianus:0.0011795167)92:0.0005033096)66:0.0001552915,(Chionanthus_parkinsonii:0.0006069891,(((Noronhia_emarginata:0.0005261330,Noronhia_lowryi:0.0006501251)97:0.0000320527,Noronhia_nilotica:0.0003161986)78:0.0001034287,Noronhia_peglerae:0.0002857487)100:0.0011091185)100:0.0001681626)68:0.0001620614)96:0.0001199741,((Olea_europaea_laperrinei:0.0004232500,Olea_lancea:0.0011972068)100:0.0003092179,Olea_paniculata:0.0004090896)100:0.0006843128)100:0.0007835592,((Fraxinus_americana:0.0003463802,Fraxinus_quadrangulata:0.0002159030)98:0.0001092858,((Fraxinus_angustifolia:0.0007250492,Fraxinus_xanthoxyloides:0.0011383618)65:0.0003662905,Fraxinus_ornus:0.0003873757)100:0.0010525405)100:0.0010177286)100:0.0003833966,((((Ligustrum_lucidum:0.0004061150,Ligustrum_ovalifolium:0.0005610278)100:0.0004856433,(Syringa_pubescens_microphylla:0.0009653702,Syringa_tomentella_yunnanensis:0.0009910784)92:0.0000492680)96:0.0000535014,Syringa_vulgaris:0.0005618690)92:0.0000622217,Syringa_persica:0.0005804489)100:0.0018859318)100:0.0003162902,((Comoranthus_obconicus:0.0008899414,Schrebera_trichoclada:0.0012274008)100:0.0002202743,Schrebera_swietenioides:0.0006213727)100:0.0004018737)100:0.0006777372,(Chrysojasminum_fruticans:0.0014501609,((((Jasminum_didymum:0.0006421054,Jasminum_nummularifolium:0.0008179980)100:0.0004227946,Jasminum_pauciflorum:0.0010319301)96:0.0002928119,Jasminum_lanceolaria:0.0009239728)100:0.0016950569,Menodora_integrifolia:0.0072321367)88:0.0003468025)100:0.0059218323)92:0.0002345742,((Dimetra_craibiana:0.0035913422,Nyctanthes_arbor_tristis:0.0030503745)100:0.0045837664,(Myxopyrum_nervosum:0.0009225710,Myxopyrum_smilacifolium:0.0020263542)100:0.0009900909)100:0.0008109405)95:0.0002502646,Fontanesia_fortunei:0.0034393624)92:0.0001446027)100:0.0021999560,Forsythia_x_mandschurica:0.0007953819);
