# Supplementary material for: Resolving the Phylogeny of the Olive Family (Oleaceae): Confronting Information from Organellar and Nuclear Genomes
Source: Genes (Basel). 2020 Dec 16;11(12):1508. doi: 10.3390/genes11121508 (PMC7767060; doi:10.3390/genes11121508)
Supplement: Supplementary file 1 [file genes-11-01508-s001.zip › SM8.nrDNA.nwk]

(Solanum_lycopersicum:0.0755217689,Capsicum_annuum:0.0624646149,((((((((((((Olea_paniculata:0.0243391428,(Olea_europaea_laperrinei:0.0115048630,Olea_lancea:0.0262697798)100:0.0188623911)98:0.0120002428,Haenianthus_salicifolius:0.0539637832)55:0.0004070575,(Chionanthus_compactus:0.0348557523,Chionanthus_aff_trichotomus:0.0240301162)100:0.0301780577)58:0.0022479903,((((((((Chionanthus_aff_brassii:0.0327264503,Chionanthus_aff_thorelii:0.0216060983)67:0.0007787610,Chionanthus_aff_ramiflorus:0.0217274160)79:0.0023100189,(Chionanthus_rupicolus:0.0145920111,Olea_javanica:0.0112849058)100:0.0088878834)78:0.0025830888,(Chengiodendron_marginatus:0.0159945969,Cartrema_americana:0.0078867264)99:0.0038977658)78:0.0008420076,(((((Osmanthus_armatus:0.0083270704,Osmanthus_decorus:0.0057958505)100:0.0064683933,Osmanthus_austrocaledonicus:0.0008491925)84:0.0009388758,(Phillyrea_angustifolia:0.0097015760,Notelaea_longifolia:0.0053254700)93:0.0008006141)57:0.0000010026,(Picconia_excelsa:0.0070573188,Nestegis_sandwicensis:0.0061800127)89:0.0007048753)36:0.0000022199,Nestegis_cunninghamii:0.0042596062)93:0.0019369839)79:0.0011331075,Chionanthus_retusus:0.0121996120)41:0.0000022907,Chionanthus_virginicus:0.0106126229)77:0.0025460487,Chionanthus_parkinsonii:0.0389378221)43:0.0007848062)37:0.0011220494,(Hesperelaea_palmeri:0.0176204032,(((((Noronhia_nilotica:0.0092112607,Noronhia_peglerae:0.0190318066)96:0.0041354371,Noronhia_emarginata:0.0224622686)64:0.0014782414,Noronhia_lowryi:0.0087396404)100:0.0267907269,Priogymnanthus_hasslerianus:0.0412613408)61:0.0047984999,Chionanthus_ligustrinus:0.0361343490)61:0.0044310536)43:0.0011358456)37:0.0010039190,(Forestiera_isabelae:0.0134466719,(Forestiera_angustifolia:0.0138189150,Forestiera_pubescens_pubescens:0.0052680391)100:0.0057332714)100:0.0128606302)93:0.0091512812,(((Fraxinus_xanthoxyloides:0.0194008593,Fraxinus_angustifolia:0.0106411629)97:0.0028314720,Fraxinus_ornus:0.0107314169)99:0.0067808755,(Fraxinus_americana:0.0133345639,Fraxinus_quadrangulata:0.0154198139)98:0.0017876134)100:0.0208005104)44:0.0059950697,((Syringa_persica:0.0159442979,Syringa_vulgaris:0.0067438931)96:0.0013713557,(((Ligustrum_lucidum:0.0083418441,Ligustrum_ovalifolium:0.0045816859)98:0.0066269564,Syringa_pubescens_microphylla:0.0033354067)84:0.0000023928,Syringa_tomentella_yunnanensis:0.0034224447)98:0.0048392126)100:0.0323872195)42:0.0068990398,((Schrebera_trichoclada:0.0616848993,Comoranthus_obconicus:0.0356854862)96:0.0107351206,Schrebera_swietenioides:0.0322156164)100:0.0210562714)93:0.0139011651,((Chrysojasminum_fruticans:0.0663925498,((Jasminum_nummularifolium:0.0353465587,(Jasminum_pauciflorum:0.0225194224,Jasminum_didymum:0.0168561946)94:0.0076170034)99:0.0076557501,Jasminum_lanceolaria:0.0305097561)100:0.0164006252)94:0.0153277033,Menodora_integrifolia:0.0859508364)100:0.0605183366)89:0.0077278273,((Dimetra_craibiana:0.1193582227,Nyctanthes_arbor_tristis:0.0602005666)100:0.0831756464,((Myxopyrum_smilacifolium:0.0144303386,Myxopyrum_nervosum:0.0058134895)100:0.0685003306,(Fontanesia_fortunei:0.0593437156,(Forsythia_x_mandschurica:0.0144419940,Abeliophyllum_distichum:0.0174872876)99:0.0299273629)72:0.0089232579)64:0.0059362712)76:0.0052117420)79:0.0402226978,(Avicennia_marina:0.1095276377,Sesamum_indicum:0.0706465947)100:0.0576180561)100:0.1689456683);
