# Supplementary material for: Resolving the Phylogeny of the Olive Family (Oleaceae): Confronting Information from Organellar and Nuclear Genomes
Source: Genes (Basel). 2020 Dec 16;11(12):1508. doi: 10.3390/genes11121508 (PMC7767060; doi:10.3390/genes11121508)
Supplement: Supplementary file 1 [file genes-11-01508-s001.zip › SM9.ParalogsPhyB_E.nwk]

(Abeliophyllum_distichum_phyB_I:0.0126988518,((((((Abeliophyllum_distichum_phyB_III:0.0186043234,Forsythia_x_mandschurica_phyB_III:0.0103861294)100:0.1148605235,(((Avicennia_marina_phyB:0.0679786255,Avicennia_marina_phyB.:0.1037372636)100:0.0171183131,Sesamum_indicum_phyB:0.0625113300)100:0.0321466648,Sesamum_indicum_phyB.:0.1037203834)99:0.0321390986)94:0.0107520336,((((((((Abeliophyllum_distichum_phyE_I:0.0141669168,Forsythia_x_mandschurica_phyE_I:0.0078021945)100:0.0178187081,((((((((((((Cartrema_americana_phyE:0.0105064642,Chengiodendron_marginatus_phyE:0.0087585780)100:0.0022443877,((((Chionanthus_aff_brassii_phyE:0.0283697894,Chionanthus_aff_thorelii_phyE:0.0159552063)99:0.0011834599,Chionanthus_aff_ramiflorus_phyE:0.0160670397)100:0.0032915272,(Chionanthus_rupicolus_phyE_I_pseudogene:0.0186321815,Olea_javanica_phyE:0.0155174381)100:0.0021283213)100:0.0006884439,Chionanthus_retusus_phyE:0.0102072883)100:0.0018734812)100:0.0035392906,(Chionanthus_virginicus_phyE:0.0083875970,(((((Nestegis_cunninghamii_PhyE:0.0060242255,Notelaea_longifolia_phyE:0.0070797977)97:0.0015036341,Nestegis_sandwicensis_phyE:0.0077700547)93:0.0002416290,(Osmanthus_austrocaledonicus_phyE:0.0061382758,Phillyrea_angustifolia_phyE:0.0078446173)69:0.0000021605)99:0.0009192909,(Osmanthus_armatus_phyE:0.0032214449,Osmanthus_decorus_phyE:0.0030092080)100:0.0015333920)98:0.0003686687,Picconia_excelsa_phyE:0.0104953616)98:0.0015448459)100:0.0028424157)100:0.0009568016,((Chionanthus_aff_trichotomus_phyE:0.0090669024,Chionanthus_domingensis_phyE:0.0104894322)100:0.0154340479,Haenianthus_salicifolius_phyE:0.0204854577)100:0.0019393491)100:0.0010174612,((Olea_europaea_laperrinei_phyE:0.0118467991,Olea_lancea_phyE:0.0138696734)100:0.0041793803,Olea_paniculata_phyE:0.0191838756)100:0.0059568584)93:0.0016076125,(Chionanthus_parkinsonii_phyE:0.0178582339,(((Noronhia_emarginata_phyE:0.0095857753,Noronhia_peglerae_phyE:0.0083330174)53:0.0000026240,Noronhia_lowryi_phyE:0.0047717306)83:0.0003344947,Noronhia_nilotica_phyE:0.0063134210)100:0.0132329868)100:0.0032691123)100:0.0037639078,((Chionanthus_ligustrinus_phyE:0.0180405041,((Forestiera_angustifolia_phyE:0.0096044011,Forestiera_isabelae_phyE:0.0170985320)100:0.0020091649,Forestiera_pubescens_pubescens_phyE:0.0108978631)100:0.0041709985)100:0.0016703825,(Hesperelaea_palmeri_phyE:0.0144225923,Priogymnanthus_hasslerianus_phyE:0.0383319563)94:0.0005809326)100:0.0036348450)100:0.0070008516,(Fraxinus_americana_phyE:0.0099758702,(((Fraxinus_angustifolia_phyE:0.0091813610,Fraxinus_xanthoxyloides_phyE:0.0084697614)80:0.0009957771,Fraxinus_ornus_phyE:0.0081069010)87:0.0017273227,Fraxinus_quadrangulata_phyE:0.0148497523)99:0.0026381250)100:0.0173898722)100:0.0035216655,((Comoranthus_obconicus_phyE:0.0190081609,Schrebera_trichoclada_phyE:0.0344232659)100:0.0044884340,Schrebera_swietenioides_phyE:0.0322851531)100:0.0112481726)95:0.0022332065,((((Ligustrum_lucidum_phyE:0.0059734774,Ligustrum_ovalifolium_phyE:0.0094721160)100:0.0152908540,(Syringa_pubescens_microphylla_phyE:0.0088333861,Syringa_tomentella_yunnanensis_phyE:0.0046574594)81:0.0020447366)100:0.0044319402,Syringa_persica_phyE:0.0118411994)80:0.0020734478,Syringa_vulgaris_phyE:0.0179488065)100:0.0290767625)100:0.0121334533,(Chrysojasminum_fruticans_phyE:0.0371448243,((((Jasminum_didymum_phyE:0.0071950208,Jasminum_nummularifolium_phyE:0.0039673938)100:0.0106915215,Jasminum_pauciflorum_phyE:0.0156179853)100:0.0046722573,Jasminum_lanceolaria_phyE:0.0149465953)100:0.0233253136,Menodora_integrifolia_phyE:0.0931811702)100:0.0155621805)100:0.0800584933)73:0.0005228621,Schrebera_swietenioides_phyE_IB_pseudogene:0.1163863861)100:0.0083594951)85:0.0023683320,Fontanesia_fortunei_phyE_I:0.0475842933)94:0.0048229109,((Dimetra_caraibiana_phyE:0.1216970620,Nyctanthes_arbor_tristis_phyE:0.0295591974)100:0.0411442422,(Myxopyrum_nervosum_phyE:0.0073369232,Myxopyrum_smilacifolium_phyE:0.0058493542)100:0.0531598586)99:0.0119558462)100:0.0626762384,(Avicennia_marina_phyE_psedogene:0.1316552934,Sesamum_indicum_phyE:0.1131341700)100:0.0592687272)97:0.0166741505,((((Abeliophyllum_distichum_phyE_II:0.0162121440,Forsythia_x_mandschurica_phyE_II:0.0115850594)100:0.0228453634,((Forestiera_angustifolia_phyE_IIB_pseudogene:0.0297295241,Noronhia_emarginata_phyE_IIB_pseudogene:0.0617548386)100:0.0147458384,Schrebera_swietenioides_phyE_IIB_pseudogene:0.0532774820)100:0.0184706780)92:0.0018607978,((((Chionanthus_aff_trichotomus_phyE_II_pseudogene:0.0667822492,Noronhia_emarginata_phyE_IIA_pseudogene:0.0536895002)100:0.0035835475,Chionanthus_rupicolus_phyE_II_pseudogene:0.1143347956)100:0.0068823431,Schrebera_swietenioides_phyE_IIA_pseudogene:0.1042563817)100:0.0225399607,Jasminum_didymum_phyE_II_pseudoegne:0.1631591244)92:0.0030655887)91:0.0086596267,Fontanesia_fortunei_phyE_II:0.0665574866)100:0.1086574374)99:0.0527073778,(Capsicum_annuum_phyE:0.0566104324,Solanum_lycopersicum_phyE:0.0542355263)100:0.1522923085)100:0.4444704892,((Capsicum_annuum_phyB:0.0794132918,Solanum_lycopersicum_phyB:0.0534071569)100:0.0974668057,(Capsicum_annuum_phyB.:0.0289346291,Solanum_lycopersicum_phyB.:0.0434619550)100:0.0526127433)100:0.0484667114)99:0.0466554233)100:0.0451825375,((Dimetra_caraibiana_phyB:0.0669606916,Nycthantes_arbor_tristis_phyB:0.0242944134)100:0.0181482006,(Myxopyrum_nervosum_phyB:0.0106229488,Myxopyrum_smilacifolium_phyB:0.0072740642)100:0.0394356715)100:0.0171301347)100:0.0114738068,(Chrysojasminum_fruticans_phyB:0.0352541749,((((Jasminum_didymum_phyB:0.0046673838,Jasminum_nummularifolium_phyB:0.0068711146)100:0.0051616898,Jasminum_pauciflorum_phyB:0.0082811597)100:0.0062721710,Jasminum_lanceolaria_phyB:0.0063141950)100:0.0238315463,Menodora_integrifolia_phyB:0.0548103654)62:0.0046184117)100:0.0541486832)81:0.0018669755,(((((((((((Cartrema_americana_phyB_I:0.0108293473,Chengiodendron_marginatus_phyB_I:0.0125880701)90:0.0004635624,(((Chionanthus_aff_brassii_phyB_I:0.0130359348,Chionanthus_aff_ramiflorus_phyB_I:0.0104961178)100:0.0018835815,Chionanthus_aff_thorelii_phyB_I:0.0120116592)100:0.0030298599,(Chionanthus_rupicolus_phyB_I:0.0144616359,Olea_javanica_phyB_I:0.0066088855)100:0.0028896655)100:0.0045834686)100:0.0006552942,(Chionanthus_retusus_phyB_I:0.0142505159,Chionanthus_virginicus_phyB_I:0.0080564990)94:0.0010711817)100:0.0013213944,((((((Nestegis_cunninghamii_phyB_I:0.0041830703,Notelaea_longifolia_phyB_I:0.0061612572)18:0.0000024804,Osmanthus_austrocaledonicus_phyB_I:0.0017386578)18:0.0000023600,Nestegis_sandwicensis_phyB_I:0.0048739224)100:0.0035930492,(Osmanthus_armatus_phyB_I:0.0027815142,Osmanthus_decorus_phyB_I:0.0062266734)97:0.0013883351)97:0.0003714230,Picconia_excelsa_phyB_I:0.0056079581)99:0.0012456937,Phillyrea_angustifolia_phyB_I:0.0112315810)100:0.0028201732)100:0.0030031809,(((((Chionanthus_aff_trichotomus_phyB_I_pseudogene:0.0304710790,Chionanthus_domingensis_phyB_I_pseudogene:0.0090465074)100:0.0293780952,Haenianthus_salicifolius_phyB_I:0.0102631786)100:0.0044400419,((Chionanthus_ligustrinus_phyB_I:0.0139573863,(Forestiera_angustifolia_phyB_I:0.0066747475,(Forestiera_isabelae_phyB_I:0.0082071386,Forestiera_pubescens_pubescens_phyB_I:0.0027876170)99:0.0006016509)100:0.0069247744)97:0.0002570767,Hesperelaea_palmeri_phyB_I:0.0096488232)82:0.0011935323)71:0.0002701208,(Chionanthus_parkinsonii_phyB_I:0.0179167501,(((Noronhia_emarginata_phyB_I:0.0046953824,Noronhia_lowryi_phyB_I:0.0049267813)99:0.0006355233,Noronhia_nilotica_phyB_I:0.0078080908)99:0.0009712646,Noronhia_peglerae_phyB_I:0.0062896722)100:0.0061077158)100:0.0033827303)61:0.0000021814,((Olea_europaea_laperrinei_phyB_I:0.0112825944,Olea_lancea_phyB_I:0.0104643147)99:0.0036344339,Olea_paniculata_phyB_I:0.0148929461)100:0.0070645778)94:0.0009090240)96:0.0006580952,Priogymnanthus_hasslerianus_phyB_I:0.0308722292)100:0.0044212797,(Fraxinus_americana_phyB_I:0.0142633790,(((Fraxinus_angustifolia_phyB_I:0.0085070565,Fraxinus_xanthoxyloides_phyB_I:0.0112745485)99:0.0008820291,Fraxinus_ornus_phyB_I:0.0076688021)99:0.0012735166,Fraxinus_quadrangulata_phyB_I:0.0110277619)100:0.0014552755)100:0.0142531346)100:0.0051492669,((Comoranthus_obconicus_phyB_I:0.0237320273,Schrebera_trichoclada_phyB_I:0.0238844383)100:0.0053952790,Schrebera_swietienoides_phyB_I:0.0276990127)100:0.0123397679)97:0.0015052588,((((Ligustrum_lucidum_phyB_I:0.0018381203,Ligustrum_ovalifolium_phyB_I:0.0024107120)100:0.0067580522,(Syringa_pubescens_microphylla_phyB_I:0.0043621318,Syringa_tomentella_yunnanensis_phyB_I:0.0015315924)100:0.0019853443)100:0.0006755316,Syringa_persica_phyB_I:0.0070305186)100:0.0067180202,Syringa_vulgaris_phyB_I:0.0107525348)100:0.0168419528)100:0.0127594430,Fontanesia_fortunei_phyB:0.0331824314)72:0.0016314424,((((((((((Cartrema_americana_phyB_II:0.0089475810,((((Chionanthus_aff_brassii_phyB_II:0.0114229575,Chionanthus_aff_ramiflorus_phyB_II:0.0094075018)99:0.0003923063,Chionanthus_aff_thorelii_phyB_II:0.0120338026)99:0.0004928932,(Chionanthus_rupicolus_phyB_II:0.0081457276,Olea_javanica_phyB_II:0.0070490689)100:0.0031104361)100:0.0012049882,Chionanthus_retusus_phyB_II:0.0108764506)72:0.0002954569)72:0.0000020806,Chionanthus_virginicus_phyB_II:0.0073674474)92:0.0003017572,((((((Nestegis_cunninghamii_phyB_II:0.0033441552,Osmanthus_austrocaledonicus_phyB_II:0.0037995181)100:0.0004838185,Notelaea_longifolia_phyB_II:0.0046322253)100:0.0015511832,Nestegis_sandwicensis_phyB_II:0.0098061026)100:0.0016366870,Phillyrea_angustifolia_phyB_II:0.0052324429)100:0.0010359198,Picconia_excelsa_phyB_II:0.0069385680)100:0.0009063152,(Osmanthus_armatus_phyB_II:0.0017701771,Osmanthus_decorus_phyB_II:0.0036901003)100:0.0038772025)100:0.0015039060)92:0.0003837370,Chengiodendron_marginatus_phyB_II:0.0096344528)100:0.0026246235,(Chionanthus_parkinsonii_phyB_II:0.0175816936,(((Noronhia_emarginata_phyB_II:0.0054115107,Noronhia_lowryi_phyB_II:0.0030754490)100:0.0009665454,Noronhia_peglerae_phyB_II:0.0057216979)100:0.0005020998,Noronhia_nilotica_phyB_II:0.0104046497)100:0.0134371141)99:0.0018152732)97:0.0004169084,((Chionanthus_aff_trichotomus_phyB_II:0.0051139519,Chionanthus_domingensis_phyB_II:0.0060903134)100:0.0133782410,Haenianthus_salicifolius_phyB_II:0.0183435421)98:0.0015141600)100:0.0020440508,((((Chionanthus_ligustrinus_phyB_II:0.0077335227,Priogymnanthus_hasslerianus_phyB_II:0.0288779208)100:0.0064601316,((Forestiera_angustifolia_phyB_II:0.0056440322,Forestiera_pubescens_pubescens_phyB_II:0.0061634810)98:0.0012433487,Forestiera_isabelae_phyB_II:0.0111736301)100:0.0084812409)96:0.0001599832,Hesperelaea_palmeri_phyB_II:0.0075372537)100:0.0016906382,((Olea_europaea_laperrinei_phyB_II:0.0077505629,Olea_lancea_phyB_II:0.0098758244)100:0.0027100905,Olea_paniculata_phyB_II:0.0171663607)100:0.0049356143)100:0.0004071384)100:0.0053364932,((Fraxinus_americana_phyB_II:0.0041119743,((Fraxinus_angustifolia_phyB_II:0.0099217043,Fraxinus_xanthoxyloides_phyB_II:0.0058677623)100:0.0050672594,Fraxinus_ornus_phyB_II:0.0082622281)57:0.0002651479)57:0.0000027462,Fraxinus_quadrangulata_phyB_II:0.0090918147)100:0.0092712164)100:0.0043941618,(((Ligustrum_lucidum_phyB_II:0.0032261674,Ligustrum_ovalifolium_phyB_II:0.0074336615)100:0.0064934151,(Syringa_pubescens_microphylla_phyB_II:0.0133958642,Syringa_tomentella_yunnanensis_phyB_II:0.0025320128)97:0.0002769452)100:0.0045173880,(Syringa_persica_phyB_II:0.0070471841,Syringa_vulgaris_phyB_II_pseudogene:0.0304573901)100:0.0032656608)100:0.0204048132)100:0.0052781614,((Comoranthus_obconicus_phyB_II:0.0203148755,Schrebera_trichoclada_phyB_II:0.0296851816)99:0.0021171491,Schrebera_swietienoides_phyB_II:0.0237771225)100:0.0126441067)100:0.0119078065)65:0.0020805552)100:0.0185805640,Forsythia_x_mandschurica_phyB_I:0.0055135127);
