# Supplementary material for: Resolving the Phylogeny of the Olive Family (Oleaceae): Confronting Information from Organellar and Nuclear Genomes
Source: Genes (Basel). 2020 Dec 16;11(12):1508. doi: 10.3390/genes11121508 (PMC7767060; doi:10.3390/genes11121508)
Supplement: Supplementary file 1 [file genes-11-01508-s001.zip › Table S3 R1v2.xlsx]

## Sheet: full
Species	Accession no(s) - voucher/collection	cpDNA GenBank ID	rDNA GenBank ID	mtDNA GenBank ID1	phyB GenBank ID	phyE GenBank ID
Abeliophyllum distichum	M.W. Chase 3881	MW046216	MW046233		MW198802/MW198803	MW198729/MW198740
Cartrema americana	CHW-OA	MH998250.1	LR031494.1
Chengiodendron marginatum	J.P.W. Woo 138 (P04074276)	MH817863.1	MW046234
Chionanthus aff brassii	J.F. Molino 3078	MH817883.1	LR031492.1
Chionanthus aff ramiflorus	M.E. Polane 24397	MH817895.1	LR031488.1		MW198763/MW198764	MW198751
Chionanthus aff thorellii	M.F. Newman 2145 (P00577947)	MH817898.1	LR031485.1		MW198762/MW198818	MW198758
Chionanthus aff trichotomus	St.G. Beck 25118	MH817899.1	LR130812.1		MW198816/MW198817	MW198759/MW198760
Chionanthus compactus	C.M. Taylor 8582 (P03868414)	MW046217	MW046235		MW198814/MW198815	MW198756
Chionanthus ligustrinus	A.H. Liogier 15164 (P03384280)	MH817886.1	LR130804.1
Chionanthus parkinsonii	M. Van de Bult 1222	MG255752.1	LR031441.1		MW198771/MW198773	MW198757
Chionanthus retusus	coll. KEW-13008	MH817897.1	LR031481.1
Chionanthus rupicolus	W. Takeuchi et al. 15149	MG255753.1	LR031482.1	MG372115.1	MW198805/MW198794	MW198745
Chionanthus virginicus	coll. KEW-1976292	MH817900.1	LR031480.1		MW198782/MW198784	MW198761
Chrysojasminum fruticans	G. Besnard 01-2016 (CEFE, J. Thompson)	MH559274.1	MW046236		MW198808	MW198746
Comoranthus obconicus	C. Mas 98 (P00176499)	MW046218	MW046237		MW198798/MW198799	MW198743
Dimetra craibiana	S. Suddeeet al. 2014	MW046219	MW046238		MW198806	MW198719
Fontanesia fortunei	T. Joẞberger 1829	MG255754.1	MW046239		MW198804	MW198720/MW198721
Forestiera angustifolia	R. Kathy 1861, coll. 1997-0035-100	MH817902.1	LR031439.1		MW198767/MW198768	MW198722/MW198723
Forestiera isabelae	de Hammel & Perez 24248 (INB0004033974)	MG255755.1	LR031434.1
Forestiera pubescens	LBJWC-0204	MK299390.1	LR031436.1		MW198769/MW198770	MW198724
Forsythia × mandschurica	18-40-1968 (Montreal BG, JFRU21)	MH559275.1	LR031360.1		MW198800/MW198801	MW198725/MW198726
Fraxinus americana	968-79 (R.E. Weaver & J. Nickerson)	MH817907.1	LR130855.1
Fraxinus angustifolia	G. Besnard 42-2014	MH817870.1	LR131041.1
Fraxinus ornus	Cefe-B2 (P. Saumitou-Laprade)	MG255757.1	LR131045.1		MW198785/MW198786	MW198727
Fraxinus quadrangulata	14654 (G.W. Letterman)	MH817911.1	LR131036.1
Fraxinus xanthoxyloides	Kepos 45350	MH817912.1	LR130860.1
Haenianthus salicifolius	A.H. Liogier 12182 (P04255168)	MW046220	MW046240		MW198765/MW198766	MW198728
Hesperelaea palmeri	E. Palmer 81	LN515489.1	LN515488.1	KX545367.1
Jasminum didymum	L. Barrabé & A. Jacotot 1312 (P01062395)	MW046221	MW046241		MW198810	MW198730/MW198744
Jasminum lanceolaria	Liu Jin-Kui 794 (P04254370)	MW046222	MW046242
Jasminum nummularifolium	J.N. Labat et al. 3712 (P00527351)	MW046223	MW046243
Jasminum pauciflorum	D. Bilivogui 193 (P00853672)	MW046224	MW046244		MW198811	MW198732
Ligustrum lucidum	G. Besnard 01-2019	MW046225	MW046245		MW198789/MW198790	MW198733
Ligustrum ovalifolium	G.Besnard 01-2018	MH559272.1	MW046246		MW198787/MW198788	MW198734
Menodora integrifolia	A.L. Cabrera & A.A. Saenz 29169 (P04492682)	MW046226	MW046247		MW198809	MW198735
Myxopyrum nervosum	B.C. Stone & S.C. Chin 13831 (P04255167)	MW046227	MW046248
Myxopyrum smilacifolium	J.E. Vidal 6056 (P03424472)	MW046228	MW046249
Nestegis cunninghamii	Kepos 45352, coll. KEW-1966-67114	MH817916.1	LR031508.1
Nestegis sandwicensis	T. Flynn 6329	MH817918.1	LR031505.1
Noronhia emarginata	T. Flynn 6331	MH817919.1	LR031443.1		MW198774/MW198775	MW198736/MW198737/MW198738
Noronhia lowryi	J. Razanatsoa 686-1	MT081056	MW046250
Noronhia nilotica	Wright 886	MT081058	JX862647.1
Noronhia peglerae	O. Maurin 1766	MH817921.1	LR031442.1
Notelaea longifolia	L.A. Craven & C.L. Brubaker 10154 (P04255187)	MH817922.1	LR031512.1		MW198776/MW198777	MW198739
Nyctanthes arbor-tristis	C. Parma 9713	MH817877.1	MW046251		MW198807	MW198741
Olea europaea laperrinei	Adjelella 10, Algeria	MG255765.1	LR031472.1	MG372121.1	MW198783/MW198813	MW198747
Olea javanica	G. Besnard s.n.	MH817927.1	LR031483.1
Olea lancea	G. Besnard s.n.	MH817878.1	LR031469.1
Olea paniculata	C. Lambrides 1	MH817928.1	LR031446.1
Osmanthus armatus	G. Besnard 02-2013	MH817861.1	MW046252		MW198780/MW198781	MW198742
Osmanthus austrocaledonicus	J.K. Munzinger 1662 (P00354333)	MK299396.1	LR031506.1
Osmanthus decorus	Z-1 (KEITH arboretum)	MK299397.1	LR031496.1
Phillyrea angustifolia	Restinclières, Prades de Lez	MH817935.1	LR031503.1
Picconia excelsa	PT-0-BR-20110182-45	MH817938.1	LR031501.1		MW198778/MW198779	MW198748
Priogymnanthus hasslerianus	T. Rojas 10694 (P03384284)	MW046229	MW046253
Schrebera swietenioides	W.S. Kurz 2312	MH817941.1	LR130800.1		MW198796/MW198797	MW198749/MW198750/MW198752/MW198753
Schrebera trichoclada	P.J. Greenway et al. 15382	MH817867.1	LR031361.1		MW198793/MW198795	MW198754
Syringa persica	cv. 'Laciniata'	MH817880.1	MW046254
Syringa pubescens microphylla	cv. 'Superba' / G. Besnard 02-2015	MH817881.1	LR130847.1
Syringa tomentella yunnanensis	R. Lancaster 934	MH817943.1	LR130849.1		MW198791/MW198792	MW198755
Syringa vulgaris	G. Besnard s.n.	MG255768.1	LR130568.1
1 Only contains IDs for complete mitogenome sequence. See second sheet for individual mitochondrial genes.

## Sheet: mtDNA_genes
Species	atp1	atp4	atp6	atp8	atp9	ccmB	ccmC	ccmFc	ccmFn	cox1	cox2	cox3	cytB	matR	mttB	nad1	nad2	nad3	nad4	nad4L	nad5	nad6	nad7	nad9	rpl10	rpl16	rpl2	rpl5	rps10	rps12	rps13	rps14	rps3	rps4	rps7	sdh3	sdh4
Abeliophyllum distichum	MW247215	MW247238	MW247261	MW247330	MW247353	MW247376	MW247399	MW247825	MW247422	MW247848	MW247871	MW247445	MW248055	MW247468	MW247491	MW247894	MW247917	MW247744	MW247940	MW247514	MW247963	MW247698	MW247986	MW247721	MW247652	MW248078	MW247767	MW247675	MW248009	MW247583	MW247560	MW247537	MW248032	MW247629	MW247606	MW247307	MW247284
Cartrema americana	MH805375	MH803374	MH804592	MH803722	MH803026	MH803287	MH802678	MH805288	MH803983	MH805636	MH805549	MH803635	MH803461	MH805114	MH804418	MH803896	MH805723	MH805462	MH803113	MH804331	MH802852	MH804766	MH804853	MH804157	MH805201	MH803810	MW247768	MH804940	MH804505	MH804679	MH803200	MH804070	MH804244	MH803548	MH805027	MH802765	MH802939
Chengiodendron marginatum	MW247216	MW247239	MW247262	MW247331	MW247354	MW247377	MW247400	MW247826	MW247423	MW247849	MW247872	MW247446	MW248056	MW247469	MW247492	MW247895	MW247918	MW247745	MW247941	MW247515	MW247964	MW247699	MW247987	MW247722	MW247653	MW248079	MW247769	MW247676	MW248010	MW247584	MW247561	MW247538	MW248033	MW247630	MW247607	MW247308	MW247285
Chionanthus aff brassii	MH805376	MH803375	MH804593	MH803723	MH803027	MH803288	MH802679	MH805289	MH803984	MH805637	MH805550	MH803636	MH803462	MH805115	MH804419	MH803897	MH805724	MH805463	MH803114	MH804332	MH802853	MH804767	MH804854	MH804158	MH805202	MH803811	MW247770	MH804941	MH804506	MH804680	MH803201	MH804071	MH804245	MH803549	MH805028	MH802766	MH802940
Chionanthus aff ramiflorus	MH805378	MH803377	MH804595	MH803725	MH803029	MH803290	MH802681	MH805291	MH803986	MH805639	MH805552	MH803638	MH803464	MH805117	MH804421	MH803899	MH805726	MH805465	MH803116	MH804334	MH802855	MH804769	MH804856	MH804160	MH805204	MH803813	MW247771	MH804943	MH804508	MH804682	MH803203	MH804073	MH804247	MH803551	MH805030	MH802768	MH802942
Chionanthus aff thorellii	MH805395	MH803394	MH804612	MH803742	MH803046	MH803307	MH802698	MH805308	MH804003	MH805656	MH805569	MH803655	MH803481	MH805134	MH804438	MH803916	MH805743	MH805482	MH803133	MH804351	MH802872	MH804786	MH804873	MH804177	MH805221	MH803830	MW247772	MH804960	MH804525	MH804699	MH803220	MH804090	MH804264	MH803568	MH805047	MH802785	MH802959
Chionanthus aff trichotomus	MH805396	MH803395	MH804613	MH803743	MH803047	MH803308	MH802699	MH805309	MH804004	MH805657	MH805570	MH803656	MH803482	MH805135	MH804439	MH803917	MH805744	MH805483	MH803134	MH804352	MH802873	MH804787	MH804874	MH804178	MH805222	MH803831	MW247773	MH804961	MH804526	MH804700	MH803221	MH804091	MH804265	MH803569	MH805048	MH802786	MH802960
Chionanthus compactus	MW247217	MW247240	MW247263	MW247332	MW247355	MW247378	MW247401	MW247827	MW247424	MW247850	MW247873	MW247447	MW248057	MW247470	MW247493	MW247896	MW247919	MW247746	MW247942	MW247516	MW247965	MW247700	MW247988	MW247723	MW247654	MW248080	MW247774	MW247677	MW248011	MW247585	MW247562	MW247539	MW248034	MW247631	MW247608	MW247309	MW247286
Chionanthus ligustrinus	MH805385	MH803384	MH804602	MH803732	MH803036	MH803297	MH802688	MH805298	MH803993	MH805646	MH805559	MH803645	MH803471	MH805124	MH804428	MH803906	MH805733	MH805472	MH803123	MH804341	MH802862	MH804776	MH804863	MH804167	MH805211	MH803820	MW247775	MH804950	MH804515	MH804689	MH803210	MH804080	MH804254	MH803558	MH805037	MH802775	MH802949
Chionanthus parkinsonii	MW247218	MW247241	MW247264	MW247333	MW247356	MW247379	MW247402	MW247828	MW247425	MW247851	MW247874	MW247448	MW248058	MW247471	MW247494	MW247897	MW247920	MW247747	MW247943	MW247517	MW247966	MW247701	MW247989	MW247724	MW247655	MW248081	MW247776	MW247678	MW248012	MW247586	MW247563	MW247540	MW248035	MW247632	MW247609	MW247310	MW247287
Chionanthus retusus	MH805394	MH803393	MH804611	MH803741	MH803045	MH803306	MH802697	MH805307	MH804002	MH805655	MH805568	MH803654	MH803480	MH805133	MH804437	MH803915	MH805742	MH805481	MH803132	MH804350	MH802871	MH804785	MH804872	MH804176	MH805220	MH803829	MW247777	MH804959	MH804524	MH804698	MH803219	MH804089	MH804263	MH803567	MH805046	MH802784	MH802958
Chionanthus virginicus	MH805397	MH803396	MH804614	MH803744	MH803048	MH803309	MH802700	MH805310	MH804005	MH805658	MH805571	MH803657	MH803483	MH805136	MH804440	MH803918	MH805745	MH805484	MH803135	MH804353	MH802874	MH804788	MH804875	MH804179	MH805223	MH803832	MW247778	MH804962	MH804527	MH804701	MH803222	MH804092	MH804266	MH803570	MH805049	MH802787	MH802961
Chrysojasminum fruticans	MH805420	MH803419	MH804637	MH803767	MH803071	MH803332	MH802723	MH805333	MH804028	MH805681	MH805594	MH803680	MH803506	MH805159	MH804463	MH803941	MH805768	MH805507	MH803158	MH804376	MH802897	MH804811	MH804898	MH804202	MH805246	MH803854	MW247779	MH804985	MH804550	MH804724	MH803245	MH804115	MH804289	MH803593	MH805072	MH802810	MH802984
Comoranthus obconicus	MW247219	MW247242	MW247265	MW247334	MW247357	MW247380	MW247403	MW247829	MW247426	MW247852	MW247875	MW247449	MW248059	MW247472	MW247495	MW247898	MW247921	MW247748	MW247944	MW247518	MW247967	MW247702	MW247990	MW247725	MW247656	MW248082	MW247780	MW247679	MW248013	MW247587	MW247564	MW247541	MW248036	MW247633	MW247610	MW247311	MW247288
Dimetra craibiana	MW247220	MW247243	MW247266	MW247335	MW247358	MW247381	MW247404	MW247830	MW247427	MW247853	MW247876	MW247450	MW248060	MW247473	MW247496	MW247899	MW247922	MW247749	MW247945	MW247519	MW247968	MW247703	MW247991	MW247726	MW247657	MW248083	MW247781	MW247680	MW248014	MW247588	MW247565	MW247542	MW248037	MW247634	MW247611	MW247312	MW247289
Fontanesia fortunei	MW247221	MW247244	MW247267	MW247336	MW247359	MW247382	MW247405	MW247831	MW247428	MW247854	MW247877	MW247451	MW248061	MW247474	MW247497	MW247900	MW247923	MW247750	MW247946	MW247520	MW247969	MW247704	MW247992	MW247727	MW247658	MW248084	MW247782	MW247681	MW248015	MW247589	MW247566	MW247543	MW248038	MW247635	MW247612	MW247313	MW247290
Forestiera angustifolia	MW247222	MW247245	MW247268	MW247337	MW247360	MW247383	MW247406	MW247832	MW247429	MW247855	MW247878	MW247452	MW248062	MW247475	MW247498	MW247901	MW247924	MW247751	MW247947	MW247521	MW247970	MW247705	MW247993	MW247728	MW247659	MW248085	MW247783	MW247682	MW248016	MW247590	MW247567	MW247544	MW248039	MW247636	MW247613	MW247314	MW247291
Forestiera isabelae	MW247223	MW247246	MW247269	MW247338	MW247361	MW247384	MW247407	MW247833	MW247430	MW247856	MW247879	MW247453	MW248063	MW247476	MW247499	MW247902	MW247925	MW247752	MW247948	MW247522	MW247971	MW247706	MW247994	MW247729	MW247660	MW248086	MW247784	MW247683	MW248017	MW247591	MW247568	MW247545	MW248040	MW247637	MW247614	MW247315	MW247292
Forestiera pubescens	MH805402	MH803401	MH804619	MH803749	MH803053	MH803314	MH802705	MH805315	MH804010	MH805663	MH805576	MH803662	MH803488	MH805141	MH804445	MH803923	MH805750	MH805489	MH803140	MH804358	MH802879	MH804793	MH804880	MH804184	MH805228	MH803836	MW247785	MH804967	MH804532	MH804706	MH803227	MH804097	MH804271	MH803575	MH805054	MH802792	MH802966
Forsythia × mandschurica	MH805405	MH803404	MH804622	MH803752	MH803056	MH803317	MH802708	MH805318	MH804013	MH805666	MH805579	MH803665	MH803491	MH805144	MH804448	MH803926	MH805753	MH805492	MH803143	MH804361	MH802882	MH804796	MH804883	MH804187	MH805231	MH803839	MW247786	MH804970	MH804535	MH804709	MH803230	MH804100	MH804274	MH803578	MH805057	MH802795	MH802969
Fraxinus americana	MH805406	MH803405	MH804623	MH803753	MH803057	MH803318	MH802709	MH805319	MH804014	MH805667	MH805580	MH803666	MH803492	MH805145	MH804449	MH803927	MH805754	MH805493	MH803144	MH804362	MH802883	MH804797	MH804884	MH804188	MH805232	MH803840	MW247787	MH804971	MH804536	MH804710	MH803231	MH804101	MH804275	MH803579	MH805058	MH802796	MH802970
Fraxinus angustifolia	MH805407	MH803406	MH804624	MH803754	MH803058	MH803319	MH802710	MH805320	MH804015	MH805668	MH805581	MH803667	MH803493	MH805146	MH804450	MH803928	MH805755	MH805494	MH803145	MH804363	MH802884	MH804798	MH804885	MH804189	MH805233	MH803841	MW247788	MH804972	MH804537	MH804711	MH803232	MH804102	MH804276	MH803580	MH805059	MH802797	MH802971
Fraxinus ornus	MW247224	MW247247	MW247270	MW247339	MW247362	MW247385	MW247408	MW247834	MW247431	MW247857	MW247880	MW247454	MW248064	MW247477	MW247500	MW247903	MW247926	MW247753	MW247949	MW247523	MW247972	MW247707	MW247995	MW247730	MW247661	MW248087	MW247789	MW247684	MW248018	MW247592	MW247569	MW247546	MW248041	MW247638	MW247615	MW247316	MW247293
Fraxinus quadrangulata	MH805414	MH803413	MH804631	MH803761	MH803065	MH803326	MH802717	MH805327	MH804022	MH805675	MH805588	MH803674	MH803500	MH805153	MH804457	MH803935	MH805762	MH805501	MH803152	MH804370	MH802891	MH804805	MH804892	MH804196	MH805240	MH803848	MW247790	MH804979	MH804544	MH804718	MH803239	MH804109	MH804283	MH803587	MH805066	MH802804	MH802978
Fraxinus xanthoxyloides	MH805417	MH803416	MH804634	MH803764	MH803068	MH803329	MH802720	MH805330	MH804025	MH805678	MH805591	MH803677	MH803503	MH805156	MH804460	MH803938	MH805765	MH805504	MH803155	MH804373	MH802894	MH804808	MH804895	MH804199	MH805243	MH803851	MW247791	MH804982	MH804547	MH804721	MH803242	MH804112	MH804286	MH803590	MH805069	MH802807	MH802981
Haenianthus salicifolius	MH805418	MH803417	MH804635	MH803765	MH803069	MH803330	MH802721	MH805331	MH804026	MH805679	MH805592	MH803678	MH803504	MH805157	MH804461	MH803939	MH805766	MH805505	MH803156	MH804374	MH802895	MH804809	MH804896	MH804200	MH805244	MH803852	MW247792	MH804983	MH804548	MH804722	MH803243	MH804113	MH804287	MH803591	MH805070	MH802808	MH802982
Jasminum didymum	MW247225	MW247248	MW247271	MW247340	MW247363	MW247386	MW247409	MW247835	MW247432	MW247858	MW247881	MW247455	MW248065	MW247478	MW247501	MW247904	MW247927	MW247754	MW247950	MW247524	MW247973	MW247708	MW247996	MW247731	MW247662	MW248088	MW247793	MW247685	MW248019	MW247593	MW247570	MW247547	MW248042	MW247639	MW247616	MW247317	MW247294
Jasminum lanceolaria	MW247226	MW247249	MW247272	MW247341	MW247364	MW247387	MW247410	MW247836	MW247433	MW247859	MW247882	MW247456	MW248066	MW247479	MW247502	MW247905	MW247928	MW247755	MW247951	MW247525	MW247974	MW247709	MW247997	MW247732	MW247663	MW248089	MW247794	MW247686	MW248020	MW247594	MW247571	MW247548	MW248043	MW247640	MW247617	MW247318	MW247295
Jasminum nummularifolium	MW247227	MW247250	MW247273	MW247342	MW247365	MW247388	MW247411	MW247837	MW247434	MW247860	MW247883	MW247457	MW248067	MW247480	MW247503	MW247906	MW247929	MW247756	MW247952	MW247526	MW247975	MW247710	MW247998	MW247733	MW247664	MW248090	MW247795	MW247687	MW248021	MW247595	MW247572	MW247549	MW248044	MW247641	MW247618	MW247319	MW247296
Jasminum pauciflorum	MW247228	MW247251	MW247274	MW247343	MW247366	MW247389	MW247412	MW247838	MW247435	MW247861	MW247884	MW247458	MW248068	MW247481	MW247504	MW247907	MW247930	MW247757	MW247953	MW247527	MW247976	MW247711	MW247999	MW247734	MW247665	MW248091	MW247796	MW247688	MW248022	MW247596	MW247573	MW247550	MW248045	MW247642	MW247619	MW247320	MW247297
Ligustrum lucidum	MH805425	MH803424	MH804642	MH803772	MH803076	MH803337	MH802728	MH805338	MH804033	MH805686	MH805599	MH803685	MH803511	MH805164	MH804468	MH803946	MH805773	MH805512	MH803163	MH804381	MH802902	MH804816	MH804903	MH804207	MH805251	MH803859	MW247797	MH804990	MH804555	MH804729	MH803250	MH804120	MH804294	MH803598	MH805077	MH802815	MH802989
Ligustrum ovalifolium	MH805426	MH803425	MH804643	MH803773	MH803077	MH803338	MH802729	MH805339	MH804034	MH805687	MH805600	MH803686	MH803512	MH805165	MH804469	MH803947	MH805774	MH805513	MH803164	MH804382	MH802903	MH804817	MH804904	MH804208	MH805252	MH803860	MW247798	MH804991	MH804556	MH804730	MH803251	MH804121	MH804295	MH803599	MH805078	MH802816	MH802990
Menodora integrifolia	MW247229	MW247252	MW247275	MW247344	MW247367	MW247390	MW247413	MW247839	MW247436	MW247862	MW247885	MW247459	MW248069	MW247482	MW247505	MW247908	MW247931	MW247758	MW247954	MW247528	MW247977	MW247712	MW248000	MW247735	MW247666	MW248092	MW247799	MW247689	MW248023	MW247597	MW247574	MW247551	MW248046	MW247643	MW247620	MW247321	MW247298
Myxopyrum nervosum	MW247230	MW247253	MW247276	MW247345	MW247368	MW247391	MW247414	MW247840	MW247437	MW247863	MW247886	MW247460	MW248070	MW247483	MW247506	MW247909	MW247932	MW247759	MW247955	MW247529	MW247978	MW247713	MW248001	MW247736	MW247667	MW248093	MW247800	MW247690	MW248024	MW247598	MW247575	MW247552	MW248047	MW247644	MW247621	MW247322	MW247299
Myxopyrum smilacifolium	MW247231	MW247254	MW247277	MW247346	MW247369	MW247392	MW247415	MW247841	MW247438	MW247864	MW247887	MW247461	MW248071	MW247484	MW247507	MW247910	MW247933	MW247760	MW247956	MW247530	MW247979	MW247714	MW248002	MW247737	MW247668	MW248094	MW247801	MW247691	MW248025	MW247599	MW247576	MW247553	MW248048	MW247645	MW247622	MW247323	MW247300
Nestegis cunninghamii	MW247232	MW247255	MW247278	MW247347	MW247370	MW247393	MW247416	MW247842	MW247439	MW247865	MW247888	MW247462	MW248072	MW247485	MW247508	MW247911	MW247934	MW247761	MW247957	MW247531	MW247980	MW247715	MW248003	MW247738	MW247669	MW248095	MW247802	MW247692	MW248026	MW247600	MW247577	MW247554	MW248049	MW247646	MW247623	MW247324	MW247301
Nestegis sandwicensis	MH805429	MH803428	MH804646	MH803776	MH803080	MH803341	MH802732	MH805342	MH804037	MH805690	MH805603	MH803689	MH803515	MH805168	MH804472	MH803950	MH805777	MH805516	MH803167	MH804385	MH802906	MH804820	MH804907	MH804211	MH805255	MH803863	MW247803	MH804994	MH804559	MH804733	MH803254	MH804124	MH804298	MH803602	MH805081	MH802819	MH802993
Noronhia emarginata	MH805431	MH803430	MH804648	MH803778	MH803082	MH803343	MH802734	MH805344	MH804039	MH805692	MH805605	MH803691	MH803517	MH805170	MH804474	MH803952	MH805779	MH805518	MH803169	MH804387	MH802908	MH804822	MH804909	MH804213	MH805257	MH803865	MW247804	MH804996	MH804561	MH804735	MH803256	MH804126	MH804300	MH803604	MH805083	MH802821	MH802995
Noronhia lowryi	MW247233	MW247256	MW247279	MW247348	MW247371	MW247394	MW247417	MW247843	MW247440	MW247866	MW247889	MW247463	MW248073	MW247486	MW247509	MW247912	MW247935	MW247762	MW247958	MW247532	MW247981	MW247716	MW248004	MW247739	MW247670	MW248096	MW247805	MW247693	MW248027	MW247601	MW247578	MW247555	MW248050	MW247647	MW247624	MW247325	MW247302
Noronhia nilotica	MW247234	MW247257	MW247280	MW247349	MW247372	MW247395	MW247418	MW247844	MW247441	MW247867	MW247890	MW247464	MW248074	MW247487	MW247510	MW247913	MW247936	MW247763	MW247959	MW247533	MW247982	MW247717	MW248005	MW247740	MW247671	MW248097	MW247806	MW247694	MW248028	MW247602	MW247579	MW247556	MW248051	MW247648	MW247625	MW247326	MW247303
Noronhia peglerae	MW247235	MW247258	MW247281	MW247350	MW247373	MW247396	MW247419	MW247845	MW247442	MW247868	MW247891	MW247465	MW248075	MW247488	MW247511	MW247914	MW247937	MW247764	MW247960	MW247534	MW247983	MW247718	MW248006	MW247741	MW247672	MW248098	MW247807	MW247695	MW248029	MW247603	MW247580	MW247557	MW248052	MW247649	MW247626	MW247327	MW247304
Notelaea longifolia	MH805434	MH803433	MH804651	MH803781	MH803085	MH803346	MH802737	MH805347	MH804042	MH805695	MH805608	MH803694	MH803520	MH805173	MH804477	MH803955	MH805782	MH805521	MH803172	MH804390	MH802911	MH804825	MH804912	MH804216	MH805260	MH803868	MW247808	MH804999	MH804564	MH804738	MH803259	MH804129	MH804303	MH803607	MH805086	MH802824	MH802998
Nyctanthes arbor-tristis	MH805437	MH803436	MH804654	MH803784	MH803088	MH803349	MH802740	MH805350	MH804045	MH805698	MH805611	MH803697	MH803523	MH805176	MH804480	MH803958	MH805785	MH805524	MH803175	MH804393	MH802914	MH804828	MH804915	MH804219	MH805263	MH803871	MW247809	MH805002	MH804567	MH804741	MH803262	MH804132	MH804306	MH803610	MH805089	MH802827	MH803001
Olea javanica	MH805440	MH803439	MH804657	MH803787	MH803091	MH803352	MH802743	MH805353	MH804048	MH805701	MH805614	MH803700	MH803526	MH805179	MH804483	MH803961	MH805788	MH805527	MH803178	MH804396	MH802917	MH804831	MH804918	MH804222	MH805266	MH803874	MW247810	MH805005	MH804570	MH804744	MH803265	MH804135	MH804309	MH803613	MH805092	MH802830	MH803004
Olea lancea	MH805441	MH803440	MH804658	MH803788	MH803092	MH803353	MH802744	MH805354	MH804049	MH805702	MH805615	MH803701	MH803527	MH805180	MH804484	MH803962	MH805789	MH805528	MH803179	MH804397	MH802918	MH804832	MH804919	MH804223	MH805267	MH803875	MW247811	MH805006	MH804571	MH804745	MH803266	MH804136	MH804310	MH803614	MH805093	MH802831	MH803005
Olea paniculata	MH805442	MH803441	MH804659	MH803789	MH803093	MH803354	MH802745	MH805355	MH804050	MH805703	MH805616	MH803702	MH803528	MH805181	MH804485	MH803963	MH805790	MH805529	MH803180	MH804398	MH802919	MH804833	MH804920	MH804224	MH805268	MH803876	MW247812	MH805007	MH804572	MH804746	MH803267	MH804137	MH804311	MH803615	MH805094	MH802832	MH803006
Osmanthus armatus	MW247236	MW247259	MW247282	MW247351	MW247374	MW247397	MW247420	MW247846	MW247443	MW247869	MW247892	MW247466	MW248076	MW247489	MW247512	MW247915	MW247938	MW247765	MW247961	MW247535	MW247984	MW247719	MW248007	MW247742	MW247673	MW248099	MW247813	MW247696	MW248030	MW247604	MW247581	MW247558	MW248053	MW247650	MW247627	MW247328	MW247305
Osmanthus austrocaledonicus	MH805445	MH803444	MH804662	MH803792	MH803096	MH803357	MH802748	MH805358	MH804053	MH805706	MH805619	MH803705	MH803531	MH805184	MH804488	MH803966	MH805793	MH805532	MH803183	MH804401	MH802922	MH804836	MH804923	MH804227	MH805271	MH803879	MW247814	MH805010	MH804575	MH804749	MH803270	MH804140	MH804314	MH803618	MH805097	MH802835	MH803009
Osmanthus decorus	MH805446	MH803445	MH804663	MH803793	MH803097	MH803358	MH802749	MH805359	MH804054	MH805707	MH805620	MH803706	MH803532	MH805185	MH804489	MH803967	MH805794	MH805533	MH803184	MH804402	MH802923	MH804837	MH804924	MH804228	MH805272	MH803880	MW247815	MH805011	MH804576	MH804750	MH803271	MH804141	MH804315	MH803619	MH805098	MH802836	MH803010
Phillyrea angustifolia	MH805451	MH803450	MH804668	MH803798	MH803102	MH803363	MH802754	MH805364	MH804059	MH805712	MH805625	MH803711	MH803537	MH805190	MH804494	MH803972	MH805799	MH805538	MH803189	MH804407	MH802928	MH804842	MH804929	MH804233	MH805277	MH803885	MW247816	MH805016	MH804581	MH804755	MH803276	MH804146	MH804320	MH803624	MH805103	MH802841	MH803015
Picconia excelsa	MH805453	MH803452	MH804670	MH803800	MH803104	MH803365	MH802756	MH805366	MH804061	MH805714	MH805627	MH803713	MH803539	MH805192	MH804496	MH803974	MH805801	MH805540	MH803191	MH804409	MH802930	MH804844	MH804931	MH804235	MH805279	MH803887	MW247817	MH805018	MH804583	MH804757	MH803278	MH804148	MH804322	MH803626	MH805105	MH802843	MH803017
Priogymnanthus hasslerianus	MH805454	MH803453	MH804671	MH803801	MH803105	MH803366	MH802757	MH805367	MH804062	MH805715	MH805628	MH803714	MH803540	MH805193	MH804497	MH803975	MH805802	MH805541	MH803192	MH804410	MH802931	MH804845	MH804932	MH804236	MH805280	MH803888	MW247818	MH805019	MH804584	MH804758	MH803279	MH804149	MH804323	MH803627	MH805106	MH802844	MH803018
Schrebera swietenioides	MH805457	MH803456	MH804674	MH803804	MH803108	MH803369	MH802760	MH805370	MH804065	MH805718	MH805631	MH803717	MH803543	MH805196	MH804500	MH803978	MH805805	MH805544	MH803195	MH804413	MH802934	MH804848	MH804935	MH804239	MH805283	MH803891	MW247819	MH805022	MH804587	MH804761	MH803282	MH804152	MH804326	MH803630	MH805109	MH802847	MH803021
Schrebera trichoclada	MH805458	MH803457	MH804675	MH803805	MH803109	MH803370	MH802761	MH805371	MH804066	MH805719	MH805632	MH803718	MH803544	MH805197	MH804501	MH803979	MH805806	MH805545	MH803196	MH804414	MH802935	MH804849	MH804936	MH804240	MH805284	MH803892	MW247820	MH805023	MH804588	MH804762	MH803283	MH804153	MH804327	MH803631	MH805110	MH802848	MH803022
Syringa persica	MH805460	MH803459	MH804677	MH803807	MH803111	MH803372	MH802763	MH805373	MH804068	MH805721	MH805634	MH803720	MH803546	MH805199	MH804503	MH803981	MH805808	MH805547	MH803198	MH804416	MH802937	MH804851	MH804938	MH804242	MH805286	MH803894	MW247821	MH805025	MH804590	MH804764	MH803285	MH804155	MH804329	MH803633	MH805112	MH802850	MH803024
Syringa pubescens microphylla	MH805459	MH803458	MH804676	MH803806	MH803110	MH803371	MH802762	MH805372	MH804067	MH805720	MH805633	MH803719	MH803545	MH805198	MH804502	MH803980	MH805807	MH805546	MH803197	MH804415	MH802936	MH804850	MH804937	MH804241	MH805285	MH803893	MW247822	MH805024	MH804589	MH804763	MH803284	MH804154	MH804328	MH803632	MH805111	MH802849	MH803023
Syringa tomentella yunnanensis	MH805461	MH803460	MH804678	MH803808	MH803112	MH803373	MH802764	MH805374	MH804069	MH805722	MH805635	MH803721	MH803547	MH805200	MH804504	MH803982	MH805809	MH805548	MH803199	MH804417	MH802938	MH804852	MH804939	MH804243	MH805287	MH803895	MW247823	MH805026	MH804591	MH804765	MH803286	MH804156	MH804330	MH803634	MH805113	MH802851	MH803025
Syringa vulgaris	MW247237	MW247260	MW247283	MW247352	MW247375	MW247398	MW247421	MW247847	MW247444	MW247870	MW247893	MW247467	MW248077	MW247490	MW247513	MW247916	MW247939	MW247766	MW247962	MW247536	MW247985	MW247720	MW248008	MW247743	MW247674	MW248100	MW247824	MW247697	MW248031	MW247605	MW247582	MW247559	MW248054	MW247651	MW247628	MW247329	MW247306
